# Supplementary material for: Global, regional, and national burden of cardiomyopathy (including alcoholic cardiomyopathy and others) from 1990 to 2021: An analysis of data from the global burden of disease study 2021 and forecast to 2040
Source: PLoS One. 2026 Jan 30;21(1):e0341687. doi: 10.1371/journal.pone.0341687 (PMC12858021; doi:10.1371/journal.pone.0341687)
Supplement: S1 Data — (ZIP) [file pone.0341687.s027.zip]

Archive with 26 entries (20 files):
- The dataset used in the article/alcohol cardiomyopathy/
- The dataset used in the article/alcohol cardiomyopathy/Disease/
- The dataset used in the article/alcohol cardiomyopathy/Disease/Global_2021_AgeandSex.csv
- The dataset used in the article/alcohol cardiomyopathy/Disease/Global_21Regions_1990to2021.csv
- The dataset used in the article/alcohol cardiomyopathy/Disease/Global_21Regions_204counties_1990to2021.csv
- The dataset used in the article/alcohol cardiomyopathy/Disease/Global_21Regions_204counties_change.csv
- The dataset used in the article/alcohol cardiomyopathy/Disease/list_global_21regions_204countries.xlsx
- The dataset used in the article/alcohol cardiomyopathy/Disease/order_globalandregions.csv
- The dataset used in the article/cardiomyopathy/
- The dataset used in the article/cardiomyopathy/Disease/
- The dataset used in the article/cardiomyopathy/Disease/Global_2021_AgeandSex.csv
- The dataset used in the article/cardiomyopathy/Disease/Global_21Regions_204counties_1990to2021.csv
- The dataset used in the article/cardiomyopathy/Disease/Global_21Regions_204counties_change.csv
- The dataset used in the article/IHME_GBD_SDI_2021_REF_QUINTILES_Y2024M05D16.XLSX
- The dataset used in the article/IHME_GBD_SDI_2021_SDI_1950_2021_CODEBOOK_Y2024M05D16 (1).csv
- The dataset used in the article/IHME_GBD_SDI_2021_SDI_1950_2021_Y2024M05D16 (1).csv
- The dataset used in the article/IHME_GBD_SDI_2021_SDI_1990_2021_Y2024M05D16 (2).XLSX
- The dataset used in the article/IHME_GBD_SDI_2021_SDI_QUINTILES_Y2024M05D16.XLSX
- The dataset used in the article/other cardiomyopathy/
- The dataset used in the article/other cardiomyopathy/Disease/
- The dataset used in the article/other cardiomyopathy/Disease/Global_2021_AgeandSex.csv
- The dataset used in the article/other cardiomyopathy/Disease/Global_21Regions_1990to2021.csv
- The dataset used in the article/other cardiomyopathy/Disease/Global_21Regions_204counties_1990to2021.csv
- The dataset used in the article/other cardiomyopathy/Disease/Global_21Regions_204counties_change.csv
- The dataset used in the article/other cardiomyopathy/Disease/list_global_21regions_204countries.xlsx
- The dataset used in the article/other cardiomyopathy/Disease/order_globalandregions.csv
