# Supplementary material for: Global, regional, and national burden of cardiomyopathy (including alcoholic cardiomyopathy and others) from 1990 to 2021: An analysis of data from the global burden of disease study 2021 and forecast to 2040
Source: PLoS One. 2026 Jan 30;21(1):e0341687. doi: 10.1371/journal.pone.0341687 (PMC12858021; doi:10.1371/journal.pone.0341687)
Supplement: S1 Data — (ZIP) [file pone.0341687.s027.zip › The dataset used in the article/alcohol cardiomyopathy/Disease/Global_2021_AgeandSex.csv]

measure_id	measure_name	location_id	location_name	sex_id	sex_name	age_id	age_name	cause_id	cause_name	metric_id	metric_name	year	val	upper	lower
1	Deaths	1	Global	1	Male	8	15-19 years	938	Alcoholic cardiomyopathy	1	Number	2021	59.067175633606844	72.13442037772246	44.97743060374836
1	Deaths	1	Global	2	Female	8	15-19 years	938	Alcoholic cardiomyopathy	1	Number	2021	18.58025992458366	22.62835797742965	13.048193294143674
1	Deaths	1	Global	3	Both	8	15-19 years	938	Alcoholic cardiomyopathy	1	Number	2021	77.64743555819047	94.6494390030039	60.205257912879425
1	Deaths	1	Global	1	Male	8	15-19 years	938	Alcoholic cardiomyopathy	2	Percent	2021	0.0001739917107556618	0.00021593520945732166	0.00013040344645709728
1	Deaths	1	Global	2	Female	8	15-19 years	938	Alcoholic cardiomyopathy	2	Percent	2021	8.265935240736785e-05	0.00010006924575843939	5.810640257399353e-05
1	Deaths	1	Global	3	Both	8	15-19 years	938	Alcoholic cardiomyopathy	2	Percent	2021	0.00013757012906047083	0.00016749151059765842	0.00010530348288287199
1	Deaths	1	Global	1	Male	8	15-19 years	938	Alcoholic cardiomyopathy	3	Rate	2021	0.018439482156133374	0.02251879056565642	0.014040971489665608
1	Deaths	1	Global	2	Female	8	15-19 years	938	Alcoholic cardiomyopathy	3	Rate	2021	0.0061189731509337306	0.007452119371613774	0.0042971166581700915
1	Deaths	1	Global	3	Both	8	15-19 years	938	Alcoholic cardiomyopathy	3	Rate	2021	0.012443900697463336	0.015168668630933985	0.009648589751191244
1	Deaths	1	Global	1	Male	9	20-24 years	938	Alcoholic cardiomyopathy	1	Number	2021	137.52748772027607	164.8499989224075	110.04357796644781
1	Deaths	1	Global	2	Female	9	20-24 years	938	Alcoholic cardiomyopathy	1	Number	2021	38.75676688247585	43.635076889812424	31.96654495802849
1	Deaths	1	Global	3	Both	9	20-24 years	938	Alcoholic cardiomyopathy	1	Number	2021	176.284254602752	205.2867222633743	146.2988488595328
1	Deaths	1	Global	1	Male	9	20-24 years	938	Alcoholic cardiomyopathy	2	Percent	2021	0.00030277668418095884	0.00035996163022524846	0.00024112301034779688
1	Deaths	1	Global	2	Female	9	20-24 years	938	Alcoholic cardiomyopathy	2	Percent	2021	0.00013675340256501467	0.0001572978102749585	0.00011053169559601768
1	Deaths	1	Global	3	Both	9	20-24 years	938	Alcoholic cardiomyopathy	2	Percent	2021	0.00023892675341284988	0.0002772127682344784	0.00019470803573657785
1	Deaths	1	Global	1	Male	9	20-24 years	938	Alcoholic cardiomyopathy	3	Rate	2021	0.04532785773102137	0.05433311857853604	0.036269401331762326
1	Deaths	1	Global	2	Female	9	20-24 years	938	Alcoholic cardiomyopathy	3	Rate	2021	0.013193701676872937	0.014854391463491974	0.010882152763038526
1	Deaths	1	Global	3	Both	9	20-24 years	938	Alcoholic cardiomyopathy	3	Rate	2021	0.029520531224201917	0.03437727951453359	0.02449918029012227
1	Deaths	1	Global	1	Male	10	25-29 years	938	Alcoholic cardiomyopathy	1	Number	2021	486.47673644171346	561.4305622002637	416.04595802854055
1	Deaths	1	Global	2	Female	10	25-29 years	938	Alcoholic cardiomyopathy	1	Number	2021	122.2294615432509	142.91961235720967	102.6036817248685
1	Deaths	1	Global	3	Both	10	25-29 years	938	Alcoholic cardiomyopathy	1	Number	2021	608.706197984964	690.3755461996084	531.6596605405483
1	Deaths	1	Global	1	Male	10	25-29 years	938	Alcoholic cardiomyopathy	2	Percent	2021	0.0009135959564699276	0.0010546911896643072	0.0007802787064972378
1	Deaths	1	Global	2	Female	10	25-29 years	938	Alcoholic cardiomyopathy	2	Percent	2021	0.0003801674106953462	0.00044241576613079263	0.00031730142139866686
1	Deaths	1	Global	3	Both	10	25-29 years	938	Alcoholic cardiomyopathy	2	Percent	2021	0.0007126498586118216	0.0008054249982299745	0.0006218241450849289
1	Deaths	1	Global	1	Male	10	25-29 years	938	Alcoholic cardiomyopathy	3	Rate	2021	0.1636008090193291	0.18880757763664388	0.1399151289752296
1	Deaths	1	Global	2	Female	10	25-29 years	938	Alcoholic cardiomyopathy	3	Rate	2021	0.04200508882763065	0.049115417318195784	0.0352605395661503
1	Deaths	1	Global	3	Both	10	25-29 years	938	Alcoholic cardiomyopathy	3	Rate	2021	0.10346107148234497	0.11734231386417565	0.09036556277158805
1	Deaths	1	Global	1	Male	11	30-34 years	938	Alcoholic cardiomyopathy	1	Number	2021	1662.602560744169	1864.9927378126652	1485.841508554668
1	Deaths	1	Global	2	Female	11	30-34 years	938	Alcoholic cardiomyopathy	1	Number	2021	399.96718476623414	454.33792048022815	350.0913794184415
1	Deaths	1	Global	3	Both	11	30-34 years	938	Alcoholic cardiomyopathy	1	Number	2021	2062.5697455104023	2273.2425784894303	1864.31693160243
1	Deaths	1	Global	1	Male	11	30-34 years	938	Alcoholic cardiomyopathy	2	Percent	2021	0.002314724305480139	0.0026187832959362355	0.002054742829178658
1	Deaths	1	Global	2	Female	11	30-34 years	938	Alcoholic cardiomyopathy	2	Percent	2021	0.001001186845098655	0.0011620756752430332	0.0008652587968826133
1	Deaths	1	Global	3	Both	11	30-34 years	938	Alcoholic cardiomyopathy	2	Percent	2021	0.0018449980576809451	0.0020463519731109556	0.00165583366438598
1	Deaths	1	Global	1	Male	11	30-34 years	938	Alcoholic cardiomyopathy	3	Rate	2021	0.5441356102817498	0.6103737510824628	0.48628535473773854
1	Deaths	1	Global	2	Female	11	30-34 years	938	Alcoholic cardiomyopathy	3	Rate	2021	0.13379922302580557	0.1519876206517902	0.1171144942343143
1	Deaths	1	Global	3	Both	11	30-34 years	938	Alcoholic cardiomyopathy	3	Rate	2021	0.34121379518776007	0.37606569633689785	0.30841655514899835
1	Deaths	1	Global	1	Male	12	35-39 years	938	Alcoholic cardiomyopathy	1	Number	2021	3100.832685460145	3458.5903607524747	2723.0311032237396
1	Deaths	1	Global	2	Female	12	35-39 years	938	Alcoholic cardiomyopathy	1	Number	2021	749.833104671515	861.6378474490128	654.9175490873382
1	Deaths	1	Global	3	Both	12	35-39 years	938	Alcoholic cardiomyopathy	1	Number	2021	3850.665790131656	4225.025508487467	3468.132193785239
1	Deaths	1	Global	1	Male	12	35-39 years	938	Alcoholic cardiomyopathy	2	Percent	2021	0.003471744462848374	0.003884247422158478	0.0030180595040126736
1	Deaths	1	Global	2	Female	12	35-39 years	938	Alcoholic cardiomyopathy	2	Percent	2021	0.001529996666110038	0.0017748851671300127	0.0013099127744495452
1	Deaths	1	Global	3	Both	12	35-39 years	938	Alcoholic cardiomyopathy	2	Percent	2021	0.0027834308131480076	0.0030892794213687193	0.002487293754575877
1	Deaths	1	Global	1	Male	12	35-39 years	938	Alcoholic cardiomyopathy	3	Rate	2021	1.0954552912869062	1.2218431290554992	0.9619863865446244
1	Deaths	1	Global	2	Female	12	35-39 years	938	Alcoholic cardiomyopathy	3	Rate	2021	0.26991566782161813	0.31016175941773766	0.23574913741297973
1	Deaths	1	Global	3	Both	12	35-39 years	938	Alcoholic cardiomyopathy	3	Rate	2021	0.6865570498065168	0.7533037678570529	0.6183529646759569
1	Deaths	1	Global	1	Male	13	40-44 years	938	Alcoholic cardiomyopathy	1	Number	2021	4398.724474939993	4881.019397272327	3898.137893632936
1	Deaths	1	Global	2	Female	13	40-44 years	938	Alcoholic cardiomyopathy	1	Number	2021	1049.121974140591	1193.6679585216987	924.8027253559488
1	Deaths	1	Global	3	Both	13	40-44 years	938	Alcoholic cardiomyopathy	1	Number	2021	5447.8464490805845	5936.382734702205	4944.276391943494
1	Deaths	1	Global	1	Male	13	40-44 years	938	Alcoholic cardiomyopathy	2	Percent	2021	0.0037689350008838335	0.004217044228025994	0.0033094319384643525
1	Deaths	1	Global	2	Female	13	40-44 years	938	Alcoholic cardiomyopathy	2	Percent	2021	0.0016739203534069209	0.0019093038384608008	0.0014493730251669377
1	Deaths	1	Global	3	Both	13	40-44 years	938	Alcoholic cardiomyopathy	2	Percent	2021	0.003036542555994649	0.003358017289365778	0.0027349950545025405
1	Deaths	1	Global	1	Male	13	40-44 years	938	Alcoholic cardiomyopathy	3	Rate	2021	1.7444115452819637	1.9356762711224889	1.545892857234979
1	Deaths	1	Global	2	Female	13	40-44 years	938	Alcoholic cardiomyopathy	3	Rate	2021	0.4228798285083886	0.48114338850743626	0.37276925614199985
1	Deaths	1	Global	3	Both	13	40-44 years	938	Alcoholic cardiomyopathy	3	Rate	2021	1.089023045427531	1.186681318020603	0.9883595259367969
1	Deaths	1	Global	1	Male	14	45-49 years	938	Alcoholic cardiomyopathy	1	Number	2021	5525.188571201993	6170.142910942314	4735.061308126312
1	Deaths	1	Global	2	Female	14	45-49 years	938	Alcoholic cardiomyopathy	1	Number	2021	1211.0316159108177	1380.5783266320993	1059.7732218666106
1	Deaths	1	Global	3	Both	14	45-49 years	938	Alcoholic cardiomyopathy	1	Number	2021	6736.22018711281	7451.7491144678315	5926.743561254077
1	Deaths	1	Global	1	Male	14	45-49 years	938	Alcoholic cardiomyopathy	2	Percent	2021	0.0037811342823882406	0.00425786817091838	0.003226501936474789
1	Deaths	1	Global	2	Female	14	45-49 years	938	Alcoholic cardiomyopathy	2	Percent	2021	0.0014994316030760002	0.0017062714585533967	0.001301723541846561
1	Deaths	1	Global	3	Both	14	45-49 years	938	Alcoholic cardiomyopathy	2	Percent	2021	0.002968347134428693	0.0032829672165443535	0.002617058313439085
1	Deaths	1	Global	1	Male	14	45-49 years	938	Alcoholic cardiomyopathy	3	Rate	2021	2.3228541856141853	2.594000567007268	1.9906754017498092
1	Deaths	1	Global	2	Female	14	45-49 years	938	Alcoholic cardiomyopathy	3	Rate	2021	0.5139273360707793	0.5858781325947968	0.4497375804209911
1	Deaths	1	Global	3	Both	14	45-49 years	938	Alcoholic cardiomyopathy	3	Rate	2021	1.4226302803828712	1.573743677847603	1.251675957747766
1	Deaths	1	Global	1	Male	15	50-54 years	938	Alcoholic cardiomyopathy	1	Number	2021	6287.975603484903	7138.878528686717	5143.781383629493
1	Deaths	1	Global	2	Female	15	50-54 years	938	Alcoholic cardiomyopathy	1	Number	2021	1269.5921688404012	1515.220793725134	1115.8089856350048
1	Deaths	1	Global	3	Both	15	50-54 years	938	Alcoholic cardiomyopathy	1	Number	2021	7557.567772325302	8447.36036987781	6378.590280936432
1	Deaths	1	Global	1	Male	15	50-54 years	938	Alcoholic cardiomyopathy	2	Percent	2021	0.0032176860447226305	0.0037182939463302816	0.0026255487414081884
1	Deaths	1	Global	2	Female	15	50-54 years	938	Alcoholic cardiomyopathy	2	Percent	2021	0.0011599746999018774	0.001376439516087956	0.0010029080771428785
1	Deaths	1	Global	3	Both	15	50-54 years	938	Alcoholic cardiomyopathy	2	Percent	2021	0.002478172084533685	0.0028067147066754105	0.002079954353878219
1	Deaths	1	Global	1	Male	15	50-54 years	938	Alcoholic cardiomyopathy	3	Rate	2021	2.8326713306736293	3.2159947519778824	2.317223058019612
1	Deaths	1	Global	2	Female	15	50-54 years	938	Alcoholic cardiomyopathy	3	Rate	2021	0.5694705083814126	0.6796462493155238	0.5004916743354555
1	Deaths	1	Global	3	Both	15	50-54 years	938	Alcoholic cardiomyopathy	3	Rate	2021	1.698623821153346	1.8986118262392175	1.4336391975539242
1	Deaths	1	Global	1	Male	16	55-59 years	938	Alcoholic cardiomyopathy	1	Number	2021	7149.107178677018	7964.09553416246	5936.524408130379
1	Deaths	1	Global	2	Female	16	55-59 years	938	Alcoholic cardiomyopathy	1	Number	2021	1720.8788250128785	2060.7083604115373	1515.9589042592813
1	Deaths	1	Global	3	Both	16	55-59 years	938	Alcoholic cardiomyopathy	1	Number	2021	8869.986003689894	9827.685541600398	7634.963743474046
1	Deaths	1	Global	1	Male	16	55-59 years	938	Alcoholic cardiomyopathy	2	Percent	2021	0.0027907404360840915	0.0031478249148389425	0.0023137775949082593
1	Deaths	1	Global	2	Female	16	55-59 years	938	Alcoholic cardiomyopathy	2	Percent	2021	0.0011211447819590285	0.001353917976063493	0.0009654050406598312
1	Deaths	1	Global	3	Both	16	55-59 years	938	Alcoholic cardiomyopathy	2	Percent	2021	0.002164527292044595	0.002421785057271307	0.0018449173565004986
1	Deaths	1	Global	1	Male	16	55-59 years	938	Alcoholic cardiomyopathy	3	Rate	2021	3.6713962074867172	4.089930310094593	3.0486790382258007
1	Deaths	1	Global	2	Female	16	55-59 years	938	Alcoholic cardiomyopathy	3	Rate	2021	0.8561436098374119	1.0252100664273458	0.7541951878267746
1	Deaths	1	Global	3	Both	16	55-59 years	938	Alcoholic cardiomyopathy	3	Rate	2021	2.241435004431662	2.4834445484272947	1.9293463355038267
1	Deaths	1	Global	1	Male	17	60-64 years	938	Alcoholic cardiomyopathy	1	Number	2021	7501.600394510904	8429.923167621026	6253.587896482352
1	Deaths	1	Global	2	Female	17	60-64 years	938	Alcoholic cardiomyopathy	1	Number	2021	1651.2031274749609	2112.28085894486	1449.7667826622148
1	Deaths	1	Global	3	Both	17	60-64 years	938	Alcoholic cardiomyopathy	1	Number	2021	9152.803521985868	10159.942177218549	7845.794116029094
1	Deaths	1	Global	1	Male	17	60-64 years	938	Alcoholic cardiomyopathy	2	Percent	2021	0.0023566738870745103	0.0026761434719927324	0.0019472210132727922
1	Deaths	1	Global	2	Female	17	60-64 years	938	Alcoholic cardiomyopathy	2	Percent	2021	0.0008387501235574466	0.0010779128368895079	0.0007320342812382633
1	Deaths	1	Global	3	Both	17	60-64 years	938	Alcoholic cardiomyopathy	2	Percent	2021	0.0017762117538336526	0.001994298319787274	0.0015059151249200377
1	Deaths	1	Global	1	Male	17	60-64 years	938	Alcoholic cardiomyopathy	3	Rate	2021	4.823035185007409	5.419885611888302	4.0206453118111325
1	Deaths	1	Global	2	Female	17	60-64 years	938	Alcoholic cardiomyopathy	3	Rate	2021	1.0037041902385768	1.2839759771565988	0.8812586231301396
1	Deaths	1	Global	3	Both	17	60-64 years	938	Alcoholic cardiomyopathy	3	Rate	2021	2.859823438040507	3.1745072094852245	2.451444068384421
1	Deaths	1	Global	1	Male	18	65-69 years	938	Alcoholic cardiomyopathy	1	Number	2021	5696.553731294856	6228.608670488753	4931.949037713175
1	Deaths	1	Global	2	Female	18	65-69 years	938	Alcoholic cardiomyopathy	1	Number	2021	1280.464936765635	1467.3877638563456	1151.0309434772885
1	Deaths	1	Global	3	Both	18	65-69 years	938	Alcoholic cardiomyopathy	1	Number	2021	6977.018668060503	7570.328554211532	6164.319381279682
1	Deaths	1	Global	1	Male	18	65-69 years	938	Alcoholic cardiomyopathy	2	Percent	2021	0.0014372880140511991	0.0015879086686787058	0.001239093707893259
1	Deaths	1	Global	2	Female	18	65-69 years	938	Alcoholic cardiomyopathy	2	Percent	2021	0.00048566553272100374	0.0005590408508090493	0.0004334316119322135
1	Deaths	1	Global	3	Both	18	65-69 years	938	Alcoholic cardiomyopathy	2	Percent	2021	0.001056825911903803	0.0011509757647477409	0.0009272575491594296
1	Deaths	1	Global	1	Male	18	65-69 years	938	Alcoholic cardiomyopathy	3	Rate	2021	4.321030023214593	4.724611815768643	3.741051321581904
1	Deaths	1	Global	2	Female	18	65-69 years	938	Alcoholic cardiomyopathy	3	Rate	2021	0.8891566710614617	1.0189561477274856	0.7992775222538727
1	Deaths	1	Global	3	Both	18	65-69 years	938	Alcoholic cardiomyopathy	3	Rate	2021	2.529351824041437	2.744442181994442	2.234727067936597
1	Deaths	1	Global	1	Male	19	70-74 years	938	Alcoholic cardiomyopathy	1	Number	2021	3786.332794752508	4188.554914645346	3129.9797116642103
1	Deaths	1	Global	2	Female	19	70-74 years	938	Alcoholic cardiomyopathy	1	Number	2021	796.8673533626478	966.556369063211	697.918976565241
1	Deaths	1	Global	3	Both	19	70-74 years	938	Alcoholic cardiomyopathy	1	Number	2021	4583.200148115155	5067.7756506193	3862.8914379942917
1	Deaths	1	Global	1	Male	19	70-74 years	938	Alcoholic cardiomyopathy	2	Percent	2021	0.0008707364957995878	0.0009795159011424266	0.0007123170005206329
1	Deaths	1	Global	2	Female	19	70-74 years	938	Alcoholic cardiomyopathy	2	Percent	2021	0.00025238644020437236	0.00030964227215885416	0.00021867883508472203
1	Deaths	1	Global	3	Both	19	70-74 years	938	Alcoholic cardiomyopathy	2	Percent	2021	0.0006104228152281104	0.0006759860139476185	0.000514177706146683
1	Deaths	1	Global	1	Male	19	70-74 years	938	Alcoholic cardiomyopathy	3	Rate	2021	3.928081043789809	4.345361079695182	3.2471561902520323
1	Deaths	1	Global	2	Female	19	70-74 years	938	Alcoholic cardiomyopathy	3	Rate	2021	0.7280797736966067	0.8831208098599252	0.6376728678517434
1	Deaths	1	Global	3	Both	19	70-74 years	938	Alcoholic cardiomyopathy	3	Rate	2021	2.2265922594928913	2.4620068231486645	1.8766547166037806
1	Deaths	1	Global	1	Male	20	75-79 years	938	Alcoholic cardiomyopathy	1	Number	2021	2482.625904662921	2790.4789200831556	2110.066421698353
1	Deaths	1	Global	2	Female	20	75-79 years	938	Alcoholic cardiomyopathy	1	Number	2021	554.033200356824	627.6738456155018	468.58250235353165
1	Deaths	1	Global	3	Both	20	75-79 years	938	Alcoholic cardiomyopathy	1	Number	2021	3036.6591050197494	3349.309268675992	2643.509066003626
1	Deaths	1	Global	1	Male	20	75-79 years	938	Alcoholic cardiomyopathy	2	Percent	2021	0.0006119215744702657	0.0006928993894534761	0.000513464093831607
1	Deaths	1	Global	2	Female	20	75-79 years	938	Alcoholic cardiomyopathy	2	Percent	2021	0.00016932741197274277	0.0001937734073395188	0.00014157893273656285
1	Deaths	1	Global	3	Both	20	75-79 years	938	Alcoholic cardiomyopathy	2	Percent	2021	0.0004142203716938556	0.00045972842968491256	0.0003568849178500801
1	Deaths	1	Global	1	Male	20	75-79 years	938	Alcoholic cardiomyopathy	3	Rate	2021	4.152470268962077	4.667388965065999	3.5293227486189758
1	Deaths	1	Global	2	Female	20	75-79 years	938	Alcoholic cardiomyopathy	3	Rate	2021	0.7684480132576027	0.8705881151641178	0.6499272836879408
1	Deaths	1	Global	3	Both	20	75-79 years	938	Alcoholic cardiomyopathy	3	Rate	2021	2.3025156876473116	2.53957947441679	2.004413694263405
1	Deaths	1	Global	1	Male	30	80-84 years	938	Alcoholic cardiomyopathy	1	Number	2021	1487.2985674823612	1722.3974839451503	1264.513408632785
1	Deaths	1	Global	2	Female	30	80-84 years	938	Alcoholic cardiomyopathy	1	Number	2021	584.3955435927884	736.0272127240994	469.00707045767405
1	Deaths	1	Global	3	Both	30	80-84 years	938	Alcoholic cardiomyopathy	1	Number	2021	2071.6941110751486	2378.0812573974863	1799.2432823251413
1	Deaths	1	Global	1	Male	30	80-84 years	938	Alcoholic cardiomyopathy	2	Percent	2021	0.00037750145460749404	0.0004337759506692545	0.0003193352568554438
1	Deaths	1	Global	2	Female	30	80-84 years	938	Alcoholic cardiomyopathy	2	Percent	2021	0.00014808436306631512	0.00018590212255555918	0.0001192075304139738
1	Deaths	1	Global	3	Both	30	80-84 years	938	Alcoholic cardiomyopathy	2	Percent	2021	0.00026264971162352015	0.00029869167385927146	0.000227980415611008
1	Deaths	1	Global	1	Male	30	80-84 years	938	Alcoholic cardiomyopathy	3	Rate	2021	4.05790723265372	4.699345081355692	3.450065924130225
1	Deaths	1	Global	2	Female	30	80-84 years	938	Alcoholic cardiomyopathy	3	Rate	2021	1.147421628191631	1.445140285679029	0.9208640659876722
1	Deaths	1	Global	3	Both	30	80-84 years	938	Alcoholic cardiomyopathy	3	Rate	2021	2.3654051182561084	2.7152297956563003	2.0543280237404846
1	Deaths	1	Global	1	Male	31	85-89 years	938	Alcoholic cardiomyopathy	1	Number	2021	950.5360913082626	1084.8208390575076	794.9846115864414
1	Deaths	1	Global	2	Female	31	85-89 years	938	Alcoholic cardiomyopathy	1	Number	2021	422.22571793784084	536.6899777641098	319.10126833844697
1	Deaths	1	Global	3	Both	31	85-89 years	938	Alcoholic cardiomyopathy	1	Number	2021	1372.761809246105	1583.346583047013	1151.308021809903
1	Deaths	1	Global	1	Male	31	85-89 years	938	Alcoholic cardiomyopathy	2	Percent	2021	0.0003068024329454954	0.00034896847049036754	0.00025701854254378163
1	Deaths	1	Global	2	Female	31	85-89 years	938	Alcoholic cardiomyopathy	2	Percent	2021	0.00012111528641652564	0.0001557703594449123	9.101597562979007e-05
1	Deaths	1	Global	3	Both	31	85-89 years	938	Alcoholic cardiomyopathy	2	Percent	2021	0.00020845305112213703	0.00024407897864014343	0.00017408335639169977
1	Deaths	1	Global	1	Male	31	85-89 years	938	Alcoholic cardiomyopathy	3	Rate	2021	5.509504731170521	6.287847036963694	4.607896027088164
1	Deaths	1	Global	2	Female	31	85-89 years	938	Alcoholic cardiomyopathy	3	Rate	2021	1.483100097886406	1.8851645571096756	1.1208675885965318
1	Deaths	1	Global	3	Both	31	85-89 years	938	Alcoholic cardiomyopathy	3	Rate	2021	3.0024235220612825	3.463002097302266	2.5180728823729903
1	Deaths	1	Global	1	Male	32	90-94 years	938	Alcoholic cardiomyopathy	1	Number	2021	579.0720895627071	665.2636085945005	487.0653208365268
1	Deaths	1	Global	2	Female	32	90-94 years	938	Alcoholic cardiomyopathy	1	Number	2021	440.2224313328868	555.4415916192095	340.79597445763324
1	Deaths	1	Global	3	Both	32	90-94 years	938	Alcoholic cardiomyopathy	1	Number	2021	1019.2945208955946	1177.3299448061314	843.6157169037238
1	Deaths	1	Global	1	Male	32	90-94 years	938	Alcoholic cardiomyopathy	2	Percent	2021	0.00036877983550800053	0.0004302408679764145	0.0003100608791218145
1	Deaths	1	Global	2	Female	32	90-94 years	938	Alcoholic cardiomyopathy	2	Percent	2021	0.0001843247568003536	0.00023362116091958556	0.00014103818517379295
1	Deaths	1	Global	3	Both	32	90-94 years	938	Alcoholic cardiomyopathy	2	Percent	2021	0.00025747156111955143	0.0002987048745976029	0.0002125245304358435
1	Deaths	1	Global	1	Male	32	90-94 years	938	Alcoholic cardiomyopathy	3	Rate	2021	9.93518378558592	11.413978218566385	8.356616672287826
1	Deaths	1	Global	2	Female	32	90-94 years	938	Alcoholic cardiomyopathy	3	Rate	2021	3.650004224159628	4.60531770165753	2.8256323572170303
1	Deaths	1	Global	3	Both	32	90-94 years	938	Alcoholic cardiomyopathy	3	Rate	2021	5.697765300092719	6.5811691996366255	4.715736482291199
1	Deaths	1	Global	1	Male	235	95+ years	938	Alcoholic cardiomyopathy	1	Number	2021	219.82133465387332	259.89216975644666	169.07141317227286
1	Deaths	1	Global	2	Female	235	95+ years	938	Alcoholic cardiomyopathy	1	Number	2021	190.62959888481353	230.48618828592512	140.42303971560204
1	Deaths	1	Global	3	Both	235	95+ years	938	Alcoholic cardiomyopathy	1	Number	2021	410.4509335386873	477.54681871232526	317.58429103281105
1	Deaths	1	Global	1	Male	235	95+ years	938	Alcoholic cardiomyopathy	2	Percent	2021	0.0004529950714148075	0.0005351610675787852	0.0003490924462936601
1	Deaths	1	Global	2	Female	235	95+ years	938	Alcoholic cardiomyopathy	2	Percent	2021	0.00016631087023943734	0.00020092014020084032	0.0001230260170525045
1	Deaths	1	Global	3	Both	235	95+ years	938	Alcoholic cardiomyopathy	2	Percent	2021	0.0002515717799927027	0.0002947371259427088	0.00019487237308765657
1	Deaths	1	Global	1	Male	235	95+ years	938	Alcoholic cardiomyopathy	3	Rate	2021	14.538045361464777	17.18815946121883	11.181662043385035
1	Deaths	1	Global	2	Female	235	95+ years	938	Alcoholic cardiomyopathy	3	Rate	2021	4.840444004834888	5.852477762175741	3.565605051410654
1	Deaths	1	Global	3	Both	235	95+ years	938	Alcoholic cardiomyopathy	3	Rate	2021	7.530783264191908	8.761830699765968	5.826904675939107
2	DALYs	1	Global	1	Male	1	<5 years	938	Alcoholic cardiomyopathy	1	Number	2021	0	0	0
2	DALYs	1	Global	2	Female	1	<5 years	938	Alcoholic cardiomyopathy	1	Number	2021	0	0	0
2	DALYs	1	Global	3	Both	1	<5 years	938	Alcoholic cardiomyopathy	1	Number	2021	0	0	0
2	DALYs	1	Global	1	Male	1	<5 years	938	Alcoholic cardiomyopathy	2	Percent	2021	0	0	0
2	DALYs	1	Global	2	Female	1	<5 years	938	Alcoholic cardiomyopathy	2	Percent	2021	0	0	0
2	DALYs	1	Global	3	Both	1	<5 years	938	Alcoholic cardiomyopathy	2	Percent	2021	0	0	0
2	DALYs	1	Global	1	Male	1	<5 years	938	Alcoholic cardiomyopathy	3	Rate	2021	0	0	0
2	DALYs	1	Global	2	Female	1	<5 years	938	Alcoholic cardiomyopathy	3	Rate	2021	0	0	0
2	DALYs	1	Global	3	Both	1	<5 years	938	Alcoholic cardiomyopathy	3	Rate	2021	0	0	0
2	DALYs	1	Global	1	Male	6	5-9 years	938	Alcoholic cardiomyopathy	1	Number	2021	0	0	0
2	DALYs	1	Global	2	Female	6	5-9 years	938	Alcoholic cardiomyopathy	1	Number	2021	0	0	0
2	DALYs	1	Global	3	Both	6	5-9 years	938	Alcoholic cardiomyopathy	1	Number	2021	0	0	0
2	DALYs	1	Global	1	Male	6	5-9 years	938	Alcoholic cardiomyopathy	2	Percent	2021	0	0	0
2	DALYs	1	Global	2	Female	6	5-9 years	938	Alcoholic cardiomyopathy	2	Percent	2021	0	0	0
2	DALYs	1	Global	3	Both	6	5-9 years	938	Alcoholic cardiomyopathy	2	Percent	2021	0	0	0
2	DALYs	1	Global	1	Male	6	5-9 years	938	Alcoholic cardiomyopathy	3	Rate	2021	0	0	0
2	DALYs	1	Global	2	Female	6	5-9 years	938	Alcoholic cardiomyopathy	3	Rate	2021	0	0	0
2	DALYs	1	Global	3	Both	6	5-9 years	938	Alcoholic cardiomyopathy	3	Rate	2021	0	0	0
2	DALYs	1	Global	1	Male	7	10-14 years	938	Alcoholic cardiomyopathy	1	Number	2021	0	0	0
2	DALYs	1	Global	2	Female	7	10-14 years	938	Alcoholic cardiomyopathy	1	Number	2021	0	0	0
2	DALYs	1	Global	3	Both	7	10-14 years	938	Alcoholic cardiomyopathy	1	Number	2021	0	0	0
2	DALYs	1	Global	1	Male	7	10-14 years	938	Alcoholic cardiomyopathy	2	Percent	2021	0	0	0
2	DALYs	1	Global	2	Female	7	10-14 years	938	Alcoholic cardiomyopathy	2	Percent	2021	0	0	0
2	DALYs	1	Global	3	Both	7	10-14 years	938	Alcoholic cardiomyopathy	2	Percent	2021	0	0	0
2	DALYs	1	Global	1	Male	7	10-14 years	938	Alcoholic cardiomyopathy	3	Rate	2021	0	0	0
2	DALYs	1	Global	2	Female	7	10-14 years	938	Alcoholic cardiomyopathy	3	Rate	2021	0	0	0
2	DALYs	1	Global	3	Both	7	10-14 years	938	Alcoholic cardiomyopathy	3	Rate	2021	0	0	0
2	DALYs	1	Global	1	Male	8	15-19 years	938	Alcoholic cardiomyopathy	1	Number	2021	5217.261937941916	6506.984203190886	4069.0330518618193
2	DALYs	1	Global	2	Female	8	15-19 years	938	Alcoholic cardiomyopathy	1	Number	2021	1700.0830401859287	2107.4651210759603	1285.258631470639
2	DALYs	1	Global	3	Both	8	15-19 years	938	Alcoholic cardiomyopathy	1	Number	2021	6917.344978127852	8387.275962762084	5448.463448823506
2	DALYs	1	Global	1	Male	8	15-19 years	938	Alcoholic cardiomyopathy	2	Percent	2021	0.00011694605037398538	0.00014281226600868657	8.860526279827175e-05
2	DALYs	1	Global	2	Female	8	15-19 years	938	Alcoholic cardiomyopathy	2	Percent	2021	4.108272233545878e-05	5.191150069123075e-05	3.0363280275046658e-05
2	DALYs	1	Global	3	Both	8	15-19 years	938	Alcoholic cardiomyopathy	2	Percent	2021	8.042347398972255e-05	9.868890663823492e-05	6.228669040364516e-05
2	DALYs	1	Global	1	Male	8	15-19 years	938	Alcoholic cardiomyopathy	3	Rate	2021	1.6287152276469739	2.0313383502412323	1.2702632476951106
2	DALYs	1	Global	2	Female	8	15-19 years	938	Alcoholic cardiomyopathy	3	Rate	2021	0.5598825053836578	0.6940442461373183	0.4232698083824512
2	DALYs	1	Global	3	Both	8	15-19 years	938	Alcoholic cardiomyopathy	3	Rate	2021	1.1085846348835358	1.3441580968197617	0.8731793603165103
2	DALYs	1	Global	1	Male	9	20-24 years	938	Alcoholic cardiomyopathy	1	Number	2021	10558.540654817616	12545.874453621	8544.918473045664
2	DALYs	1	Global	2	Female	9	20-24 years	938	Alcoholic cardiomyopathy	1	Number	2021	3156.634503081073	3625.723818297033	2672.7748851990827
2	DALYs	1	Global	3	Both	9	20-24 years	938	Alcoholic cardiomyopathy	1	Number	2021	13715.175157898679	16016.088820291952	11425.316736267449
2	DALYs	1	Global	1	Male	9	20-24 years	938	Alcoholic cardiomyopathy	2	Percent	2021	0.00020048450695991427	0.00024349650318244108	0.00015937353212611344
2	DALYs	1	Global	2	Female	9	20-24 years	938	Alcoholic cardiomyopathy	2	Percent	2021	6.466115796280055e-05	7.821258532731284e-05	5.2755629368926785e-05
2	DALYs	1	Global	3	Both	9	20-24 years	938	Alcoholic cardiomyopathy	2	Percent	2021	0.00013512847663417496	0.00016347948389692674	0.00011016781734369489
2	DALYs	1	Global	1	Male	9	20-24 years	938	Alcoholic cardiomyopathy	3	Rate	2021	3.4800027004217378	4.135010547866982	2.816330431754744
2	DALYs	1	Global	2	Female	9	20-24 years	938	Alcoholic cardiomyopathy	3	Rate	2021	1.0745915432746544	1.2342804178274591	0.9098745153765597
2	DALYs	1	Global	3	Both	9	20-24 years	938	Alcoholic cardiomyopathy	3	Rate	2021	2.2967408938848375	2.682051503547266	1.9132815929558054
2	DALYs	1	Global	1	Male	10	25-29 years	938	Alcoholic cardiomyopathy	1	Number	2021	31868.0209068117	36677.60960761694	27535.110392728595
2	DALYs	1	Global	2	Female	10	25-29 years	938	Alcoholic cardiomyopathy	1	Number	2021	8158.229843085951	9402.447420459244	6941.824030825935
2	DALYs	1	Global	3	Both	10	25-29 years	938	Alcoholic cardiomyopathy	1	Number	2021	40026.250749897656	45002.463486729015	35280.224761630234
2	DALYs	1	Global	1	Male	10	25-29 years	938	Alcoholic cardiomyopathy	2	Percent	2021	0.0005524502253237036	0.0006657383512343676	0.0004594830887043589
2	DALYs	1	Global	2	Female	10	25-29 years	938	Alcoholic cardiomyopathy	2	Percent	2021	0.00015264490886189266	0.00019446013832008025	0.00012498038897018499
2	DALYs	1	Global	3	Both	10	25-29 years	938	Alcoholic cardiomyopathy	2	Percent	2021	0.0003600988295773156	0.00043359351212066805	0.00030318662635306343
2	DALYs	1	Global	1	Male	10	25-29 years	938	Alcoholic cardiomyopathy	3	Rate	2021	10.717129127970036	12.334580783022071	9.25998305620246
2	DALYs	1	Global	2	Female	10	25-29 years	938	Alcoholic cardiomyopathy	3	Rate	2021	2.8036380501749387	3.2312229319096195	2.3856108941251013
2	DALYs	1	Global	3	Both	10	25-29 years	938	Alcoholic cardiomyopathy	3	Rate	2021	6.803214430400333	7.649015415146314	5.9965380146603815
2	DALYs	1	Global	1	Male	11	30-34 years	938	Alcoholic cardiomyopathy	1	Number	2021	97442.41289967105	109045.4914431769	87482.24459878932
2	DALYs	1	Global	2	Female	11	30-34 years	938	Alcoholic cardiomyopathy	1	Number	2021	23545.792537866186	26680.92519498625	20748.704873913506
2	DALYs	1	Global	3	Both	11	30-34 years	938	Alcoholic cardiomyopathy	1	Number	2021	120988.20543753704	133000.02463283011	109576.77588523859
2	DALYs	1	Global	1	Male	11	30-34 years	938	Alcoholic cardiomyopathy	2	Percent	2021	0.0014168450189521232	0.001663620650514184	0.0012161619380305108
2	DALYs	1	Global	2	Female	11	30-34 years	938	Alcoholic cardiomyopathy	2	Percent	2021	0.0003925177473779129	0.00048803504302835773	0.0003216090418885491
2	DALYs	1	Global	3	Both	11	30-34 years	938	Alcoholic cardiomyopathy	2	Percent	2021	0.0009393142555115515	0.0011141309237822465	0.0007991878529701102
2	DALYs	1	Global	1	Male	11	30-34 years	938	Alcoholic cardiomyopathy	3	Rate	2021	31.890896876013773	35.68834575134317	28.631138720412633
2	DALYs	1	Global	2	Female	11	30-34 years	938	Alcoholic cardiomyopathy	3	Rate	2021	7.876668054492033	8.925449878557592	6.94097090126016
2	DALYs	1	Global	3	Both	11	30-34 years	938	Alcoholic cardiomyopathy	3	Rate	2021	20.015247891693765	22.00237992621357	18.12743915478532
2	DALYs	1	Global	1	Male	12	35-39 years	938	Alcoholic cardiomyopathy	1	Number	2021	165762.01414020988	184543.28035121493	145727.4546899245
2	DALYs	1	Global	2	Female	12	35-39 years	938	Alcoholic cardiomyopathy	1	Number	2021	40117.77093671006	45994.82305834936	35073.88955943963
2	DALYs	1	Global	3	Both	12	35-39 years	938	Alcoholic cardiomyopathy	1	Number	2021	205879.78507691983	225617.8481846137	185542.7708863974
2	DALYs	1	Global	1	Male	12	35-39 years	938	Alcoholic cardiomyopathy	2	Percent	2021	0.0022043305951118947	0.002571851028513585	0.0018913358758076808
2	DALYs	1	Global	2	Female	12	35-39 years	938	Alcoholic cardiomyopathy	2	Percent	2021	0.0006322154719365697	0.0007945414313222084	0.0005159279636714761
2	DALYs	1	Global	3	Both	12	35-39 years	938	Alcoholic cardiomyopathy	2	Percent	2021	0.0014842024728099258	0.001747950157125313	0.0012795288456382012
2	DALYs	1	Global	1	Male	12	35-39 years	938	Alcoholic cardiomyopathy	3	Rate	2021	58.560036578472044	65.19504063540991	51.48227186664907
2	DALYs	1	Global	2	Female	12	35-39 years	938	Alcoholic cardiomyopathy	3	Rate	2021	14.44110011472549	16.556648812631618	12.625465939764155
2	DALYs	1	Global	3	Both	12	35-39 years	938	Alcoholic cardiomyopathy	3	Rate	2021	36.70747490458706	40.22668615653263	33.08147326603902
2	DALYs	1	Global	1	Male	13	40-44 years	938	Alcoholic cardiomyopathy	1	Number	2021	213272.1817400177	236117.87898196682	189700.34886972507
2	DALYs	1	Global	2	Female	13	40-44 years	938	Alcoholic cardiomyopathy	1	Number	2021	50869.24480209078	57718.15424578615	45102.99603346604
2	DALYs	1	Global	3	Both	13	40-44 years	938	Alcoholic cardiomyopathy	1	Number	2021	264141.4265421083	287157.74149578955	240041.45020995304
2	DALYs	1	Global	1	Male	13	40-44 years	938	Alcoholic cardiomyopathy	2	Percent	2021	0.0025496849941208334	0.00292974788991122	0.002203929603404902
2	DALYs	1	Global	2	Female	13	40-44 years	938	Alcoholic cardiomyopathy	2	Percent	2021	0.0007648683257629108	0.000945199162130015	0.0006260862150451787
2	DALYs	1	Global	3	Both	13	40-44 years	938	Alcoholic cardiomyopathy	2	Percent	2021	0.001758484000354813	0.0020356624287924635	0.0015156187506023037
2	DALYs	1	Global	1	Male	13	40-44 years	938	Alcoholic cardiomyopathy	3	Rate	2021	84.57780391435762	93.6377707879173	75.22987188618572
2	DALYs	1	Global	2	Female	13	40-44 years	938	Alcoholic cardiomyopathy	3	Rate	2021	20.50436274188332	23.265019483814516	18.18010459982103
2	DALYs	1	Global	3	Both	13	40-44 years	938	Alcoholic cardiomyopathy	3	Rate	2021	52.80180038940089	57.40275558144877	47.98422157816168
2	DALYs	1	Global	1	Male	14	45-49 years	938	Alcoholic cardiomyopathy	1	Number	2021	241643.3171131719	270025.50635185844	207958.76097642438
2	DALYs	1	Global	2	Female	14	45-49 years	938	Alcoholic cardiomyopathy	1	Number	2021	53075.865373989196	60446.33320188083	46797.25276722282
2	DALYs	1	Global	3	Both	14	45-49 years	938	Alcoholic cardiomyopathy	1	Number	2021	294719.1824871609	325733.369274599	259580.80436134432
2	DALYs	1	Global	1	Male	14	45-49 years	938	Alcoholic cardiomyopathy	2	Percent	2021	0.0026322412399532326	0.0030420178694864674	0.0022382850430435644
2	DALYs	1	Global	2	Female	14	45-49 years	938	Alcoholic cardiomyopathy	2	Percent	2021	0.0007425241701951921	0.0009033793139000738	0.000612476220732083
2	DALYs	1	Global	3	Both	14	45-49 years	938	Alcoholic cardiomyopathy	2	Percent	2021	0.001804341148589924	0.002081853287920263	0.0015558866651118235
2	DALYs	1	Global	1	Male	14	45-49 years	938	Alcoholic cardiomyopathy	3	Rate	2021	101.58968935605336	113.52189514783413	87.4283062277708
2	DALYs	1	Global	2	Female	14	45-49 years	938	Alcoholic cardiomyopathy	3	Rate	2021	22.5238860347923	25.65170272150599	19.85942161551366
2	DALYs	1	Global	3	Both	14	45-49 years	938	Alcoholic cardiomyopathy	3	Rate	2021	62.242091494878096	68.79201415472075	54.821176005659865
2	DALYs	1	Global	1	Male	15	50-54 years	938	Alcoholic cardiomyopathy	1	Number	2021	244750.81862598585	277288.67934108	201585.18616321762
2	DALYs	1	Global	2	Female	15	50-54 years	938	Alcoholic cardiomyopathy	1	Number	2021	49648.477743173535	58935.617320607475	43745.10877385134
2	DALYs	1	Global	3	Both	15	50-54 years	938	Alcoholic cardiomyopathy	1	Number	2021	294399.2963691592	329255.88621889806	248855.37783460465
2	DALYs	1	Global	1	Male	15	50-54 years	938	Alcoholic cardiomyopathy	2	Percent	2021	0.0023335166140432476	0.002724566569881793	0.0018878797378975255
2	DALYs	1	Global	2	Female	15	50-54 years	938	Alcoholic cardiomyopathy	2	Percent	2021	0.0006298329100425885	0.0007937018846051368	0.0005192614187193626
2	DALYs	1	Global	3	Both	15	50-54 years	938	Alcoholic cardiomyopathy	2	Percent	2021	0.0016019505504027388	0.0018809951711303624	0.0013267676189805562
2	DALYs	1	Global	1	Male	15	50-54 years	938	Alcoholic cardiomyopathy	3	Rate	2021	110.25784303242112	124.91583012098698	90.81214901924581
2	DALYs	1	Global	2	Female	15	50-54 years	938	Alcoholic cardiomyopathy	3	Rate	2021	22.269626857097045	26.435336308031196	19.621694229099266
2	DALYs	1	Global	3	Both	15	50-54 years	938	Alcoholic cardiomyopathy	3	Rate	2021	66.1685972006277	74.00289463951407	55.93223713585261
2	DALYs	1	Global	1	Male	16	55-59 years	938	Alcoholic cardiomyopathy	1	Number	2021	242494.28822910934	270278.88820396224	202336.523392468
2	DALYs	1	Global	2	Female	16	55-59 years	938	Alcoholic cardiomyopathy	1	Number	2021	58389.62163792139	69876.21340786124	51568.0504881514
2	DALYs	1	Global	3	Both	16	55-59 years	938	Alcoholic cardiomyopathy	1	Number	2021	300883.90986703074	332851.60977961536	258957.35905158822
2	DALYs	1	Global	1	Male	16	55-59 years	938	Alcoholic cardiomyopathy	2	Percent	2021	0.00208758652186701	0.0023884369564352178	0.0017290076629204593
2	DALYs	1	Global	2	Female	16	55-59 years	938	Alcoholic cardiomyopathy	2	Percent	2021	0.0006647741839066272	0.0008256973149690589	0.0005597452510561864
2	DALYs	1	Global	3	Both	16	55-59 years	938	Alcoholic cardiomyopathy	2	Percent	2021	0.0014745214890329048	0.0017118954700722018	0.0012474129327939517
2	DALYs	1	Global	1	Male	16	55-59 years	938	Alcoholic cardiomyopathy	3	Rate	2021	124.53199929593139	138.80067263159773	103.90913523227177
2	DALYs	1	Global	2	Female	16	55-59 years	938	Alcoholic cardiomyopathy	3	Rate	2021	29.04905372739216	34.763675814494334	25.655296732977927
2	DALYs	1	Global	3	Both	16	55-59 years	938	Alcoholic cardiomyopathy	3	Rate	2021	76.033009247779	84.11120932221274	65.43821929278673
2	DALYs	1	Global	1	Male	17	60-64 years	938	Alcoholic cardiomyopathy	1	Number	2021	220195.2651665207	246492.65703270386	184105.62775393808
2	DALYs	1	Global	2	Female	17	60-64 years	938	Alcoholic cardiomyopathy	1	Number	2021	48724.177853395835	62242.16093602367	42916.674615072094
2	DALYs	1	Global	3	Both	17	60-64 years	938	Alcoholic cardiomyopathy	1	Number	2021	268919.4430199164	298053.6005512215	230981.45879993655
2	DALYs	1	Global	1	Male	17	60-64 years	938	Alcoholic cardiomyopathy	2	Percent	2021	0.0018389581928567062	0.002102514134186168	0.0015230069715183835
2	DALYs	1	Global	2	Female	17	60-64 years	938	Alcoholic cardiomyopathy	2	Percent	2021	0.0005411793369337316	0.0006892071399706812	0.000460422335119331
2	DALYs	1	Global	3	Both	17	60-64 years	938	Alcoholic cardiomyopathy	2	Percent	2021	0.0012816877405579245	0.0014721850017620794	0.0010783286621371768
2	DALYs	1	Global	1	Male	17	60-64 years	938	Alcoholic cardiomyopathy	3	Rate	2021	141.57105892327476	158.47855060162854	118.36779803211734
2	DALYs	1	Global	2	Female	17	60-64 years	938	Alcoholic cardiomyopathy	3	Rate	2021	29.617592568497987	37.83466534279449	26.087430083859626
2	DALYs	1	Global	3	Both	17	60-64 years	938	Alcoholic cardiomyopathy	3	Rate	2021	84.02476074634382	93.12782368825576	72.17091332094107
2	DALYs	1	Global	1	Male	18	65-69 years	938	Alcoholic cardiomyopathy	1	Number	2021	143122.12548241921	156081.3715667816	125063.63628388217
2	DALYs	1	Global	2	Female	18	65-69 years	938	Alcoholic cardiomyopathy	1	Number	2021	32479.488588833614	37034.30630242829	29422.57023902709
2	DALYs	1	Global	3	Both	18	65-69 years	938	Alcoholic cardiomyopathy	1	Number	2021	175601.61407125284	190203.45530390396	156185.0364936091
2	DALYs	1	Global	1	Male	18	65-69 years	938	Alcoholic cardiomyopathy	2	Percent	2021	0.001159353114681668	0.0013092646163534428	0.000998893044927141
2	DALYs	1	Global	2	Female	18	65-69 years	938	Alcoholic cardiomyopathy	2	Percent	2021	0.0003365890923472575	0.00039424179534333463	0.00029423080343275894
2	DALYs	1	Global	3	Both	18	65-69 years	938	Alcoholic cardiomyopathy	2	Percent	2021	0.0007982010744281456	0.0008991716541227454	0.0007004801257765264
2	DALYs	1	Global	1	Male	18	65-69 years	938	Alcoholic cardiomyopathy	3	Rate	2021	108.56300675237324	118.39303628428586	94.86502764403983
2	DALYs	1	Global	2	Female	18	65-69 years	938	Alcoholic cardiomyopathy	3	Rate	2021	22.55380301499959	25.716674905690695	20.431074570371994
2	DALYs	1	Global	3	Both	18	65-69 years	938	Alcoholic cardiomyopathy	3	Rate	2021	63.66017979699821	68.95372930765703	56.621162381511205
2	DALYs	1	Global	1	Male	19	70-74 years	938	Alcoholic cardiomyopathy	1	Number	2021	79069.36170117969	87635.37443008246	65887.04997925312
2	DALYs	1	Global	2	Female	19	70-74 years	938	Alcoholic cardiomyopathy	1	Number	2021	16767.80098562085	20133.828206690025	14755.055643616939
2	DALYs	1	Global	3	Both	19	70-74 years	938	Alcoholic cardiomyopathy	1	Number	2021	95837.1626868006	105603.79938605973	81744.46166239574
2	DALYs	1	Global	1	Male	19	70-74 years	938	Alcoholic cardiomyopathy	2	Percent	2021	0.0007199146787932635	0.0008152035826873422	0.0005913178781474071
2	DALYs	1	Global	2	Female	19	70-74 years	938	Alcoholic cardiomyopathy	2	Percent	2021	0.00018451813641756664	0.00022620801043527335	0.00015873955947489152
2	DALYs	1	Global	3	Both	19	70-74 years	938	Alcoholic cardiomyopathy	2	Percent	2021	0.00047740189675325853	0.0005389518209938459	0.00040412053842099475
2	DALYs	1	Global	1	Male	19	70-74 years	938	Alcoholic cardiomyopathy	3	Rate	2021	82.02946694844493	90.91616393078579	68.35365143112125
2	DALYs	1	Global	2	Female	19	70-74 years	938	Alcoholic cardiomyopathy	3	Rate	2021	15.320362536479365	18.39582588308399	13.48136239808594
2	DALYs	1	Global	3	Both	19	70-74 years	938	Alcoholic cardiomyopathy	3	Rate	2021	46.559233224398454	51.30402223056761	39.7127726723338
2	DALYs	1	Global	1	Male	20	75-79 years	938	Alcoholic cardiomyopathy	1	Number	2021	40947.10286696404	45941.06741242889	35226.72509972808
2	DALYs	1	Global	2	Female	20	75-79 years	938	Alcoholic cardiomyopathy	1	Number	2021	9124.048315133829	10306.285696892428	7857.864198184419
2	DALYs	1	Global	3	Both	20	75-79 years	938	Alcoholic cardiomyopathy	1	Number	2021	50071.15118209781	55199.14461630098	43878.82032318557
2	DALYs	1	Global	1	Male	20	75-79 years	938	Alcoholic cardiomyopathy	2	Percent	2021	0.0005056695972270279	0.0005718000660501222	0.0004280277855338673
2	DALYs	1	Global	2	Female	20	75-79 years	938	Alcoholic cardiomyopathy	2	Percent	2021	0.00012556274520523057	0.00014493584748020023	0.00010721850949011105
2	DALYs	1	Global	3	Both	20	75-79 years	938	Alcoholic cardiomyopathy	2	Percent	2021	0.00032584250885637155	0.000365647824909721	0.0002816911387189661
2	DALYs	1	Global	1	Male	20	75-79 years	938	Alcoholic cardiomyopathy	3	Rate	2021	68.48862204162245	76.84158785106824	58.920648646571635
2	DALYs	1	Global	2	Female	20	75-79 years	938	Alcoholic cardiomyopathy	3	Rate	2021	12.655120299858066	14.29489200781013	10.89891386951877
2	DALYs	1	Global	3	Both	20	75-79 years	938	Alcoholic cardiomyopathy	3	Rate	2021	37.96593792986539	41.85418646882296	33.27066643159979
2	DALYs	1	Global	1	Male	30	80-84 years	938	Alcoholic cardiomyopathy	1	Number	2021	19243.74794229277	22145.48853992983	16469.718942205185
2	DALYs	1	Global	2	Female	30	80-84 years	938	Alcoholic cardiomyopathy	1	Number	2021	7498.4854091052275	9399.326440506577	6102.014495858675
2	DALYs	1	Global	3	Both	30	80-84 years	938	Alcoholic cardiomyopathy	1	Number	2021	26742.233351398005	30533.029840740553	23230.421902206574
2	DALYs	1	Global	1	Male	30	80-84 years	938	Alcoholic cardiomyopathy	2	Percent	2021	0.000319111914601711	0.0003650877354382919	0.0002709585326767407
2	DALYs	1	Global	2	Female	30	80-84 years	938	Alcoholic cardiomyopathy	2	Percent	2021	0.00011476228868089932	0.00014140757596368164	9.158099250125277e-05
2	DALYs	1	Global	3	Both	30	80-84 years	938	Alcoholic cardiomyopathy	2	Percent	2021	0.0002128198071488823	0.00024400610690976637	0.0001839167767659774
2	DALYs	1	Global	1	Male	30	80-84 years	938	Alcoholic cardiomyopathy	3	Rate	2021	52.504147899894434	60.42118245898006	44.935558385213774
2	DALYs	1	Global	2	Female	30	80-84 years	938	Alcoholic cardiomyopathy	3	Rate	2021	14.722775406860382	18.454949847779414	11.980898014797068
2	DALYs	1	Global	3	Both	30	80-84 years	938	Alcoholic cardiomyopathy	3	Rate	2021	30.533569268181164	34.86179966195522	26.523876557341346
2	DALYs	1	Global	1	Male	31	85-89 years	938	Alcoholic cardiomyopathy	1	Number	2021	9871.46601822544	11247.134700451996	8343.863519876097
2	DALYs	1	Global	2	Female	31	85-89 years	938	Alcoholic cardiomyopathy	1	Number	2021	4367.875848307406	5519.484435911196	3315.1312627202487
2	DALYs	1	Global	3	Both	31	85-89 years	938	Alcoholic cardiomyopathy	1	Number	2021	14239.341866532835	16436.935013113754	12003.687445739046
2	DALYs	1	Global	1	Male	31	85-89 years	938	Alcoholic cardiomyopathy	2	Percent	2021	0.00027044949618235196	0.00030984273764269384	0.0002285135698217853
2	DALYs	1	Global	2	Female	31	85-89 years	938	Alcoholic cardiomyopathy	2	Percent	2021	9.795880115552044e-05	0.00012542191921575632	7.424095159523449e-05
2	DALYs	1	Global	3	Both	31	85-89 years	938	Alcoholic cardiomyopathy	2	Percent	2021	0.0001755738566904749	0.0002055452587361223	0.00014747667743932342
2	DALYs	1	Global	1	Male	31	85-89 years	938	Alcoholic cardiomyopathy	3	Rate	2021	57.21706858720854	65.19073016887322	48.36276703152559
2	DALYs	1	Global	2	Female	31	85-89 years	938	Alcoholic cardiomyopathy	3	Rate	2021	15.342497680669595	19.387610842756644	11.644651880183453
2	DALYs	1	Global	3	Both	31	85-89 years	938	Alcoholic cardiomyopathy	3	Rate	2021	31.14344722499902	35.94989311442742	26.253755965393033
2	DALYs	1	Global	1	Male	32	90-94 years	938	Alcoholic cardiomyopathy	1	Number	2021	5156.890289547903	5901.4822164257475	4385.598894293322
2	DALYs	1	Global	2	Female	32	90-94 years	938	Alcoholic cardiomyopathy	1	Number	2021	3891.377315448775	4895.0931925085515	3043.840987715301
2	DALYs	1	Global	3	Both	32	90-94 years	938	Alcoholic cardiomyopathy	1	Number	2021	9048.267604996672	10404.425129544037	7479.86229306542
2	DALYs	1	Global	1	Male	32	90-94 years	938	Alcoholic cardiomyopathy	2	Percent	2021	0.0003289324256879269	0.0003785086680355808	0.00027852732260179184
2	DALYs	1	Global	2	Female	32	90-94 years	938	Alcoholic cardiomyopathy	2	Percent	2021	0.0001539563564202994	0.00019377946296484565	0.00011952769920692039
2	DALYs	1	Global	3	Both	32	90-94 years	938	Alcoholic cardiomyopathy	2	Percent	2021	0.000220922377829108	0.0002563253723481657	0.0001838342311238866
2	DALYs	1	Global	1	Male	32	90-94 years	938	Alcoholic cardiomyopathy	3	Rate	2021	88.47715804685448	101.25217824232149	75.24405304626278
2	DALYs	1	Global	2	Female	32	90-94 years	938	Alcoholic cardiomyopathy	3	Rate	2021	32.26447047730412	40.586552521219694	25.237315666065836
2	DALYs	1	Global	3	Both	32	90-94 years	938	Alcoholic cardiomyopathy	3	Rate	2021	50.57900746921007	58.15980686175096	41.811761909064074
2	DALYs	1	Global	1	Male	235	95+ years	938	Alcoholic cardiomyopathy	1	Number	2021	1817.9074434232846	2146.298527364528	1411.4680927035874
2	DALYs	1	Global	2	Female	235	95+ years	938	Alcoholic cardiomyopathy	1	Number	2021	1579.9363815006059	1914.107321385247	1173.3659625163828
2	DALYs	1	Global	3	Both	235	95+ years	938	Alcoholic cardiomyopathy	1	Number	2021	3397.8438249238898	3944.797648418839	2649.17266051182
2	DALYs	1	Global	1	Male	235	95+ years	938	Alcoholic cardiomyopathy	2	Percent	2021	0.0004008413976394984	0.00047292841304707355	0.0003117009614314991
2	DALYs	1	Global	2	Female	235	95+ years	938	Alcoholic cardiomyopathy	2	Percent	2021	0.00014454593036751883	0.0001744116647693732	0.00010706246764125272
2	DALYs	1	Global	3	Both	235	95+ years	938	Alcoholic cardiomyopathy	2	Percent	2021	0.0002196990035851155	0.00025688995989935385	0.00017139256636608758
2	DALYs	1	Global	1	Male	235	95+ years	938	Alcoholic cardiomyopathy	3	Rate	2021	120.22864348925236	141.94702893239275	93.34847861921735
2	DALYs	1	Global	2	Female	235	95+ years	938	Alcoholic cardiomyopathy	3	Rate	2021	40.11755588111024	48.602784471094516	29.793968365697552
2	DALYs	1	Global	3	Both	235	95+ years	938	Alcoholic cardiomyopathy	3	Rate	2021	62.34222734119518	72.3775089392899	48.605919747181574
5	Prevalence	1	Global	1	Male	235	95+ years	938	Alcoholic cardiomyopathy	1	Number	2021	399.5361433072962	722.5680400730505	211.17231613623863
5	Prevalence	1	Global	2	Female	235	95+ years	938	Alcoholic cardiomyopathy	1	Number	2021	339.8735956816154	576.6136220927929	191.67943186913416
5	Prevalence	1	Global	3	Both	235	95+ years	938	Alcoholic cardiomyopathy	1	Number	2021	739.4097389889115	1302.5684870605571	402.895218338224
5	Prevalence	1	Global	1	Male	235	95+ years	938	Alcoholic cardiomyopathy	2	Percent	2021	0.0002642365868357	0.0004778768129324	0.0001396605313802
5	Prevalence	1	Global	2	Female	235	95+ years	938	Alcoholic cardiomyopathy	2	Percent	2021	8.6300369735e-05	0.000146413176299	4.86710548681e-05
5	Prevalence	1	Global	3	Both	235	95+ years	938	Alcoholic cardiomyopathy	2	Percent	2021	0.0001356639707082	0.0002389901063874	7.39215837564e-05
5	Prevalence	1	Global	1	Male	235	95+ years	938	Alcoholic cardiomyopathy	3	Rate	2021	26.423616179430002	47.78756784	13.966036171639999
5	Prevalence	1	Global	2	Female	235	95+ years	938	Alcoholic cardiomyopathy	3	Rate	2021	8.630029745	14.641304217670001	4.867101239
5	Prevalence	1	Global	3	Both	235	95+ years	938	Alcoholic cardiomyopathy	3	Rate	2021	13.566382806710001	23.89898563	7.39215414
5	Prevalence	1	Global	1	Male	10	25-29 years	938	Alcoholic cardiomyopathy	1	Number	2021	15832.971038612091	22311.465953700743	10362.660946999416
5	Prevalence	1	Global	2	Female	10	25-29 years	938	Alcoholic cardiomyopathy	1	Number	2021	5676.50983746653	7761.341073939589	3873.438590683814
5	Prevalence	1	Global	3	Both	10	25-29 years	938	Alcoholic cardiomyopathy	1	Number	2021	21509.48087607861	30064.403999778737	14326.311721539874
5	Prevalence	1	Global	1	Male	10	25-29 years	938	Alcoholic cardiomyopathy	2	Percent	2021	5.45969726073e-05	7.68684641988e-05	3.58842756912e-05
5	Prevalence	1	Global	2	Female	10	25-29 years	938	Alcoholic cardiomyopathy	2	Percent	2021	1.9586684328e-05	2.67803556505e-05	1.33703193153e-05
5	Prevalence	1	Global	3	Both	10	25-29 years	938	Alcoholic cardiomyopathy	2	Percent	2021	3.70973042283e-05	5.17537476283e-05	2.48104512193e-05
5	Prevalence	1	Global	1	Male	10	25-29 years	938	Alcoholic cardiomyopathy	3	Rate	2021	5.324585282	7.503285577710001	3.484934813
5	Prevalence	1	Global	2	Female	10	25-29 years	938	Alcoholic cardiomyopathy	3	Rate	2021	1.950775999	2.667244191	1.331136782
5	Prevalence	1	Global	3	Both	10	25-29 years	938	Alcoholic cardiomyopathy	3	Rate	2021	3.655940987	5.110011138	2.435026234
5	Prevalence	1	Global	1	Male	11	30-34 years	938	Alcoholic cardiomyopathy	1	Number	2021	18745.97878084779	27206.78503037418	12199.40962294992
5	Prevalence	1	Global	2	Female	11	30-34 years	938	Alcoholic cardiomyopathy	1	Number	2021	5867.299309257696	8420.358069985015	3831.556328142077
5	Prevalence	1	Global	3	Both	11	30-34 years	938	Alcoholic cardiomyopathy	1	Number	2021	24613.27809010552	35627.38552264069	16112.896142543774
5	Prevalence	1	Global	1	Male	11	30-34 years	938	Alcoholic cardiomyopathy	2	Percent	2021	6.24382487325e-05	9.04253079806e-05	4.05098090083e-05
5	Prevalence	1	Global	2	Female	11	30-34 years	938	Alcoholic cardiomyopathy	2	Percent	2021	1.96770200904e-05	2.82368859511e-05	1.28443369299e-05
5	Prevalence	1	Global	3	Both	11	30-34 years	938	Alcoholic cardiomyopathy	2	Percent	2021	4.11309066499e-05	5.94685944729e-05	2.68814585701e-05
5	Prevalence	1	Global	1	Male	11	30-34 years	938	Alcoholic cardiomyopathy	3	Rate	2021	6.135173158690001	8.904220964	3.992615768
5	Prevalence	1	Global	2	Female	11	30-34 years	938	Alcoholic cardiomyopathy	3	Rate	2021	1.962761243	2.816824505	1.281753302
5	Prevalence	1	Global	3	Both	11	30-34 years	938	Alcoholic cardiomyopathy	3	Rate	2021	4.071808988	5.893888172	2.6655789246599997
5	Prevalence	1	Global	1	Male	12	35-39 years	938	Alcoholic cardiomyopathy	1	Number	2021	23349.726464577016	33454.65006439714	15527.363025235843
5	Prevalence	1	Global	2	Female	12	35-39 years	938	Alcoholic cardiomyopathy	1	Number	2021	6144.740527257092	8550.503218573358	4014.571566275729
5	Prevalence	1	Global	3	Both	12	35-39 years	938	Alcoholic cardiomyopathy	1	Number	2021	29494.466991834077	41430.26108000726	19519.66560341215
5	Prevalence	1	Global	1	Male	12	35-39 years	938	Alcoholic cardiomyopathy	2	Percent	2021	8.34946207616e-05	0.0001196709807376	5.55790039507e-05
5	Prevalence	1	Global	2	Female	12	35-39 years	938	Alcoholic cardiomyopathy	2	Percent	2021	2.21488465511e-05	3.08239549516e-05	1.44710887809e-05
5	Prevalence	1	Global	3	Both	12	35-39 years	938	Alcoholic cardiomyopathy	2	Percent	2021	5.29442347144e-05	7.43159910198e-05	3.50621411187e-05
5	Prevalence	1	Global	1	Male	12	35-39 years	938	Alcoholic cardiomyopathy	3	Rate	2021	8.248939559250001	11.81878455	5.485472359
5	Prevalence	1	Global	2	Female	12	35-39 years	938	Alcoholic cardiomyopathy	3	Rate	2021	2.211907867	3.0779046324799997	1.4451159312400002
5	Prevalence	1	Global	3	Both	12	35-39 years	938	Alcoholic cardiomyopathy	3	Rate	2021	5.258735852	7.386836295349999	3.480271922
5	Prevalence	1	Global	1	Male	13	40-44 years	938	Alcoholic cardiomyopathy	1	Number	2021	29855.76673354114	42178.87129398029	19169.231931120117
5	Prevalence	1	Global	2	Female	13	40-44 years	938	Alcoholic cardiomyopathy	1	Number	2021	7375.8752202870255	10563.856126026943	4849.674511642648
5	Prevalence	1	Global	3	Both	13	40-44 years	938	Alcoholic cardiomyopathy	1	Number	2021	37231.64195382811	52333.30270835353	23986.242288401954
5	Prevalence	1	Global	1	Male	13	40-44 years	938	Alcoholic cardiomyopathy	2	Percent	2021	0.0001193553213335	0.000168714115417	7.66217906148e-05
5	Prevalence	1	Global	2	Female	13	40-44 years	938	Alcoholic cardiomyopathy	2	Percent	2021	2.97561906462e-05	4.26193486305e-05	1.95610607718e-05
5	Prevalence	1	Global	3	Both	13	40-44 years	938	Alcoholic cardiomyopathy	2	Percent	2021	7.47594362764e-05	0.0001050564938874	4.81798302416e-05
5	Prevalence	1	Global	1	Male	13	40-44 years	938	Alcoholic cardiomyopathy	3	Rate	2021	11.83996508	16.72696494	7.601983185199999
5	Prevalence	1	Global	2	Female	13	40-44 years	938	Alcoholic cardiomyopathy	3	Rate	2021	2.9730659781599997	4.258076541	1.954805615
5	Prevalence	1	Global	3	Both	13	40-44 years	938	Alcoholic cardiomyopathy	3	Rate	2021	7.442595250399999	10.461413188749999	4.794843406
5	Prevalence	1	Global	1	Male	14	45-49 years	938	Alcoholic cardiomyopathy	1	Number	2021	45530.63691982444	61341.07708464097	32786.35353715239
5	Prevalence	1	Global	2	Female	14	45-49 years	938	Alcoholic cardiomyopathy	1	Number	2021	11233.940219440385	14984.03808598805	8149.513028971919
5	Prevalence	1	Global	3	Both	14	45-49 years	938	Alcoholic cardiomyopathy	1	Number	2021	56764.57713926481	75713.18280923694	40851.70252073047
5	Prevalence	1	Global	1	Male	14	45-49 years	938	Alcoholic cardiomyopathy	2	Percent	2021	0.0001924589593982	0.0002595714710319	0.0001386242714729
5	Prevalence	1	Global	2	Female	14	45-49 years	938	Alcoholic cardiomyopathy	2	Percent	2021	4.77165981762e-05	6.36348673706e-05	3.46142521767e-05
5	Prevalence	1	Global	3	Both	14	45-49 years	938	Alcoholic cardiomyopathy	2	Percent	2021	0.0001202629496055	0.0001605131255763	8.65370201984e-05
5	Prevalence	1	Global	1	Male	14	45-49 years	938	Alcoholic cardiomyopathy	3	Rate	2021	19.14161466	25.78850945	13.7837682
5	Prevalence	1	Global	2	Female	14	45-49 years	938	Alcoholic cardiomyopathy	3	Rate	2021	4.767364365	6.358799123	3.4584212882900003
5	Prevalence	1	Global	3	Both	14	45-49 years	938	Alcoholic cardiomyopathy	3	Rate	2021	11.98817795	15.989956310310001	8.627519202
5	Prevalence	1	Global	1	Male	15	50-54 years	938	Alcoholic cardiomyopathy	1	Number	2021	49730.97708242042	70137.45184812066	34125.03792061418
5	Prevalence	1	Global	2	Female	15	50-54 years	938	Alcoholic cardiomyopathy	1	Number	2021	12910.898719811828	18328.63909493925	8782.863915500984
5	Prevalence	1	Global	3	Both	15	50-54 years	938	Alcoholic cardiomyopathy	1	Number	2021	62641.87580223224	88373.10390354459	43352.4720505888
5	Prevalence	1	Global	1	Male	15	50-54 years	938	Alcoholic cardiomyopathy	2	Percent	2021	0.0002247564348394	0.0003170190769013	0.000154245456577
5	Prevalence	1	Global	2	Female	15	50-54 years	938	Alcoholic cardiomyopathy	2	Percent	2021	5.79633925042e-05	8.22806823968e-05	3.94236487954e-05
5	Prevalence	1	Global	3	Both	15	50-54 years	938	Alcoholic cardiomyopathy	2	Percent	2021	0.000141082639817	0.000199013185167	9.76058678723e-05
5	Prevalence	1	Global	1	Male	15	50-54 years	938	Alcoholic cardiomyopathy	3	Rate	2021	22.40331736	31.59623408	15.37299485
5	Prevalence	1	Global	2	Female	15	50-54 years	938	Alcoholic cardiomyopathy	3	Rate	2021	5.791132175	8.221238032	3.939518612
5	Prevalence	1	Global	3	Both	15	50-54 years	938	Alcoholic cardiomyopathy	3	Rate	2021	14.079262752890001	19.86256213	9.743814935
5	Prevalence	1	Global	1	Male	16	55-59 years	938	Alcoholic cardiomyopathy	1	Number	2021	39121.839997611496	53846.11750042982	26907.085602233477
5	Prevalence	1	Global	2	Female	16	55-59 years	938	Alcoholic cardiomyopathy	1	Number	2021	10296.05363512745	14451.484800679642	6907.74871655987
5	Prevalence	1	Global	3	Both	16	55-59 years	938	Alcoholic cardiomyopathy	1	Number	2021	49417.89363273901	68189.33884411759	33908.29152029476
5	Prevalence	1	Global	1	Male	16	55-59 years	938	Alcoholic cardiomyopathy	2	Percent	2021	0.0002012255249641	0.0002769516466261	0.0001383821724969
5	Prevalence	1	Global	2	Female	16	55-59 years	938	Alcoholic cardiomyopathy	2	Percent	2021	5.12556477386e-05	7.19392117709e-05	3.43814331944e-05
5	Prevalence	1	Global	3	Both	16	55-59 years	938	Alcoholic cardiomyopathy	2	Percent	2021	0.0001250154327475	0.0001724930632414	8.57513777121e-05
5	Prevalence	1	Global	1	Male	16	55-59 years	938	Alcoholic cardiomyopathy	3	Rate	2021	20.09086889	27.65246438	13.818029239949999
5	Prevalence	1	Global	2	Female	16	55-59 years	938	Alcoholic cardiomyopathy	3	Rate	2021	5.1223249412600005	7.189667387	3.436630654
5	Prevalence	1	Global	3	Both	16	55-59 years	938	Alcoholic cardiomyopathy	3	Rate	2021	12.487843451789999	17.23136552	8.568585286
5	Prevalence	1	Global	1	Male	17	60-64 years	938	Alcoholic cardiomyopathy	1	Number	2021	40728.690914742576	56747.16153426522	28385.047082513516
5	Prevalence	1	Global	2	Female	17	60-64 years	938	Alcoholic cardiomyopathy	1	Number	2021	12602.194270624585	17592.549356829633	8660.903417886879
5	Prevalence	1	Global	3	Both	17	60-64 years	938	Alcoholic cardiomyopathy	1	Number	2021	53330.8851853672	74098.60951759128	37243.48869924228
5	Prevalence	1	Global	1	Male	17	60-64 years	938	Alcoholic cardiomyopathy	2	Percent	2021	0.000262064671011	0.0003651122660612	0.0001826469083622
5	Prevalence	1	Global	2	Female	17	60-64 years	938	Alcoholic cardiomyopathy	2	Percent	2021	7.66339305863e-05	0.0001069740748595	5.2669468646e-05
5	Prevalence	1	Global	3	Both	17	60-64 years	938	Alcoholic cardiomyopathy	2	Percent	2021	0.000166731274091	0.0002316505804535	0.0001164408615273
5	Prevalence	1	Global	1	Male	17	60-64 years	938	Alcoholic cardiomyopathy	3	Rate	2021	26.185866880459997	36.484688911090004	18.24971654
5	Prevalence	1	Global	2	Female	17	60-64 years	938	Alcoholic cardiomyopathy	3	Rate	2021	7.660399248	10.69384815	5.264636983
5	Prevalence	1	Global	3	Both	17	60-64 years	938	Alcoholic cardiomyopathy	3	Rate	2021	16.66340975	23.15235323	11.63685003
5	Prevalence	1	Global	1	Male	18	65-69 years	938	Alcoholic cardiomyopathy	1	Number	2021	51747.57690983916	70406.28461060429	36903.90403506912
5	Prevalence	1	Global	2	Female	18	65-69 years	938	Alcoholic cardiomyopathy	1	Number	2021	15811.033776791664	21865.46661948918	11311.541707743983
5	Prevalence	1	Global	3	Both	18	65-69 years	938	Alcoholic cardiomyopathy	1	Number	2021	67558.6106866308	92049.01260417416	48244.59856183616
5	Prevalence	1	Global	1	Male	18	65-69 years	938	Alcoholic cardiomyopathy	2	Percent	2021	0.0003926463799267	0.0005342211985581	0.0002800269875143
5	Prevalence	1	Global	2	Female	18	65-69 years	938	Alcoholic cardiomyopathy	2	Percent	2021	0.0001098119615299	0.0001518541382939	7.85602625827e-05
5	Prevalence	1	Global	3	Both	18	65-69 years	938	Alcoholic cardiomyopathy	2	Percent	2021	0.0002449776309064	0.0003338001205339	0.0001749471899046
5	Prevalence	1	Global	1	Male	18	65-69 years	938	Alcoholic cardiomyopathy	3	Rate	2021	39.252299548690004	53.40556483	27.992868114860002
5	Prevalence	1	Global	2	Female	18	65-69 years	938	Alcoholic cardiomyopathy	3	Rate	2021	10.97920432	15.18341108	7.854750630530001
5	Prevalence	1	Global	3	Both	18	65-69 years	938	Alcoholic cardiomyopathy	3	Rate	2021	24.49176408	33.37017557	17.48992932
5	Prevalence	1	Global	1	Male	19	70-74 years	938	Alcoholic cardiomyopathy	1	Number	2021	39521.37684449768	56369.5245066678	25795.88807365139
5	Prevalence	1	Global	2	Female	19	70-74 years	938	Alcoholic cardiomyopathy	1	Number	2021	9700.69201917856	14073.974175259034	6312.125785909668
5	Prevalence	1	Global	3	Both	19	70-74 years	938	Alcoholic cardiomyopathy	1	Number	2021	49222.06886367623	70269.58098980735	32249.98021209005
5	Prevalence	1	Global	1	Male	19	70-74 years	938	Alcoholic cardiomyopathy	2	Percent	2021	0.0004100616337673	0.0005848635904151	0.0002676514680993
5	Prevalence	1	Global	2	Female	19	70-74 years	938	Alcoholic cardiomyopathy	2	Percent	2021	8.86407868454e-05	0.0001286019558566	5.76774435403e-05
5	Prevalence	1	Global	3	Both	19	70-74 years	938	Alcoholic cardiomyopathy	2	Percent	2021	0.0002391541202694	0.0003414050454529	0.0001566909874134
5	Prevalence	1	Global	1	Male	19	70-74 years	938	Alcoholic cardiomyopathy	3	Rate	2021	41.00093141	58.4798201	26.76160402
5	Prevalence	1	Global	2	Female	19	70-74 years	938	Alcoholic cardiomyopathy	3	Rate	2021	8.863304062	12.85907358	5.767247327
5	Prevalence	1	Global	3	Both	19	70-74 years	938	Alcoholic cardiomyopathy	3	Rate	2021	23.91287179	34.138091301559996	15.66755847
5	Prevalence	1	Global	1	Male	20	75-79 years	938	Alcoholic cardiomyopathy	1	Number	2021	16502.97556087484	23516.863417121946	10813.9717523373
5	Prevalence	1	Global	2	Female	20	75-79 years	938	Alcoholic cardiomyopathy	1	Number	2021	3926.982875591149	5523.1778628322445	2538.478951036791
5	Prevalence	1	Global	3	Both	20	75-79 years	938	Alcoholic cardiomyopathy	1	Number	2021	20429.95843646598	29066.12879136285	13299.42545769998
5	Prevalence	1	Global	1	Male	20	75-79 years	938	Alcoholic cardiomyopathy	2	Percent	2021	0.0002760463684195	0.0003933659566531	0.0001808847159038
5	Prevalence	1	Global	2	Female	20	75-79 years	938	Alcoholic cardiomyopathy	2	Percent	2021	5.44697110443e-05	7.66099775471e-05	3.52099762663e-05
5	Prevalence	1	Global	3	Both	20	75-79 years	938	Alcoholic cardiomyopathy	2	Percent	2021	0.0001549154210207	0.0002204042403617	0.0001008456216856
5	Prevalence	1	Global	1	Male	20	75-79 years	938	Alcoholic cardiomyopathy	3	Rate	2021	27.60307755	39.33459164	18.08758062
5	Prevalence	1	Global	2	Female	20	75-79 years	938	Alcoholic cardiomyopathy	3	Rate	2021	5.4467533478200005	7.660687217	3.5208884690699995
5	Prevalence	1	Global	3	Both	20	75-79 years	938	Alcoholic cardiomyopathy	3	Rate	2021	15.490806893720002	22.03909468	10.08415324
5	Prevalence	1	Global	1	Male	1	<5 years	938	Alcoholic cardiomyopathy	1	Number	2021	0	0	0
5	Prevalence	1	Global	2	Female	1	<5 years	938	Alcoholic cardiomyopathy	1	Number	2021	0	0	0
5	Prevalence	1	Global	3	Both	1	<5 years	938	Alcoholic cardiomyopathy	1	Number	2021	0	0	0
5	Prevalence	1	Global	1	Male	1	<5 years	938	Alcoholic cardiomyopathy	2	Percent	2021	0	0	0
5	Prevalence	1	Global	2	Female	1	<5 years	938	Alcoholic cardiomyopathy	2	Percent	2021	0	0	0
5	Prevalence	1	Global	3	Both	1	<5 years	938	Alcoholic cardiomyopathy	2	Percent	2021	0	0	0
5	Prevalence	1	Global	1	Male	1	<5 years	938	Alcoholic cardiomyopathy	3	Rate	2021	0	0	0
5	Prevalence	1	Global	2	Female	1	<5 years	938	Alcoholic cardiomyopathy	3	Rate	2021	0	0	0
5	Prevalence	1	Global	3	Both	1	<5 years	938	Alcoholic cardiomyopathy	3	Rate	2021	0	0	0
5	Prevalence	1	Global	1	Male	6	5-9 years	938	Alcoholic cardiomyopathy	1	Number	2021	0	0	0
5	Prevalence	1	Global	2	Female	6	5-9 years	938	Alcoholic cardiomyopathy	1	Number	2021	0	0	0
5	Prevalence	1	Global	3	Both	6	5-9 years	938	Alcoholic cardiomyopathy	1	Number	2021	0	0	0
5	Prevalence	1	Global	1	Male	6	5-9 years	938	Alcoholic cardiomyopathy	2	Percent	2021	0	0	0
5	Prevalence	1	Global	2	Female	6	5-9 years	938	Alcoholic cardiomyopathy	2	Percent	2021	0	0	0
5	Prevalence	1	Global	3	Both	6	5-9 years	938	Alcoholic cardiomyopathy	2	Percent	2021	0	0	0
5	Prevalence	1	Global	1	Male	6	5-9 years	938	Alcoholic cardiomyopathy	3	Rate	2021	0	0	0
5	Prevalence	1	Global	2	Female	6	5-9 years	938	Alcoholic cardiomyopathy	3	Rate	2021	0	0	0
5	Prevalence	1	Global	3	Both	6	5-9 years	938	Alcoholic cardiomyopathy	3	Rate	2021	0	0	0
5	Prevalence	1	Global	1	Male	7	10-14 years	938	Alcoholic cardiomyopathy	1	Number	2021	0	0	0
5	Prevalence	1	Global	2	Female	7	10-14 years	938	Alcoholic cardiomyopathy	1	Number	2021	0	0	0
5	Prevalence	1	Global	3	Both	7	10-14 years	938	Alcoholic cardiomyopathy	1	Number	2021	0	0	0
5	Prevalence	1	Global	1	Male	7	10-14 years	938	Alcoholic cardiomyopathy	2	Percent	2021	0	0	0
5	Prevalence	1	Global	2	Female	7	10-14 years	938	Alcoholic cardiomyopathy	2	Percent	2021	0	0	0
5	Prevalence	1	Global	3	Both	7	10-14 years	938	Alcoholic cardiomyopathy	2	Percent	2021	0	0	0
5	Prevalence	1	Global	1	Male	7	10-14 years	938	Alcoholic cardiomyopathy	3	Rate	2021	0	0	0
5	Prevalence	1	Global	2	Female	7	10-14 years	938	Alcoholic cardiomyopathy	3	Rate	2021	0	0	0
5	Prevalence	1	Global	3	Both	7	10-14 years	938	Alcoholic cardiomyopathy	3	Rate	2021	0	0	0
5	Prevalence	1	Global	1	Male	8	15-19 years	938	Alcoholic cardiomyopathy	1	Number	2021	10187.723056619856	15948.6755180765	6043.059343544643
5	Prevalence	1	Global	2	Female	8	15-19 years	938	Alcoholic cardiomyopathy	1	Number	2021	3809.93544011308	5924.4381479314	2263.194295639209
5	Prevalence	1	Global	3	Both	8	15-19 years	938	Alcoholic cardiomyopathy	1	Number	2021	13997.658496732936	21940.43466452275	8306.841430552668
5	Prevalence	1	Global	1	Male	8	15-19 years	938	Alcoholic cardiomyopathy	2	Percent	2021	3.37506853361e-05	5.28250217297e-05	2.00465265656e-05
5	Prevalence	1	Global	2	Female	8	15-19 years	938	Alcoholic cardiomyopathy	2	Percent	2021	1.27649212153e-05	1.98434316349e-05	7.5649708059e-06
5	Prevalence	1	Global	3	Both	8	15-19 years	938	Alcoholic cardiomyopathy	2	Percent	2021	2.33167888996e-05	3.65658280476e-05	1.38302336521e-05
5	Prevalence	1	Global	1	Male	8	15-19 years	938	Alcoholic cardiomyopathy	3	Rate	2021	3.18038463	4.978828164	1.886511142
5	Prevalence	1	Global	2	Female	8	15-19 years	938	Alcoholic cardiomyopathy	3	Rate	2021	1.2547129458600002	1.951074856	0.7453300000399999
5	Prevalence	1	Global	3	Both	8	15-19 years	938	Alcoholic cardiomyopathy	3	Rate	2021	2.243286866	3.5162087229499996	1.331267532
5	Prevalence	1	Global	1	Male	9	20-24 years	938	Alcoholic cardiomyopathy	1	Number	2021	13838.415693232084	19406.368876667857	9549.565476774444
5	Prevalence	1	Global	2	Female	9	20-24 years	938	Alcoholic cardiomyopathy	1	Number	2021	5850.817078625865	8315.552018770053	3967.138014712892
5	Prevalence	1	Global	3	Both	9	20-24 years	938	Alcoholic cardiomyopathy	1	Number	2021	19689.23277185796	27798.37835935208	13575.230248640008
5	Prevalence	1	Global	1	Male	9	20-24 years	938	Alcoholic cardiomyopathy	2	Percent	2021	4.74195850142e-05	6.6261313617e-05	3.28307759216e-05
5	Prevalence	1	Global	2	Female	9	20-24 years	938	Alcoholic cardiomyopathy	2	Percent	2021	2.00638852264e-05	2.85403923965e-05	1.3589511167e-05
5	Prevalence	1	Global	3	Both	9	20-24 years	938	Alcoholic cardiomyopathy	2	Percent	2021	3.37467855269e-05	4.75571671685e-05	2.3273346557e-05
5	Prevalence	1	Global	1	Male	9	20-24 years	938	Alcoholic cardiomyopathy	3	Rate	2021	4.561020841	6.396169537	3.147453302
5	Prevalence	1	Global	2	Female	9	20-24 years	938	Alcoholic cardiomyopathy	3	Rate	2021	1.991753733	2.830806629	1.3505057229300002
5	Prevalence	1	Global	3	Both	9	20-24 years	938	Alcoholic cardiomyopathy	3	Rate	2021	3.2971555635100005	4.655111701	2.273305743
5	Prevalence	1	Global	1	Male	30	80-84 years	938	Alcoholic cardiomyopathy	1	Number	2021	8305.815063958993	12036.607881993425	5486.598848316853
5	Prevalence	1	Global	2	Female	30	80-84 years	938	Alcoholic cardiomyopathy	1	Number	2021	2748.269648882805	4009.650455922348	1832.6529079889704
5	Prevalence	1	Global	3	Both	30	80-84 years	938	Alcoholic cardiomyopathy	1	Number	2021	11054.084712841784	16087.420170010437	7353.724064030837
5	Prevalence	1	Global	1	Male	30	80-84 years	938	Alcoholic cardiomyopathy	2	Percent	2021	0.0002266199501744	0.0003284144097567	0.0001496994264863
5	Prevalence	1	Global	2	Female	30	80-84 years	938	Alcoholic cardiomyopathy	2	Percent	2021	5.3961436975e-05	7.87288440422e-05	3.59834409406e-05
5	Prevalence	1	Global	3	Both	30	80-84 years	938	Alcoholic cardiomyopathy	2	Percent	2021	0.0001262153990678	0.0001836861033633	8.39647209625e-05
5	Prevalence	1	Global	1	Male	30	80-84 years	938	Alcoholic cardiomyopathy	3	Rate	2021	22.66137261	32.84037197	14.96949546
5	Prevalence	1	Global	2	Female	30	80-84 years	938	Alcoholic cardiomyopathy	3	Rate	2021	5.396043946	7.872680935	3.598291614
5	Prevalence	1	Global	3	Both	30	80-84 years	938	Alcoholic cardiomyopathy	3	Rate	2021	12.6212593	18.36818757	8.396286134290001
5	Prevalence	1	Global	1	Male	31	85-89 years	938	Alcoholic cardiomyopathy	1	Number	2021	5363.377394984836	7781.720190296224	3693.4108857327
5	Prevalence	1	Global	2	Female	31	85-89 years	938	Alcoholic cardiomyopathy	1	Number	2021	2113.8041858426604	3030.836815378745	1470.4249978766522
5	Prevalence	1	Global	3	Both	31	85-89 years	938	Alcoholic cardiomyopathy	1	Number	2021	7477.181580827494	10810.504931595846	5142.953341808861
5	Prevalence	1	Global	1	Male	31	85-89 years	938	Alcoholic cardiomyopathy	2	Percent	2021	0.0003108764287316	0.0004510479835905	0.000214080205386
5	Prevalence	1	Global	2	Female	31	85-89 years	938	Alcoholic cardiomyopathy	2	Percent	2021	7.42495649284e-05	0.0001064609921696	5.16502219517e-05
5	Prevalence	1	Global	3	Both	31	85-89 years	938	Alcoholic cardiomyopathy	2	Percent	2021	0.0001635380694139	0.0002364422585515	0.0001124847419519
5	Prevalence	1	Global	1	Male	31	85-89 years	938	Alcoholic cardiomyopathy	3	Rate	2021	31.08725003	45.10446747	21.40777708
5	Prevalence	1	Global	2	Female	31	85-89 years	938	Alcoholic cardiomyopathy	3	Rate	2021	7.424898725	10.64604591	5.164980165
5	Prevalence	1	Global	3	Both	31	85-89 years	938	Alcoholic cardiomyopathy	3	Rate	2021	16.35364978	23.644097667460002	11.24836369
5	Prevalence	1	Global	1	Male	32	90-94 years	938	Alcoholic cardiomyopathy	1	Number	2021	2084.8659709868784	3164.4585499348696	1315.0683774278098
5	Prevalence	1	Global	2	Female	32	90-94 years	938	Alcoholic cardiomyopathy	1	Number	2021	1171.8738055565257	1743.335330025254	758.4159003557629
5	Prevalence	1	Global	3	Both	32	90-94 years	938	Alcoholic cardiomyopathy	1	Number	2021	3256.7397765434043	4865.161602751174	2086.0115544858622
5	Prevalence	1	Global	1	Male	32	90-94 years	938	Alcoholic cardiomyopathy	2	Percent	2021	0.0003577034516087	0.0005429303434269	0.0002256280269506
5	Prevalence	1	Global	2	Female	32	90-94 years	938	Alcoholic cardiomyopathy	2	Percent	2021	9.71635306781e-05	0.0001445450429627	6.28826348368e-05
5	Prevalence	1	Global	3	Both	32	90-94 years	938	Alcoholic cardiomyopathy	2	Percent	2021	0.000182049429077	0.0002719588808477	0.0001166066565461
5	Prevalence	1	Global	1	Male	32	90-94 years	938	Alcoholic cardiomyopathy	3	Rate	2021	35.77020368	54.292855487489994	22.56272795
5	Prevalence	1	Global	2	Female	32	90-94 years	938	Alcoholic cardiomyopathy	3	Rate	2021	9.716325285	14.45446862	6.288233045
5	Prevalence	1	Global	3	Both	32	90-94 years	938	Alcoholic cardiomyopathy	3	Rate	2021	18.20488437	27.19581867	11.66061821
