# Supplementary material for: Global, regional, and national burden of cardiomyopathy (including alcoholic cardiomyopathy and others) from 1990 to 2021: An analysis of data from the global burden of disease study 2021 and forecast to 2040
Source: PLoS One. 2026 Jan 30;21(1):e0341687. doi: 10.1371/journal.pone.0341687 (PMC12858021; doi:10.1371/journal.pone.0341687)
Supplement: S1 Data — (ZIP) [file pone.0341687.s027.zip › The dataset used in the article/alcohol cardiomyopathy/Disease/Global_21Regions_1990to2021.csv]

measure_id	measure_name	location_id	location_name	sex_id	sex_name	age_id	age_name	cause_id	cause_name	metric_id	metric_name	year	val	upper	lower
1	Deaths	65	High-income Asia Pacific	1	Male	22	All ages	938	Alcoholic cardiomyopathy	1	Number	1990	612.0309279997184	671.1819659961791	569.9108566484618
1	Deaths	65	High-income Asia Pacific	2	Female	22	All ages	938	Alcoholic cardiomyopathy	1	Number	1990	60.76664933027836	72.06709535252163	51.32112832981725
1	Deaths	65	High-income Asia Pacific	3	Both	22	All ages	938	Alcoholic cardiomyopathy	1	Number	1990	672.7975773299968	734.6208984534192	625.006878546564
1	Deaths	65	High-income Asia Pacific	1	Male	22	All ages	938	Alcoholic cardiomyopathy	2	Percent	1990	0.0010454286595368535	0.0011450675196186314	0.0009719822797260008
1	Deaths	65	High-income Asia Pacific	2	Female	22	All ages	938	Alcoholic cardiomyopathy	2	Percent	1990	0.00012607070969708532	0.00014958983666284298	0.00010667548928938142
1	Deaths	65	High-income Asia Pacific	3	Both	22	All ages	938	Alcoholic cardiomyopathy	2	Percent	1990	0.0006302941401848343	0.0006880278098976405	0.0005854176427521554
1	Deaths	65	High-income Asia Pacific	1	Male	22	All ages	938	Alcoholic cardiomyopathy	3	Rate	1990	0.7137320351310247	0.7827121941359072	0.6646128764903846
1	Deaths	65	High-income Asia Pacific	2	Female	22	All ages	938	Alcoholic cardiomyopathy	3	Rate	1990	0.06934514854204783	0.08224089179332812	0.05856619225512222
1	Deaths	65	High-income Asia Pacific	3	Both	22	All ages	938	Alcoholic cardiomyopathy	3	Rate	1990	0.38804781188125953	0.42370549748170816	0.36048368752043214
1	Deaths	65	High-income Asia Pacific	1	Male	27	Age-standardized	938	Alcoholic cardiomyopathy	3	Rate	1990	0.6555987647192086	0.7191580019425797	0.6091909348143912
1	Deaths	65	High-income Asia Pacific	2	Female	27	Age-standardized	938	Alcoholic cardiomyopathy	3	Rate	1990	0.056044130400010085	0.06644314195309597	0.04739444290984555
1	Deaths	65	High-income Asia Pacific	3	Both	27	Age-standardized	938	Alcoholic cardiomyopathy	3	Rate	1990	0.3294563256220456	0.3596616276782338	0.3060425190228682
1	Deaths	9	Southeast Asia	1	Male	22	All ages	938	Alcoholic cardiomyopathy	1	Number	1991	151.03254894424387	318.4056573634263	22.126355307330144
1	Deaths	9	Southeast Asia	2	Female	22	All ages	938	Alcoholic cardiomyopathy	1	Number	1991	23.434715000144617	38.94924079535115	2.6211854366806397
1	Deaths	9	Southeast Asia	3	Both	22	All ages	938	Alcoholic cardiomyopathy	1	Number	1991	174.4672639443882	344.2747170359674	40.196904072035196
1	Deaths	9	Southeast Asia	1	Male	22	All ages	938	Alcoholic cardiomyopathy	2	Percent	1991	8.174392474794239e-05	0.00017041264621680776	1.2334937874499638e-05
1	Deaths	9	Southeast Asia	2	Female	22	All ages	938	Alcoholic cardiomyopathy	2	Percent	1991	1.554153248347379e-05	2.5631004123961117e-05	1.712570181058904e-06
1	Deaths	9	Southeast Asia	3	Both	22	All ages	938	Alcoholic cardiomyopathy	2	Percent	1991	5.198490080502287e-05	0.0001028182650733212	1.1929333235583894e-05
1	Deaths	9	Southeast Asia	1	Male	22	All ages	938	Alcoholic cardiomyopathy	3	Rate	1991	0.06422324201960122	0.1353949445745677	0.009408741902640794
1	Deaths	9	Southeast Asia	2	Female	22	All ages	938	Alcoholic cardiomyopathy	3	Rate	1991	0.009827724791262116	0.01633399080650002	0.0010992362867823472
1	Deaths	9	Southeast Asia	3	Both	22	All ages	938	Alcoholic cardiomyopathy	3	Rate	1991	0.036836722851805885	0.07268958112612003	0.008487106299060026
1	Deaths	9	Southeast Asia	1	Male	27	Age-standardized	938	Alcoholic cardiomyopathy	3	Rate	1991	0.10347177339878741	0.2241597839065596	0.01546837301091536
1	Deaths	9	Southeast Asia	2	Female	27	Age-standardized	938	Alcoholic cardiomyopathy	3	Rate	1991	0.017636643276703022	0.029959317071147257	0.0017668514921678506
1	Deaths	9	Southeast Asia	3	Both	27	Age-standardized	938	Alcoholic cardiomyopathy	3	Rate	1991	0.05840213803414114	0.11621769703941094	0.013897510937524329
1	Deaths	32	Central Asia	1	Male	22	All ages	938	Alcoholic cardiomyopathy	1	Number	1990	267.70065918930845	333.93354946475887	223.87495119024592
1	Deaths	32	Central Asia	2	Female	22	All ages	938	Alcoholic cardiomyopathy	1	Number	1990	116.07990868962038	146.00103750504573	86.95229526404471
1	Deaths	32	Central Asia	3	Both	22	All ages	938	Alcoholic cardiomyopathy	1	Number	1990	383.7805678789291	461.5177451767895	325.7769675989922
1	Deaths	32	Central Asia	1	Male	22	All ages	938	Alcoholic cardiomyopathy	2	Percent	1990	0.0009755379032088644	0.001214287962670207	0.000815755802394226
1	Deaths	32	Central Asia	2	Female	22	All ages	938	Alcoholic cardiomyopathy	2	Percent	1990	0.0004764336278256048	0.000595560269151325	0.0003590665030620235
1	Deaths	32	Central Asia	3	Both	22	All ages	938	Alcoholic cardiomyopathy	2	Percent	1990	0.0007408112902887204	0.0008878353884677292	0.0006300400422498844
1	Deaths	32	Central Asia	1	Male	22	All ages	938	Alcoholic cardiomyopathy	3	Rate	1990	0.7889585154132757	0.9841578957267044	0.6597968404865624
1	Deaths	32	Central Asia	2	Female	22	All ages	938	Alcoholic cardiomyopathy	3	Rate	1990	0.32808610027154483	0.41265462362405514	0.24576035409468958
1	Deaths	32	Central Asia	3	Both	22	All ages	938	Alcoholic cardiomyopathy	3	Rate	1990	0.5537014707001915	0.6658571997820395	0.47001646559842497
1	Deaths	32	Central Asia	1	Male	27	Age-standardized	938	Alcoholic cardiomyopathy	3	Rate	1990	1.248414364666253	1.5660629979251135	1.0360211092615847
1	Deaths	32	Central Asia	2	Female	27	Age-standardized	938	Alcoholic cardiomyopathy	3	Rate	1990	0.4166425500646175	0.5241517105061247	0.3129120345308958
1	Deaths	32	Central Asia	3	Both	27	Age-standardized	938	Alcoholic cardiomyopathy	3	Rate	1990	0.7709570042667104	0.9272187561648834	0.6498514060970823
1	Deaths	100	High-income North America	1	Male	22	All ages	938	Alcoholic cardiomyopathy	1	Number	1990	3978.8009188195692	4267.11760118203	3674.069831886619
1	Deaths	100	High-income North America	2	Female	22	All ages	938	Alcoholic cardiomyopathy	1	Number	1990	799.2008041804198	966.5624780965727	658.2391489710946
1	Deaths	100	High-income North America	3	Both	22	All ages	938	Alcoholic cardiomyopathy	1	Number	1990	4778.001722999992	5116.520648918169	4403.833315138362
1	Deaths	100	High-income North America	1	Male	22	All ages	938	Alcoholic cardiomyopathy	2	Percent	1990	0.0032751849925547393	0.0035133216141541306	0.0030229648739312563
1	Deaths	100	High-income North America	2	Female	22	All ages	938	Alcoholic cardiomyopathy	2	Percent	1990	0.0007130180104974715	0.0008607213125335461	0.0005875023624974145
1	Deaths	100	High-income North America	3	Both	22	All ages	938	Alcoholic cardiomyopathy	2	Percent	1990	0.002045655009593697	0.002189894537366045	0.001887667541298324
1	Deaths	100	High-income North America	1	Male	22	All ages	938	Alcoholic cardiomyopathy	3	Rate	1990	2.89232508362159	3.1019122405158086	2.670805740362532
1	Deaths	100	High-income North America	2	Female	22	All ages	938	Alcoholic cardiomyopathy	3	Rate	1990	0.5555976023138958	0.6719460147037098	0.45760225841179064
1	Deaths	100	High-income North America	3	Both	22	All ages	938	Alcoholic cardiomyopathy	3	Rate	1990	1.697883037067156	1.818177163223681	1.5649207173474786
1	Deaths	100	High-income North America	1	Male	27	Age-standardized	938	Alcoholic cardiomyopathy	3	Rate	1990	2.644069395936166	2.82909134646066	2.4471082605820333
1	Deaths	100	High-income North America	2	Female	27	Age-standardized	938	Alcoholic cardiomyopathy	3	Rate	1990	0.44465313437861675	0.5318704860669671	0.36657814861650995
1	Deaths	100	High-income North America	3	Both	27	Age-standardized	938	Alcoholic cardiomyopathy	3	Rate	1990	1.408966611800563	1.5065481089577184	1.3047748077139323
1	Deaths	1	Global	1	Male	22	All ages	938	Alcoholic cardiomyopathy	1	Number	1992	38615.92701796073	41216.493406241934	36152.052440908
1	Deaths	1	Global	2	Female	22	All ages	938	Alcoholic cardiomyopathy	1	Number	1992	14518.737942543712	15712.746207431712	13664.862217569718
1	Deaths	1	Global	3	Both	22	All ages	938	Alcoholic cardiomyopathy	1	Number	1992	53134.66496050438	55746.48277702419	50502.67096037263
1	Deaths	1	Global	1	Male	22	All ages	938	Alcoholic cardiomyopathy	2	Percent	1992	0.0015241616463185347	0.0016402096036377566	0.0014189063171508361
1	Deaths	1	Global	2	Female	22	All ages	938	Alcoholic cardiomyopathy	2	Percent	1992	0.0006703574211186767	0.0007298267722839489	0.0006311536251398754
1	Deaths	1	Global	3	Both	22	All ages	938	Alcoholic cardiomyopathy	2	Percent	1992	0.001130589755186973	0.0011902652899471028	0.001072749665164932
1	Deaths	1	Global	1	Male	22	All ages	938	Alcoholic cardiomyopathy	3	Rate	1992	1.3940055615423517	1.4878840279776655	1.305061565409441
1	Deaths	1	Global	2	Female	22	All ages	938	Alcoholic cardiomyopathy	3	Rate	1992	0.5323940557042409	0.5761776755480424	0.5010829071674107
1	Deaths	1	Global	3	Both	22	All ages	938	Alcoholic cardiomyopathy	3	Rate	1992	0.9665755467162652	1.0140872650229942	0.9186968023688173
1	Deaths	1	Global	1	Male	27	Age-standardized	938	Alcoholic cardiomyopathy	3	Rate	1992	1.892803935380663	2.021753723798099	1.7781669847472397
1	Deaths	1	Global	2	Female	27	Age-standardized	938	Alcoholic cardiomyopathy	3	Rate	1992	0.6718846982452312	0.7295115694685146	0.629690119936605
1	Deaths	1	Global	3	Both	27	Age-standardized	938	Alcoholic cardiomyopathy	3	Rate	1992	1.2556030720849167	1.318868233111606	1.1943587349346643
1	Deaths	124	Central Latin America	1	Male	22	All ages	938	Alcoholic cardiomyopathy	1	Number	1991	192.0947938062095	211.7653753613889	177.8612116237358
1	Deaths	124	Central Latin America	2	Female	22	All ages	938	Alcoholic cardiomyopathy	1	Number	1991	24.419425953234352	34.228474708677346	21.7469568546002
1	Deaths	124	Central Latin America	3	Both	22	All ages	938	Alcoholic cardiomyopathy	1	Number	1991	216.51421975944407	235.94503761555802	201.47746192014193
1	Deaths	124	Central Latin America	1	Male	22	All ages	938	Alcoholic cardiomyopathy	2	Percent	1991	0.00037421142691764197	0.00041353786176485594	0.0003452260435332543
1	Deaths	124	Central Latin America	2	Female	22	All ages	938	Alcoholic cardiomyopathy	2	Percent	1991	6.512590179347755e-05	9.129656670005407e-05	5.803751824908262e-05
1	Deaths	124	Central Latin America	3	Both	22	All ages	938	Alcoholic cardiomyopathy	2	Percent	1991	0.00024373993561611115	0.00026582267300016165	0.00022550949006419963
1	Deaths	124	Central Latin America	1	Male	22	All ages	938	Alcoholic cardiomyopathy	3	Rate	1991	0.2316438402380787	0.25536425952104397	0.21447980589980947
1	Deaths	124	Central Latin America	2	Female	22	All ages	938	Alcoholic cardiomyopathy	3	Rate	1991	0.028701758567273333	0.04023097918419153	0.02556062973834863
1	Deaths	124	Central Latin America	3	Both	22	All ages	938	Alcoholic cardiomyopathy	3	Rate	1991	0.12887238634210663	0.14043788937686524	0.11992229120400336
1	Deaths	124	Central Latin America	1	Male	27	Age-standardized	938	Alcoholic cardiomyopathy	3	Rate	1991	0.40837130700458896	0.4524030989960822	0.3767379455625277
1	Deaths	124	Central Latin America	2	Female	27	Age-standardized	938	Alcoholic cardiomyopathy	3	Rate	1991	0.049629181357388585	0.07018416491175103	0.04407659529615197
1	Deaths	124	Central Latin America	3	Both	27	Age-standardized	938	Alcoholic cardiomyopathy	3	Rate	1991	0.22294208234089488	0.2438821207146126	0.2060744049251113
1	Deaths	42	Central Europe	1	Male	22	All ages	938	Alcoholic cardiomyopathy	1	Number	1991	2751.0069690021783	3150.9840611081186	2425.6779681110916
1	Deaths	42	Central Europe	2	Female	22	All ages	938	Alcoholic cardiomyopathy	1	Number	1991	1234.495775673574	1472.993238372044	1104.8701169257931
1	Deaths	42	Central Europe	3	Both	22	All ages	938	Alcoholic cardiomyopathy	1	Number	1991	3985.502744675745	4382.426360575087	3618.198535575855
1	Deaths	42	Central Europe	1	Male	22	All ages	938	Alcoholic cardiomyopathy	2	Percent	1991	0.003770899893960583	0.00430292227573873	0.003343372165326093
1	Deaths	42	Central Europe	2	Female	22	All ages	938	Alcoholic cardiomyopathy	2	Percent	1991	0.001953150030848734	0.00233502713618723	0.0017357032761866834
1	Deaths	42	Central Europe	3	Both	22	All ages	938	Alcoholic cardiomyopathy	2	Percent	1991	0.0029270884780862867	0.0032066622983160007	0.002657597700079592
1	Deaths	42	Central Europe	1	Male	22	All ages	938	Alcoholic cardiomyopathy	3	Rate	1991	4.492747210355296	5.145961100764591	3.961443226879295
1	Deaths	42	Central Europe	2	Female	22	All ages	938	Alcoholic cardiomyopathy	3	Rate	1991	1.9320447438092452	2.3053046433556843	1.7291744079348172
1	Deaths	42	Central Europe	3	Both	22	All ages	938	Alcoholic cardiomyopathy	3	Rate	1991	3.1851407366051228	3.502354814555644	2.891597945625117
1	Deaths	42	Central Europe	1	Male	27	Age-standardized	938	Alcoholic cardiomyopathy	3	Rate	1991	4.508254760083186	5.190593324151052	3.9779734963618036
1	Deaths	42	Central Europe	2	Female	27	Age-standardized	938	Alcoholic cardiomyopathy	3	Rate	1991	1.5041094314768038	1.8014942132270297	1.337813212480356
1	Deaths	42	Central Europe	3	Both	27	Age-standardized	938	Alcoholic cardiomyopathy	3	Rate	1991	2.815924731139963	3.1040946798777975	2.5566548440868524
1	Deaths	1	Global	1	Male	22	All ages	938	Alcoholic cardiomyopathy	1	Number	1994	49494.240740058	52332.0337607242	47685.50763298818
1	Deaths	1	Global	2	Female	22	All ages	938	Alcoholic cardiomyopathy	1	Number	1994	18449.787678251596	19161.11779256449	17627.981857895044
1	Deaths	1	Global	3	Both	22	All ages	938	Alcoholic cardiomyopathy	1	Number	1994	67944.02841830961	70826.40073758432	65782.93910772979
1	Deaths	1	Global	1	Male	22	All ages	938	Alcoholic cardiomyopathy	2	Percent	1994	0.0018641987658415508	0.0019790936276762707	0.0017766468353383423
1	Deaths	1	Global	2	Female	22	All ages	938	Alcoholic cardiomyopathy	2	Percent	1994	0.0008250722519504936	0.0008659026348471267	0.0007867636816129194
1	Deaths	1	Global	3	Both	22	All ages	938	Alcoholic cardiomyopathy	2	Percent	1994	0.0013890441427019985	0.0014520063674426625	0.001338197436606913
1	Deaths	1	Global	1	Male	22	All ages	938	Alcoholic cardiomyopathy	3	Rate	1994	1.7377023195907293	1.8373349120054454	1.6741991792519793
1	Deaths	1	Global	2	Female	22	All ages	938	Alcoholic cardiomyopathy	3	Rate	1994	0.6584033465068547	0.6837880357998795	0.6290761958784817
1	Deaths	1	Global	3	Both	22	All ages	938	Alcoholic cardiomyopathy	3	Rate	1994	1.2024514645229791	1.2534627586322107	1.164205204079414
1	Deaths	1	Global	1	Male	27	Age-standardized	938	Alcoholic cardiomyopathy	3	Rate	1994	2.2524286914079736	2.384473499285437	2.1666382398615625
1	Deaths	1	Global	2	Female	27	Age-standardized	938	Alcoholic cardiomyopathy	3	Rate	1994	0.8048668364413283	0.8376343904112475	0.764768204334381
1	Deaths	1	Global	3	Both	27	Age-standardized	938	Alcoholic cardiomyopathy	3	Rate	1994	1.5048244032101743	1.5709862396867083	1.4519141303339176
1	Deaths	199	Western Sub-Saharan Africa	1	Male	22	All ages	938	Alcoholic cardiomyopathy	1	Number	1990	142.26007288502015	271.12169407296153	14.34580538453268
1	Deaths	199	Western Sub-Saharan Africa	2	Female	22	All ages	938	Alcoholic cardiomyopathy	1	Number	1990	10.426700629601742	20.0156942613809	0.3179142620729132
1	Deaths	199	Western Sub-Saharan Africa	3	Both	22	All ages	938	Alcoholic cardiomyopathy	1	Number	1990	152.68677351462193	282.07624083969824	20.505754483101327
1	Deaths	199	Western Sub-Saharan Africa	1	Male	22	All ages	938	Alcoholic cardiomyopathy	2	Percent	1990	9.619804047578095e-05	0.0001824068803021086	9.651010013512764e-06
1	Deaths	199	Western Sub-Saharan Africa	2	Female	22	All ages	938	Alcoholic cardiomyopathy	2	Percent	1990	7.999164579374183e-06	1.5184205453266444e-05	2.4519577758670455e-07
1	Deaths	199	Western Sub-Saharan Africa	3	Both	22	All ages	938	Alcoholic cardiomyopathy	2	Percent	1990	5.487162596089748e-05	0.00010094344699675597	7.353570800232959e-06
1	Deaths	199	Western Sub-Saharan Africa	1	Male	22	All ages	938	Alcoholic cardiomyopathy	3	Rate	1990	0.14822405276931777	0.28248794952929546	0.01494722567767812
1	Deaths	199	Western Sub-Saharan Africa	2	Female	22	All ages	938	Alcoholic cardiomyopathy	3	Rate	1990	0.010729001783556211	0.020596008944554687	0.0003271315448642093
1	Deaths	199	Western Sub-Saharan Africa	3	Both	22	All ages	938	Alcoholic cardiomyopathy	3	Rate	1990	0.07904729118403148	0.14603336119102228	0.010616010203521273
1	Deaths	199	Western Sub-Saharan Africa	1	Male	27	Age-standardized	938	Alcoholic cardiomyopathy	3	Rate	1990	0.2578341180316824	0.4939674831135437	0.02637168988324448
1	Deaths	199	Western Sub-Saharan Africa	2	Female	27	Age-standardized	938	Alcoholic cardiomyopathy	3	Rate	1990	0.058398640679287635	0.11207293340004508	0.0017727925278498216
1	Deaths	199	Western Sub-Saharan Africa	3	Both	27	Age-standardized	938	Alcoholic cardiomyopathy	3	Rate	1990	0.17486795490746107	0.30804079384190236	0.027114128316312745
1	Deaths	159	South Asia	1	Male	22	All ages	938	Alcoholic cardiomyopathy	1	Number	1991	644.8843955936087	1695.523630189598	107.34283449789697
1	Deaths	159	South Asia	2	Female	22	All ages	938	Alcoholic cardiomyopathy	1	Number	1991	78.62212507410867	205.60353761809063	7.337888974697836
1	Deaths	159	South Asia	3	Both	22	All ages	938	Alcoholic cardiomyopathy	1	Number	1991	723.5065206677176	1807.9772880525386	154.64295914718755
1	Deaths	159	South Asia	1	Male	22	All ages	938	Alcoholic cardiomyopathy	2	Percent	1991	0.0001149447742509334	0.0003022931024428985	1.925970668457202e-05
1	Deaths	159	South Asia	2	Female	22	All ages	938	Alcoholic cardiomyopathy	2	Percent	1991	1.6393522479054806e-05	4.3373143936032905e-05	1.5093473455697626e-06
1	Deaths	159	South Asia	3	Both	22	All ages	938	Alcoholic cardiomyopathy	2	Percent	1991	6.954353638381401e-05	0.00017507075117526477	1.4570710661922787e-05
1	Deaths	159	South Asia	1	Male	22	All ages	938	Alcoholic cardiomyopathy	3	Rate	1991	0.11131529068586822	0.2926690536302751	0.01852874547255808
1	Deaths	159	South Asia	2	Female	22	All ages	938	Alcoholic cardiomyopathy	3	Rate	1991	0.014692500685755868	0.038422137720141976	0.0013712671680029718
1	Deaths	159	South Asia	3	Both	22	All ages	938	Alcoholic cardiomyopathy	3	Rate	1991	0.0649205735888848	0.16223063541669655	0.013876184004606502
1	Deaths	159	South Asia	1	Male	27	Age-standardized	938	Alcoholic cardiomyopathy	3	Rate	1991	0.18576079682664517	0.4911172040486893	0.031236395906111256
1	Deaths	159	South Asia	2	Female	27	Age-standardized	938	Alcoholic cardiomyopathy	3	Rate	1991	0.026846725409544865	0.07212968817553618	0.0023245394057992176
1	Deaths	159	South Asia	3	Both	27	Age-standardized	938	Alcoholic cardiomyopathy	3	Rate	1991	0.11017701480614452	0.27571416424366546	0.023000713165465668
1	Deaths	192	Southern Sub-Saharan Africa	1	Male	22	All ages	938	Alcoholic cardiomyopathy	1	Number	1991	1.4158552356138703	4.788869071546597	0.15312068724352834
1	Deaths	192	Southern Sub-Saharan Africa	2	Female	22	All ages	938	Alcoholic cardiomyopathy	1	Number	1991	1.2971950411967879	1.8547243409065575	0.10610555549594042
1	Deaths	192	Southern Sub-Saharan Africa	3	Both	22	All ages	938	Alcoholic cardiomyopathy	1	Number	1991	2.713050276810659	6.46099987008716	0.4868653393105715
1	Deaths	192	Southern Sub-Saharan Africa	1	Male	22	All ages	938	Alcoholic cardiomyopathy	2	Percent	1991	5.933549758397723e-06	2.0275545475427632e-05	6.526226350528016e-07
1	Deaths	192	Southern Sub-Saharan Africa	2	Female	22	All ages	938	Alcoholic cardiomyopathy	2	Percent	1991	6.779507055242858e-06	9.693206996398187e-06	5.635792237498859e-07
1	Deaths	192	Southern Sub-Saharan Africa	3	Both	22	All ages	938	Alcoholic cardiomyopathy	2	Percent	1991	6.307202518126263e-06	1.5107341036777065e-05	1.137350074821055e-06
1	Deaths	192	Southern Sub-Saharan Africa	1	Male	22	All ages	938	Alcoholic cardiomyopathy	3	Rate	1991	0.005447298374727288	0.01842448158120298	0.0005891097124750612
1	Deaths	192	Southern Sub-Saharan Africa	2	Female	22	All ages	938	Alcoholic cardiomyopathy	3	Rate	1991	0.0046925668059209415	0.006709413465103876	0.00038383388143750885
1	Deaths	192	Southern Sub-Saharan Africa	3	Both	22	All ages	938	Alcoholic cardiomyopathy	3	Rate	1991	0.0050583114063376105	0.012046127422904552	0.0009077297683108741
1	Deaths	192	Southern Sub-Saharan Africa	1	Male	27	Age-standardized	938	Alcoholic cardiomyopathy	3	Rate	1991	0.016461449475988675	0.052819942596794414	0.001822993244347574
1	Deaths	192	Southern Sub-Saharan Africa	2	Female	27	Age-standardized	938	Alcoholic cardiomyopathy	3	Rate	1991	0.009526021888585074	0.013980132071072139	0.0009422268057197743
1	Deaths	192	Southern Sub-Saharan Africa	3	Both	27	Age-standardized	938	Alcoholic cardiomyopathy	3	Rate	1991	0.012090336802935472	0.026114946786760625	0.002161272492944061
1	Deaths	134	Tropical Latin America	1	Male	22	All ages	938	Alcoholic cardiomyopathy	1	Number	1992	1666.1947810999811	1837.3515955361975	1527.5860866404303
1	Deaths	134	Tropical Latin America	2	Female	22	All ages	938	Alcoholic cardiomyopathy	1	Number	1992	188.24926793685546	247.35907219613296	168.96962117413085
1	Deaths	134	Tropical Latin America	3	Both	22	All ages	938	Alcoholic cardiomyopathy	1	Number	1992	1854.4440490368368	2026.3250708557098	1713.4740353681075
1	Deaths	134	Tropical Latin America	1	Male	22	All ages	938	Alcoholic cardiomyopathy	2	Percent	1992	0.0031311888412528795	0.003444143292355121	0.0028622848763838697
1	Deaths	134	Tropical Latin America	2	Female	22	All ages	938	Alcoholic cardiomyopathy	2	Percent	1992	0.0005057132304745134	0.0006660907437932928	0.00045131350972230376
1	Deaths	134	Tropical Latin America	3	Both	22	All ages	938	Alcoholic cardiomyopathy	2	Percent	1992	0.002050480965433769	0.0022449572432932195	0.0018895651997667437
1	Deaths	134	Tropical Latin America	1	Male	22	All ages	938	Alcoholic cardiomyopathy	3	Rate	1992	2.140699172986901	2.3605985840706376	1.962617041795452
1	Deaths	134	Tropical Latin America	2	Female	22	All ages	938	Alcoholic cardiomyopathy	3	Rate	1992	0.2360570205092362	0.31017834076323864	0.21188111788205624
1	Deaths	134	Tropical Latin America	3	Both	22	All ages	938	Alcoholic cardiomyopathy	3	Rate	1992	1.1768157588837909	1.285890117441309	1.0873572854930267
1	Deaths	134	Tropical Latin America	1	Male	27	Age-standardized	938	Alcoholic cardiomyopathy	3	Rate	1992	3.066756173464895	3.3844606779202144	2.8070698063205946
1	Deaths	134	Tropical Latin America	2	Female	27	Age-standardized	938	Alcoholic cardiomyopathy	3	Rate	1992	0.31449383574918516	0.41495194491282633	0.2812819692831677
1	Deaths	134	Tropical Latin America	3	Both	27	Age-standardized	938	Alcoholic cardiomyopathy	3	Rate	1992	1.6215862473516995	1.7728961698522367	1.4984004614066815
1	Deaths	70	Australasia	1	Male	22	All ages	938	Alcoholic cardiomyopathy	1	Number	1992	215.45155478717865	234.161290302166	197.7172080218321
1	Deaths	70	Australasia	2	Female	22	All ages	938	Alcoholic cardiomyopathy	1	Number	1992	55.95685767675311	63.00891289344848	48.69712673248509
1	Deaths	70	Australasia	3	Both	22	All ages	938	Alcoholic cardiomyopathy	1	Number	1992	271.4084124639318	291.97829560911674	251.42695241665174
1	Deaths	70	Australasia	1	Male	22	All ages	938	Alcoholic cardiomyopathy	2	Percent	1992	0.002729755218309058	0.002965309588581935	0.0025051846495985253
1	Deaths	70	Australasia	2	Female	22	All ages	938	Alcoholic cardiomyopathy	2	Percent	1992	0.00081273674806732	0.0009170404992663541	0.0007073187999090159
1	Deaths	70	Australasia	3	Both	22	All ages	938	Alcoholic cardiomyopathy	2	Percent	1992	0.0018366146485827867	0.001973342077787874	0.0016993411919597086
1	Deaths	70	Australasia	1	Male	22	All ages	938	Alcoholic cardiomyopathy	3	Rate	1992	2.0888699955459327	2.2702667145459965	1.9169299745730863
1	Deaths	70	Australasia	2	Female	22	All ages	938	Alcoholic cardiomyopathy	3	Rate	1992	0.5339365140912193	0.6012267433126748	0.4646646572615421
1	Deaths	70	Australasia	3	Both	22	All ages	938	Alcoholic cardiomyopathy	3	Rate	1992	1.3052044506406906	1.4041251244198143	1.2091135065640226
1	Deaths	70	Australasia	1	Male	27	Age-standardized	938	Alcoholic cardiomyopathy	3	Rate	1992	1.934799500806182	2.104021605339289	1.7793152857035834
1	Deaths	70	Australasia	2	Female	27	Age-standardized	938	Alcoholic cardiomyopathy	3	Rate	1992	0.41197631287991865	0.4617762935863117	0.36096668839694096
1	Deaths	70	Australasia	3	Both	27	Age-standardized	938	Alcoholic cardiomyopathy	3	Rate	1992	1.1406874240948754	1.2233545733557847	1.0553409019410247
1	Deaths	100	High-income North America	1	Male	22	All ages	938	Alcoholic cardiomyopathy	1	Number	1994	4170.301060773009	4412.9687006644235	3909.9891940247635
1	Deaths	100	High-income North America	2	Female	22	All ages	938	Alcoholic cardiomyopathy	1	Number	1994	781.461138010448	890.9221684600341	687.252606464384
1	Deaths	100	High-income North America	3	Both	22	All ages	938	Alcoholic cardiomyopathy	1	Number	1994	4951.762198783454	5232.717579131228	4633.921938754776
1	Deaths	100	High-income North America	1	Male	22	All ages	938	Alcoholic cardiomyopathy	2	Percent	1994	0.003270856327090893	0.0034583730655086934	0.003066135072479139
1	Deaths	100	High-income North America	2	Female	22	All ages	938	Alcoholic cardiomyopathy	2	Percent	1994	0.0006441604168291971	0.0007343750426662576	0.0005660858159395016
1	Deaths	100	High-income North America	3	Both	22	All ages	938	Alcoholic cardiomyopathy	2	Percent	1994	0.001990153083113989	0.0021031365784798905	0.0018635054489970454
1	Deaths	100	High-income North America	1	Male	22	All ages	938	Alcoholic cardiomyopathy	3	Rate	1994	2.8978584540402172	3.0664833234521565	2.716972965738428
1	Deaths	100	High-income North America	2	Female	22	All ages	938	Alcoholic cardiomyopathy	3	Rate	1994	0.5212870368734945	0.5943048920690286	0.4584436223143508
1	Deaths	100	High-income North America	3	Both	22	All ages	938	Alcoholic cardiomyopathy	3	Rate	1994	1.6853063544070717	1.7809280480177416	1.577131084996049
1	Deaths	100	High-income North America	1	Male	27	Age-standardized	938	Alcoholic cardiomyopathy	3	Rate	1994	2.591274627405377	2.74302008608043	2.428194290480101
1	Deaths	100	High-income North America	2	Female	27	Age-standardized	938	Alcoholic cardiomyopathy	3	Rate	1994	0.409715309366113	0.4622847795852668	0.3616488559297417
1	Deaths	100	High-income North America	3	Both	27	Age-standardized	938	Alcoholic cardiomyopathy	3	Rate	1994	1.3729917306389512	1.4531196789084238	1.2877614031169657
1	Deaths	134	Tropical Latin America	1	Male	22	All ages	938	Alcoholic cardiomyopathy	1	Number	1990	1558.0681859184465	1740.8764299737572	1429.6465895048348
1	Deaths	134	Tropical Latin America	2	Female	22	All ages	938	Alcoholic cardiomyopathy	1	Number	1990	182.17509452506476	250.21035005847563	161.62244023430344
1	Deaths	134	Tropical Latin America	3	Both	22	All ages	938	Alcoholic cardiomyopathy	1	Number	1990	1740.2432804435127	1924.873046200468	1608.9260673104502
1	Deaths	134	Tropical Latin America	1	Male	22	All ages	938	Alcoholic cardiomyopathy	2	Percent	1990	0.00296188661762404	0.0032979199494737313	0.002718307994809327
1	Deaths	134	Tropical Latin America	2	Female	22	All ages	938	Alcoholic cardiomyopathy	2	Percent	1990	0.000496879466437185	0.0006825010081639024	0.0004384303092369449
1	Deaths	134	Tropical Latin America	3	Both	22	All ages	938	Alcoholic cardiomyopathy	2	Percent	1990	0.0019493749593910072	0.002154854243089838	0.001800255391718798
1	Deaths	134	Tropical Latin America	1	Male	22	All ages	938	Alcoholic cardiomyopathy	3	Rate	1990	2.065551758131216	2.307903083523782	1.8953015363170862
1	Deaths	134	Tropical Latin America	2	Female	22	All ages	938	Alcoholic cardiomyopathy	3	Rate	1990	0.2362213592938999	0.324440775805847	0.20957130624291415
1	Deaths	134	Tropical Latin America	3	Both	22	All ages	938	Alcoholic cardiomyopathy	3	Rate	1990	1.1407572257308767	1.2617849818722866	1.0546766981242963
1	Deaths	134	Tropical Latin America	1	Male	27	Age-standardized	938	Alcoholic cardiomyopathy	3	Rate	1990	3.0353440419944513	3.3866019976190214	2.775095590794343
1	Deaths	134	Tropical Latin America	2	Female	27	Age-standardized	938	Alcoholic cardiomyopathy	3	Rate	1990	0.32427199150104935	0.44577762188005204	0.28770701907836366
1	Deaths	134	Tropical Latin America	3	Both	27	Age-standardized	938	Alcoholic cardiomyopathy	3	Rate	1990	1.6169662270342493	1.7924657722254032	1.4889495907629047
1	Deaths	199	Western Sub-Saharan Africa	1	Male	22	All ages	938	Alcoholic cardiomyopathy	1	Number	1994	154.98021806465192	298.4056887911225	15.678443149907526
1	Deaths	199	Western Sub-Saharan Africa	2	Female	22	All ages	938	Alcoholic cardiomyopathy	1	Number	1994	11.456801759504751	22.859247744896496	0.3446226574265445
1	Deaths	199	Western Sub-Saharan Africa	3	Both	22	All ages	938	Alcoholic cardiomyopathy	1	Number	1994	166.4370198241567	315.6483065147987	23.229804854380568
1	Deaths	199	Western Sub-Saharan Africa	1	Male	22	All ages	938	Alcoholic cardiomyopathy	2	Percent	1994	9.55199975526235e-05	0.00018233546480928413	9.77751440201849e-06
1	Deaths	199	Western Sub-Saharan Africa	2	Female	22	All ages	938	Alcoholic cardiomyopathy	2	Percent	1994	8.092280363318915e-06	1.6076328376172902e-05	2.4668255526664913e-07
1	Deaths	199	Western Sub-Saharan Africa	3	Both	22	All ages	938	Alcoholic cardiomyopathy	2	Percent	1994	5.475296967730374e-05	0.00010338398903603056	7.619540296017504e-06
1	Deaths	199	Western Sub-Saharan Africa	1	Male	22	All ages	938	Alcoholic cardiomyopathy	3	Rate	1994	0.14388128386998886	0.2770353155617851	0.014555628825804601
1	Deaths	199	Western Sub-Saharan Africa	2	Female	22	All ages	938	Alcoholic cardiomyopathy	3	Rate	1994	0.010547498732700054	0.021044955798396825	0.0003172706588425191
1	Deaths	199	Western Sub-Saharan Africa	3	Both	22	All ages	938	Alcoholic cardiomyopathy	3	Rate	1994	0.07693486174235806	0.1459071956862859	0.010737886478993142
1	Deaths	199	Western Sub-Saharan Africa	1	Male	27	Age-standardized	938	Alcoholic cardiomyopathy	3	Rate	1994	0.2593802474441989	0.5081598861872777	0.02644850073595507
1	Deaths	199	Western Sub-Saharan Africa	2	Female	27	Age-standardized	938	Alcoholic cardiomyopathy	3	Rate	1994	0.05897085421707416	0.11744017324480498	0.0017627752777369004
1	Deaths	199	Western Sub-Saharan Africa	3	Both	27	Age-standardized	938	Alcoholic cardiomyopathy	3	Rate	1994	0.17652431088634926	0.3149644908535084	0.02597585985085724
1	Deaths	21	Oceania	1	Male	22	All ages	938	Alcoholic cardiomyopathy	1	Number	1990	1.5790579526721238	3.6258382320397287	0.14210498607216462
1	Deaths	21	Oceania	2	Female	22	All ages	938	Alcoholic cardiomyopathy	1	Number	1990	1.1760671265219624	2.8262605432168257	0.059781913889940766
1	Deaths	21	Oceania	3	Both	22	All ages	938	Alcoholic cardiomyopathy	1	Number	1990	2.7551250791940864	5.489115669076341	0.34973312743049534
1	Deaths	21	Oceania	1	Male	22	All ages	938	Alcoholic cardiomyopathy	2	Percent	1990	5.567020091900541e-05	0.00012732969852691827	4.938864301534455e-06
1	Deaths	21	Oceania	2	Female	22	All ages	938	Alcoholic cardiomyopathy	2	Percent	1990	5.380087209529266e-05	0.00012417548081432056	2.7154533990221335e-06
1	Deaths	21	Oceania	3	Both	22	All ages	938	Alcoholic cardiomyopathy	2	Percent	1990	5.485636561198334e-05	0.00010526663504024397	6.877540370809668e-06
1	Deaths	21	Oceania	1	Male	22	All ages	938	Alcoholic cardiomyopathy	3	Rate	1990	0.046554423047141226	0.10689842425936964	0.0041895964790377395
1	Deaths	21	Oceania	2	Female	22	All ages	938	Alcoholic cardiomyopathy	3	Rate	1990	0.03723977697044755	0.08949260626051947	0.0018929745504508153
1	Deaths	21	Oceania	3	Both	22	All ages	938	Alcoholic cardiomyopathy	3	Rate	1990	0.042063314344571556	0.08380396215245882	0.005339479716152192
1	Deaths	21	Oceania	1	Male	27	Age-standardized	938	Alcoholic cardiomyopathy	3	Rate	1990	0.0901022592621158	0.208045157245746	0.00793445446844046
1	Deaths	21	Oceania	2	Female	27	Age-standardized	938	Alcoholic cardiomyopathy	3	Rate	1990	0.06061132366646189	0.13505841916994063	0.00355672791447473
1	Deaths	21	Oceania	3	Both	27	Age-standardized	938	Alcoholic cardiomyopathy	3	Rate	1990	0.07619478720385076	0.14109912339577652	0.010013227900289284
1	Deaths	134	Tropical Latin America	1	Male	22	All ages	938	Alcoholic cardiomyopathy	1	Number	1994	1778.1206752037297	1914.3449080827484	1658.3892134595603
1	Deaths	134	Tropical Latin America	2	Female	22	All ages	938	Alcoholic cardiomyopathy	1	Number	1994	197.7896863304449	237.03655898426786	181.2460189198307
1	Deaths	134	Tropical Latin America	3	Both	22	All ages	938	Alcoholic cardiomyopathy	1	Number	1994	1975.910361534177	2110.757912265787	1853.424154674728
1	Deaths	134	Tropical Latin America	1	Male	22	All ages	938	Alcoholic cardiomyopathy	2	Percent	1994	0.0032037611202925336	0.003455804258931819	0.0029898085748656946
1	Deaths	134	Tropical Latin America	2	Female	22	All ages	938	Alcoholic cardiomyopathy	2	Percent	1994	0.0005039184604417431	0.00060595449660632	0.000461203082559136
1	Deaths	134	Tropical Latin America	3	Both	22	All ages	938	Alcoholic cardiomyopathy	2	Percent	1994	0.002085355549676776	0.0022388967661309944	0.001959325311666115
1	Deaths	134	Tropical Latin America	1	Male	22	All ages	938	Alcoholic cardiomyopathy	3	Rate	1994	2.2121079588708947	2.3815805452622723	2.0631535469769
1	Deaths	134	Tropical Latin America	2	Female	22	All ages	938	Alcoholic cardiomyopathy	3	Rate	1994	0.23977839979541127	0.2873569793285512	0.21972268216897586
1	Deaths	134	Tropical Latin America	3	Both	22	All ages	938	Alcoholic cardiomyopathy	3	Rate	1994	1.213183907424429	1.2959785937057293	1.1379789295387108
1	Deaths	134	Tropical Latin America	1	Male	27	Age-standardized	938	Alcoholic cardiomyopathy	3	Rate	1994	3.0894389325491063	3.32740824336774	2.8780404866534717
1	Deaths	134	Tropical Latin America	2	Female	27	Age-standardized	938	Alcoholic cardiomyopathy	3	Rate	1994	0.3106411144727759	0.3736738802261021	0.2835633773239709
1	Deaths	134	Tropical Latin America	3	Both	27	Age-standardized	938	Alcoholic cardiomyopathy	3	Rate	1994	1.6259240552957681	1.7401820170711582	1.5259597032348267
1	Deaths	100	High-income North America	1	Male	22	All ages	938	Alcoholic cardiomyopathy	1	Number	1992	4073.5427105584677	4348.643062002365	3801.889865822614
1	Deaths	100	High-income North America	2	Female	22	All ages	938	Alcoholic cardiomyopathy	1	Number	1992	777.5350771055345	930.2563757812682	657.8186413787704
1	Deaths	100	High-income North America	3	Both	22	All ages	938	Alcoholic cardiomyopathy	1	Number	1992	4851.077787664004	5147.382328630838	4522.883722700553
1	Deaths	100	High-income North America	1	Male	22	All ages	938	Alcoholic cardiomyopathy	2	Percent	1992	0.003311965052024943	0.003538478376337082	0.0030910688990018124
1	Deaths	100	High-income North America	2	Female	22	All ages	938	Alcoholic cardiomyopathy	2	Percent	1992	0.0006768987964377596	0.0008096146694232944	0.0005723161246371952
1	Deaths	100	High-income North America	3	Both	22	All ages	938	Alcoholic cardiomyopathy	2	Percent	1992	0.0020394596856323386	0.0021662270056097394	0.0019023358762797387
1	Deaths	100	High-income North America	1	Male	22	All ages	938	Alcoholic cardiomyopathy	3	Rate	1992	2.8930032778290444	3.0883777405531636	2.7000772117255987
1	Deaths	100	High-income North America	2	Female	22	All ages	938	Alcoholic cardiomyopathy	3	Rate	1992	0.5291041065480229	0.6330292781138974	0.4476383828405823
1	Deaths	100	High-income North America	3	Both	22	All ages	938	Alcoholic cardiomyopathy	3	Rate	1992	1.685807756118613	1.7887771404903257	1.571756379405088
1	Deaths	100	High-income North America	1	Male	27	Age-standardized	938	Alcoholic cardiomyopathy	3	Rate	1992	2.6159738662667738	2.7920834915381323	2.4420793368747233
1	Deaths	100	High-income North America	2	Female	27	Age-standardized	938	Alcoholic cardiomyopathy	3	Rate	1992	0.41974460529501073	0.49789000596864363	0.35661701817651875
1	Deaths	100	High-income North America	3	Both	27	Age-standardized	938	Alcoholic cardiomyopathy	3	Rate	1992	1.385928776906333	1.4688660153660744	1.293953320346669
1	Deaths	120	Andean Latin America	1	Male	22	All ages	938	Alcoholic cardiomyopathy	1	Number	1990	0.6471379691952578	1.6660821345956496	0.08608652034679798
1	Deaths	120	Andean Latin America	2	Female	22	All ages	938	Alcoholic cardiomyopathy	1	Number	1990	1.3882686448204333	2.3113459125819644	0.5943610867435303
1	Deaths	120	Andean Latin America	3	Both	22	All ages	938	Alcoholic cardiomyopathy	1	Number	1990	2.035406614015689	3.504600767930523	0.7801686971900639
1	Deaths	120	Andean Latin America	1	Male	22	All ages	938	Alcoholic cardiomyopathy	2	Percent	1990	4.81272807888365e-06	1.2510736199662737e-05	6.291201005503176e-07
1	Deaths	120	Andean Latin America	2	Female	22	All ages	938	Alcoholic cardiomyopathy	2	Percent	1990	1.2340221083516947e-05	2.0348672870097187e-05	5.3391024872754615e-06
1	Deaths	120	Andean Latin America	3	Both	22	All ages	938	Alcoholic cardiomyopathy	2	Percent	1990	8.244230511312411e-06	1.3837575329795237e-05	3.1786927220715643e-06
1	Deaths	120	Andean Latin America	1	Male	22	All ages	938	Alcoholic cardiomyopathy	3	Rate	1990	0.0034275108042771114	0.008824261268800091	0.00045594987875335685
1	Deaths	120	Andean Latin America	2	Female	22	All ages	938	Alcoholic cardiomyopathy	3	Rate	1990	0.007263587477338675	0.012093238069638794	0.0031097682446369246
1	Deaths	120	Andean Latin America	3	Both	22	All ages	938	Alcoholic cardiomyopathy	3	Rate	1990	0.005357262061377033	0.009224232939513426	0.0020534315522756077
1	Deaths	120	Andean Latin America	1	Male	27	Age-standardized	938	Alcoholic cardiomyopathy	3	Rate	1990	0.00782914656871313	0.02061314437437268	0.0010141605447061878
1	Deaths	120	Andean Latin America	2	Female	27	Age-standardized	938	Alcoholic cardiomyopathy	3	Rate	1990	0.01454183401414304	0.02426952195060311	0.0062199114751524875
1	Deaths	120	Andean Latin America	3	Both	27	Age-standardized	938	Alcoholic cardiomyopathy	3	Rate	1990	0.011250665946294251	0.01936301555082973	0.004273996011585177
1	Deaths	21	Oceania	1	Male	22	All ages	938	Alcoholic cardiomyopathy	1	Number	1994	1.6394142965617187	3.8237543798897047	0.14272383867871855
1	Deaths	21	Oceania	2	Female	22	All ages	938	Alcoholic cardiomyopathy	1	Number	1994	1.3269760780023199	3.0312886745117975	0.06936878325305938
1	Deaths	21	Oceania	3	Both	22	All ages	938	Alcoholic cardiomyopathy	1	Number	1994	2.9663903745640408	5.834372039680745	0.3813170237946176
1	Deaths	21	Oceania	1	Male	22	All ages	938	Alcoholic cardiomyopathy	2	Percent	1994	5.478595054393033e-05	0.00012623613467956207	4.916449575446096e-06
1	Deaths	21	Oceania	2	Female	22	All ages	938	Alcoholic cardiomyopathy	2	Percent	1994	5.682824428669976e-05	0.00012667082089796956	3.053666222823865e-06
1	Deaths	21	Oceania	3	Both	22	All ages	938	Alcoholic cardiomyopathy	2	Percent	1994	5.567835321719049e-05	0.0001068997990837762	7.403850234727419e-06
1	Deaths	21	Oceania	1	Male	22	All ages	938	Alcoholic cardiomyopathy	3	Rate	1994	0.044138725720665406	0.10294874587290814	0.003842621344984287
1	Deaths	21	Oceania	2	Female	22	All ages	938	Alcoholic cardiomyopathy	3	Rate	1994	0.038206855213720615	0.08727814270202758	0.001997295280628996
1	Deaths	21	Oceania	3	Both	22	All ages	938	Alcoholic cardiomyopathy	3	Rate	1994	0.04127228062629564	0.08117537130806866	0.0053053783307088365
1	Deaths	21	Oceania	1	Male	27	Age-standardized	938	Alcoholic cardiomyopathy	3	Rate	1994	0.08614944842327167	0.20375658210753841	0.007473357335162868
1	Deaths	21	Oceania	2	Female	27	Age-standardized	938	Alcoholic cardiomyopathy	3	Rate	1994	0.05932673157675159	0.1260317840568703	0.003320416205195518
1	Deaths	21	Oceania	3	Both	27	Age-standardized	938	Alcoholic cardiomyopathy	3	Rate	1994	0.07377345523636701	0.13901759473029948	0.01001194147021388
1	Deaths	1	Global	1	Male	22	All ages	938	Alcoholic cardiomyopathy	1	Number	1990	33781.923573975546	36637.303279379565	31093.56746196436
1	Deaths	1	Global	2	Female	22	All ages	938	Alcoholic cardiomyopathy	1	Number	1990	13291.004591125135	14782.538646347042	12356.660395087425
1	Deaths	1	Global	3	Both	22	All ages	938	Alcoholic cardiomyopathy	1	Number	1990	47072.928165100726	49765.44603566637	44168.196444211026
1	Deaths	1	Global	1	Male	22	All ages	938	Alcoholic cardiomyopathy	2	Percent	1990	0.0013619254950200188	0.0014787357783073638	0.0012410768370248943
1	Deaths	1	Global	2	Female	22	All ages	938	Alcoholic cardiomyopathy	2	Percent	1990	0.000624473598001486	0.0006966653845784529	0.0005792212262273047
1	Deaths	1	Global	3	Both	22	All ages	938	Alcoholic cardiomyopathy	2	Percent	1990	0.001021274192019509	0.001086047090350299	0.0009578079082840832
1	Deaths	1	Global	1	Male	22	All ages	938	Alcoholic cardiomyopathy	3	Rate	1990	1.2578241270100667	1.3641403193774804	1.1577268317131333
1	Deaths	1	Global	2	Female	22	All ages	938	Alcoholic cardiomyopathy	3	Rate	1990	0.5019488234626759	0.5582781820931778	0.46666232824744713
1	Deaths	1	Global	3	Both	22	All ages	938	Alcoholic cardiomyopathy	3	Rate	1990	0.882569398109519	0.9330513623521016	0.8281086405891093
1	Deaths	1	Global	1	Male	27	Age-standardized	938	Alcoholic cardiomyopathy	3	Rate	1990	1.762665979774863	1.9076675194994497	1.633268148775865
1	Deaths	1	Global	2	Female	27	Age-standardized	938	Alcoholic cardiomyopathy	3	Rate	1990	0.648899711473926	0.7239681460150722	0.6021147853663152
1	Deaths	1	Global	3	Both	27	Age-standardized	938	Alcoholic cardiomyopathy	3	Rate	1990	1.1778516368103111	1.2449052425755536	1.1080125310829863
1	Deaths	174	Eastern Sub-Saharan Africa	1	Male	22	All ages	938	Alcoholic cardiomyopathy	1	Number	1991	1.5640039161814696	8.732943307808783	0.2710789021778739
1	Deaths	174	Eastern Sub-Saharan Africa	2	Female	22	All ages	938	Alcoholic cardiomyopathy	1	Number	1991	0.13781898275840496	0.38259733276174523	0.001320903103568074
1	Deaths	174	Eastern Sub-Saharan Africa	3	Both	22	All ages	938	Alcoholic cardiomyopathy	1	Number	1991	1.7018228989398747	8.823094022228787	0.3541253811818105
1	Deaths	174	Eastern Sub-Saharan Africa	1	Male	22	All ages	938	Alcoholic cardiomyopathy	2	Percent	1991	9.851603296013291e-07	5.5769944928889315e-06	1.709984553381675e-07
1	Deaths	174	Eastern Sub-Saharan Africa	2	Female	22	All ages	938	Alcoholic cardiomyopathy	2	Percent	1991	1.0385857884284493e-07	2.916032702854662e-07	1.0172237689132478e-09
1	Deaths	174	Eastern Sub-Saharan Africa	3	Both	22	All ages	938	Alcoholic cardiomyopathy	2	Percent	1991	5.825699482535456e-07	3.052601986908435e-06	1.225788069282682e-07
1	Deaths	174	Eastern Sub-Saharan Africa	1	Male	22	All ages	938	Alcoholic cardiomyopathy	3	Rate	1991	0.0016060080027755998	0.008967481919335028	0.0002783592047161952
1	Deaths	174	Eastern Sub-Saharan Africa	2	Female	22	All ages	938	Alcoholic cardiomyopathy	3	Rate	1991	0.00013936016285624555	0.0003868757810780628	1.3356742877231889e-06
1	Deaths	174	Eastern Sub-Saharan Africa	3	Both	22	All ages	938	Alcoholic cardiomyopathy	3	Rate	1991	0.0008670442453074808	0.004495187426697436	0.00018041969823198077
1	Deaths	174	Eastern Sub-Saharan Africa	1	Male	27	Age-standardized	938	Alcoholic cardiomyopathy	3	Rate	1991	0.0032882547474662807	0.018602106185612165	0.0005631966492874067
1	Deaths	174	Eastern Sub-Saharan Africa	2	Female	27	Age-standardized	938	Alcoholic cardiomyopathy	3	Rate	1991	0.00028600332871214854	0.0008641428160509814	2.829979159034385e-06
1	Deaths	174	Eastern Sub-Saharan Africa	3	Both	27	Age-standardized	938	Alcoholic cardiomyopathy	3	Rate	1991	0.0017700083666519733	0.009424419133664545	0.00036156744741089265
1	Deaths	5	East Asia	1	Male	22	All ages	938	Alcoholic cardiomyopathy	1	Number	1990	456.1014284328399	1076.9099597520578	140.67688432653176
1	Deaths	5	East Asia	2	Female	22	All ages	938	Alcoholic cardiomyopathy	1	Number	1990	116.8751905436206	193.643291318972	37.13470417285361
1	Deaths	5	East Asia	3	Both	22	All ages	938	Alcoholic cardiomyopathy	1	Number	1990	572.9766189764603	1216.474190911712	253.31972237733117
1	Deaths	5	East Asia	1	Male	22	All ages	938	Alcoholic cardiomyopathy	2	Percent	1990	9.424544917544337e-05	0.00021605787996830877	2.9065130320324634e-05
1	Deaths	5	East Asia	2	Female	22	All ages	938	Alcoholic cardiomyopathy	2	Percent	1990	3.0061427617265432e-05	4.900807835628569e-05	1.0166927176639797e-05
1	Deaths	5	East Asia	3	Both	22	All ages	938	Alcoholic cardiomyopathy	2	Percent	1990	6.559334916075552e-05	0.00013748842893265075	2.816094949301325e-05
1	Deaths	5	East Asia	1	Male	22	All ages	938	Alcoholic cardiomyopathy	3	Rate	1990	0.07273671948782014	0.1717400840538237	0.02243442891384442
1	Deaths	5	East Asia	2	Female	22	All ages	938	Alcoholic cardiomyopathy	3	Rate	1990	0.019796543678970952	0.03279967165747624	0.006289947333939881
1	Deaths	5	East Asia	3	Both	22	All ages	938	Alcoholic cardiomyopathy	3	Rate	1990	0.047064061271091084	0.09992068429954865	0.020807576679899888
1	Deaths	5	East Asia	1	Male	27	Age-standardized	938	Alcoholic cardiomyopathy	3	Rate	1990	0.0955014058205874	0.227025237304126	0.029094786577301333
1	Deaths	5	East Asia	2	Female	27	Age-standardized	938	Alcoholic cardiomyopathy	3	Rate	1990	0.030649681058318754	0.050947233682857626	0.010648523717725277
1	Deaths	5	East Asia	3	Both	27	Age-standardized	938	Alcoholic cardiomyopathy	3	Rate	1990	0.06373430995702052	0.13055792364665586	0.030743981220929292
1	Deaths	73	Western Europe	1	Male	22	All ages	938	Alcoholic cardiomyopathy	1	Number	1992	5792.811251905538	6341.5318314936885	5316.048650233668
1	Deaths	73	Western Europe	2	Female	22	All ages	938	Alcoholic cardiomyopathy	1	Number	1992	2531.056577588514	2975.5418236813944	2199.5890552499086
1	Deaths	73	Western Europe	3	Both	22	All ages	938	Alcoholic cardiomyopathy	1	Number	1992	8323.867829494051	8956.092306773635	7644.034088939141
1	Deaths	73	Western Europe	1	Male	22	All ages	938	Alcoholic cardiomyopathy	2	Percent	1992	0.0030161645319982324	0.003300305296301118	0.0027687300747286734
1	Deaths	73	Western Europe	2	Female	22	All ages	938	Alcoholic cardiomyopathy	2	Percent	1992	0.0013146331785224383	0.0015472413436430981	0.0011429226967209387
1	Deaths	73	Western Europe	3	Both	22	All ages	938	Alcoholic cardiomyopathy	2	Percent	1992	0.0021643607960890503	0.0023280229588923057	0.001987101332093373
1	Deaths	73	Western Europe	1	Male	22	All ages	938	Alcoholic cardiomyopathy	3	Rate	1992	3.068776755377953	3.3594647972649905	2.816208886994034
1	Deaths	73	Western Europe	2	Female	22	All ages	938	Alcoholic cardiomyopathy	3	Rate	1992	1.2748400104485773	1.4987178884820913	1.1078867849129719
1	Deaths	73	Western Europe	3	Both	22	All ages	938	Alcoholic cardiomyopathy	3	Rate	1992	2.1491748423043444	2.312411569399384	1.9736456770077497
1	Deaths	73	Western Europe	1	Male	27	Age-standardized	938	Alcoholic cardiomyopathy	3	Rate	1992	2.449876283996213	2.6822805127003866	2.2457867866685555
1	Deaths	73	Western Europe	2	Female	27	Age-standardized	938	Alcoholic cardiomyopathy	3	Rate	1992	0.7308455024124132	0.8446284061054916	0.6391161201483809
1	Deaths	73	Western Europe	3	Both	27	Age-standardized	938	Alcoholic cardiomyopathy	3	Rate	1992	1.4881516090623315	1.5945718600466599	1.37123283614265
1	Deaths	70	Australasia	1	Male	22	All ages	938	Alcoholic cardiomyopathy	1	Number	1994	209.8785970722	226.8089606808308	194.73417042791164
1	Deaths	70	Australasia	2	Female	22	All ages	938	Alcoholic cardiomyopathy	1	Number	1994	48.495224855046764	54.21498915659053	42.62964786866949
1	Deaths	70	Australasia	3	Both	22	All ages	938	Alcoholic cardiomyopathy	1	Number	1994	258.3738219272469	276.3015079035933	239.91891082658455
1	Deaths	70	Australasia	1	Male	22	All ages	938	Alcoholic cardiomyopathy	2	Percent	1994	0.002603232354167444	0.0028050078968345684	0.002415469967396226
1	Deaths	70	Australasia	2	Female	22	All ages	938	Alcoholic cardiomyopathy	2	Percent	1994	0.0006803398947347339	0.0007596491672266341	0.0005982429242555235
1	Deaths	70	Australasia	3	Both	22	All ages	938	Alcoholic cardiomyopathy	2	Percent	1994	0.0017009105823864	0.001819858299469602	0.0015842022500609707
1	Deaths	70	Australasia	1	Male	22	All ages	938	Alcoholic cardiomyopathy	3	Rate	1994	1.9895017083679924	2.1499896656563435	1.8459431792879617
1	Deaths	70	Australasia	2	Female	22	All ages	938	Alcoholic cardiomyopathy	3	Rate	1994	0.4514167113924763	0.504659008931267	0.39681711975176887
1	Deaths	70	Australasia	3	Both	22	All ages	938	Alcoholic cardiomyopathy	3	Rate	1994	1.213467004484266	1.2976653773564892	1.1267924895341797
1	Deaths	70	Australasia	1	Male	27	Age-standardized	938	Alcoholic cardiomyopathy	3	Rate	1994	1.8050926029773988	1.946758824884215	1.6677136093150526
1	Deaths	70	Australasia	2	Female	27	Age-standardized	938	Alcoholic cardiomyopathy	3	Rate	1994	0.33793463659976536	0.37472511078646964	0.29975988381399254
1	Deaths	70	Australasia	3	Both	27	Age-standardized	938	Alcoholic cardiomyopathy	3	Rate	1994	1.037962908669955	1.109712302214247	0.9652636221803114
1	Deaths	70	Australasia	1	Male	22	All ages	938	Alcoholic cardiomyopathy	1	Number	1990	211.82640286591493	234.29493629155175	191.3864704733183
1	Deaths	70	Australasia	2	Female	22	All ages	938	Alcoholic cardiomyopathy	1	Number	1990	65.086941508886	73.57269434760215	57.334888533834025
1	Deaths	70	Australasia	3	Both	22	All ages	938	Alcoholic cardiomyopathy	1	Number	1990	276.913344374801	302.9637009323329	252.93752762542948
1	Deaths	70	Australasia	1	Male	22	All ages	938	Alcoholic cardiomyopathy	2	Percent	1990	0.0027057323837702783	0.0029892013584876583	0.002446341791983607
1	Deaths	70	Australasia	2	Female	22	All ages	938	Alcoholic cardiomyopathy	2	Percent	1990	0.0009623724890760624	0.0010884083996551628	0.0008469272292174478
1	Deaths	70	Australasia	3	Both	22	All ages	938	Alcoholic cardiomyopathy	2	Percent	1990	0.0018977180102449393	0.0020746272222706337	0.0017330708701565807
1	Deaths	70	Australasia	1	Male	22	All ages	938	Alcoholic cardiomyopathy	3	Rate	1990	2.103421495329739	2.3265324745872897	1.9004543836949839
1	Deaths	70	Australasia	2	Female	22	All ages	938	Alcoholic cardiomyopathy	3	Rate	1990	0.6377504376995551	0.7208975707748229	0.5617924181137902
1	Deaths	70	Australasia	3	Both	22	All ages	938	Alcoholic cardiomyopathy	3	Rate	1990	1.3657015467644322	1.4941786063467717	1.2474558548008168
1	Deaths	70	Australasia	1	Male	27	Age-standardized	938	Alcoholic cardiomyopathy	3	Rate	1990	1.9974833432460224	2.204519586212436	1.806784636456333
1	Deaths	70	Australasia	2	Female	27	Age-standardized	938	Alcoholic cardiomyopathy	3	Rate	1990	0.5080228665770854	0.5726669379616205	0.45100836053152527
1	Deaths	70	Australasia	3	Both	27	Age-standardized	938	Alcoholic cardiomyopathy	3	Rate	1990	1.2245834362990566	1.3363667487752449	1.1182414897069566
1	Deaths	21	Oceania	1	Male	22	All ages	938	Alcoholic cardiomyopathy	1	Number	1992	1.627813398635692	3.900235031993486	0.145317382690585
1	Deaths	21	Oceania	2	Female	22	All ages	938	Alcoholic cardiomyopathy	1	Number	1992	1.265108571887974	2.992739394936904	0.06616399705355436
1	Deaths	21	Oceania	3	Both	22	All ages	938	Alcoholic cardiomyopathy	1	Number	1992	2.892921970523668	5.6884165152379165	0.3616936668672987
1	Deaths	21	Oceania	1	Male	22	All ages	938	Alcoholic cardiomyopathy	2	Percent	1992	5.555538831373866e-05	0.00012920908452694689	4.888071433220423e-06
1	Deaths	21	Oceania	2	Female	22	All ages	938	Alcoholic cardiomyopathy	2	Percent	1992	5.5661775284589126e-05	0.00012455455431533119	2.945608809637279e-06
1	Deaths	21	Oceania	3	Both	22	All ages	938	Alcoholic cardiomyopathy	2	Percent	1992	5.559889812581182e-05	0.00010865623755389281	7.014249621448486e-06
1	Deaths	21	Oceania	1	Male	22	All ages	938	Alcoholic cardiomyopathy	3	Rate	1992	0.04588042527935726	0.10992933348950548	0.004095815481009733
1	Deaths	21	Oceania	2	Female	22	All ages	938	Alcoholic cardiomyopathy	3	Rate	1992	0.0381993727433103	0.09036439259926757	0.001997791526986673
1	Deaths	21	Oceania	3	Both	22	All ages	938	Alcoholic cardiomyopathy	3	Rate	1992	0.04217207654440873	0.08292388773060043	0.005272652757376122
1	Deaths	21	Oceania	1	Male	27	Age-standardized	938	Alcoholic cardiomyopathy	3	Rate	1992	0.08919717720795886	0.20833805685769713	0.007750713456976417
1	Deaths	21	Oceania	2	Female	27	Age-standardized	938	Alcoholic cardiomyopathy	3	Rate	1992	0.060590581581069634	0.13576542826939256	0.003510919626079416
1	Deaths	21	Oceania	3	Both	27	Age-standardized	938	Alcoholic cardiomyopathy	3	Rate	1992	0.07587430822003895	0.1420047597841351	0.009910301682506735
1	Deaths	167	Central Sub-Saharan Africa	1	Male	22	All ages	938	Alcoholic cardiomyopathy	1	Number	1990	0.8583286525916474	4.751119513354831	0.13706984082203238
1	Deaths	167	Central Sub-Saharan Africa	2	Female	22	All ages	938	Alcoholic cardiomyopathy	1	Number	1990	0.14385848709546512	0.3547925942473341	0.0010728989471032403
1	Deaths	167	Central Sub-Saharan Africa	3	Both	22	All ages	938	Alcoholic cardiomyopathy	1	Number	1990	1.0021871396871112	4.972672406807644	0.19869784512751773
1	Deaths	167	Central Sub-Saharan Africa	1	Male	22	All ages	938	Alcoholic cardiomyopathy	2	Percent	1990	2.0165863940327093e-06	1.1422567420552254e-05	3.2878617367171376e-07
1	Deaths	167	Central Sub-Saharan Africa	2	Female	22	All ages	938	Alcoholic cardiomyopathy	2	Percent	1990	4.0236977515960155e-07	1.0080807679311856e-06	3.1063887689807036e-09
1	Deaths	167	Central Sub-Saharan Africa	3	Both	22	All ages	938	Alcoholic cardiomyopathy	2	Percent	1990	1.278665510195985e-06	6.433733770758835e-06	2.5304847823034176e-07
1	Deaths	167	Central Sub-Saharan Africa	1	Male	22	All ages	938	Alcoholic cardiomyopathy	3	Rate	1990	0.003150902583752034	0.017441238510613525	0.0005031798883755744
1	Deaths	167	Central Sub-Saharan Africa	2	Female	22	All ages	938	Alcoholic cardiomyopathy	3	Rate	1990	0.0005189330106419347	0.0012798243107064854	3.8702108716420475e-06
1	Deaths	167	Central Sub-Saharan Africa	3	Both	22	All ages	938	Alcoholic cardiomyopathy	3	Rate	1990	0.0018233950386342534	0.009047358358796461	0.0003615139834122662
1	Deaths	167	Central Sub-Saharan Africa	1	Male	27	Age-standardized	938	Alcoholic cardiomyopathy	3	Rate	1990	0.007181812965459898	0.040300265220228206	0.0011100281039305116
1	Deaths	167	Central Sub-Saharan Africa	2	Female	27	Age-standardized	938	Alcoholic cardiomyopathy	3	Rate	1990	0.0011473925840688932	0.0028561718970194945	8.417311118342902e-06
1	Deaths	167	Central Sub-Saharan Africa	3	Both	27	Age-standardized	938	Alcoholic cardiomyopathy	3	Rate	1990	0.003985259129310454	0.019827667743673453	0.0007534067126059066
1	Deaths	32	Central Asia	1	Male	22	All ages	938	Alcoholic cardiomyopathy	1	Number	1991	272.7102899383109	336.58779925804447	228.95358752026863
1	Deaths	32	Central Asia	2	Female	22	All ages	938	Alcoholic cardiomyopathy	1	Number	1991	120.05627856656633	149.67057238632393	90.49367063479359
1	Deaths	32	Central Asia	3	Both	22	All ages	938	Alcoholic cardiomyopathy	1	Number	1991	392.7665685048775	469.404291872783	336.1833804982411
1	Deaths	32	Central Asia	1	Male	22	All ages	938	Alcoholic cardiomyopathy	2	Percent	1991	0.0009631344951473254	0.001191837694779063	0.0008108672120518821
1	Deaths	32	Central Asia	2	Female	22	All ages	938	Alcoholic cardiomyopathy	2	Percent	1991	0.00047814459990444254	0.0005923066183722482	0.00036521630513219893
1	Deaths	32	Central Asia	3	Both	22	All ages	938	Alcoholic cardiomyopathy	2	Percent	1991	0.000735196736883972	0.000873790505565372	0.0006283056787051469
1	Deaths	32	Central Asia	1	Male	22	All ages	938	Alcoholic cardiomyopathy	3	Rate	1991	0.7944461040292502	0.9805308990900964	0.6669762466614024
1	Deaths	32	Central Asia	2	Female	22	All ages	938	Alcoholic cardiomyopathy	3	Rate	1991	0.33552145377831893	0.4182845631605077	0.25290279102135793
1	Deaths	32	Central Asia	3	Both	22	All ages	938	Alcoholic cardiomyopathy	3	Rate	1991	0.5602219897933389	0.6695340884320667	0.47951464676616745
1	Deaths	32	Central Asia	1	Male	27	Age-standardized	938	Alcoholic cardiomyopathy	3	Rate	1991	1.2490817751080605	1.5510717916421535	1.0482743383810555
1	Deaths	32	Central Asia	2	Female	27	Age-standardized	938	Alcoholic cardiomyopathy	3	Rate	1991	0.42439549288521483	0.5282115624939173	0.32020901961126885
1	Deaths	32	Central Asia	3	Both	27	Age-standardized	938	Alcoholic cardiomyopathy	3	Rate	1991	0.7764129564410289	0.9253062986436493	0.6622697198816703
1	Deaths	5	East Asia	1	Male	22	All ages	938	Alcoholic cardiomyopathy	1	Number	1992	474.5764384597671	1090.4886789840616	148.8252148501561
1	Deaths	5	East Asia	2	Female	22	All ages	938	Alcoholic cardiomyopathy	1	Number	1992	119.61836046844283	190.30663905857145	40.271754405277726
1	Deaths	5	East Asia	3	Both	22	All ages	938	Alcoholic cardiomyopathy	1	Number	1992	594.19479892821	1245.9354666676543	273.5525049927316
1	Deaths	5	East Asia	1	Male	22	All ages	938	Alcoholic cardiomyopathy	2	Percent	1992	9.656080539382467e-05	0.0002199164643304384	3.150297237659956e-05
1	Deaths	5	East Asia	2	Female	22	All ages	938	Alcoholic cardiomyopathy	2	Percent	1992	3.055315221605055e-05	4.785299558880632e-05	1.0487820900499611e-05
1	Deaths	5	East Asia	3	Both	22	All ages	938	Alcoholic cardiomyopathy	2	Percent	1992	6.727711951479235e-05	0.0001385504740489065	3.052760482253171e-05
1	Deaths	5	East Asia	1	Male	22	All ages	938	Alcoholic cardiomyopathy	3	Rate	1992	0.07369600283632019	0.16933975281243852	0.023110762707286975
1	Deaths	5	East Asia	2	Female	22	All ages	938	Alcoholic cardiomyopathy	3	Rate	1992	0.019794785806563166	0.03149248278423918	0.006664284223468316
1	Deaths	5	East Asia	3	Both	22	All ages	938	Alcoholic cardiomyopathy	3	Rate	1992	0.04760195115159644	0.09981399926309492	0.02191475422462274
1	Deaths	5	East Asia	1	Male	27	Age-standardized	938	Alcoholic cardiomyopathy	3	Rate	1992	0.09460404045899465	0.2186814779764589	0.029810155037896725
1	Deaths	5	East Asia	2	Female	27	Age-standardized	938	Alcoholic cardiomyopathy	3	Rate	1992	0.02975719957624141	0.04795485002296741	0.010535383286883696
1	Deaths	5	East Asia	3	Both	27	Age-standardized	938	Alcoholic cardiomyopathy	3	Rate	1992	0.06271067077161864	0.1271171563208254	0.030119172287208576
1	Deaths	199	Western Sub-Saharan Africa	1	Male	22	All ages	938	Alcoholic cardiomyopathy	1	Number	1992	149.46829972542008	293.4229737158245	14.894997834708976
1	Deaths	199	Western Sub-Saharan Africa	2	Female	22	All ages	938	Alcoholic cardiomyopathy	1	Number	1992	10.994803483726013	21.337723924078027	0.3397003405711258
1	Deaths	199	Western Sub-Saharan Africa	3	Both	22	All ages	938	Alcoholic cardiomyopathy	1	Number	1992	160.46310320914597	310.76531083449754	21.38642929409078
1	Deaths	199	Western Sub-Saharan Africa	1	Male	22	All ages	938	Alcoholic cardiomyopathy	2	Percent	1992	9.69029463586725e-05	0.00018804227586781703	9.755230408011564e-06
1	Deaths	199	Western Sub-Saharan Africa	2	Female	22	All ages	938	Alcoholic cardiomyopathy	2	Percent	1992	8.130381470145335e-06	1.5708810435580586e-05	2.475228906429821e-07
1	Deaths	199	Western Sub-Saharan Africa	3	Both	22	All ages	938	Alcoholic cardiomyopathy	2	Percent	1992	5.540579209481098e-05	0.00010694173274570121	7.395596215590294e-06
1	Deaths	199	Western Sub-Saharan Africa	1	Male	22	All ages	938	Alcoholic cardiomyopathy	3	Rate	1992	0.14730744542035407	0.2891809752644884	0.014679661738331315
1	Deaths	199	Western Sub-Saharan Africa	2	Female	22	All ages	938	Alcoholic cardiomyopathy	3	Rate	1992	0.010714437746850398	0.020793615364058982	0.00033103803601587927
1	Deaths	199	Western Sub-Saharan Africa	3	Both	22	All ages	938	Alcoholic cardiomyopathy	3	Rate	1992	0.07862615849797296	0.15227352641621067	0.010479248785256138
1	Deaths	199	Western Sub-Saharan Africa	1	Male	27	Age-standardized	938	Alcoholic cardiomyopathy	3	Rate	1992	0.2610459950989607	0.5279449375420785	0.0266164271190443
1	Deaths	199	Western Sub-Saharan Africa	2	Female	27	Age-standardized	938	Alcoholic cardiomyopathy	3	Rate	1992	0.058842176161950775	0.11406162571658185	0.0018099939406316838
1	Deaths	199	Western Sub-Saharan Africa	3	Both	27	Age-standardized	938	Alcoholic cardiomyopathy	3	Rate	1992	0.17681075166346646	0.3272414400377161	0.026022633101503212
1	Deaths	96	Southern Latin America	1	Male	22	All ages	938	Alcoholic cardiomyopathy	1	Number	1991	550.0762720063049	634.0594243413055	479.5741633069024
1	Deaths	96	Southern Latin America	2	Female	22	All ages	938	Alcoholic cardiomyopathy	1	Number	1991	28.674605647590155	40.809307491695954	23.0170318952331
1	Deaths	96	Southern Latin America	3	Both	22	All ages	938	Alcoholic cardiomyopathy	1	Number	1991	578.7508776538943	665.6953493108279	507.4374330983197
1	Deaths	96	Southern Latin America	1	Male	22	All ages	938	Alcoholic cardiomyopathy	2	Percent	1991	0.0027644732594950504	0.0031888391561052227	0.0024134418638447823
1	Deaths	96	Southern Latin America	2	Female	22	All ages	938	Alcoholic cardiomyopathy	2	Percent	1991	0.00017909631707633332	0.0002547287058467294	0.00014375062410237
1	Deaths	96	Southern Latin America	3	Both	22	All ages	938	Alcoholic cardiomyopathy	2	Percent	1991	0.0016117075992042513	0.001853299279859538	0.0014123336861972754
1	Deaths	96	Southern Latin America	1	Male	22	All ages	938	Alcoholic cardiomyopathy	3	Rate	1991	2.2398132982792966	2.581777842114766	1.9527411799970464
1	Deaths	96	Southern Latin America	2	Female	22	All ages	938	Alcoholic cardiomyopathy	3	Rate	1991	0.11196984634621017	0.159353957487623	0.08987790647686408
1	Deaths	96	Southern Latin America	3	Both	22	All ages	938	Alcoholic cardiomyopathy	3	Rate	1991	1.1536199484062224	1.3269257364054927	1.0114713739412158
1	Deaths	96	Southern Latin America	1	Male	27	Age-standardized	938	Alcoholic cardiomyopathy	3	Rate	1991	2.5671167926805274	2.950752706459828	2.2336681692052944
1	Deaths	96	Southern Latin America	2	Female	27	Age-standardized	938	Alcoholic cardiomyopathy	3	Rate	1991	0.11250568180765096	0.16016687650979358	0.09055161165429304
1	Deaths	96	Southern Latin America	3	Both	27	Age-standardized	938	Alcoholic cardiomyopathy	3	Rate	1991	1.220214010559463	1.3979651597530331	1.0683615564215114
1	Deaths	104	Caribbean	1	Male	22	All ages	938	Alcoholic cardiomyopathy	1	Number	1990	133.40859301515604	204.66138801969663	92.56902911143108
1	Deaths	104	Caribbean	2	Female	22	All ages	938	Alcoholic cardiomyopathy	1	Number	1990	21.960571610063635	42.11162770194584	10.090645296721686
1	Deaths	104	Caribbean	3	Both	22	All ages	938	Alcoholic cardiomyopathy	1	Number	1990	155.3691646252195	234.62644290161217	108.38127541054905
1	Deaths	104	Caribbean	1	Male	22	All ages	938	Alcoholic cardiomyopathy	2	Percent	1990	0.0009096742806686391	0.0014081110554437191	0.0006353619815165945
1	Deaths	104	Caribbean	2	Female	22	All ages	938	Alcoholic cardiomyopathy	2	Percent	1990	0.00017486225772529818	0.0003297331191760442	8.00922355151838e-05
1	Deaths	104	Caribbean	3	Both	22	All ages	938	Alcoholic cardiomyopathy	2	Percent	1990	0.0005707306357279557	0.0008613544075277373	0.00040167526883712004
1	Deaths	104	Caribbean	1	Male	22	All ages	938	Alcoholic cardiomyopathy	3	Rate	1990	0.7657583590020818	1.1747456824107776	0.531341394318823
1	Deaths	104	Caribbean	2	Female	22	All ages	938	Alcoholic cardiomyopathy	3	Rate	1990	0.1228854827154525	0.23564540076523255	0.056464551115318666
1	Deaths	104	Caribbean	3	Both	22	All ages	938	Alcoholic cardiomyopathy	3	Rate	1990	0.4402325259609127	0.6648049622005527	0.3070941570416771
1	Deaths	104	Caribbean	1	Male	27	Age-standardized	938	Alcoholic cardiomyopathy	3	Rate	1990	1.0148773266184439	1.5626001170062045	0.7082063511175173
1	Deaths	104	Caribbean	2	Female	27	Age-standardized	938	Alcoholic cardiomyopathy	3	Rate	1990	0.1523766502119035	0.29672350275875387	0.07058873646075169
1	Deaths	104	Caribbean	3	Both	27	Age-standardized	938	Alcoholic cardiomyopathy	3	Rate	1990	0.570977469066218	0.8632959254630226	0.4002305911555178
1	Deaths	56	Eastern Europe	1	Male	22	All ages	938	Alcoholic cardiomyopathy	1	Number	1990	16452.171869045073	18346.59083190622	14780.335549453026
1	Deaths	56	Eastern Europe	2	Female	22	All ages	938	Alcoholic cardiomyopathy	1	Number	1990	7697.904821695443	8330.88683840478	7315.5486128910925
1	Deaths	56	Eastern Europe	3	Both	22	All ages	938	Alcoholic cardiomyopathy	1	Number	1990	24150.07669074051	25915.352534207537	22428.55951907745
1	Deaths	56	Eastern Europe	1	Male	22	All ages	938	Alcoholic cardiomyopathy	2	Percent	1990	0.013537953339885615	0.01509979095836976	0.012173452094642455
1	Deaths	56	Eastern Europe	2	Female	22	All ages	938	Alcoholic cardiomyopathy	2	Percent	1990	0.00593405218463106	0.006428813892217327	0.005648871447561352
1	Deaths	56	Eastern Europe	3	Both	22	All ages	938	Alcoholic cardiomyopathy	2	Percent	1990	0.009611972648290052	0.010314038759667788	0.008932193686133865
1	Deaths	56	Eastern Europe	1	Male	22	All ages	938	Alcoholic cardiomyopathy	3	Rate	1990	15.540785112177515	17.3302605837809	13.961562065377333
1	Deaths	56	Eastern Europe	2	Female	22	All ages	938	Alcoholic cardiomyopathy	3	Rate	1990	6.381601416811061	6.906346659602788	6.064626216370095
1	Deaths	56	Eastern Europe	3	Both	22	All ages	938	Alcoholic cardiomyopathy	3	Rate	1990	10.662708219742338	11.442110351142825	9.902626356161452
1	Deaths	56	Eastern Europe	1	Male	27	Age-standardized	938	Alcoholic cardiomyopathy	3	Rate	1990	15.079105483434578	16.73386889372877	13.648231032468995
1	Deaths	56	Eastern Europe	2	Female	27	Age-standardized	938	Alcoholic cardiomyopathy	3	Rate	1990	4.985491217006393	5.378961884791963	4.7407110805889285
1	Deaths	56	Eastern Europe	3	Both	27	Age-standardized	938	Alcoholic cardiomyopathy	3	Rate	1990	9.280830244107536	9.942208916587381	8.607432688862506
1	Deaths	167	Central Sub-Saharan Africa	1	Male	22	All ages	938	Alcoholic cardiomyopathy	1	Number	1994	0.9174241528450644	5.437314630495938	0.15421969779757158
1	Deaths	167	Central Sub-Saharan Africa	2	Female	22	All ages	938	Alcoholic cardiomyopathy	1	Number	1994	0.16221735669469056	0.42573498111152136	0.0012514566989272563
1	Deaths	167	Central Sub-Saharan Africa	3	Both	22	All ages	938	Alcoholic cardiomyopathy	1	Number	1994	1.0796415095397558	5.628945103971466	0.20852985270678948
1	Deaths	167	Central Sub-Saharan Africa	1	Male	22	All ages	938	Alcoholic cardiomyopathy	2	Percent	1994	1.952056997040117e-06	1.1822142510776815e-05	3.162986357306372e-07
1	Deaths	167	Central Sub-Saharan Africa	2	Female	22	All ages	938	Alcoholic cardiomyopathy	2	Percent	1994	3.958270362607194e-07	1.0435977067467828e-06	3.05199827929461e-09
1	Deaths	167	Central Sub-Saharan Africa	3	Both	22	All ages	938	Alcoholic cardiomyopathy	2	Percent	1994	1.2258692179010754e-06	6.532403608150816e-06	2.388018705250366e-07
1	Deaths	167	Central Sub-Saharan Africa	1	Male	22	All ages	938	Alcoholic cardiomyopathy	3	Rate	1994	0.002994619035121502	0.01774826381225392	0.0005033977372223027
1	Deaths	167	Central Sub-Saharan Africa	2	Female	22	All ages	938	Alcoholic cardiomyopathy	3	Rate	1994	0.0005217665907408425	0.0013693620348638454	4.025267755336542e-06
1	Deaths	167	Central Sub-Saharan Africa	3	Both	22	All ages	938	Alcoholic cardiomyopathy	3	Rate	1994	0.0017490933790687594	0.009119277580106286	0.00033783268009314926
1	Deaths	167	Central Sub-Saharan Africa	1	Male	27	Age-standardized	938	Alcoholic cardiomyopathy	3	Rate	1994	0.007033099418431755	0.04257269268101139	0.0011435634173138582
1	Deaths	167	Central Sub-Saharan Africa	2	Female	27	Age-standardized	938	Alcoholic cardiomyopathy	3	Rate	1994	0.0011411738447287614	0.0030496288725755847	9.106279225800195e-06
1	Deaths	167	Central Sub-Saharan Africa	3	Both	27	Age-standardized	938	Alcoholic cardiomyopathy	3	Rate	1994	0.00385749898419531	0.020389316837142495	0.0007290075448921728
1	Deaths	5	East Asia	1	Male	22	All ages	938	Alcoholic cardiomyopathy	1	Number	1994	531.6594234726174	1294.7919015616385	180.00533732502487
1	Deaths	5	East Asia	2	Female	22	All ages	938	Alcoholic cardiomyopathy	1	Number	1994	131.49528180450594	209.80539207191723	44.980826815233655
1	Deaths	5	East Asia	3	Both	22	All ages	938	Alcoholic cardiomyopathy	1	Number	1994	663.1547052771233	1438.250983685143	289.51172627768074
1	Deaths	5	East Asia	1	Male	22	All ages	938	Alcoholic cardiomyopathy	2	Percent	1994	0.00010758412203344714	0.00025207033347341123	3.393509417068638e-05
1	Deaths	5	East Asia	2	Female	22	All ages	938	Alcoholic cardiomyopathy	2	Percent	1994	3.347923182711827e-05	5.1958683251214103e-05	1.123596286778377e-05
1	Deaths	5	East Asia	3	Both	22	All ages	938	Alcoholic cardiomyopathy	2	Percent	1994	7.473655399572714e-05	0.00015974905844142462	3.2889560246969134e-05
1	Deaths	5	East Asia	1	Male	22	All ages	938	Alcoholic cardiomyopathy	3	Rate	1994	0.08113094865035142	0.19758456380280523	0.02746871988822732
1	Deaths	5	East Asia	2	Female	22	All ages	938	Alcoholic cardiomyopathy	3	Rate	1994	0.02141374070018111	0.03416638377951226	0.007325036675712572
1	Deaths	5	East Asia	3	Both	22	All ages	938	Alcoholic cardiomyopathy	3	Rate	1994	0.05224241430566324	0.11330343156323966	0.02280733504593912
1	Deaths	5	East Asia	1	Male	27	Age-standardized	938	Alcoholic cardiomyopathy	3	Rate	1994	0.10161495458029342	0.24817785627787947	0.0348026736069551
1	Deaths	5	East Asia	2	Female	27	Age-standardized	938	Alcoholic cardiomyopathy	3	Rate	1994	0.031258233001910316	0.0487967310575344	0.01116010861497712
1	Deaths	5	East Asia	3	Both	27	Age-standardized	938	Alcoholic cardiomyopathy	3	Rate	1994	0.06684521456811189	0.13735213058330414	0.031168126023593878
1	Deaths	138	North Africa and Middle East	1	Male	22	All ages	938	Alcoholic cardiomyopathy	1	Number	1992	73.66245007352508	131.70498868860426	7.390228016133687
1	Deaths	138	North Africa and Middle East	2	Female	22	All ages	938	Alcoholic cardiomyopathy	1	Number	1992	33.16093632371118	95.66269205375762	8.911408698053682
1	Deaths	138	North Africa and Middle East	3	Both	22	All ages	938	Alcoholic cardiomyopathy	1	Number	1992	106.82338639723619	212.12923145079066	25.290465845276003
1	Deaths	138	North Africa and Middle East	1	Male	22	All ages	938	Alcoholic cardiomyopathy	2	Percent	1992	5.511651869646362e-05	9.790762620286874e-05	5.512718798883052e-06
1	Deaths	138	North Africa and Middle East	2	Female	22	All ages	938	Alcoholic cardiomyopathy	2	Percent	1992	3.141747406353401e-05	8.954424410956486e-05	8.64303776932612e-06
1	Deaths	138	North Africa and Middle East	3	Both	22	All ages	938	Alcoholic cardiomyopathy	2	Percent	1992	4.465409011475049e-05	8.588332918634507e-05	1.0590268170141236e-05
1	Deaths	138	North Africa and Middle East	1	Male	22	All ages	938	Alcoholic cardiomyopathy	3	Rate	1992	0.04040221884785601	0.07223726296152436	0.00405337603277335
1	Deaths	138	North Africa and Middle East	2	Female	22	All ages	938	Alcoholic cardiomyopathy	3	Rate	1992	0.019115270982077624	0.05514374695671967	0.00513688728305112
1	Deaths	138	North Africa and Middle East	3	Both	22	All ages	938	Alcoholic cardiomyopathy	3	Rate	1992	0.030023305498503496	0.05962009758169038	0.007108025759908268
1	Deaths	138	North Africa and Middle East	1	Male	27	Age-standardized	938	Alcoholic cardiomyopathy	3	Rate	1992	0.07335990882543243	0.13937465475218178	0.007412472043429334
1	Deaths	138	North Africa and Middle East	2	Female	27	Age-standardized	938	Alcoholic cardiomyopathy	3	Rate	1992	0.045393572253657505	0.13408940589846408	0.010999316060796514
1	Deaths	138	North Africa and Middle East	3	Both	27	Age-standardized	938	Alcoholic cardiomyopathy	3	Rate	1992	0.06071624350419786	0.12367675367865212	0.014330473923444133
1	Deaths	138	North Africa and Middle East	1	Male	22	All ages	938	Alcoholic cardiomyopathy	1	Number	1990	70.23162132894993	125.81709925384705	7.6014018900967075
1	Deaths	138	North Africa and Middle East	2	Female	22	All ages	938	Alcoholic cardiomyopathy	1	Number	1990	32.20235647157368	91.91694286188431	8.167500561929751
1	Deaths	138	North Africa and Middle East	3	Both	22	All ages	938	Alcoholic cardiomyopathy	1	Number	1990	102.43397780052356	201.11543521107296	23.86915368274821
1	Deaths	138	North Africa and Middle East	1	Male	22	All ages	938	Alcoholic cardiomyopathy	2	Percent	1990	5.1607768296593855e-05	9.216813108573018e-05	5.654367900320093e-06
1	Deaths	138	North Africa and Middle East	2	Female	22	All ages	938	Alcoholic cardiomyopathy	2	Percent	1990	2.9087134544608535e-05	8.221647405985985e-05	7.530350231206272e-06
1	Deaths	138	North Africa and Middle East	3	Both	22	All ages	938	Alcoholic cardiomyopathy	2	Percent	1990	4.1497738170470454e-05	7.87705485381749e-05	9.674512655560561e-06
1	Deaths	138	North Africa and Middle East	1	Male	22	All ages	938	Alcoholic cardiomyopathy	3	Rate	1990	0.040424501011840516	0.07241885293053116	0.004375278152249589
1	Deaths	138	North Africa and Middle East	2	Female	22	All ages	938	Alcoholic cardiomyopathy	3	Rate	1990	0.019462725845467117	0.0555535201609703	0.0049363413643302625
1	Deaths	138	North Africa and Middle East	3	Both	22	All ages	938	Alcoholic cardiomyopathy	3	Rate	1990	0.030199422582130014	0.059292533065108975	0.007037065964057811
1	Deaths	138	North Africa and Middle East	1	Male	27	Age-standardized	938	Alcoholic cardiomyopathy	3	Rate	1990	0.07407475972898654	0.14091853181205424	0.00797282953580801
1	Deaths	138	North Africa and Middle East	2	Female	27	Age-standardized	938	Alcoholic cardiomyopathy	3	Rate	1990	0.046921332209156785	0.13600443937192616	0.010701849702798685
1	Deaths	138	North Africa and Middle East	3	Both	27	Age-standardized	938	Alcoholic cardiomyopathy	3	Rate	1990	0.06197425282737959	0.12586906760088573	0.014425736125103636
1	Deaths	167	Central Sub-Saharan Africa	1	Male	22	All ages	938	Alcoholic cardiomyopathy	1	Number	1992	0.8883409660006442	5.094963806139733	0.14079823667994762
1	Deaths	167	Central Sub-Saharan Africa	2	Female	22	All ages	938	Alcoholic cardiomyopathy	1	Number	1992	0.1532148855979528	0.3663827276261069	0.0011639023751185604
1	Deaths	167	Central Sub-Saharan Africa	3	Both	22	All ages	938	Alcoholic cardiomyopathy	1	Number	1992	1.0415558515985968	5.293667079475856	0.20362017781323846
1	Deaths	167	Central Sub-Saharan Africa	1	Male	22	All ages	938	Alcoholic cardiomyopathy	2	Percent	1992	2.0068008385942214e-06	1.1746921249418894e-05	3.211716938453032e-07
1	Deaths	167	Central Sub-Saharan Africa	2	Female	22	All ages	938	Alcoholic cardiomyopathy	2	Percent	1992	4.033459255761439e-07	9.622754921145126e-07	3.0727777712357247e-09
1	Deaths	167	Central Sub-Saharan Africa	3	Both	22	All ages	938	Alcoholic cardiomyopathy	2	Percent	1992	1.264790621879031e-06	6.566064181048657e-06	2.4582635752442705e-07
1	Deaths	167	Central Sub-Saharan Africa	1	Male	22	All ages	938	Alcoholic cardiomyopathy	3	Rate	1992	0.003075535538561853	0.017639333153817147	0.0004874592045727045
1	Deaths	167	Central Sub-Saharan Africa	2	Female	22	All ages	938	Alcoholic cardiomyopathy	3	Rate	1992	0.0005220261064832302	0.0012483209319964267	3.965590045892017e-06
1	Deaths	167	Central Sub-Saharan Africa	3	Both	22	All ages	938	Alcoholic cardiomyopathy	3	Rate	1992	0.0017885654055991274	0.009090314064846106	0.0003496576831283121
1	Deaths	167	Central Sub-Saharan Africa	1	Male	27	Age-standardized	938	Alcoholic cardiomyopathy	3	Rate	1992	0.0071047322234909826	0.04093462831899228	0.0011085197032544077
1	Deaths	167	Central Sub-Saharan Africa	2	Female	27	Age-standardized	938	Alcoholic cardiomyopathy	3	Rate	1992	0.0011423248090231127	0.0028305011745544026	8.61665399031668e-06
1	Deaths	167	Central Sub-Saharan Africa	3	Both	27	Age-standardized	938	Alcoholic cardiomyopathy	3	Rate	1992	0.0039169327433051975	0.019732560180225886	0.0007307667107872307
1	Deaths	120	Andean Latin America	1	Male	22	All ages	938	Alcoholic cardiomyopathy	1	Number	1992	0.6474981383261335	1.7095808759436162	0.08843519170738427
1	Deaths	120	Andean Latin America	2	Female	22	All ages	938	Alcoholic cardiomyopathy	1	Number	1992	1.449470363022488	2.4964049849243333	0.6652378136974209
1	Deaths	120	Andean Latin America	3	Both	22	All ages	938	Alcoholic cardiomyopathy	1	Number	1992	2.0969685013486186	3.534572905423224	0.8296217890978962
1	Deaths	120	Andean Latin America	1	Male	22	All ages	938	Alcoholic cardiomyopathy	2	Percent	1992	4.863267018644891e-06	1.2431487246191956e-05	6.468774168880602e-07
1	Deaths	120	Andean Latin America	2	Female	22	All ages	938	Alcoholic cardiomyopathy	2	Percent	1992	1.2431992674711172e-05	2.0933687804929376e-05	5.805011759116543e-06
1	Deaths	120	Andean Latin America	3	Both	22	All ages	938	Alcoholic cardiomyopathy	2	Percent	1992	8.400579648271677e-06	1.4089406122242918e-05	3.2602839516423668e-06
1	Deaths	120	Andean Latin America	1	Male	22	All ages	938	Alcoholic cardiomyopathy	3	Rate	1992	0.0032876641509052614	0.008680376708793064	0.00044902864154392066
1	Deaths	120	Andean Latin America	2	Female	22	All ages	938	Alcoholic cardiomyopathy	3	Rate	1992	0.007267025056036595	0.012515907905581863	0.0033352181484287134
1	Deaths	120	Andean Latin America	3	Both	22	All ages	938	Alcoholic cardiomyopathy	3	Rate	1992	0.005289946983333236	0.008916539884309151	0.002092857035155018
1	Deaths	120	Andean Latin America	1	Male	27	Age-standardized	938	Alcoholic cardiomyopathy	3	Rate	1992	0.007443458514793541	0.01988959527599836	0.0009756733840602945
1	Deaths	120	Andean Latin America	2	Female	27	Age-standardized	938	Alcoholic cardiomyopathy	3	Rate	1992	0.014325265195602198	0.024690056170577897	0.00656716148210024
1	Deaths	120	Andean Latin America	3	Both	27	Age-standardized	938	Alcoholic cardiomyopathy	3	Rate	1992	0.010944185119883001	0.018503881835573287	0.004265776749964093
1	Deaths	73	Western Europe	1	Male	22	All ages	938	Alcoholic cardiomyopathy	1	Number	1990	5647.986918850805	6252.963135430756	5051.692965001909
1	Deaths	73	Western Europe	2	Female	22	All ages	938	Alcoholic cardiomyopathy	1	Number	1990	2753.1909813696343	3228.614177185225	2340.91495650317
1	Deaths	73	Western Europe	3	Both	22	All ages	938	Alcoholic cardiomyopathy	1	Number	1990	8401.177900220442	9156.47902927979	7572.104312459867
1	Deaths	73	Western Europe	1	Male	22	All ages	938	Alcoholic cardiomyopathy	2	Percent	1990	0.0029306047130012686	0.0032457367741865776	0.002621229580832453
1	Deaths	73	Western Europe	2	Female	22	All ages	938	Alcoholic cardiomyopathy	2	Percent	1990	0.001427311196465747	0.0016749589152948439	0.0012144090246765417
1	Deaths	73	Western Europe	3	Both	22	All ages	938	Alcoholic cardiomyopathy	2	Percent	1990	0.002178623976851462	0.002374540754659756	0.001961722534693272
1	Deaths	73	Western Europe	1	Male	22	All ages	938	Alcoholic cardiomyopathy	3	Rate	1990	3.016917820115602	3.3400707513758494	2.6984025896022925
1	Deaths	73	Western Europe	2	Female	22	All ages	938	Alcoholic cardiomyopathy	3	Rate	1990	1.3961255744712402	1.6372096426911646	1.1870630336041803
1	Deaths	73	Western Europe	3	Both	22	All ages	938	Alcoholic cardiomyopathy	3	Rate	1990	2.1854576917772564	2.381939504413018	1.969784928869432
1	Deaths	73	Western Europe	1	Male	27	Age-standardized	938	Alcoholic cardiomyopathy	3	Rate	1990	2.4571154590141604	2.723286426835395	2.208222401004148
1	Deaths	73	Western Europe	2	Female	27	Age-standardized	938	Alcoholic cardiomyopathy	3	Rate	1990	0.8126862464518011	0.9352246148733326	0.6906302837526932
1	Deaths	73	Western Europe	3	Both	27	Age-standardized	938	Alcoholic cardiomyopathy	3	Rate	1990	1.5329793657208612	1.6636649712321492	1.386793595039715
1	Deaths	65	High-income Asia Pacific	1	Male	22	All ages	938	Alcoholic cardiomyopathy	1	Number	1991	620.7925182558695	679.0177223778611	580.0404826625141
1	Deaths	65	High-income Asia Pacific	2	Female	22	All ages	938	Alcoholic cardiomyopathy	1	Number	1991	59.556339771275944	70.54900323538025	51.14397640409729
1	Deaths	65	High-income Asia Pacific	3	Both	22	All ages	938	Alcoholic cardiomyopathy	1	Number	1991	680.3488580271461	742.8776497308359	633.8492346864184
1	Deaths	65	High-income Asia Pacific	1	Male	22	All ages	938	Alcoholic cardiomyopathy	2	Percent	1991	0.0010406857265620952	0.0011389887555293449	0.0009726492217813605
1	Deaths	65	High-income Asia Pacific	2	Female	22	All ages	938	Alcoholic cardiomyopathy	2	Percent	1991	0.00012156039080282353	0.00014404060647125612	0.00010450075260720504
1	Deaths	65	High-income Asia Pacific	3	Both	22	All ages	938	Alcoholic cardiomyopathy	2	Percent	1991	0.0006262122793728944	0.0006832936137777772	0.0005838328810472726
1	Deaths	65	High-income Asia Pacific	1	Male	22	All ages	938	Alcoholic cardiomyopathy	3	Rate	1991	0.7204695073157036	0.7880435886609259	0.6731741579958599
1	Deaths	65	High-income Asia Pacific	2	Female	22	All ages	938	Alcoholic cardiomyopathy	3	Rate	1991	0.06763697256373491	0.0801211258877877	0.05808321569339656
1	Deaths	65	High-income Asia Pacific	3	Both	22	All ages	938	Alcoholic cardiomyopathy	3	Rate	1991	0.39051597880864986	0.42640711319916924	0.3638254865576683
1	Deaths	65	High-income Asia Pacific	1	Male	27	Age-standardized	938	Alcoholic cardiomyopathy	3	Rate	1991	0.6489859846506222	0.7095728630644017	0.6049125644603177
1	Deaths	65	High-income Asia Pacific	2	Female	27	Age-standardized	938	Alcoholic cardiomyopathy	3	Rate	1991	0.05340406914322641	0.06329001150225483	0.04593960473268614
1	Deaths	65	High-income Asia Pacific	3	Both	27	Age-standardized	938	Alcoholic cardiomyopathy	3	Rate	1991	0.32536772142527787	0.3550835755039788	0.3034197123264172
1	Deaths	199	Western Sub-Saharan Africa	1	Male	22	All ages	938	Alcoholic cardiomyopathy	1	Number	1991	144.95678545217484	286.02539792286876	14.61189045549878
1	Deaths	199	Western Sub-Saharan Africa	2	Female	22	All ages	938	Alcoholic cardiomyopathy	1	Number	1991	10.736819928285966	20.549391249323644	0.32169728617469284
1	Deaths	199	Western Sub-Saharan Africa	3	Both	22	All ages	938	Alcoholic cardiomyopathy	1	Number	1991	155.69360538046087	297.4025394508301	20.460678660040276
1	Deaths	199	Western Sub-Saharan Africa	1	Male	22	All ages	938	Alcoholic cardiomyopathy	2	Percent	1991	9.565328551403001e-05	0.00018652418528177295	9.692080556055651e-06
1	Deaths	199	Western Sub-Saharan Africa	2	Female	22	All ages	938	Alcoholic cardiomyopathy	2	Percent	1991	8.046565915928763e-06	1.5290661338159824e-05	2.44468009991103e-07
1	Deaths	199	Western Sub-Saharan Africa	3	Both	22	All ages	938	Alcoholic cardiomyopathy	2	Percent	1991	5.463962325406342e-05	0.0001043065976226702	7.181879751544994e-06
1	Deaths	199	Western Sub-Saharan Africa	1	Male	22	All ages	938	Alcoholic cardiomyopathy	3	Rate	1991	0.1470395936384359	0.290135147172716	0.014821841062243603
1	Deaths	199	Western Sub-Saharan Africa	2	Female	22	All ages	938	Alcoholic cardiomyopathy	3	Rate	1991	0.010758459932601666	0.020590808439729217	0.0003223456653696187
1	Deaths	199	Western Sub-Saharan Africa	3	Both	22	All ages	938	Alcoholic cardiomyopathy	3	Rate	1991	0.07848157693478931	0.14991380168424834	0.01031375901708982
1	Deaths	199	Western Sub-Saharan Africa	1	Male	27	Age-standardized	938	Alcoholic cardiomyopathy	3	Rate	1991	0.2590538952711361	0.5113357733908457	0.026654552517247215
1	Deaths	199	Western Sub-Saharan Africa	2	Female	27	Age-standardized	938	Alcoholic cardiomyopathy	3	Rate	1991	0.05868963593347329	0.1121422234720848	0.0017510576678990307
1	Deaths	199	Western Sub-Saharan Africa	3	Both	27	Age-standardized	938	Alcoholic cardiomyopathy	3	Rate	1991	0.17525176635897832	0.3169126939496505	0.026727528226497026
1	Deaths	9	Southeast Asia	1	Male	22	All ages	938	Alcoholic cardiomyopathy	1	Number	1990	146.8663727674712	305.4582825904856	22.516166346942452
1	Deaths	9	Southeast Asia	2	Female	22	All ages	938	Alcoholic cardiomyopathy	1	Number	1990	22.835789808037703	39.068585877937345	2.6254551031031896
1	Deaths	9	Southeast Asia	3	Both	22	All ages	938	Alcoholic cardiomyopathy	1	Number	1990	169.70216257550868	335.9924428447907	39.60001620173618
1	Deaths	9	Southeast Asia	1	Male	22	All ages	938	Alcoholic cardiomyopathy	2	Percent	1990	7.959751605996821e-05	0.0001660394274271555	1.2461665987555751e-05
1	Deaths	9	Southeast Asia	2	Female	22	All ages	938	Alcoholic cardiomyopathy	2	Percent	1990	1.5121536354459737e-05	2.554635043059258e-05	1.7106591699788452e-06
1	Deaths	9	Southeast Asia	3	Both	22	All ages	938	Alcoholic cardiomyopathy	2	Percent	1990	5.055860084339169e-05	9.903156946259541e-05	1.183261361311335e-05
1	Deaths	9	Southeast Asia	1	Male	22	All ages	938	Alcoholic cardiomyopathy	3	Rate	1990	0.06354231248015381	0.1321577245782889	0.009741707723236064
1	Deaths	9	Southeast Asia	2	Female	22	All ages	938	Alcoholic cardiomyopathy	3	Rate	1990	0.009743253902481586	0.016669235223283896	0.0011201922900033235
1	Deaths	9	Southeast Asia	3	Both	22	All ages	938	Alcoholic cardiomyopathy	3	Rate	1990	0.03645533990519041	0.07217774083481143	0.008506857125306213
1	Deaths	9	Southeast Asia	1	Male	27	Age-standardized	938	Alcoholic cardiomyopathy	3	Rate	1990	0.10402167430791019	0.2249743326767485	0.0162346445706027
1	Deaths	9	Southeast Asia	2	Female	27	Age-standardized	938	Alcoholic cardiomyopathy	3	Rate	1990	0.017556288150640573	0.0300059632715093	0.0018561055843700875
1	Deaths	9	Southeast Asia	3	Both	27	Age-standardized	938	Alcoholic cardiomyopathy	3	Rate	1990	0.05855038144696244	0.11870634662672137	0.014135680835975922
1	Deaths	174	Eastern Sub-Saharan Africa	1	Male	22	All ages	938	Alcoholic cardiomyopathy	1	Number	1990	1.524585638424053	8.521397091744099	0.26292624390499725
1	Deaths	174	Eastern Sub-Saharan Africa	2	Female	22	All ages	938	Alcoholic cardiomyopathy	1	Number	1990	0.13484907741764382	0.3734793019013184	0.0013014070691796545
1	Deaths	174	Eastern Sub-Saharan Africa	3	Both	22	All ages	938	Alcoholic cardiomyopathy	1	Number	1990	1.659434715841697	8.621715464044081	0.34257968883063106
1	Deaths	174	Eastern Sub-Saharan Africa	1	Male	22	All ages	938	Alcoholic cardiomyopathy	2	Percent	1990	9.677531440481607e-07	5.428057312865714e-06	1.674224099248502e-07
1	Deaths	174	Eastern Sub-Saharan Africa	2	Female	22	All ages	938	Alcoholic cardiomyopathy	2	Percent	1990	1.0381557108679193e-07	2.909507825498535e-07	1.0227241731041809e-09
1	Deaths	174	Eastern Sub-Saharan Africa	3	Both	22	All ages	938	Alcoholic cardiomyopathy	2	Percent	1990	5.762097881315353e-07	3.006495408792995e-06	1.199132142747957e-07
1	Deaths	174	Eastern Sub-Saharan Africa	1	Male	22	All ages	938	Alcoholic cardiomyopathy	3	Rate	1990	0.0016106433784021843	0.009002401344105912	0.0002777675475098194
1	Deaths	174	Eastern Sub-Saharan Africa	2	Female	22	All ages	938	Alcoholic cardiomyopathy	3	Rate	1990	0.00014022246072911836	0.00038836147600624195	1.3532647397019886e-06
1	Deaths	174	Eastern Sub-Saharan Africa	3	Both	22	All ages	938	Alcoholic cardiomyopathy	3	Rate	1990	0.0008696112427490206	0.004518129353171285	0.00017952568190877672
1	Deaths	174	Eastern Sub-Saharan Africa	1	Male	27	Age-standardized	938	Alcoholic cardiomyopathy	3	Rate	1990	0.0032857861247588696	0.018350579772896534	0.0005497227495740412
1	Deaths	174	Eastern Sub-Saharan Africa	2	Female	27	Age-standardized	938	Alcoholic cardiomyopathy	3	Rate	1990	0.00028772797305911293	0.0008489153049435455	2.907669640544195e-06
1	Deaths	174	Eastern Sub-Saharan Africa	3	Both	27	Age-standardized	938	Alcoholic cardiomyopathy	3	Rate	1990	0.0017695300659311517	0.009194057544067281	0.00035506045682086475
1	Deaths	120	Andean Latin America	1	Male	22	All ages	938	Alcoholic cardiomyopathy	1	Number	1994	0.6639104044127389	1.656077166549556	0.08856393650735923
1	Deaths	120	Andean Latin America	2	Female	22	All ages	938	Alcoholic cardiomyopathy	1	Number	1994	1.44381634527185	2.4971132321618983	0.6543005167199543
1	Deaths	120	Andean Latin America	3	Both	22	All ages	938	Alcoholic cardiomyopathy	1	Number	1994	2.1077267496845913	3.480667521507804	0.7965193697062978
1	Deaths	120	Andean Latin America	1	Male	22	All ages	938	Alcoholic cardiomyopathy	2	Percent	1994	5.11684784230041e-06	1.280155002310557e-05	6.711273857319566e-07
1	Deaths	120	Andean Latin America	2	Female	22	All ages	938	Alcoholic cardiomyopathy	2	Percent	1994	1.2491764169253857e-05	2.0926046707307167e-05	5.594489157978078e-06
1	Deaths	120	Andean Latin America	3	Both	22	All ages	938	Alcoholic cardiomyopathy	2	Percent	1994	8.595311232976653e-06	1.415639777243764e-05	3.2504294101060803e-06
1	Deaths	120	Andean Latin America	1	Male	22	All ages	938	Alcoholic cardiomyopathy	3	Rate	1994	0.0032322278231195537	0.008062561844755681	0.000431170859503685
1	Deaths	120	Andean Latin America	2	Female	22	All ages	938	Alcoholic cardiomyopathy	3	Rate	1994	0.006946156417978924	0.012013535627854094	0.0031478198376023374
1	Deaths	120	Andean Latin America	3	Both	22	All ages	938	Alcoholic cardiomyopathy	3	Rate	1994	0.00510022335606797	0.00842243036985597	0.001927397227152199
1	Deaths	120	Andean Latin America	1	Male	27	Age-standardized	938	Alcoholic cardiomyopathy	3	Rate	1994	0.007083987594245608	0.017453706868804195	0.0009140326177853294
1	Deaths	120	Andean Latin America	2	Female	27	Age-standardized	938	Alcoholic cardiomyopathy	3	Rate	1994	0.013174014531262337	0.02280116154206157	0.005973999470709451
1	Deaths	120	Andean Latin America	3	Both	27	Age-standardized	938	Alcoholic cardiomyopathy	3	Rate	1994	0.010177173465946949	0.016989461129190905	0.0038111234119250817
1	Deaths	5	East Asia	1	Male	22	All ages	938	Alcoholic cardiomyopathy	1	Number	1991	462.0107617474278	1077.9880162998163	138.31126040042878
1	Deaths	5	East Asia	2	Female	22	All ages	938	Alcoholic cardiomyopathy	1	Number	1991	117.51860153548766	180.56234280457736	38.526628626850105
1	Deaths	5	East Asia	3	Both	22	All ages	938	Alcoholic cardiomyopathy	1	Number	1991	579.5293632829155	1216.8552942334545	252.59823123102356
1	Deaths	5	East Asia	1	Male	22	All ages	938	Alcoholic cardiomyopathy	2	Percent	1991	9.447095180606145e-05	0.00021127031579420532	3.0459936239625222e-05
1	Deaths	5	East Asia	2	Female	22	All ages	938	Alcoholic cardiomyopathy	2	Percent	1991	3.0047139859943914e-05	4.767598686626998e-05	1.0259504984896316e-05
1	Deaths	5	East Asia	3	Both	22	All ages	938	Alcoholic cardiomyopathy	2	Percent	1991	6.581736645476856e-05	0.00013295843515338568	2.8845208590778977e-05
1	Deaths	5	East Asia	1	Male	22	All ages	938	Alcoholic cardiomyopathy	3	Rate	1991	0.07260742556029974	0.16941149672001088	0.021736343339044038
1	Deaths	5	East Asia	2	Female	22	All ages	938	Alcoholic cardiomyopathy	3	Rate	1991	0.019652133402070768	0.030194668774325476	0.006442643423375512
1	Deaths	5	East Asia	3	Both	22	All ages	938	Alcoholic cardiomyopathy	3	Rate	1991	0.04695178196191055	0.09858607358632523	0.02046477336288738
1	Deaths	5	East Asia	1	Male	27	Age-standardized	938	Alcoholic cardiomyopathy	3	Rate	1991	0.09433754681255933	0.2175518702186373	0.028247299838053245
1	Deaths	5	East Asia	2	Female	27	Age-standardized	938	Alcoholic cardiomyopathy	3	Rate	1991	0.030116615599579694	0.046595767710784074	0.01076979591636261
1	Deaths	5	East Asia	3	Both	27	Age-standardized	938	Alcoholic cardiomyopathy	3	Rate	1991	0.06285649631994675	0.1294732715238144	0.029919737144595192
1	Deaths	56	Eastern Europe	1	Male	22	All ages	938	Alcoholic cardiomyopathy	1	Number	1992	20736.883485159757	22350.017169115574	19422.743952033175
1	Deaths	56	Eastern Europe	2	Female	22	All ages	938	Alcoholic cardiomyopathy	1	Number	1992	9235.38129687378	9780.225894019126	8855.998928204064
1	Deaths	56	Eastern Europe	3	Both	22	All ages	938	Alcoholic cardiomyopathy	1	Number	1992	29972.264782033537	31464.570339604226	28571.143679308592
1	Deaths	56	Eastern Europe	1	Male	22	All ages	938	Alcoholic cardiomyopathy	2	Percent	1992	0.015053835217884063	0.016212820394294367	0.01409216228085203
1	Deaths	56	Eastern Europe	2	Female	22	All ages	938	Alcoholic cardiomyopathy	2	Percent	1992	0.006679301168403649	0.0070822891840753854	0.00640483701150152
1	Deaths	56	Eastern Europe	3	Both	22	All ages	938	Alcoholic cardiomyopathy	2	Percent	1992	0.01085871449358904	0.011400904108390678	0.010355857906957842
1	Deaths	56	Eastern Europe	1	Male	22	All ages	938	Alcoholic cardiomyopathy	3	Rate	1992	19.51113625921313	21.028918385660074	18.27467488290261
1	Deaths	56	Eastern Europe	2	Female	22	All ages	938	Alcoholic cardiomyopathy	3	Rate	1992	7.648166652052023	8.099372957940895	7.333985841626951
1	Deaths	56	Eastern Europe	3	Both	22	All ages	938	Alcoholic cardiomyopathy	3	Rate	1992	13.201595335234003	13.85889681814957	12.584456992557953
1	Deaths	56	Eastern Europe	1	Male	27	Age-standardized	938	Alcoholic cardiomyopathy	3	Rate	1992	18.362936600493157	19.733488379741043	17.260843780579755
1	Deaths	56	Eastern Europe	2	Female	27	Age-standardized	938	Alcoholic cardiomyopathy	3	Rate	1992	5.91071585851351	6.271124194752967	5.677754193221264
1	Deaths	56	Eastern Europe	3	Both	27	Age-standardized	938	Alcoholic cardiomyopathy	3	Rate	1992	11.296289669998226	11.863233834453839	10.761721143160118
1	Deaths	9	Southeast Asia	1	Male	22	All ages	938	Alcoholic cardiomyopathy	1	Number	1992	157.61506594591694	328.8118541475974	23.24912064420804
1	Deaths	9	Southeast Asia	2	Female	22	All ages	938	Alcoholic cardiomyopathy	1	Number	1992	24.25932835649528	40.11856448156265	2.777104214949197
1	Deaths	9	Southeast Asia	3	Both	22	All ages	938	Alcoholic cardiomyopathy	1	Number	1992	181.87439430241247	356.04259136159754	42.494856578966704
1	Deaths	9	Southeast Asia	1	Male	22	All ages	938	Alcoholic cardiomyopathy	2	Percent	1992	8.507056266510202e-05	0.0001757196069966131	1.304132793438103e-05
1	Deaths	9	Southeast Asia	2	Female	22	All ages	938	Alcoholic cardiomyopathy	2	Percent	1992	1.6079137264825625e-05	2.6528071932132865e-05	1.8413346040394017e-06
1	Deaths	9	Southeast Asia	3	Both	22	All ages	938	Alcoholic cardiomyopathy	2	Percent	1992	5.408702756494439e-05	0.00010539909339463908	1.2550593574570909e-05
1	Deaths	9	Southeast Asia	1	Male	22	All ages	938	Alcoholic cardiomyopathy	3	Rate	1992	0.065895770403289	0.13746979273050322	0.00972000174510465
1	Deaths	9	Southeast Asia	2	Female	22	All ages	938	Alcoholic cardiomyopathy	3	Rate	1992	0.010003451131820735	0.016543083690223385	0.0011451523263124295
1	Deaths	9	Southeast Asia	3	Both	22	All ages	938	Alcoholic cardiomyopathy	3	Rate	1992	0.03775693120215411	0.07391406403654588	0.008821887118588025
1	Deaths	9	Southeast Asia	1	Male	27	Age-standardized	938	Alcoholic cardiomyopathy	3	Rate	1992	0.10473970029366207	0.22470647796723595	0.01581008848320854
1	Deaths	9	Southeast Asia	2	Female	27	Age-standardized	938	Alcoholic cardiomyopathy	3	Rate	1992	0.017809088264454587	0.029722170755923222	0.0018369891460983387
1	Deaths	9	Southeast Asia	3	Both	27	Age-standardized	938	Alcoholic cardiomyopathy	3	Rate	1992	0.059087463390715994	0.11673086317305656	0.014243787812739309
1	Deaths	124	Central Latin America	1	Male	22	All ages	938	Alcoholic cardiomyopathy	1	Number	1990	182.4474682705815	203.68964984600427	167.20996506330988
1	Deaths	124	Central Latin America	2	Female	22	All ages	938	Alcoholic cardiomyopathy	1	Number	1990	24.672258840069237	35.20704135370068	22.01082647436497
1	Deaths	124	Central Latin America	3	Both	22	All ages	938	Alcoholic cardiomyopathy	1	Number	1990	207.1197271106508	227.6658405407849	191.0367990160057
1	Deaths	124	Central Latin America	1	Male	22	All ages	938	Alcoholic cardiomyopathy	2	Percent	1990	0.0003637743440268606	0.00040671829921660855	0.00033270703772185934
1	Deaths	124	Central Latin America	2	Female	22	All ages	938	Alcoholic cardiomyopathy	2	Percent	1990	6.61209312864625e-05	9.430794457033006e-05	5.898209303242041e-05
1	Deaths	124	Central Latin America	3	Both	22	All ages	938	Alcoholic cardiomyopathy	2	Percent	1990	0.00023679324855969183	0.00026107291403491346	0.00021716646985168916
1	Deaths	124	Central Latin America	1	Male	22	All ages	938	Alcoholic cardiomyopathy	3	Rate	1990	0.22474083668739972	0.25090719408100315	0.2059711094213001
1	Deaths	124	Central Latin America	2	Female	22	All ages	938	Alcoholic cardiomyopathy	3	Rate	1990	0.02964464297183003	0.04230257868930426	0.02644683231385969
1	Deaths	124	Central Latin America	3	Both	22	All ages	938	Alcoholic cardiomyopathy	3	Rate	1990	0.12597912513374807	0.13847615489974544	0.11619679662638219
1	Deaths	124	Central Latin America	1	Male	27	Age-standardized	938	Alcoholic cardiomyopathy	3	Rate	1990	0.4005410883816402	0.44790689656621485	0.3668800029007595
1	Deaths	124	Central Latin America	2	Female	27	Age-standardized	938	Alcoholic cardiomyopathy	3	Rate	1990	0.051852410199622376	0.07471305910132775	0.046144291517248796
1	Deaths	124	Central Latin America	3	Both	27	Age-standardized	938	Alcoholic cardiomyopathy	3	Rate	1990	0.22057812148654488	0.242883978422569	0.20260351727127687
1	Deaths	73	Western Europe	1	Male	22	All ages	938	Alcoholic cardiomyopathy	1	Number	1994	6018.283360684556	6412.722585017093	5651.482452559655
1	Deaths	73	Western Europe	2	Female	22	All ages	938	Alcoholic cardiomyopathy	1	Number	1994	2418.86328854348	2764.1900948522007	2135.348728025327
1	Deaths	73	Western Europe	3	Both	22	All ages	938	Alcoholic cardiomyopathy	1	Number	1994	8437.146649228041	8961.387024988046	7894.437689320603
1	Deaths	73	Western Europe	1	Male	22	All ages	938	Alcoholic cardiomyopathy	2	Percent	1994	0.003137655037955585	0.0033418345996394346	0.0029476860696254843
1	Deaths	73	Western Europe	2	Female	22	All ages	938	Alcoholic cardiomyopathy	2	Percent	1994	0.0012501710137996689	0.001429629834957784	0.0011061293001327895
1	Deaths	73	Western Europe	3	Both	22	All ages	938	Alcoholic cardiomyopathy	2	Percent	1994	0.0021898158006099463	0.002323571465670247	0.0020480532048776793
1	Deaths	73	Western Europe	1	Male	22	All ages	938	Alcoholic cardiomyopathy	3	Rate	1994	3.1653858957062373	3.3728457779663352	2.9724627062307034
1	Deaths	73	Western Europe	2	Female	22	All ages	938	Alcoholic cardiomyopathy	3	Rate	1994	1.210774549407336	1.3836296711858314	1.0688598674624594
1	Deaths	73	Western Europe	3	Both	22	All ages	938	Alcoholic cardiomyopathy	3	Rate	1994	2.1638917916205798	2.2983447640655874	2.0247021446455435
1	Deaths	73	Western Europe	1	Male	27	Age-standardized	938	Alcoholic cardiomyopathy	3	Rate	1994	2.4626689512623123	2.6199187476907877	2.312423308012465
1	Deaths	73	Western Europe	2	Female	27	Age-standardized	938	Alcoholic cardiomyopathy	3	Rate	1994	0.6812228811186751	0.7660907163237378	0.6087576692755746
1	Deaths	73	Western Europe	3	Both	27	Age-standardized	938	Alcoholic cardiomyopathy	3	Rate	1994	1.4723574318437425	1.5604972662386078	1.383947601629661
1	Deaths	56	Eastern Europe	1	Male	22	All ages	938	Alcoholic cardiomyopathy	1	Number	1994	30967.37685989781	32023.941156187862	29708.778124296783
1	Deaths	56	Eastern Europe	2	Female	22	All ages	938	Alcoholic cardiomyopathy	1	Number	1994	13338.517573614772	13744.097486113833	12809.720065169071
1	Deaths	56	Eastern Europe	3	Both	22	All ages	938	Alcoholic cardiomyopathy	1	Number	1994	44305.89443351256	45539.133795741196	42941.95574133924
1	Deaths	56	Eastern Europe	1	Male	22	All ages	938	Alcoholic cardiomyopathy	2	Percent	1994	0.0176425819687027	0.018238621673994038	0.016913740319936695
1	Deaths	56	Eastern Europe	2	Female	22	All ages	938	Alcoholic cardiomyopathy	2	Percent	1994	0.008252651269361881	0.00850346051734455	0.007921627197632126
1	Deaths	56	Eastern Europe	3	Both	22	All ages	938	Alcoholic cardiomyopathy	2	Percent	1994	0.013141164752981289	0.013501469472530924	0.012745359404720429
1	Deaths	56	Eastern Europe	1	Male	22	All ages	938	Alcoholic cardiomyopathy	3	Rate	1994	29.284376644995714	30.283519289275695	28.09417963266868
1	Deaths	56	Eastern Europe	2	Female	22	All ages	938	Alcoholic cardiomyopathy	3	Rate	1994	11.097383752569916	11.434818246807787	10.657434646813737
1	Deaths	56	Eastern Europe	3	Both	22	All ages	938	Alcoholic cardiomyopathy	3	Rate	1994	19.60938911328134	20.15520972773809	19.00572215466428
1	Deaths	56	Eastern Europe	1	Male	27	Age-standardized	938	Alcoholic cardiomyopathy	3	Rate	1994	26.557145054633096	27.47018190419685	25.455233835100927
1	Deaths	56	Eastern Europe	2	Female	27	Age-standardized	938	Alcoholic cardiomyopathy	3	Rate	1994	8.673435461846754	8.916874308677542	8.330234081128257
1	Deaths	56	Eastern Europe	3	Both	27	Age-standardized	938	Alcoholic cardiomyopathy	3	Rate	1994	16.600901928048994	17.054687334781804	16.089795428739365
1	Deaths	124	Central Latin America	1	Male	22	All ages	938	Alcoholic cardiomyopathy	1	Number	1992	197.59236591589277	216.50634499163394	183.74648254953888
1	Deaths	124	Central Latin America	2	Female	22	All ages	938	Alcoholic cardiomyopathy	1	Number	1992	24.902589937281242	34.07353873469078	22.31937245741918
1	Deaths	124	Central Latin America	3	Both	22	All ages	938	Alcoholic cardiomyopathy	1	Number	1992	222.49495585317442	241.0109801374165	207.39474620137992
1	Deaths	124	Central Latin America	1	Male	22	All ages	938	Alcoholic cardiomyopathy	2	Percent	1992	0.0003792014131903603	0.00041483210424714484	0.0003530149711562947
1	Deaths	124	Central Latin America	2	Female	22	All ages	938	Alcoholic cardiomyopathy	2	Percent	1992	6.559570296060132e-05	8.994538349835146e-05	5.8848962329703646e-05
1	Deaths	124	Central Latin America	3	Both	22	All ages	938	Alcoholic cardiomyopathy	2	Percent	1992	0.00024701666960996	0.00026728553087994236	0.0002299447249768592
1	Deaths	124	Central Latin America	1	Male	22	All ages	938	Alcoholic cardiomyopathy	3	Rate	1992	0.23328710367678648	0.25561786214070975	0.21693998412380616
1	Deaths	124	Central Latin America	2	Female	22	All ages	938	Alcoholic cardiomyopathy	3	Rate	1992	0.02863387863512402	0.0391789599096154	0.025663603816609457
1	Deaths	124	Central Latin America	3	Both	22	All ages	938	Alcoholic cardiomyopathy	3	Rate	1992	0.12960755758124307	0.14039349506190776	0.12081139730682632
1	Deaths	124	Central Latin America	1	Male	27	Age-standardized	938	Alcoholic cardiomyopathy	3	Rate	1992	0.4072664310378409	0.4480646168876066	0.3765556953479185
1	Deaths	124	Central Latin America	2	Female	27	Age-standardized	938	Alcoholic cardiomyopathy	3	Rate	1992	0.048701789661438386	0.06734580052357135	0.0434493554746038
1	Deaths	124	Central Latin America	3	Both	27	Age-standardized	938	Alcoholic cardiomyopathy	3	Rate	1992	0.22163635163689624	0.2409912649748741	0.20565190456009874
1	Deaths	167	Central Sub-Saharan Africa	1	Male	22	All ages	938	Alcoholic cardiomyopathy	1	Number	1991	0.8785692774843284	4.936344539255768	0.13987386989751846
1	Deaths	167	Central Sub-Saharan Africa	2	Female	22	All ages	938	Alcoholic cardiomyopathy	1	Number	1991	0.14952134421271485	0.36077847172161026	0.0011337062683812328
1	Deaths	167	Central Sub-Saharan Africa	3	Both	22	All ages	938	Alcoholic cardiomyopathy	1	Number	1991	1.0280906216970436	5.169055559814214	0.20376803886938033
1	Deaths	167	Central Sub-Saharan Africa	1	Male	22	All ages	938	Alcoholic cardiomyopathy	2	Percent	1991	2.0275659798570853e-06	1.1620383309106483e-05	3.2638071162711056e-07
1	Deaths	167	Central Sub-Saharan Africa	2	Female	22	All ages	938	Alcoholic cardiomyopathy	2	Percent	1991	4.051728738845269e-07	9.809252255471542e-07	3.1254099575850653e-09
1	Deaths	167	Central Sub-Saharan Africa	3	Both	22	All ages	938	Alcoholic cardiomyopathy	2	Percent	1991	1.2799509827987337e-06	6.512811116315024e-06	2.516826053630641e-07
1	Deaths	167	Central Sub-Saharan Africa	1	Male	22	All ages	938	Alcoholic cardiomyopathy	3	Rate	1991	0.0031324241653444603	0.017599892597549606	0.0004987020390945203
1	Deaths	167	Central Sub-Saharan Africa	2	Female	22	All ages	938	Alcoholic cardiomyopathy	3	Rate	1991	0.0005242326721602203	0.0012649154760101273	3.974856363468581e-06
1	Deaths	167	Central Sub-Saharan Africa	3	Both	22	All ages	938	Alcoholic cardiomyopathy	3	Rate	1991	0.0018173930166402957	0.009137526672041091	0.0003602081402555848
1	Deaths	167	Central Sub-Saharan Africa	1	Male	27	Age-standardized	938	Alcoholic cardiomyopathy	3	Rate	1991	0.007176877808953403	0.04058163147373823	0.0011077525263450383
1	Deaths	167	Central Sub-Saharan Africa	2	Female	27	Age-standardized	938	Alcoholic cardiomyopathy	3	Rate	1991	0.0011496637940796237	0.0028295813788944565	8.535371951656468e-06
1	Deaths	167	Central Sub-Saharan Africa	3	Both	27	Age-standardized	938	Alcoholic cardiomyopathy	3	Rate	1991	0.003968894524068123	0.019963929331709186	0.0007524828040569542
1	Deaths	104	Caribbean	1	Male	22	All ages	938	Alcoholic cardiomyopathy	1	Number	1994	140.7007054069063	223.4529561749746	95.8045386625241
1	Deaths	104	Caribbean	2	Female	22	All ages	938	Alcoholic cardiomyopathy	1	Number	1994	22.54886791626235	43.43740856339484	10.292380171201323
1	Deaths	104	Caribbean	3	Both	22	All ages	938	Alcoholic cardiomyopathy	1	Number	1994	163.2495733231688	252.70180731508054	115.56963881761948
1	Deaths	104	Caribbean	1	Male	22	All ages	938	Alcoholic cardiomyopathy	2	Percent	1994	0.0009033328276437876	0.0014251201504897257	0.0006293215585609331
1	Deaths	104	Caribbean	2	Female	22	All ages	938	Alcoholic cardiomyopathy	2	Percent	1994	0.00016878821290478865	0.00033174838218204186	7.655920868270142e-05
1	Deaths	104	Caribbean	3	Both	22	All ages	938	Alcoholic cardiomyopathy	2	Percent	1994	0.0005641915752851132	0.0008676913833204794	0.0004011433550040631
1	Deaths	104	Caribbean	1	Male	22	All ages	938	Alcoholic cardiomyopathy	3	Rate	1994	0.766640888429758	1.2175359913712944	0.5220135636380064
1	Deaths	104	Caribbean	2	Female	22	All ages	938	Alcoholic cardiomyopathy	3	Rate	1994	0.11945882054895328	0.2301216014017198	0.05452671062951289
1	Deaths	104	Caribbean	3	Both	22	All ages	938	Alcoholic cardiomyopathy	3	Rate	1994	0.43850424011829453	0.6787816454126848	0.310431296197904
1	Deaths	104	Caribbean	1	Male	27	Age-standardized	938	Alcoholic cardiomyopathy	3	Rate	1994	0.9796457348025933	1.561933131625038	0.6687781497800084
1	Deaths	104	Caribbean	2	Female	27	Age-standardized	938	Alcoholic cardiomyopathy	3	Rate	1994	0.14299129280143674	0.27539535567576245	0.06588165429692418
1	Deaths	104	Caribbean	3	Both	27	Age-standardized	938	Alcoholic cardiomyopathy	3	Rate	1994	0.5469444147277036	0.8487011585060592	0.38856441748147474
1	Deaths	42	Central Europe	1	Male	22	All ages	938	Alcoholic cardiomyopathy	1	Number	1990	2729.2719487890595	3124.54142357472	2404.1141431264414
1	Deaths	42	Central Europe	2	Female	22	All ages	938	Alcoholic cardiomyopathy	1	Number	1990	1275.629058378873	1549.4317031867095	1136.3535436909037
1	Deaths	42	Central Europe	3	Both	22	All ages	938	Alcoholic cardiomyopathy	1	Number	1990	4004.9010071679336	4385.613173131258	3622.2472785605923
1	Deaths	42	Central Europe	1	Male	22	All ages	938	Alcoholic cardiomyopathy	2	Percent	1990	0.003788267217851726	0.004330113163004573	0.00333380593714215
1	Deaths	42	Central Europe	2	Female	22	All ages	938	Alcoholic cardiomyopathy	2	Percent	1990	0.0020515390682627195	0.0024937228357113208	0.0018291766543149764
1	Deaths	42	Central Europe	3	Both	22	All ages	938	Alcoholic cardiomyopathy	2	Percent	1990	0.0029837120135064637	0.003263903635900381	0.0026991114006182644
1	Deaths	42	Central Europe	1	Male	22	All ages	938	Alcoholic cardiomyopathy	3	Rate	1990	4.455222312962542	5.100454234420346	3.92443962138621
1	Deaths	42	Central Europe	2	Female	22	All ages	938	Alcoholic cardiomyopathy	3	Rate	1990	1.9984183062118386	2.4273613551955058	1.7802273389151002
1	Deaths	42	Central Europe	3	Both	22	All ages	938	Alcoholic cardiomyopathy	3	Rate	1990	3.201564552763426	3.505910296434097	2.895666701281109
1	Deaths	42	Central Europe	1	Male	27	Age-standardized	938	Alcoholic cardiomyopathy	3	Rate	1990	4.51779084157269	5.226184535454263	3.9754615722382436
1	Deaths	42	Central Europe	2	Female	27	Age-standardized	938	Alcoholic cardiomyopathy	3	Rate	1990	1.566851419850074	1.9203297667261372	1.3933732149661577
1	Deaths	42	Central Europe	3	Both	27	Age-standardized	938	Alcoholic cardiomyopathy	3	Rate	1990	2.854964283123708	3.143073212042572	2.578448098373354
1	Deaths	104	Caribbean	1	Male	22	All ages	938	Alcoholic cardiomyopathy	1	Number	1992	136.28506504386473	213.51860793941796	92.22225506549779
1	Deaths	104	Caribbean	2	Female	22	All ages	938	Alcoholic cardiomyopathy	1	Number	1992	22.02100914676406	42.01852010790686	9.99289480932912
1	Deaths	104	Caribbean	3	Both	22	All ages	938	Alcoholic cardiomyopathy	1	Number	1992	158.3060741906287	243.39946166619188	110.5755038829889
1	Deaths	104	Caribbean	1	Male	22	All ages	938	Alcoholic cardiomyopathy	2	Percent	1992	0.00091026909525744	0.0014338558502427423	0.0006229319815512732
1	Deaths	104	Caribbean	2	Female	22	All ages	938	Alcoholic cardiomyopathy	2	Percent	1992	0.0001708171701559933	0.0003290005580839657	7.743727557326989e-05
1	Deaths	104	Caribbean	3	Both	22	All ages	938	Alcoholic cardiomyopathy	2	Percent	1992	0.0005681568366068891	0.0008625836089787909	0.00039739606931502833
1	Deaths	104	Caribbean	1	Male	22	All ages	938	Alcoholic cardiomyopathy	3	Rate	1992	0.7620897030060129	1.19397039182859	0.5156957657157004
1	Deaths	104	Caribbean	2	Female	22	All ages	938	Alcoholic cardiomyopathy	3	Rate	1992	0.11981119175660108	0.22861300026828243	0.05436901770598504
1	Deaths	104	Caribbean	3	Both	22	All ages	938	Alcoholic cardiomyopathy	3	Rate	1992	0.43655185844474886	0.6712091616072526	0.30492791868779023
1	Deaths	104	Caribbean	1	Male	27	Age-standardized	938	Alcoholic cardiomyopathy	3	Rate	1992	0.9926580242079314	1.5602990520771383	0.676089572098294
1	Deaths	104	Caribbean	2	Female	27	Age-standardized	938	Alcoholic cardiomyopathy	3	Rate	1992	0.14596655810826756	0.28165566616275206	0.06677321032723241
1	Deaths	104	Caribbean	3	Both	27	Age-standardized	938	Alcoholic cardiomyopathy	3	Rate	1992	0.5557166416092502	0.8570630185049705	0.39029390903853084
1	Deaths	9	Southeast Asia	1	Male	22	All ages	938	Alcoholic cardiomyopathy	1	Number	1994	169.97226626061897	337.00585406812485	26.34211625172313
1	Deaths	9	Southeast Asia	2	Female	22	All ages	938	Alcoholic cardiomyopathy	1	Number	1994	25.908184878585175	42.842400576448455	2.952377187265382
1	Deaths	9	Southeast Asia	3	Both	22	All ages	938	Alcoholic cardiomyopathy	1	Number	1994	195.88045113920435	370.19648540347754	45.5638888318161
1	Deaths	9	Southeast Asia	1	Male	22	All ages	938	Alcoholic cardiomyopathy	2	Percent	1994	9.058361028865044e-05	0.00018007144721847527	1.4336258493827701e-05
1	Deaths	9	Southeast Asia	2	Female	22	All ages	938	Alcoholic cardiomyopathy	2	Percent	1994	1.6994145249060545e-05	2.7711974326006837e-05	1.9780491905328298e-06
1	Deaths	9	Southeast Asia	3	Both	22	All ages	938	Alcoholic cardiomyopathy	2	Percent	1994	5.75808488650466e-05	0.00010832253448109734	1.343320297663634e-05
1	Deaths	9	Southeast Asia	1	Male	22	All ages	938	Alcoholic cardiomyopathy	3	Rate	1994	0.06877330183372485	0.1363575707464063	0.010658411232459761
1	Deaths	9	Southeast Asia	2	Female	22	All ages	938	Alcoholic cardiomyopathy	3	Rate	1994	0.010343206591147592	0.017103776358689694	0.0011786640911350748
1	Deaths	9	Southeast Asia	3	Both	22	All ages	938	Alcoholic cardiomyopathy	3	Rate	1994	0.03936238001324731	0.07439136806798881	0.009156110763726652
1	Deaths	9	Southeast Asia	1	Male	27	Age-standardized	938	Alcoholic cardiomyopathy	3	Rate	1994	0.10664767035609442	0.21887916529013243	0.01692052688808094
1	Deaths	9	Southeast Asia	2	Female	27	Age-standardized	938	Alcoholic cardiomyopathy	3	Rate	1994	0.01816147524051084	0.029099949910125895	0.0018879466335469718
1	Deaths	9	Southeast Asia	3	Both	27	Age-standardized	938	Alcoholic cardiomyopathy	3	Rate	1994	0.0601462765339171	0.11649591741154533	0.014565801715896215
1	Deaths	192	Southern Sub-Saharan Africa	1	Male	22	All ages	938	Alcoholic cardiomyopathy	1	Number	1992	1.4959977057473537	4.994696815228359	0.16380055069109017
1	Deaths	192	Southern Sub-Saharan Africa	2	Female	22	All ages	938	Alcoholic cardiomyopathy	1	Number	1992	1.39417659412899	1.9645003319340641	0.11635844791125607
1	Deaths	192	Southern Sub-Saharan Africa	3	Both	22	All ages	938	Alcoholic cardiomyopathy	1	Number	1992	2.8901742998763407	6.663364468543327	0.5159291405182476
1	Deaths	192	Southern Sub-Saharan Africa	1	Male	22	All ages	938	Alcoholic cardiomyopathy	2	Percent	1992	5.980236552252468e-06	2.0172248115360447e-05	6.520329921943927e-07
1	Deaths	192	Southern Sub-Saharan Africa	2	Female	22	All ages	938	Alcoholic cardiomyopathy	2	Percent	1992	6.734865590640151e-06	9.490994100323642e-06	5.751198360496488e-07
1	Deaths	192	Southern Sub-Saharan Africa	3	Both	22	All ages	938	Alcoholic cardiomyopathy	2	Percent	1992	6.319130000087643e-06	1.4527882483314007e-05	1.1233861239557253e-06
1	Deaths	192	Southern Sub-Saharan Africa	1	Male	22	All ages	938	Alcoholic cardiomyopathy	3	Rate	1992	0.0056339374557437885	0.01881006191339144	0.0006168739793280427
1	Deaths	192	Southern Sub-Saharan Africa	2	Female	22	All ages	938	Alcoholic cardiomyopathy	3	Rate	1992	0.0049290584730023275	0.0069454164179144065	0.00041138087957981614
1	Deaths	192	Southern Sub-Saharan Africa	3	Both	22	All ages	938	Alcoholic cardiomyopathy	3	Rate	1992	0.005270369648984698	0.012150960534330534	0.0009408212104475754
1	Deaths	192	Southern Sub-Saharan Africa	1	Male	27	Age-standardized	938	Alcoholic cardiomyopathy	3	Rate	1992	0.016860756937641504	0.054276469353755935	0.0019736113131544183
1	Deaths	192	Southern Sub-Saharan Africa	2	Female	27	Age-standardized	938	Alcoholic cardiomyopathy	3	Rate	1992	0.010025672094009097	0.014496556325532711	0.001011242017216076
1	Deaths	192	Southern Sub-Saharan Africa	3	Both	27	Age-standardized	938	Alcoholic cardiomyopathy	3	Rate	1992	0.01257282055414944	0.026866533788137147	0.002190274046657767
1	Deaths	138	North Africa and Middle East	1	Male	22	All ages	938	Alcoholic cardiomyopathy	1	Number	1994	76.52512045273691	141.1879022214619	7.7334330831752744
1	Deaths	138	North Africa and Middle East	2	Female	22	All ages	938	Alcoholic cardiomyopathy	1	Number	1994	34.322037833368285	98.73243579622505	9.574330957323527
1	Deaths	138	North Africa and Middle East	3	Both	22	All ages	938	Alcoholic cardiomyopathy	1	Number	1994	110.84715828610501	216.69352282579362	26.420521239440443
1	Deaths	138	North Africa and Middle East	1	Male	22	All ages	938	Alcoholic cardiomyopathy	2	Percent	1994	5.621033366615424e-05	0.00010107053267555481	5.660188079142552e-06
1	Deaths	138	North Africa and Middle East	2	Female	22	All ages	938	Alcoholic cardiomyopathy	2	Percent	1994	3.2409248668703346e-05	9.225807461451408e-05	8.981979493527852e-06
1	Deaths	138	North Africa and Middle East	3	Both	22	All ages	938	Alcoholic cardiomyopathy	2	Percent	1994	4.5794426714687e-05	8.788468294965949e-05	1.0894806706806271e-05
1	Deaths	138	North Africa and Middle East	1	Male	22	All ages	938	Alcoholic cardiomyopathy	3	Rate	1994	0.04014287304300571	0.07406310503731779	0.004056736148964564
1	Deaths	138	North Africa and Middle East	2	Female	22	All ages	938	Alcoholic cardiomyopathy	3	Rate	1994	0.018923341873112766	0.0544358014406911	0.005278775659865291
1	Deaths	138	North Africa and Middle East	3	Both	22	All ages	938	Alcoholic cardiomyopathy	3	Rate	1994	0.02979714416989627	0.058250010556493	0.0071021764796481614
1	Deaths	138	North Africa and Middle East	1	Male	27	Age-standardized	938	Alcoholic cardiomyopathy	3	Rate	1994	0.07186978070807273	0.13417315683696351	0.007393911710768577
1	Deaths	138	North Africa and Middle East	2	Female	27	Age-standardized	938	Alcoholic cardiomyopathy	3	Rate	1994	0.04392588477960306	0.12971234734269957	0.011080744790907074
1	Deaths	138	North Africa and Middle East	3	Both	27	Age-standardized	938	Alcoholic cardiomyopathy	3	Rate	1994	0.059185806433356206	0.12056794755348464	0.014314594204059316
1	Deaths	174	Eastern Sub-Saharan Africa	1	Male	22	All ages	938	Alcoholic cardiomyopathy	1	Number	1992	1.5965404258217784	8.943835679366588	0.2758657984242537
1	Deaths	174	Eastern Sub-Saharan Africa	2	Female	22	All ages	938	Alcoholic cardiomyopathy	1	Number	1992	0.1407832156495068	0.4076604879794226	0.0013858547822598124
1	Deaths	174	Eastern Sub-Saharan Africa	3	Both	22	All ages	938	Alcoholic cardiomyopathy	1	Number	1992	1.7373236414712858	9.086699456155866	0.36725984777443765
1	Deaths	174	Eastern Sub-Saharan Africa	1	Male	22	All ages	938	Alcoholic cardiomyopathy	2	Percent	1992	9.954867598862868e-07	5.67974746197906e-06	1.7463496374662672e-07
1	Deaths	174	Eastern Sub-Saharan Africa	2	Female	22	All ages	938	Alcoholic cardiomyopathy	2	Percent	1992	1.0346875058314439e-07	3.032816896092226e-07	1.0255224540614162e-09
1	Deaths	174	Eastern Sub-Saharan Africa	3	Both	22	All ages	938	Alcoholic cardiomyopathy	2	Percent	1992	5.849928212100538e-07	3.106991995658803e-06	1.240475176713259e-07
1	Deaths	174	Eastern Sub-Saharan Africa	1	Male	22	All ages	938	Alcoholic cardiomyopathy	3	Rate	1992	0.0015945502714346206	0.008932686814278406	0.00027552192017342995
1	Deaths	174	Eastern Sub-Saharan Africa	2	Female	22	All ages	938	Alcoholic cardiomyopathy	3	Rate	1992	0.00013854755996355273	0.0004011867866671936	1.363847228947638e-06
1	Deaths	174	Eastern Sub-Saharan Africa	3	Both	22	All ages	938	Alcoholic cardiomyopathy	3	Rate	1992	0.0008611762721349775	0.0045041981683022975	0.00018204752359405287
1	Deaths	174	Eastern Sub-Saharan Africa	1	Male	27	Age-standardized	938	Alcoholic cardiomyopathy	3	Rate	1992	0.003279666624650515	0.018532498366650024	0.0005577065943068531
1	Deaths	174	Eastern Sub-Saharan Africa	2	Female	27	Age-standardized	938	Alcoholic cardiomyopathy	3	Rate	1992	0.00028471786566861283	0.0008750850022787418	2.9135593906092515e-06
1	Deaths	174	Eastern Sub-Saharan Africa	3	Both	27	Age-standardized	938	Alcoholic cardiomyopathy	3	Rate	1992	0.001765611506822524	0.009314437747065318	0.0003660221455386503
1	Deaths	120	Andean Latin America	1	Male	22	All ages	938	Alcoholic cardiomyopathy	1	Number	1991	0.6236992647564412	1.587996968307376	0.08154581632191331
1	Deaths	120	Andean Latin America	2	Female	22	All ages	938	Alcoholic cardiomyopathy	1	Number	1991	1.4229352687346057	2.3903424795511037	0.6360616442828723
1	Deaths	120	Andean Latin America	3	Both	22	All ages	938	Alcoholic cardiomyopathy	1	Number	1991	2.046634533491049	3.4953658824469565	0.8018117603265632
1	Deaths	120	Andean Latin America	1	Male	22	All ages	938	Alcoholic cardiomyopathy	2	Percent	1991	4.529934316968878e-06	1.1282757053267815e-05	5.879691772028282e-07
1	Deaths	120	Andean Latin America	2	Female	22	All ages	938	Alcoholic cardiomyopathy	2	Percent	1991	1.2174193602951319e-05	2.0079506350271976e-05	5.497100339731964e-06
1	Deaths	120	Andean Latin America	3	Both	22	All ages	938	Alcoholic cardiomyopathy	2	Percent	1991	8.041961078123213e-06	1.3516205853839631e-05	3.1760065602305397e-06
1	Deaths	120	Andean Latin America	1	Male	22	All ages	938	Alcoholic cardiomyopathy	3	Rate	1991	0.0032344232825815443	0.008235145778098724	0.0004228859994114506
1	Deaths	120	Andean Latin America	2	Female	22	All ages	938	Alcoholic cardiomyopathy	3	Rate	1991	0.007286665077755925	0.012240630654345056	0.003257188343372531
1	Deaths	120	Andean Latin America	3	Both	22	All ages	938	Alcoholic cardiomyopathy	3	Rate	1991	0.005273322213055998	0.009006097693086851	0.002065933950214024
1	Deaths	120	Andean Latin America	1	Male	27	Age-standardized	938	Alcoholic cardiomyopathy	3	Rate	1991	0.007380932079444062	0.019073203683083267	0.0009313005815484018
1	Deaths	120	Andean Latin America	2	Female	27	Age-standardized	938	Alcoholic cardiomyopathy	3	Rate	1991	0.014505535361480566	0.02443248229446115	0.00647597893550875
1	Deaths	120	Andean Latin America	3	Both	27	Age-standardized	938	Alcoholic cardiomyopathy	3	Rate	1991	0.011011956989110689	0.018811047010331747	0.004238402567254905
1	Deaths	174	Eastern Sub-Saharan Africa	1	Male	22	All ages	938	Alcoholic cardiomyopathy	1	Number	1994	1.661885002299786	9.448748133141994	0.2842441847967285
1	Deaths	174	Eastern Sub-Saharan Africa	2	Female	22	All ages	938	Alcoholic cardiomyopathy	1	Number	1994	0.14618229597066376	0.4544371173007655	0.0014534291049370708
1	Deaths	174	Eastern Sub-Saharan Africa	3	Both	22	All ages	938	Alcoholic cardiomyopathy	1	Number	1994	1.8080672982704493	9.6213617293391	0.3874733986099033
1	Deaths	174	Eastern Sub-Saharan Africa	1	Male	22	All ages	938	Alcoholic cardiomyopathy	2	Percent	1994	7.992010054730198e-07	4.495052903616241e-06	1.4187117848354691e-07
1	Deaths	174	Eastern Sub-Saharan Africa	2	Female	22	All ages	938	Alcoholic cardiomyopathy	2	Percent	1994	9.474893172656998e-08	2.9303442836030674e-07	9.63203670972242e-10
1	Deaths	174	Eastern Sub-Saharan Africa	3	Both	22	All ages	938	Alcoholic cardiomyopathy	2	Percent	1994	4.978457923509695e-07	2.622471970004071e-06	1.0657903897156256e-07
1	Deaths	174	Eastern Sub-Saharan Africa	1	Male	22	All ages	938	Alcoholic cardiomyopathy	3	Rate	1994	0.0015816974690104218	0.008992837041567874	0.00027052913231165603
1	Deaths	174	Eastern Sub-Saharan Africa	2	Female	22	All ages	938	Alcoholic cardiomyopathy	3	Rate	1994	0.00013693753280682918	0.0004256979085312954	1.361512311857941e-06
1	Deaths	174	Eastern Sub-Saharan Africa	3	Both	22	All ages	938	Alcoholic cardiomyopathy	3	Rate	1994	0.0008535834758512119	0.004542217756610659	0.0001829250994704133
1	Deaths	174	Eastern Sub-Saharan Africa	1	Male	27	Age-standardized	938	Alcoholic cardiomyopathy	3	Rate	1994	0.0032671835044578174	0.018676411230602697	0.0005515391403446023
1	Deaths	174	Eastern Sub-Saharan Africa	2	Female	27	Age-standardized	938	Alcoholic cardiomyopathy	3	Rate	1994	0.0002819144652703888	0.0009206865382389382	2.8936222133847886e-06
1	Deaths	174	Eastern Sub-Saharan Africa	3	Both	27	Age-standardized	938	Alcoholic cardiomyopathy	3	Rate	1994	0.0017587199400759294	0.009390607024420915	0.0003655553516787453
1	Deaths	100	High-income North America	1	Male	22	All ages	938	Alcoholic cardiomyopathy	1	Number	1991	4020.9816610836906	4293.175747147746	3735.1003322492966
1	Deaths	100	High-income North America	2	Female	22	All ages	938	Alcoholic cardiomyopathy	1	Number	1991	788.6199645971311	948.0895494112929	658.4395956919101
1	Deaths	100	High-income North America	3	Both	22	All ages	938	Alcoholic cardiomyopathy	1	Number	1991	4809.601625680824	5117.10374380575	4454.060668261407
1	Deaths	100	High-income North America	1	Male	22	All ages	938	Alcoholic cardiomyopathy	2	Percent	1991	0.003287641536401231	0.0035091066931788118	0.003054675762464825
1	Deaths	100	High-income North America	2	Female	22	All ages	938	Alcoholic cardiomyopathy	2	Percent	1991	0.0006950188825400018	0.0008355603896089618	0.0005805553266378184
1	Deaths	100	High-income North America	3	Both	22	All ages	938	Alcoholic cardiomyopathy	2	Percent	1991	0.0020399308248808933	0.002168677308329563	0.001890544473053757
1	Deaths	100	High-income North America	1	Male	22	All ages	938	Alcoholic cardiomyopathy	3	Rate	1991	2.8888740122247167	3.0844318356095104	2.683482590164021
1	Deaths	100	High-income North America	2	Female	22	All ages	938	Alcoholic cardiomyopathy	3	Rate	1991	0.5423603960182348	0.6520329773063036	0.4528309907243886
1	Deaths	100	High-income North America	3	Both	22	All ages	938	Alcoholic cardiomyopathy	3	Rate	1991	1.6899888092748685	1.7980383274895695	1.5650594937013311
1	Deaths	100	High-income North America	1	Male	27	Age-standardized	938	Alcoholic cardiomyopathy	3	Rate	1991	2.6268991911631825	2.8007873132736387	2.4424782417110835
1	Deaths	100	High-income North America	2	Female	27	Age-standardized	938	Alcoholic cardiomyopathy	3	Rate	1991	0.43264623078421927	0.5150464619827172	0.3625656557420002
1	Deaths	100	High-income North America	3	Both	27	Age-standardized	938	Alcoholic cardiomyopathy	3	Rate	1991	1.3960751725234704	1.484972520999173	1.2963815429972252
1	Deaths	124	Central Latin America	1	Male	22	All ages	938	Alcoholic cardiomyopathy	1	Number	1994	213.39843044153415	232.58140992418987	199.31266405577307
1	Deaths	124	Central Latin America	2	Female	22	All ages	938	Alcoholic cardiomyopathy	1	Number	1994	25.2558551135776	31.938661733140314	22.921446925439184
1	Deaths	124	Central Latin America	3	Both	22	All ages	938	Alcoholic cardiomyopathy	1	Number	1994	238.65428555511218	258.796690803778	223.96087961550057
1	Deaths	124	Central Latin America	1	Male	22	All ages	938	Alcoholic cardiomyopathy	2	Percent	1994	0.00040221442282896116	0.00043732858362292534	0.0003747324108907439
1	Deaths	124	Central Latin America	2	Female	22	All ages	938	Alcoholic cardiomyopathy	2	Percent	1994	6.526095846066658e-05	8.277999024495757e-05	5.93945443202729e-05
1	Deaths	124	Central Latin America	3	Both	22	All ages	938	Alcoholic cardiomyopathy	2	Percent	1994	0.0002600949720763012	0.00028048455686673215	0.0002432767517760331
1	Deaths	124	Central Latin America	1	Male	22	All ages	938	Alcoholic cardiomyopathy	3	Rate	1994	0.2418593030256967	0.263600709642567	0.225894922999123
1	Deaths	124	Central Latin America	2	Female	22	All ages	938	Alcoholic cardiomyopathy	3	Rate	1994	0.027825809739409544	0.03518863727722077	0.02525385967851702
1	Deaths	124	Central Latin America	3	Both	22	All ages	938	Alcoholic cardiomyopathy	3	Rate	1994	0.13332894838627538	0.1445819024387374	0.1251201858342673
1	Deaths	124	Central Latin America	1	Male	27	Age-standardized	938	Alcoholic cardiomyopathy	3	Rate	1994	0.41201989483801493	0.45368007112986164	0.38291323475770717
1	Deaths	124	Central Latin America	2	Female	27	Age-standardized	938	Alcoholic cardiomyopathy	3	Rate	1994	0.046097909967786906	0.05868125931938724	0.04170526943481896
1	Deaths	124	Central Latin America	3	Both	27	Age-standardized	938	Alcoholic cardiomyopathy	3	Rate	1994	0.22209690922008396	0.24217196632571808	0.20696413105659492
1	Deaths	42	Central Europe	1	Male	22	All ages	938	Alcoholic cardiomyopathy	1	Number	1994	2869.39613759872	3245.4736288080217	2546.560207622081
1	Deaths	42	Central Europe	2	Female	22	All ages	938	Alcoholic cardiomyopathy	1	Number	1994	1105.8241579597786	1255.0302090419855	996.7121565829044
1	Deaths	42	Central Europe	3	Both	22	All ages	938	Alcoholic cardiomyopathy	1	Number	1994	3975.220295558495	4340.777739276681	3625.01230439802
1	Deaths	42	Central Europe	1	Male	22	All ages	938	Alcoholic cardiomyopathy	2	Percent	1994	0.003916335186726543	0.004462596071425966	0.0034758058565429024
1	Deaths	42	Central Europe	2	Female	22	All ages	938	Alcoholic cardiomyopathy	2	Percent	1994	0.0017247823957591503	0.0019641800534175814	0.0015456782332682042
1	Deaths	42	Central Europe	3	Both	22	All ages	938	Alcoholic cardiomyopathy	2	Percent	1994	0.0028935517119501836	0.0031789988851422947	0.0026437975333558532
1	Deaths	42	Central Europe	1	Male	22	All ages	938	Alcoholic cardiomyopathy	3	Rate	1994	4.7001947512089	5.316225917860235	4.1713755604060285
1	Deaths	42	Central Europe	2	Female	22	All ages	938	Alcoholic cardiomyopathy	3	Rate	1994	1.729362082976895	1.9627005260150236	1.558725407497654
1	Deaths	42	Central Europe	3	Both	22	All ages	938	Alcoholic cardiomyopathy	3	Rate	1994	3.1803670027141306	3.4728305003715567	2.900183803705505
1	Deaths	42	Central Europe	1	Male	27	Age-standardized	938	Alcoholic cardiomyopathy	3	Rate	1994	4.5497430557594205	5.223758378358621	4.0187885782472685
1	Deaths	42	Central Europe	2	Female	27	Age-standardized	938	Alcoholic cardiomyopathy	3	Rate	1994	1.3113524881187706	1.4888687710675461	1.1778402649996653
1	Deaths	42	Central Europe	3	Both	27	Age-standardized	938	Alcoholic cardiomyopathy	3	Rate	1994	2.723176619677898	2.9831856067442835	2.481822669907978
1	Deaths	199	Western Sub-Saharan Africa	1	Male	22	All ages	938	Alcoholic cardiomyopathy	1	Number	1997	164.43978647438996	324.92135629187254	17.22670690159777
1	Deaths	199	Western Sub-Saharan Africa	2	Female	22	All ages	938	Alcoholic cardiomyopathy	1	Number	1997	11.909385844040667	24.072342050065114	0.3830438094868296
1	Deaths	199	Western Sub-Saharan Africa	3	Both	22	All ages	938	Alcoholic cardiomyopathy	1	Number	1997	176.34917231843053	338.4529735583939	25.05907069115869
1	Deaths	199	Western Sub-Saharan Africa	1	Male	22	All ages	938	Alcoholic cardiomyopathy	2	Percent	1997	9.433511746959179e-05	0.00018509290730405424	9.866272155709202e-06
1	Deaths	199	Western Sub-Saharan Africa	2	Female	22	All ages	938	Alcoholic cardiomyopathy	2	Percent	1997	7.824166297771775e-06	1.548840604734476e-05	2.5213420123044036e-07
1	Deaths	199	Western Sub-Saharan Africa	3	Both	22	All ages	938	Alcoholic cardiomyopathy	2	Percent	1997	5.3978514303016696e-05	0.0001042204610552153	7.663316662549275e-06
1	Deaths	199	Western Sub-Saharan Africa	1	Male	22	All ages	938	Alcoholic cardiomyopathy	3	Rate	1997	0.13916023432933525	0.27497075403478705	0.014578421807440586
1	Deaths	199	Western Sub-Saharan Africa	2	Female	22	All ages	938	Alcoholic cardiomyopathy	3	Rate	1997	0.010048009956414751	0.020309958528576	0.0003231760278715478
1	Deaths	199	Western Sub-Saharan Africa	3	Both	22	All ages	938	Alcoholic cardiomyopathy	3	Rate	1997	0.07450619751443253	0.14299383300623103	0.010587268689145236
1	Deaths	199	Western Sub-Saharan Africa	1	Male	27	Age-standardized	938	Alcoholic cardiomyopathy	3	Rate	1997	0.2534541268803137	0.5104733905680023	0.02667126863397162
1	Deaths	199	Western Sub-Saharan Africa	2	Female	27	Age-standardized	938	Alcoholic cardiomyopathy	3	Rate	1997	0.056481695296714915	0.11401875687030825	0.0018152913893085426
1	Deaths	199	Western Sub-Saharan Africa	3	Both	27	Age-standardized	938	Alcoholic cardiomyopathy	3	Rate	1997	0.17101726583180507	0.30470217737977057	0.025201122993723152
1	Deaths	192	Southern Sub-Saharan Africa	1	Male	22	All ages	938	Alcoholic cardiomyopathy	1	Number	1994	1.6690681280404494	5.384665425196391	0.19282682703968482
1	Deaths	192	Southern Sub-Saharan Africa	2	Female	22	All ages	938	Alcoholic cardiomyopathy	1	Number	1994	1.4347572260414232	2.0103574767736307	0.1189846562571938
1	Deaths	192	Southern Sub-Saharan Africa	3	Both	22	All ages	938	Alcoholic cardiomyopathy	1	Number	1994	3.10382535408187	7.054890003253768	0.5531187801589128
1	Deaths	192	Southern Sub-Saharan Africa	1	Male	22	All ages	938	Alcoholic cardiomyopathy	2	Percent	1994	6.113831784304925e-06	1.9972569452139527e-05	7.181812125707583e-07
1	Deaths	192	Southern Sub-Saharan Africa	2	Female	22	All ages	938	Alcoholic cardiomyopathy	2	Percent	1994	6.290325347600482e-06	8.898263074524022e-06	5.392866918208949e-07
1	Deaths	192	Southern Sub-Saharan Africa	3	Both	22	All ages	938	Alcoholic cardiomyopathy	2	Percent	1994	6.191200339125617e-06	1.410358509107927e-05	1.108722648030949e-06
1	Deaths	192	Southern Sub-Saharan Africa	1	Male	22	All ages	938	Alcoholic cardiomyopathy	3	Rate	1994	0.006034907870971307	0.019469522670243704	0.0006972106870211679
1	Deaths	192	Southern Sub-Saharan Africa	2	Female	22	All ages	938	Alcoholic cardiomyopathy	3	Rate	1994	0.004855284691612569	0.006803142513928053	0.00040264956995982964
1	Deaths	192	Southern Sub-Saharan Africa	3	Both	22	All ages	938	Alcoholic cardiomyopathy	3	Rate	1994	0.005425573856937712	0.012332145787418947	0.0009668671561899733
1	Deaths	192	Southern Sub-Saharan Africa	1	Male	27	Age-standardized	938	Alcoholic cardiomyopathy	3	Rate	1994	0.01768001761794047	0.052736800642921924	0.0022444457750550972
1	Deaths	192	Southern Sub-Saharan Africa	2	Female	27	Age-standardized	938	Alcoholic cardiomyopathy	3	Rate	1994	0.010232046787757302	0.015202336727159722	0.0010229560099680524
1	Deaths	192	Southern Sub-Saharan Africa	3	Both	27	Age-standardized	938	Alcoholic cardiomyopathy	3	Rate	1994	0.013054865741473127	0.02586874603383744	0.0023403430125453497
1	Deaths	174	Eastern Sub-Saharan Africa	1	Male	22	All ages	938	Alcoholic cardiomyopathy	1	Number	1995	1.6707970732059965	9.464241077124425	0.2921974569978641
1	Deaths	174	Eastern Sub-Saharan Africa	2	Female	22	All ages	938	Alcoholic cardiomyopathy	1	Number	1995	0.14658923092464377	0.4731517268740606	0.001425990947765339
1	Deaths	174	Eastern Sub-Saharan Africa	3	Both	22	All ages	938	Alcoholic cardiomyopathy	1	Number	1995	1.8173863041306382	9.581435715281927	0.3859482728036744
1	Deaths	174	Eastern Sub-Saharan Africa	1	Male	22	All ages	938	Alcoholic cardiomyopathy	2	Percent	1995	9.850365898829202e-07	5.419923255764677e-06	1.7759355043989905e-07
1	Deaths	174	Eastern Sub-Saharan Africa	2	Female	22	All ages	938	Alcoholic cardiomyopathy	2	Percent	1995	1.0050146946035692e-07	3.298805719022731e-07	1.0000995051099233e-09
1	Deaths	174	Eastern Sub-Saharan Africa	3	Both	22	All ages	938	Alcoholic cardiomyopathy	2	Percent	1995	5.745539558566573e-07	2.932488134172855e-06	1.247764944621131e-07
1	Deaths	174	Eastern Sub-Saharan Africa	1	Male	22	All ages	938	Alcoholic cardiomyopathy	3	Rate	1995	0.001554499443594142	0.008805472384626839	0.0002718587383273452
1	Deaths	174	Eastern Sub-Saharan Africa	2	Female	22	All ages	938	Alcoholic cardiomyopathy	3	Rate	1995	0.0001342044454816009	0.000433176876181564	1.3055142127391897e-06
1	Deaths	174	Eastern Sub-Saharan Africa	3	Both	22	All ages	938	Alcoholic cardiomyopathy	3	Rate	1995	0.0008386272965938518	0.004421323916182142	0.0001780946383885294
1	Deaths	174	Eastern Sub-Saharan Africa	1	Male	27	Age-standardized	938	Alcoholic cardiomyopathy	3	Rate	1995	0.0032313800007046168	0.018320239370983628	0.0005483520677850383
1	Deaths	174	Eastern Sub-Saharan Africa	2	Female	27	Age-standardized	938	Alcoholic cardiomyopathy	3	Rate	1995	0.0002772412503214402	0.0009214129845685741	2.8073755232665776e-06
1	Deaths	174	Eastern Sub-Saharan Africa	3	Both	27	Age-standardized	938	Alcoholic cardiomyopathy	3	Rate	1995	0.0017396187789394104	0.009275270405151689	0.00035897483155086145
1	Deaths	159	South Asia	1	Male	22	All ages	938	Alcoholic cardiomyopathy	1	Number	1994	692.8026612175362	1858.7536239871806	111.1751502303532
1	Deaths	159	South Asia	2	Female	22	All ages	938	Alcoholic cardiomyopathy	1	Number	1994	85.47222109135186	221.57965314713834	8.157862656607463
1	Deaths	159	South Asia	3	Both	22	All ages	938	Alcoholic cardiomyopathy	1	Number	1994	778.274882308888	1974.3373122877842	162.0504015952104
1	Deaths	159	South Asia	1	Male	22	All ages	938	Alcoholic cardiomyopathy	2	Percent	1994	0.00012274051962518897	0.00033435420422441676	1.9881534344587486e-05
1	Deaths	159	South Asia	2	Female	22	All ages	938	Alcoholic cardiomyopathy	2	Percent	1994	1.7908979303287882e-05	4.6349551196780994e-05	1.6859880791451237e-06
1	Deaths	159	South Asia	3	Both	22	All ages	938	Alcoholic cardiomyopathy	2	Percent	1994	7.470067812032705e-05	0.00019067974347062108	1.528020315593958e-05
1	Deaths	159	South Asia	1	Male	22	All ages	938	Alcoholic cardiomyopathy	3	Rate	1994	0.1128885573314448	0.30287414698688814	0.018115407204924754
1	Deaths	159	South Asia	2	Female	22	All ages	938	Alcoholic cardiomyopathy	3	Rate	1994	0.015075627849239976	0.03908231641997098	0.001438887393891182
1	Deaths	159	South Asia	3	Both	22	All ages	938	Alcoholic cardiomyopathy	3	Rate	1994	0.06591855940618427	0.1672230138300096	0.013725393517338603
1	Deaths	159	South Asia	1	Male	27	Age-standardized	938	Alcoholic cardiomyopathy	3	Rate	1994	0.18669323021275747	0.5150684583890678	0.030099623927763535
1	Deaths	159	South Asia	2	Female	27	Age-standardized	938	Alcoholic cardiomyopathy	3	Rate	1994	0.027139643562061427	0.07259786654054291	0.0024064280027255936
1	Deaths	159	South Asia	3	Both	27	Age-standardized	938	Alcoholic cardiomyopathy	3	Rate	1994	0.11049053538122883	0.2863781380382763	0.02318406447432144
1	Deaths	104	Caribbean	1	Male	22	All ages	938	Alcoholic cardiomyopathy	1	Number	1991	133.69847637290087	204.1220308940677	90.62497166791127
1	Deaths	104	Caribbean	2	Female	22	All ages	938	Alcoholic cardiomyopathy	1	Number	1991	21.625031273703154	41.230266115372295	9.75796377603826
1	Deaths	104	Caribbean	3	Both	22	All ages	938	Alcoholic cardiomyopathy	1	Number	1991	155.32350764660399	235.28807989158523	107.0092594037225
1	Deaths	104	Caribbean	1	Male	22	All ages	938	Alcoholic cardiomyopathy	2	Percent	1991	0.0009081940472306327	0.0013959332443436712	0.0006188847516434831
1	Deaths	104	Caribbean	2	Female	22	All ages	938	Alcoholic cardiomyopathy	2	Percent	1991	0.00017077818569857098	0.00032227100832399986	7.747781514008471e-05
1	Deaths	104	Caribbean	3	Both	22	All ages	938	Alcoholic cardiomyopathy	2	Percent	1991	0.0005672376608757798	0.0008476088277743613	0.0003933778983613436
1	Deaths	104	Caribbean	1	Male	22	All ages	938	Alcoholic cardiomyopathy	3	Rate	1991	0.7574536025125151	1.1564302888661833	0.5134255313126913
1	Deaths	104	Caribbean	2	Female	22	All ages	938	Alcoholic cardiomyopathy	3	Rate	1991	0.11930178751192234	0.22746068594766175	0.0538331023073984
1	Deaths	104	Caribbean	3	Both	22	All ages	938	Alcoholic cardiomyopathy	3	Rate	1991	0.4341389598179812	0.65764496185672	0.2990976013374903
1	Deaths	104	Caribbean	1	Male	27	Age-standardized	938	Alcoholic cardiomyopathy	3	Rate	1991	0.996440443818895	1.5233516030228766	0.678838399312014
1	Deaths	104	Caribbean	2	Female	27	Age-standardized	938	Alcoholic cardiomyopathy	3	Rate	1991	0.1468879152264765	0.28268322089980913	0.06687075107010436
1	Deaths	104	Caribbean	3	Both	27	Age-standardized	938	Alcoholic cardiomyopathy	3	Rate	1991	0.5585762690273965	0.8482240618187411	0.38658865701428285
1	Deaths	96	Southern Latin America	1	Male	22	All ages	938	Alcoholic cardiomyopathy	1	Number	1992	555.626779262079	632.443401673529	490.07044774794105
1	Deaths	96	Southern Latin America	2	Female	22	All ages	938	Alcoholic cardiomyopathy	1	Number	1992	27.447650771699244	37.08353955839478	22.446867589616406
1	Deaths	96	Southern Latin America	3	Both	22	All ages	938	Alcoholic cardiomyopathy	1	Number	1992	583.0744300337783	660.5251343327384	515.260441293292
1	Deaths	96	Southern Latin America	1	Male	22	All ages	938	Alcoholic cardiomyopathy	2	Percent	1992	0.0027626785180976396	0.0031536089397706723	0.0024373777052555563
1	Deaths	96	Southern Latin America	2	Female	22	All ages	938	Alcoholic cardiomyopathy	2	Percent	1992	0.00016986084851987733	0.00022974055229430047	0.00013867306236032008
1	Deaths	96	Southern Latin America	3	Both	22	All ages	938	Alcoholic cardiomyopathy	2	Percent	1992	0.0016075496123015031	0.0018212134452543851	0.001422458941122241
1	Deaths	96	Southern Latin America	1	Male	22	All ages	938	Alcoholic cardiomyopathy	3	Rate	1992	2.235550681989101	2.54462047313215	1.9717863943502432
1	Deaths	96	Southern Latin America	2	Female	22	All ages	938	Alcoholic cardiomyopathy	3	Rate	1992	0.10588197573139538	0.14305335156787666	0.08659096944719936
1	Deaths	96	Southern Latin America	3	Both	22	All ages	938	Alcoholic cardiomyopathy	3	Rate	1992	1.1483040226067829	1.300835073051015	1.0147514741693553
1	Deaths	96	Southern Latin America	1	Male	27	Age-standardized	938	Alcoholic cardiomyopathy	3	Rate	1992	2.551030080662807	2.8945043489024944	2.2431530869325313
1	Deaths	96	Southern Latin America	2	Female	27	Age-standardized	938	Alcoholic cardiomyopathy	3	Rate	1992	0.1054750380200858	0.14276907197588826	0.08648583172050223
1	Deaths	96	Southern Latin America	3	Both	27	Age-standardized	938	Alcoholic cardiomyopathy	3	Rate	1992	1.2081065164940918	1.3663850396685133	1.0683351693288143
1	Deaths	1	Global	1	Male	22	All ages	938	Alcoholic cardiomyopathy	1	Number	1991	35437.58532153173	38171.50205560851	32752.215305918427
1	Deaths	1	Global	2	Female	22	All ages	938	Alcoholic cardiomyopathy	1	Number	1991	13636.273057591447	14968.16232458958	12751.462425487309
1	Deaths	1	Global	3	Both	22	All ages	938	Alcoholic cardiomyopathy	1	Number	1991	49073.8583791232	51757.967648267884	46210.021217280584
1	Deaths	1	Global	1	Male	22	All ages	938	Alcoholic cardiomyopathy	2	Percent	1991	0.0014124729869470314	0.001530771854585357	0.0013056005013274523
1	Deaths	1	Global	2	Female	22	All ages	938	Alcoholic cardiomyopathy	2	Percent	1991	0.0006344412530876409	0.0006992944289273776	0.0005938386197071311
1	Deaths	1	Global	3	Both	22	All ages	938	Alcoholic cardiomyopathy	2	Percent	1991	0.0010533964326366937	0.0011166455392533792	0.0009955255314212455
1	Deaths	1	Global	1	Male	22	All ages	938	Alcoholic cardiomyopathy	3	Rate	1991	1.298760219148504	1.3989561626493694	1.2003434755039055
1	Deaths	1	Global	2	Female	22	All ages	938	Alcoholic cardiomyopathy	3	Rate	1991	0.5073124601300575	0.5568629507815692	0.47439470785080956
1	Deaths	1	Global	3	Both	22	All ages	938	Alcoholic cardiomyopathy	3	Rate	1991	0.9060044713653862	0.9555586551976676	0.8531321405646045
1	Deaths	1	Global	1	Male	27	Age-standardized	938	Alcoholic cardiomyopathy	3	Rate	1991	1.7962383323224052	1.9334957043874212	1.6714266749329527
1	Deaths	1	Global	2	Female	27	Age-standardized	938	Alcoholic cardiomyopathy	3	Rate	1991	0.6489082911019541	0.7165482825945457	0.6024598808968785
1	Deaths	1	Global	3	Both	27	Age-standardized	938	Alcoholic cardiomyopathy	3	Rate	1991	1.1953156810082342	1.260688996013083	1.1270960812157027
1	Deaths	192	Southern Sub-Saharan Africa	1	Male	22	All ages	938	Alcoholic cardiomyopathy	1	Number	1990	1.3572357421958499	4.6324564550947915	0.1469938621250319
1	Deaths	192	Southern Sub-Saharan Africa	2	Female	22	All ages	938	Alcoholic cardiomyopathy	1	Number	1990	1.266589112390144	1.770507106537524	0.10359225672022203
1	Deaths	192	Southern Sub-Saharan Africa	3	Both	22	All ages	938	Alcoholic cardiomyopathy	1	Number	1990	2.623824854585996	6.281017360510964	0.4675389729598837
1	Deaths	192	Southern Sub-Saharan Africa	1	Male	22	All ages	938	Alcoholic cardiomyopathy	2	Percent	1990	5.886211009898702e-06	2.0231091989453167e-05	6.421000492110378e-07
1	Deaths	192	Southern Sub-Saharan Africa	2	Female	22	All ages	938	Alcoholic cardiomyopathy	2	Percent	1990	6.763545211395938e-06	9.665734890490755e-06	5.619288282303672e-07
1	Deaths	192	Southern Sub-Saharan Africa	3	Both	22	All ages	938	Alcoholic cardiomyopathy	2	Percent	1990	6.277067957720294e-06	1.512855535275475e-05	1.1068408217568547e-06
1	Deaths	192	Southern Sub-Saharan Africa	1	Male	22	All ages	938	Alcoholic cardiomyopathy	3	Rate	1990	0.005338695888657787	0.01822179851466958	0.0005782013418797787
1	Deaths	192	Southern Sub-Saharan Africa	2	Female	22	All ages	938	Alcoholic cardiomyopathy	3	Rate	1990	0.004691848309389436	0.0065585205914917835	0.0003837386172074536
1	Deaths	192	Southern Sub-Saharan Africa	3	Both	22	All ages	938	Alcoholic cardiomyopathy	3	Rate	1990	0.005005567081807002	0.011982527600910607	0.0008919412774139276
1	Deaths	192	Southern Sub-Saharan Africa	1	Male	27	Age-standardized	938	Alcoholic cardiomyopathy	3	Rate	1990	0.016197500262287858	0.051501586281589004	0.0017803066893820445
1	Deaths	192	Southern Sub-Saharan Africa	2	Female	27	Age-standardized	938	Alcoholic cardiomyopathy	3	Rate	1990	0.00952897848992996	0.013919050732939722	0.0009434239853879501
1	Deaths	192	Southern Sub-Saharan Africa	3	Both	27	Age-standardized	938	Alcoholic cardiomyopathy	3	Rate	1990	0.012022131713410683	0.025878104013452287	0.0021411145853449626
1	Deaths	42	Central Europe	1	Male	22	All ages	938	Alcoholic cardiomyopathy	1	Number	1992	2808.6386135210632	3216.6992998397086	2499.339330421637
1	Deaths	42	Central Europe	2	Female	22	All ages	938	Alcoholic cardiomyopathy	1	Number	1992	1196.184669098847	1414.4443039074436	1070.8085095425388
1	Deaths	42	Central Europe	3	Both	22	All ages	938	Alcoholic cardiomyopathy	1	Number	1992	4004.8232826199146	4399.450995405896	3656.6507613097338
1	Deaths	42	Central Europe	1	Male	22	All ages	938	Alcoholic cardiomyopathy	2	Percent	1992	0.0038025883470063347	0.004353228001919506	0.0034025986488143956
1	Deaths	42	Central Europe	2	Female	22	All ages	938	Alcoholic cardiomyopathy	2	Percent	1992	0.0018883424500078163	0.0022243922601619358	0.001690566099679571
1	Deaths	42	Central Europe	3	Both	22	All ages	938	Alcoholic cardiomyopathy	2	Percent	1992	0.002918807875830277	0.0032010464860344487	0.0026688324224900186
1	Deaths	42	Central Europe	1	Male	22	All ages	938	Alcoholic cardiomyopathy	3	Rate	1992	4.588022413114847	5.254605705720751	4.082769784176048
1	Deaths	42	Central Europe	2	Female	22	All ages	938	Alcoholic cardiomyopathy	3	Rate	1992	1.8702902923501095	2.2115493694305095	1.6742588432203045
1	Deaths	42	Central Europe	3	Both	22	All ages	938	Alcoholic cardiomyopathy	3	Rate	1992	3.199406973874123	3.5146704867114464	2.9212559758949053
1	Deaths	42	Central Europe	1	Male	27	Age-standardized	938	Alcoholic cardiomyopathy	3	Rate	1992	4.545127712658949	5.24883348214554	4.037360373781104
1	Deaths	42	Central Europe	2	Female	27	Age-standardized	938	Alcoholic cardiomyopathy	3	Rate	1992	1.4474760209829258	1.7160074990512506	1.2938934990732165
1	Deaths	42	Central Europe	3	Both	27	Age-standardized	938	Alcoholic cardiomyopathy	3	Rate	1992	2.8015892696135403	3.086953477416978	2.5581711025784393
1	Deaths	96	Southern Latin America	1	Male	22	All ages	938	Alcoholic cardiomyopathy	1	Number	1994	567.0554347716844	629.8880611413018	511.37643149568976
1	Deaths	96	Southern Latin America	2	Female	22	All ages	938	Alcoholic cardiomyopathy	1	Number	1994	27.29580537311562	34.163041562352774	23.12003212220125
1	Deaths	96	Southern Latin America	3	Both	22	All ages	938	Alcoholic cardiomyopathy	1	Number	1994	594.3512401447996	658.3457994582953	538.039831873943
1	Deaths	96	Southern Latin America	1	Male	22	All ages	938	Alcoholic cardiomyopathy	2	Percent	1994	0.002808852419632788	0.0031195293947690983	0.002536136410075242
1	Deaths	96	Southern Latin America	2	Female	22	All ages	938	Alcoholic cardiomyopathy	2	Percent	1994	0.00016865560956609178	0.00021157160403610447	0.0001433002607568996
1	Deaths	96	Southern Latin America	3	Both	22	All ages	938	Alcoholic cardiomyopathy	2	Percent	1994	0.001634070374411163	0.0018109892004759193	0.0014797501366767233
1	Deaths	96	Southern Latin America	1	Male	22	All ages	938	Alcoholic cardiomyopathy	3	Rate	1994	2.2311577883112377	2.4783814195265315	2.0120810734312187
1	Deaths	96	Southern Latin America	2	Female	22	All ages	938	Alcoholic cardiomyopathy	3	Rate	1994	0.10293169198738868	0.12882784088546845	0.08718497192557159
1	Deaths	96	Southern Latin America	3	Both	22	All ages	938	Alcoholic cardiomyopathy	3	Rate	1994	1.1444430229476643	1.2676666691120055	1.0360135389068146
1	Deaths	96	Southern Latin America	1	Male	27	Age-standardized	938	Alcoholic cardiomyopathy	3	Rate	1994	2.518954441831027	2.797751888517178	2.272094443724116
1	Deaths	96	Southern Latin America	2	Female	27	Age-standardized	938	Alcoholic cardiomyopathy	3	Rate	1994	0.10056393666488372	0.12553786412658208	0.08575559279696442
1	Deaths	96	Southern Latin America	3	Both	27	Age-standardized	938	Alcoholic cardiomyopathy	3	Rate	1994	1.1890062065780582	1.3173582340533083	1.0768943333261958
1	Deaths	70	Australasia	1	Male	22	All ages	938	Alcoholic cardiomyopathy	1	Number	1991	215.05240106996416	234.24569934509628	196.74304539515936
1	Deaths	70	Australasia	2	Female	22	All ages	938	Alcoholic cardiomyopathy	1	Number	1991	59.60319988106513	67.71784638305431	52.22800656860027
1	Deaths	70	Australasia	3	Both	22	All ages	938	Alcoholic cardiomyopathy	1	Number	1991	274.6556009510295	295.2959213449909	253.90869322758027
1	Deaths	70	Australasia	1	Male	22	All ages	938	Alcoholic cardiomyopathy	2	Percent	1991	0.0027700685327553837	0.00301710952257963	0.0025356740624226234
1	Deaths	70	Australasia	2	Female	22	All ages	938	Alcoholic cardiomyopathy	2	Percent	1991	0.0008823025171620439	0.0009983550370921094	0.0007711135989273044
1	Deaths	70	Australasia	3	Both	22	All ages	938	Alcoholic cardiomyopathy	2	Percent	1991	0.0018917241989051107	0.0020313504604600576	0.0017484364709445975
1	Deaths	70	Australasia	1	Male	22	All ages	938	Alcoholic cardiomyopathy	3	Rate	1991	2.109607521861274	2.297888732436422	1.9299975558258993
1	Deaths	70	Australasia	2	Female	22	All ages	938	Alcoholic cardiomyopathy	3	Rate	1991	0.5761582210804465	0.6545989810163589	0.5048654336543806
1	Deaths	70	Australasia	3	Both	22	All ages	938	Alcoholic cardiomyopathy	3	Rate	1991	1.3372466168612465	1.4377404663301248	1.2362338136726394
1	Deaths	70	Australasia	1	Male	27	Age-standardized	938	Alcoholic cardiomyopathy	3	Rate	1991	1.9795261775513544	2.1565608234890212	1.8143504647672217
1	Deaths	70	Australasia	2	Female	27	Age-standardized	938	Alcoholic cardiomyopathy	3	Rate	1991	0.4511926783498203	0.5079895219901495	0.3981317515215613
1	Deaths	70	Australasia	3	Both	27	Age-standardized	938	Alcoholic cardiomyopathy	3	Rate	1991	1.1837586972670322	1.2700737153292112	1.0935437265250745
1	Deaths	134	Tropical Latin America	1	Male	22	All ages	938	Alcoholic cardiomyopathy	1	Number	1991	1614.8285909423319	1797.825242160701	1469.555141629015
1	Deaths	134	Tropical Latin America	2	Female	22	All ages	938	Alcoholic cardiomyopathy	1	Number	1991	182.4445793482175	248.25065998069238	162.67602091005662
1	Deaths	134	Tropical Latin America	3	Both	22	All ages	938	Alcoholic cardiomyopathy	1	Number	1991	1797.2731702905492	1984.4896441260878	1651.1552010524679
1	Deaths	134	Tropical Latin America	1	Male	22	All ages	938	Alcoholic cardiomyopathy	2	Percent	1991	0.003080280849109183	0.0034284412098817716	0.0028065317092240334
1	Deaths	134	Tropical Latin America	2	Female	22	All ages	938	Alcoholic cardiomyopathy	2	Percent	1991	0.0004997966746614528	0.0006797188781348112	0.00044188266582179017
1	Deaths	134	Tropical Latin America	3	Both	22	All ages	938	Alcoholic cardiomyopathy	2	Percent	1991	0.0020209568887894452	0.0022395913986442547	0.0018537401004655586
1	Deaths	134	Tropical Latin America	1	Male	22	All ages	938	Alcoholic cardiomyopathy	3	Rate	1991	2.107718760457928	2.346571030622934	1.918103852577562
1	Deaths	134	Tropical Latin America	2	Female	22	All ages	938	Alcoholic cardiomyopathy	3	Rate	1991	0.23265549314583261	0.3165721882662811	0.2074463927787875
1	Deaths	134	Tropical Latin America	3	Both	22	All ages	938	Alcoholic cardiomyopathy	3	Rate	1991	1.1592817566819609	1.2800406075097284	1.065032368853098
1	Deaths	134	Tropical Latin America	1	Male	27	Age-standardized	938	Alcoholic cardiomyopathy	3	Rate	1991	3.0570423237734334	3.4019243212766876	2.7687836562481802
1	Deaths	134	Tropical Latin America	2	Female	27	Age-standardized	938	Alcoholic cardiomyopathy	3	Rate	1991	0.31480147003084147	0.4294443029801832	0.2800828284423592
1	Deaths	134	Tropical Latin America	3	Both	27	Age-standardized	938	Alcoholic cardiomyopathy	3	Rate	1991	1.6196155440372337	1.7862711898842007	1.485069071495565
1	Deaths	73	Western Europe	1	Male	22	All ages	938	Alcoholic cardiomyopathy	1	Number	1991	5727.344549993909	6299.606382129083	5169.7689578538375
1	Deaths	73	Western Europe	2	Female	22	All ages	938	Alcoholic cardiomyopathy	1	Number	1991	2630.8390609807257	3063.880674864791	2249.6331901911954
1	Deaths	73	Western Europe	3	Both	22	All ages	938	Alcoholic cardiomyopathy	1	Number	1991	8358.183610974633	9018.624024495455	7594.273356941057
1	Deaths	73	Western Europe	1	Male	22	All ages	938	Alcoholic cardiomyopathy	2	Percent	1991	0.002966589201280895	0.003265012476594006	0.00267722765805865
1	Deaths	73	Western Europe	2	Female	22	All ages	938	Alcoholic cardiomyopathy	2	Percent	1991	0.0013628794336272639	0.0015894167575694056	0.0011638199707110042
1	Deaths	73	Western Europe	3	Both	22	All ages	938	Alcoholic cardiomyopathy	2	Percent	1991	0.002164785066213892	0.0023370996876049053	0.0019667854474501438
1	Deaths	73	Western Europe	1	Male	22	All ages	938	Alcoholic cardiomyopathy	3	Rate	1991	3.046766795082898	3.3511920541228157	2.7501541528623674
1	Deaths	73	Western Europe	2	Female	22	All ages	938	Alcoholic cardiomyopathy	3	Rate	1991	1.3296598782349927	1.5485246762105567	1.136993531116245
1	Deaths	73	Western Europe	3	Both	22	All ages	938	Alcoholic cardiomyopathy	3	Rate	1991	2.1662354710755984	2.337405370767934	1.9682487354368807
1	Deaths	73	Western Europe	1	Male	27	Age-standardized	938	Alcoholic cardiomyopathy	3	Rate	1991	2.4565739914746056	2.703649531088372	2.2237408322890078
1	Deaths	73	Western Europe	2	Female	27	Age-standardized	938	Alcoholic cardiomyopathy	3	Rate	1991	0.768029659027143	0.8830079675284594	0.662494308359663
1	Deaths	73	Western Europe	3	Both	27	Age-standardized	938	Alcoholic cardiomyopathy	3	Rate	1991	1.5099846255434195	1.6276738546668243	1.376108650866124
1	Deaths	138	North Africa and Middle East	1	Male	22	All ages	938	Alcoholic cardiomyopathy	1	Number	1991	71.95659110562599	132.00729241618043	7.564061075987233
1	Deaths	138	North Africa and Middle East	2	Female	22	All ages	938	Alcoholic cardiomyopathy	1	Number	1991	32.562692632702976	93.6615011982893	8.511939231781147
1	Deaths	138	North Africa and Middle East	3	Both	22	All ages	938	Alcoholic cardiomyopathy	1	Number	1991	104.51928373832887	206.03811659326036	24.583933942283835
1	Deaths	138	North Africa and Middle East	1	Male	22	All ages	938	Alcoholic cardiomyopathy	2	Percent	1991	5.3736886704048845e-05	9.775218659680776e-05	5.6271354535369796e-06
1	Deaths	138	North Africa and Middle East	2	Female	22	All ages	938	Alcoholic cardiomyopathy	2	Percent	1991	3.057179732593977e-05	8.698060645589169e-05	8.181286255910824e-06
1	Deaths	138	North Africa and Middle East	3	Both	22	All ages	938	Alcoholic cardiomyopathy	2	Percent	1991	4.3468711147380124e-05	8.337776098998053e-05	1.0226212283307527e-05
1	Deaths	138	North Africa and Middle East	1	Male	22	All ages	938	Alcoholic cardiomyopathy	3	Rate	1991	0.04042762570984238	0.0741661233081094	0.004249743148303352
1	Deaths	138	North Africa and Middle East	2	Female	22	All ages	938	Alcoholic cardiomyopathy	3	Rate	1991	0.01922002095048952	0.055283389355752804	0.005024143801910996
1	Deaths	138	North Africa and Middle East	3	Both	22	All ages	938	Alcoholic cardiomyopathy	3	Rate	1991	0.030085339257141113	0.05930701413080449	0.007076359179617369
1	Deaths	138	North Africa and Middle East	1	Male	27	Age-standardized	938	Alcoholic cardiomyopathy	3	Rate	1991	0.07376082502886346	0.14281841941855397	0.007704024001435496
1	Deaths	138	North Africa and Middle East	2	Female	27	Age-standardized	938	Alcoholic cardiomyopathy	3	Rate	1991	0.04600751153225581	0.13482893733958157	0.01079119554912132
1	Deaths	138	North Africa and Middle East	3	Both	27	Age-standardized	938	Alcoholic cardiomyopathy	3	Rate	1991	0.061275593747075065	0.12425393963925663	0.014297662104142761
1	Deaths	159	South Asia	1	Male	22	All ages	938	Alcoholic cardiomyopathy	1	Number	1990	635.4268735589648	1622.769697341933	105.71646980062364
1	Deaths	159	South Asia	2	Female	22	All ages	938	Alcoholic cardiomyopathy	1	Number	1990	77.29392324275832	200.79023776315063	7.15874742656462
1	Deaths	159	South Asia	3	Both	22	All ages	938	Alcoholic cardiomyopathy	1	Number	1990	712.7207968017227	1736.798701014702	152.2485084283661
1	Deaths	159	South Asia	1	Male	22	All ages	938	Alcoholic cardiomyopathy	2	Percent	1990	0.0001149058220898106	0.0002991279320134446	1.8828524648637512e-05
1	Deaths	159	South Asia	2	Female	22	All ages	938	Alcoholic cardiomyopathy	2	Percent	1990	1.6402656868442418e-05	4.3013457674833676e-05	1.5096205473022544e-06
1	Deaths	159	South Asia	3	Both	22	All ages	938	Alcoholic cardiomyopathy	2	Percent	1990	6.959948309787772e-05	0.0001715379715606861	1.4746639510389081e-05
1	Deaths	159	South Asia	1	Male	22	All ages	938	Alcoholic cardiomyopathy	3	Rate	1990	0.11181005646096209	0.28554343392293263	0.018601927222652265
1	Deaths	159	South Asia	2	Female	22	All ages	938	Alcoholic cardiomyopathy	3	Rate	1990	0.014719738876113332	0.03823819188817271	0.00136330112870745
1	Deaths	159	South Asia	3	Both	22	All ages	938	Alcoholic cardiomyopathy	3	Rate	1990	0.06518312010679549	0.15884194601530938	0.013924152144149486
1	Deaths	159	South Asia	1	Male	27	Age-standardized	938	Alcoholic cardiomyopathy	3	Rate	1990	0.1874548440186724	0.48339166368386854	0.030466172052701586
1	Deaths	159	South Asia	2	Female	27	Age-standardized	938	Alcoholic cardiomyopathy	3	Rate	1990	0.027177018449439105	0.07275687250157127	0.002327798425543565
1	Deaths	159	South Asia	3	Both	27	Age-standardized	938	Alcoholic cardiomyopathy	3	Rate	1990	0.11130355889611487	0.2723526246904207	0.023067925840297123
1	Deaths	159	South Asia	1	Male	22	All ages	938	Alcoholic cardiomyopathy	1	Number	1992	661.0532508014218	1758.5725508969956	106.47356311256817
1	Deaths	159	South Asia	2	Female	22	All ages	938	Alcoholic cardiomyopathy	1	Number	1992	80.34897664707078	205.98141978268376	7.897314428352976
1	Deaths	159	South Asia	3	Both	22	All ages	938	Alcoholic cardiomyopathy	1	Number	1992	741.4022274484925	1878.6484711544974	153.60550116941116
1	Deaths	159	South Asia	1	Male	22	All ages	938	Alcoholic cardiomyopathy	2	Percent	1992	0.00011811908473793928	0.0003090893528592863	1.950748989861388e-05
1	Deaths	159	South Asia	2	Female	22	All ages	938	Alcoholic cardiomyopathy	2	Percent	1992	1.6820249466602823e-05	4.359495453226521e-05	1.607615497668796e-06
1	Deaths	159	South Asia	3	Both	22	All ages	938	Alcoholic cardiomyopathy	2	Percent	1992	7.144611776003381e-05	0.0001773137095126752	1.4506642702269378e-05
1	Deaths	159	South Asia	1	Male	22	All ages	938	Alcoholic cardiomyopathy	3	Rate	1992	0.11194007021158842	0.2977895269116773	0.018029800346718503
1	Deaths	159	South Asia	2	Female	22	All ages	938	Alcoholic cardiomyopathy	3	Rate	1992	0.014732415951191897	0.03776779843488143	0.0014480149705812942
1	Deaths	159	South Asia	3	Both	22	All ages	938	Alcoholic cardiomyopathy	3	Rate	1992	0.06526823847186403	0.1653840140757237	0.013522431022925155
1	Deaths	159	South Asia	1	Male	27	Age-standardized	938	Alcoholic cardiomyopathy	3	Rate	1992	0.18613967573755794	0.4952272627111976	0.03008134709384981
1	Deaths	159	South Asia	2	Female	27	Age-standardized	938	Alcoholic cardiomyopathy	3	Rate	1992	0.0268759132647346	0.07085463359602623	0.0024473023231574922
1	Deaths	159	South Asia	3	Both	27	Age-standardized	938	Alcoholic cardiomyopathy	3	Rate	1992	0.11030734914362149	0.2770289879184739	0.022310771401507397
1	Deaths	21	Oceania	1	Male	22	All ages	938	Alcoholic cardiomyopathy	1	Number	1991	1.6090179071645725	3.7687948668500777	0.1468556684192735
1	Deaths	21	Oceania	2	Female	22	All ages	938	Alcoholic cardiomyopathy	1	Number	1991	1.222701726554613	2.8841534763692103	0.06674854371838124
1	Deaths	21	Oceania	3	Both	22	All ages	938	Alcoholic cardiomyopathy	1	Number	1991	2.8317196337191826	5.482266354521149	0.3679681427367397
1	Deaths	21	Oceania	1	Male	22	All ages	938	Alcoholic cardiomyopathy	2	Percent	1991	5.53659460060718e-05	0.00012524279256144138	4.973970250153617e-06
1	Deaths	21	Oceania	2	Female	22	All ages	938	Alcoholic cardiomyopathy	2	Percent	1991	5.4286902957415715e-05	0.00012090799477289226	3.0214616193291655e-06
1	Deaths	21	Oceania	3	Both	22	All ages	938	Alcoholic cardiomyopathy	2	Percent	1991	5.48936937310763e-05	0.00010713815680737091	7.0901833600628025e-06
1	Deaths	21	Oceania	1	Male	22	All ages	938	Alcoholic cardiomyopathy	3	Rate	1991	0.04637986330919923	0.1086353296545631	0.004233107535434251
1	Deaths	21	Oceania	2	Female	22	All ages	938	Alcoholic cardiomyopathy	3	Rate	1991	0.03780212067717418	0.08916902249939737	0.0020636566137662853
1	Deaths	21	Oceania	3	Both	22	All ages	938	Alcoholic cardiomyopathy	3	Rate	1991	0.04224117160902675	0.08177976065503603	0.005489034040980509
1	Deaths	21	Oceania	1	Male	27	Age-standardized	938	Alcoholic cardiomyopathy	3	Rate	1991	0.09024510463097403	0.2073367240393877	0.008146535393015662
1	Deaths	21	Oceania	2	Female	27	Age-standardized	938	Alcoholic cardiomyopathy	3	Rate	1991	0.06077538535681359	0.1353837755921786	0.0036504855647767273
1	Deaths	21	Oceania	3	Both	27	Age-standardized	938	Alcoholic cardiomyopathy	3	Rate	1991	0.07643290500549371	0.14117653176522454	0.010259605953851624
1	Deaths	104	Caribbean	1	Male	22	All ages	938	Alcoholic cardiomyopathy	1	Number	1997	153.82513715633362	237.631001812637	103.97401620583047
1	Deaths	104	Caribbean	2	Female	22	All ages	938	Alcoholic cardiomyopathy	1	Number	1997	23.154653270288634	42.874111693781934	10.501529565640794
1	Deaths	104	Caribbean	3	Both	22	All ages	938	Alcoholic cardiomyopathy	1	Number	1997	176.9797904266223	269.0700935669597	125.281929613081
1	Deaths	104	Caribbean	1	Male	22	All ages	938	Alcoholic cardiomyopathy	2	Percent	1997	0.0009809968660593053	0.0015258426742642006	0.0006609635416133415
1	Deaths	104	Caribbean	2	Female	22	All ages	938	Alcoholic cardiomyopathy	2	Percent	1997	0.0001722438757521215	0.00031970177044728353	7.899444823715677e-05
1	Deaths	104	Caribbean	3	Both	22	All ages	938	Alcoholic cardiomyopathy	2	Percent	1997	0.0006077291040089322	0.0009146337413363047	0.0004281748719440787
1	Deaths	104	Caribbean	1	Male	22	All ages	938	Alcoholic cardiomyopathy	3	Rate	1997	0.8056353058321969	1.2445555281772256	0.5445477890876497
1	Deaths	104	Caribbean	2	Female	22	All ages	938	Alcoholic cardiomyopathy	3	Rate	1997	0.118055408839534	0.2185962676943242	0.0535426875902739
1	Deaths	104	Caribbean	3	Both	22	All ages	938	Alcoholic cardiomyopathy	3	Rate	1997	0.457229160357735	0.6951454324950526	0.3236671901740997
1	Deaths	104	Caribbean	1	Male	27	Age-standardized	938	Alcoholic cardiomyopathy	3	Rate	1997	0.9942775621661106	1.5370933387019303	0.6728074772798679
1	Deaths	104	Caribbean	2	Female	27	Age-standardized	938	Alcoholic cardiomyopathy	3	Rate	1997	0.1365037044718656	0.2556700679285667	0.06250394116199345
1	Deaths	104	Caribbean	3	Both	27	Age-standardized	938	Alcoholic cardiomyopathy	3	Rate	1997	0.550051428142591	0.8365823122818223	0.3907967880188415
1	Deaths	32	Central Asia	1	Male	22	All ages	938	Alcoholic cardiomyopathy	1	Number	1992	281.4105811958234	347.9921213283423	234.2650531276932
1	Deaths	32	Central Asia	2	Female	22	All ages	938	Alcoholic cardiomyopathy	1	Number	1992	128.32666268968754	158.40890122649716	97.94462463991363
1	Deaths	32	Central Asia	3	Both	22	All ages	938	Alcoholic cardiomyopathy	1	Number	1992	409.73724388551176	487.18126604608227	350.87116224835296
1	Deaths	32	Central Asia	1	Male	22	All ages	938	Alcoholic cardiomyopathy	2	Percent	1992	0.0009384752673731536	0.0011573585600652427	0.000786049925524782
1	Deaths	32	Central Asia	2	Female	22	All ages	938	Alcoholic cardiomyopathy	2	Percent	1992	0.00048551097892529015	0.0005979958179706725	0.0003724178851026037
1	Deaths	32	Central Asia	3	Both	22	All ages	938	Alcoholic cardiomyopathy	2	Percent	1992	0.0007262679097230423	0.0008573068245017854	0.0006209812330291669
1	Deaths	32	Central Asia	1	Male	22	All ages	938	Alcoholic cardiomyopathy	3	Rate	1992	0.8116744496382251	1.0037160378168917	0.6756922829940549
1	Deaths	32	Central Asia	2	Female	22	All ages	938	Alcoholic cardiomyopathy	3	Rate	1992	0.35517444343267307	0.43843416596872015	0.2710849547129925
1	Deaths	32	Central Asia	3	Both	22	All ages	938	Alcoholic cardiomyopathy	3	Rate	1992	0.5787169333178774	0.6880996357140765	0.4955738977508818
1	Deaths	32	Central Asia	1	Male	27	Age-standardized	938	Alcoholic cardiomyopathy	3	Rate	1992	1.2696437601891266	1.566071788635727	1.0556137793092348
1	Deaths	32	Central Asia	2	Female	27	Age-standardized	938	Alcoholic cardiomyopathy	3	Rate	1992	0.44833963324151793	0.5500288745395314	0.3427629614356954
1	Deaths	32	Central Asia	3	Both	27	Age-standardized	938	Alcoholic cardiomyopathy	3	Rate	1992	0.8002210958935074	0.954158633597901	0.683569213645525
1	Deaths	124	Central Latin America	1	Male	22	All ages	938	Alcoholic cardiomyopathy	1	Number	1995	224.402020781333	246.1930593908559	207.32152687857436
1	Deaths	124	Central Latin America	2	Female	22	All ages	938	Alcoholic cardiomyopathy	1	Number	1995	25.712601361233247	31.203838219981925	23.58164190173365
1	Deaths	124	Central Latin America	3	Both	22	All ages	938	Alcoholic cardiomyopathy	1	Number	1995	250.11462214256588	271.70584259385623	232.47448234523205
1	Deaths	124	Central Latin America	1	Male	22	All ages	938	Alcoholic cardiomyopathy	2	Percent	1995	0.0004230329011610791	0.00045955191608238176	0.00039272661622848874
1	Deaths	124	Central Latin America	2	Female	22	All ages	938	Alcoholic cardiomyopathy	2	Percent	1995	6.565467804841703e-05	7.955170464162627e-05	6.0160063289296763e-05
1	Deaths	124	Central Latin America	3	Both	22	All ages	938	Alcoholic cardiomyopathy	2	Percent	1995	0.0002712405411357746	0.00029228411445601397	0.00025317667790448594
1	Deaths	124	Central Latin America	1	Male	22	All ages	938	Alcoholic cardiomyopathy	3	Rate	1995	0.24947888527165027	0.27370506649001275	0.2304896508435801
1	Deaths	124	Central Latin America	2	Female	22	All ages	938	Alcoholic cardiomyopathy	3	Rate	1995	0.02775802982213813	0.03368609265577198	0.02545755328164545
1	Deaths	124	Central Latin America	3	Both	22	All ages	938	Alcoholic cardiomyopathy	3	Rate	1995	0.13698941761931063	0.14881507055385382	0.12732779745148778
1	Deaths	124	Central Latin America	1	Male	27	Age-standardized	938	Alcoholic cardiomyopathy	3	Rate	1995	0.4190811529920288	0.4620570640599297	0.3856114816149659
1	Deaths	124	Central Latin America	2	Female	27	Age-standardized	938	Alcoholic cardiomyopathy	3	Rate	1995	0.04558640490349888	0.05521229805815402	0.04164828925870123
1	Deaths	124	Central Latin America	3	Both	27	Age-standardized	938	Alcoholic cardiomyopathy	3	Rate	1995	0.2249503383438824	0.2455657960010475	0.2082671129635875
1	Deaths	96	Southern Latin America	1	Male	22	All ages	938	Alcoholic cardiomyopathy	1	Number	1990	551.3569662835989	636.2328397878726	476.5056495696881
1	Deaths	96	Southern Latin America	2	Female	22	All ages	938	Alcoholic cardiomyopathy	1	Number	1990	30.593907852946	43.30802603602567	24.196560933218738
1	Deaths	96	Southern Latin America	3	Both	22	All ages	938	Alcoholic cardiomyopathy	1	Number	1990	581.9508741365455	667.9697429757321	504.0435017037427
1	Deaths	96	Southern Latin America	1	Male	22	All ages	938	Alcoholic cardiomyopathy	2	Percent	1990	0.0027549377657596547	0.0031787469558992414	0.0023801212347191337
1	Deaths	96	Southern Latin America	2	Female	22	All ages	938	Alcoholic cardiomyopathy	2	Percent	1990	0.0001914350633294206	0.00027154108130371195	0.00015196975619514552
1	Deaths	96	Southern Latin America	3	Both	22	All ages	938	Alcoholic cardiomyopathy	2	Percent	1990	0.0016167474866680815	0.0018534118292181467	0.0014036390219611414
1	Deaths	96	Southern Latin America	1	Male	22	All ages	938	Alcoholic cardiomyopathy	3	Rate	1990	2.273247530518161	2.6231911816244313	1.9646351772130783
1	Deaths	96	Southern Latin America	2	Female	22	All ages	938	Alcoholic cardiomyopathy	3	Rate	1990	0.12099984829560646	0.1712845774893931	0.09569814409678096
1	Deaths	96	Southern Latin America	3	Both	22	All ages	938	Alcoholic cardiomyopathy	3	Rate	1990	1.1747468352864616	1.3483875985101383	1.0174802286391027
1	Deaths	96	Southern Latin America	1	Male	27	Age-standardized	938	Alcoholic cardiomyopathy	3	Rate	1990	2.61502682752433	3.014903455107849	2.2519363603402365
1	Deaths	96	Southern Latin America	2	Female	27	Age-standardized	938	Alcoholic cardiomyopathy	3	Rate	1990	0.12246438934391614	0.1735080968643863	0.0969356317765733
1	Deaths	96	Southern Latin America	3	Both	27	Age-standardized	938	Alcoholic cardiomyopathy	3	Rate	1990	1.2485576436586703	1.4324384147277127	1.0802323024841851
1	Deaths	56	Eastern Europe	1	Male	22	All ages	938	Alcoholic cardiomyopathy	1	Number	1991	17858.06657061581	19655.400322903446	16316.34313321243
1	Deaths	56	Eastern Europe	2	Female	22	All ages	938	Alcoholic cardiomyopathy	1	Number	1991	8218.833669364163	8872.137654103322	7845.604110151048
1	Deaths	56	Eastern Europe	3	Both	22	All ages	938	Alcoholic cardiomyopathy	1	Number	1991	26076.900239979957	27768.60265127215	24456.02720156098
1	Deaths	56	Eastern Europe	1	Male	22	All ages	938	Alcoholic cardiomyopathy	2	Percent	1991	0.01415778147349166	0.015596130515774435	0.012949094986618195
1	Deaths	56	Eastern Europe	2	Female	22	All ages	938	Alcoholic cardiomyopathy	2	Percent	1991	0.006188707562177865	0.006660377002442018	0.005909663248359939
1	Deaths	56	Eastern Europe	3	Both	22	All ages	938	Alcoholic cardiomyopathy	2	Percent	1991	0.010070650306172433	0.01071901424892066	0.009437619385230097
1	Deaths	56	Eastern Europe	1	Male	22	All ages	938	Alcoholic cardiomyopathy	3	Rate	1991	16.820380539398553	18.513275878893353	15.36824266091712
1	Deaths	56	Eastern Europe	2	Female	22	All ages	938	Alcoholic cardiomyopathy	3	Rate	1991	6.805770735257353	7.3467522564114	6.496710482451169
1	Deaths	56	Eastern Europe	3	Both	22	All ages	938	Alcoholic cardiomyopathy	3	Rate	1991	11.491066760689444	12.236533636295082	10.776811610588505
1	Deaths	56	Eastern Europe	1	Male	27	Age-standardized	938	Alcoholic cardiomyopathy	3	Rate	1991	16.134564728723664	17.649143427489904	14.834440309627135
1	Deaths	56	Eastern Europe	2	Female	27	Age-standardized	938	Alcoholic cardiomyopathy	3	Rate	1991	5.267200170961886	5.680980129754247	5.022446561716355
1	Deaths	56	Eastern Europe	3	Both	27	Age-standardized	938	Alcoholic cardiomyopathy	3	Rate	1991	9.9222214780687	10.560342472911504	9.293304902236525
1	Deaths	5	East Asia	1	Male	22	All ages	938	Alcoholic cardiomyopathy	1	Number	1997	605.4097238911644	1486.3998036313794	179.79472617158487
1	Deaths	5	East Asia	2	Female	22	All ages	938	Alcoholic cardiomyopathy	1	Number	1997	147.35109378295144	228.68886775235546	45.24256599896957
1	Deaths	5	East Asia	3	Both	22	All ages	938	Alcoholic cardiomyopathy	1	Number	1997	752.760817674116	1669.877523561682	306.6214873443039
1	Deaths	5	East Asia	1	Male	22	All ages	938	Alcoholic cardiomyopathy	2	Percent	1997	0.00012085309035964714	0.0002972952971288985	3.562241291134701e-05
1	Deaths	5	East Asia	2	Female	22	All ages	938	Alcoholic cardiomyopathy	2	Percent	1997	3.800397735669436e-05	5.866493365813885e-05	1.1615642974418387e-05
1	Deaths	5	East Asia	3	Both	22	All ages	938	Alcoholic cardiomyopathy	2	Percent	1997	8.470984385137417e-05	0.00018607873902510655	3.4387151180107876e-05
1	Deaths	5	East Asia	1	Male	22	All ages	938	Alcoholic cardiomyopathy	3	Rate	1997	0.09103849243305157	0.22351738324525378	0.027036633493215834
1	Deaths	5	East Asia	2	Female	22	All ages	938	Alcoholic cardiomyopathy	3	Rate	1997	0.023597608987110583	0.036623484375855456	0.007245391633059957
1	Deaths	5	East Asia	3	Both	22	All ages	938	Alcoholic cardiomyopathy	3	Rate	1997	0.05837905645760867	0.12950444807490324	0.023779496355957296
1	Deaths	5	East Asia	1	Male	27	Age-standardized	938	Alcoholic cardiomyopathy	3	Rate	1997	0.1083941145115405	0.265859433960082	0.032566132557197196
1	Deaths	5	East Asia	2	Female	27	Age-standardized	938	Alcoholic cardiomyopathy	3	Rate	1997	0.032448650726501826	0.04881558957938129	0.010389242868748398
1	Deaths	5	East Asia	3	Both	27	Age-standardized	938	Alcoholic cardiomyopathy	3	Rate	1997	0.0706488534512993	0.15037210281501764	0.030841266767400108
1	Deaths	65	High-income Asia Pacific	1	Male	22	All ages	938	Alcoholic cardiomyopathy	1	Number	1994	631.6746597505371	674.6872520667065	592.7310378582175
1	Deaths	65	High-income Asia Pacific	2	Female	22	All ages	938	Alcoholic cardiomyopathy	1	Number	1994	56.224957167059046	63.46760561238022	50.266798795441524
1	Deaths	65	High-income Asia Pacific	3	Both	22	All ages	938	Alcoholic cardiomyopathy	1	Number	1994	687.899616917596	733.7614500168128	647.1442831769451
1	Deaths	65	High-income Asia Pacific	1	Male	22	All ages	938	Alcoholic cardiomyopathy	2	Percent	1994	0.0010130432185639358	0.0010820991113220122	0.0009503820493244276
1	Deaths	65	High-income Asia Pacific	2	Female	22	All ages	938	Alcoholic cardiomyopathy	2	Percent	1994	0.00011033163501114036	0.0001244705975564944	9.870970608492681e-05
1	Deaths	65	High-income Asia Pacific	3	Both	22	All ages	938	Alcoholic cardiomyopathy	2	Percent	1994	0.0006070730611398858	0.0006469818390984995	0.0005713798662081132
1	Deaths	65	High-income Asia Pacific	1	Male	22	All ages	938	Alcoholic cardiomyopathy	3	Rate	1994	0.7247213075182652	0.7740697207590874	0.6800412302955317
1	Deaths	65	High-income Asia Pacific	2	Female	22	All ages	938	Alcoholic cardiomyopathy	3	Rate	1994	0.06307299825165172	0.0711977808347981	0.056389153007634946
1	Deaths	65	High-income Asia Pacific	3	Both	22	All ages	938	Alcoholic cardiomyopathy	3	Rate	1994	0.39017873469546704	0.41619170456692856	0.367062186641155
1	Deaths	65	High-income Asia Pacific	1	Male	27	Age-standardized	938	Alcoholic cardiomyopathy	3	Rate	1994	0.6137014358756474	0.6549555597705642	0.5768196258964906
1	Deaths	65	High-income Asia Pacific	2	Female	27	Age-standardized	938	Alcoholic cardiomyopathy	3	Rate	1994	0.04637635905872567	0.052457268363679845	0.04159208786246987
1	Deaths	65	High-income Asia Pacific	3	Both	27	Age-standardized	938	Alcoholic cardiomyopathy	3	Rate	1994	0.30676654034633666	0.3271832624878243	0.288588179015161
1	Deaths	5	East Asia	1	Male	22	All ages	938	Alcoholic cardiomyopathy	1	Number	1999	645.8858181113183	1682.5586936004831	179.3248376098665
1	Deaths	5	East Asia	2	Female	22	All ages	938	Alcoholic cardiomyopathy	1	Number	1999	166.90009412632773	253.38643595100802	43.454414365782014
1	Deaths	5	East Asia	3	Both	22	All ages	938	Alcoholic cardiomyopathy	1	Number	1999	812.7859122376466	1882.7615814572289	317.4771593823102
1	Deaths	5	East Asia	1	Male	22	All ages	938	Alcoholic cardiomyopathy	2	Percent	1999	0.0001263728727054647	0.00032605256481666296	3.407050495475139e-05
1	Deaths	5	East Asia	2	Female	22	All ages	938	Alcoholic cardiomyopathy	2	Percent	1999	4.245172844973288e-05	6.284181734296844e-05	1.0984348724076637e-05
1	Deaths	5	East Asia	3	Both	22	All ages	938	Alcoholic cardiomyopathy	2	Percent	1999	8.982501860697242e-05	0.0002034516129386431	3.488282728654556e-05
1	Deaths	5	East Asia	1	Male	22	All ages	938	Alcoholic cardiomyopathy	3	Rate	1999	0.09652636719623454	0.25145509273235866	0.026799744842132135
1	Deaths	5	East Asia	2	Female	22	All ages	938	Alcoholic cardiomyopathy	3	Rate	1999	0.02647899543924532	0.04020020669871504	0.006894119777641949
1	Deaths	5	East Asia	3	Both	22	All ages	938	Alcoholic cardiomyopathy	3	Rate	1999	0.06254892896230448	0.1448902086495461	0.024431841140908215
1	Deaths	5	East Asia	1	Male	27	Age-standardized	938	Alcoholic cardiomyopathy	3	Rate	1999	0.1106861140726598	0.2846886695038972	0.030550955143750745
1	Deaths	5	East Asia	2	Female	27	Age-standardized	938	Alcoholic cardiomyopathy	3	Rate	1999	0.03473069349785706	0.05283433407225467	0.009719625858348506
1	Deaths	5	East Asia	3	Both	27	Age-standardized	938	Alcoholic cardiomyopathy	3	Rate	1999	0.07293697743540402	0.16137105883855984	0.030635577467917164
1	Deaths	5	East Asia	1	Male	22	All ages	938	Alcoholic cardiomyopathy	1	Number	1995	558.3862683717367	1275.8365196049317	176.51237364303725
1	Deaths	5	East Asia	2	Female	22	All ages	938	Alcoholic cardiomyopathy	1	Number	1995	136.9498310747423	225.6177688605192	44.077085630803516
1	Deaths	5	East Asia	3	Both	22	All ages	938	Alcoholic cardiomyopathy	1	Number	1995	695.3360994464792	1439.2844043146126	299.9439922367263
1	Deaths	5	East Asia	1	Male	22	All ages	938	Alcoholic cardiomyopathy	2	Percent	1995	0.00011145974452892544	0.0002656473281797104	3.5377569418641575e-05
1	Deaths	5	East Asia	2	Female	22	All ages	938	Alcoholic cardiomyopathy	2	Percent	1995	3.463546795057475e-05	5.590559830401636e-05	1.1682018403904044e-05
1	Deaths	5	East Asia	3	Both	22	All ages	938	Alcoholic cardiomyopathy	2	Percent	1995	7.755958750763309e-05	0.00016364002850563928	3.345080429038578e-05
1	Deaths	5	East Asia	1	Male	22	All ages	938	Alcoholic cardiomyopathy	3	Rate	1995	0.08468710223854287	0.19349848643398065	0.026770574922383605
1	Deaths	5	East Asia	2	Female	22	All ages	938	Alcoholic cardiomyopathy	3	Rate	1995	0.02216198291590347	0.03651072147932911	0.0071327990043270695
1	Deaths	5	East Asia	3	Both	22	All ages	938	Alcoholic cardiomyopathy	3	Rate	1995	0.05443789662901512	0.11268164515578022	0.02348262956126561
1	Deaths	5	East Asia	1	Male	27	Age-standardized	938	Alcoholic cardiomyopathy	3	Rate	1995	0.10455113491902944	0.24258104190738586	0.033436441168838836
1	Deaths	5	East Asia	2	Female	27	Age-standardized	938	Alcoholic cardiomyopathy	3	Rate	1995	0.03184799401453228	0.050267980242445665	0.011103212726097923
1	Deaths	5	East Asia	3	Both	27	Age-standardized	938	Alcoholic cardiomyopathy	3	Rate	1995	0.06855490657791129	0.13547222939130912	0.03186619492002485
1	Deaths	65	High-income Asia Pacific	1	Male	22	All ages	938	Alcoholic cardiomyopathy	1	Number	1992	628.8581338704573	682.4102289324229	590.5522398874629
1	Deaths	65	High-income Asia Pacific	2	Female	22	All ages	938	Alcoholic cardiomyopathy	1	Number	1992	58.891124808246694	68.84868110872976	51.354556624965
1	Deaths	65	High-income Asia Pacific	3	Both	22	All ages	938	Alcoholic cardiomyopathy	1	Number	1992	687.7492586787039	744.8830408296188	643.9572814629117
1	Deaths	65	High-income Asia Pacific	1	Male	22	All ages	938	Alcoholic cardiomyopathy	2	Percent	1992	0.0010368273747549304	0.0011250676032682479	0.0009739888053297411
1	Deaths	65	High-income Asia Pacific	2	Female	22	All ages	938	Alcoholic cardiomyopathy	2	Percent	1992	0.00011829398688209518	0.00013849744169882198	0.00010333905611628026
1	Deaths	65	High-income Asia Pacific	3	Both	22	All ages	938	Alcoholic cardiomyopathy	2	Percent	1992	0.0006227600316998273	0.00067459165626511	0.0005838998644899239
1	Deaths	65	High-income Asia Pacific	1	Male	22	All ages	938	Alcoholic cardiomyopathy	3	Rate	1992	0.7267997956936393	0.7886923747248601	0.6825279410078297
1	Deaths	65	High-income Asia Pacific	2	Female	22	All ages	938	Alcoholic cardiomyopathy	3	Rate	1992	0.06658760345604639	0.07784651237461016	0.05806608149086321
1	Deaths	65	High-income Asia Pacific	3	Both	22	All ages	938	Alcoholic cardiomyopathy	3	Rate	1992	0.39307632102122597	0.42573057198625935	0.368047447377219
1	Deaths	65	High-income Asia Pacific	1	Male	27	Age-standardized	938	Alcoholic cardiomyopathy	3	Rate	1992	0.6404149979829079	0.6945212266550229	0.6009078857573619
1	Deaths	65	High-income Asia Pacific	2	Female	27	Age-standardized	938	Alcoholic cardiomyopathy	3	Rate	1992	0.05128540212493905	0.060044383769057824	0.04482930840089251
1	Deaths	65	High-income Asia Pacific	3	Both	27	Age-standardized	938	Alcoholic cardiomyopathy	3	Rate	1992	0.32078052930321604	0.3469128569894086	0.29984733796801905
1	Deaths	192	Southern Sub-Saharan Africa	1	Male	22	All ages	938	Alcoholic cardiomyopathy	1	Number	1995	1.7619598480327774	5.566884097232878	0.20195659051532253
1	Deaths	192	Southern Sub-Saharan Africa	2	Female	22	All ages	938	Alcoholic cardiomyopathy	1	Number	1995	1.3947626848457768	1.968669163375158	0.11529108080126083
1	Deaths	192	Southern Sub-Saharan Africa	3	Both	22	All ages	938	Alcoholic cardiomyopathy	1	Number	1995	3.1567225328785553	7.074007916706427	0.5382063964181233
1	Deaths	192	Southern Sub-Saharan Africa	1	Male	22	All ages	938	Alcoholic cardiomyopathy	2	Percent	1995	5.979695028701685e-06	1.891710939622976e-05	6.815900683139024e-07
1	Deaths	192	Southern Sub-Saharan Africa	2	Female	22	All ages	938	Alcoholic cardiomyopathy	2	Percent	1995	5.8643889322117415e-06	8.366604767078822e-06	4.978462052943447e-07
1	Deaths	192	Southern Sub-Saharan Africa	3	Both	22	All ages	938	Alcoholic cardiomyopathy	2	Percent	1995	5.923537205038431e-06	1.3291056979707325e-05	1.0167432986744882e-06
1	Deaths	192	Southern Sub-Saharan Africa	1	Male	22	All ages	938	Alcoholic cardiomyopathy	3	Rate	1995	0.006249292386761549	0.01974453983481136	0.0007162965631554197
1	Deaths	192	Southern Sub-Saharan Africa	2	Female	22	All ages	938	Alcoholic cardiomyopathy	3	Rate	1995	0.004622046146891782	0.006523890995900101	0.00038205832546156683
1	Deaths	192	Southern Sub-Saharan Africa	3	Both	22	All ages	938	Alcoholic cardiomyopathy	3	Rate	1995	0.005408045875743503	0.012119075699705448	0.0009220464745102722
1	Deaths	192	Southern Sub-Saharan Africa	1	Male	27	Age-standardized	938	Alcoholic cardiomyopathy	3	Rate	1995	0.018267983811063673	0.0537212267642884	0.0022962571766562854
1	Deaths	192	Southern Sub-Saharan Africa	2	Female	27	Age-standardized	938	Alcoholic cardiomyopathy	3	Rate	1995	0.009955260418965425	0.014197326483124903	0.0009778419050367705
1	Deaths	192	Southern Sub-Saharan Africa	3	Both	27	Age-standardized	938	Alcoholic cardiomyopathy	3	Rate	1995	0.013092336275088283	0.025826110877142244	0.0022758767664398704
1	Deaths	1	Global	1	Male	22	All ages	938	Alcoholic cardiomyopathy	1	Number	1997	48047.00484243382	50667.70389619009	45476.20657664366
1	Deaths	1	Global	2	Female	22	All ages	938	Alcoholic cardiomyopathy	1	Number	1997	16360.643424407901	17047.92632338959	15682.209685189726
1	Deaths	1	Global	3	Both	22	All ages	938	Alcoholic cardiomyopathy	1	Number	1997	64407.64826684171	67348.86316854185	61798.23922061496
1	Deaths	1	Global	1	Male	22	All ages	938	Alcoholic cardiomyopathy	2	Percent	1997	0.0018132257968587573	0.001923955634102868	0.0017053326694147887
1	Deaths	1	Global	2	Female	22	All ages	938	Alcoholic cardiomyopathy	2	Percent	1997	0.0007251994589258796	0.000760814030023133	0.0006917603802290153
1	Deaths	1	Global	3	Both	22	All ages	938	Alcoholic cardiomyopathy	2	Percent	1997	0.0013128334382767122	0.0013764284775528422	0.0012533255617270468
1	Deaths	1	Global	1	Male	22	All ages	938	Alcoholic cardiomyopathy	3	Rate	1997	1.6231566181028063	1.7116908571695337	1.5363081614173395
1	Deaths	1	Global	2	Female	22	All ages	938	Alcoholic cardiomyopathy	3	Rate	1997	0.5616463232687156	0.5852401333191598	0.5383562969947565
1	Deaths	1	Global	3	Both	22	All ages	938	Alcoholic cardiomyopathy	3	Rate	1997	1.0966594717140068	1.1467391014954347	1.0522294510080032
1	Deaths	1	Global	1	Male	27	Age-standardized	938	Alcoholic cardiomyopathy	3	Rate	1997	2.0580782914588576	2.175093579582095	1.948330055497514
1	Deaths	1	Global	2	Female	27	Age-standardized	938	Alcoholic cardiomyopathy	3	Rate	1997	0.6671273646372546	0.6956798462006889	0.6372672511434823
1	Deaths	1	Global	3	Both	27	Age-standardized	938	Alcoholic cardiomyopathy	3	Rate	1997	1.3363290292470522	1.3962734667171592	1.2839432437937712
1	Deaths	21	Oceania	1	Male	22	All ages	938	Alcoholic cardiomyopathy	1	Number	1997	1.7000404869820178	3.8221112373144366	0.14738810334035896
1	Deaths	21	Oceania	2	Female	22	All ages	938	Alcoholic cardiomyopathy	1	Number	1997	1.423658578038134	3.325164573155217	0.07388019852077303
1	Deaths	21	Oceania	3	Both	22	All ages	938	Alcoholic cardiomyopathy	1	Number	1997	3.1236990650201513	5.851093666091382	0.4320770224403211
1	Deaths	21	Oceania	1	Male	22	All ages	938	Alcoholic cardiomyopathy	2	Percent	1997	5.452734942331963e-05	0.00012182706602532197	4.850199265396081e-06
1	Deaths	21	Oceania	2	Female	22	All ages	938	Alcoholic cardiomyopathy	2	Percent	1997	5.783318610224518e-05	0.00013023514651420805	3.0315249648463897e-06
1	Deaths	21	Oceania	3	Both	22	All ages	938	Alcoholic cardiomyopathy	2	Percent	1997	5.598417601677747e-05	0.00010129745191104593	8.088065533399153e-06
1	Deaths	21	Oceania	1	Male	22	All ages	938	Alcoholic cardiomyopathy	3	Rate	1997	0.04255978345397858	0.0956849132963274	0.0036897978665167202
1	Deaths	21	Oceania	2	Female	22	All ages	938	Alcoholic cardiomyopathy	3	Rate	1997	0.038051076065846956	0.08887390000413403	0.0019746455344284864
1	Deaths	21	Oceania	3	Both	22	All ages	938	Alcoholic cardiomyopathy	3	Rate	1997	0.040379167761101065	0.0756354206379018	0.005585336555050702
1	Deaths	21	Oceania	1	Male	27	Age-standardized	938	Alcoholic cardiomyopathy	3	Rate	1997	0.0827802901687812	0.18240719479697595	0.007105409657604988
1	Deaths	21	Oceania	2	Female	27	Age-standardized	938	Alcoholic cardiomyopathy	3	Rate	1997	0.058282120004937765	0.12310836474020091	0.0032547611696877206
1	Deaths	21	Oceania	3	Both	27	Age-standardized	938	Alcoholic cardiomyopathy	3	Rate	1997	0.07140691213212229	0.13264813761575958	0.010506684224417626
1	Deaths	96	Southern Latin America	1	Male	22	All ages	938	Alcoholic cardiomyopathy	1	Number	1995	569.2931314716552	627.7111664849298	517.1916699313336
1	Deaths	96	Southern Latin America	2	Female	22	All ages	938	Alcoholic cardiomyopathy	1	Number	1995	27.487424749252558	33.10238270931909	23.68239245003894
1	Deaths	96	Southern Latin America	3	Both	22	All ages	938	Alcoholic cardiomyopathy	1	Number	1995	596.7805562209078	656.958816129273	543.6930478805566
1	Deaths	96	Southern Latin America	1	Male	22	All ages	938	Alcoholic cardiomyopathy	2	Percent	1995	0.0027688677726206857	0.0030533149412236876	0.0025170032419900884
1	Deaths	96	Southern Latin America	2	Female	22	All ages	938	Alcoholic cardiomyopathy	2	Percent	1995	0.00016628278709126924	0.00020029036926558664	0.0001431603239278514
1	Deaths	96	Southern Latin America	3	Both	22	All ages	938	Alcoholic cardiomyopathy	2	Percent	1995	0.0016089656064016836	0.0017740075854654313	0.0014679448593026884
1	Deaths	96	Southern Latin America	1	Male	22	All ages	938	Alcoholic cardiomyopathy	3	Rate	1995	2.216274979551025	2.4436981157124746	2.0134424505314756
1	Deaths	96	Southern Latin America	2	Female	22	All ages	938	Alcoholic cardiomyopathy	3	Rate	1995	0.1025431954766762	0.1234900734379549	0.08834833457527672
1	Deaths	96	Southern Latin America	3	Both	22	All ages	938	Alcoholic cardiomyopathy	3	Rate	1995	1.1368842681870912	1.2515255986787113	1.035751025087503
1	Deaths	96	Southern Latin America	1	Male	27	Age-standardized	938	Alcoholic cardiomyopathy	3	Rate	1995	2.4847467564003467	2.7463022191959223	2.2551350102081704
1	Deaths	96	Southern Latin America	2	Female	27	Age-standardized	938	Alcoholic cardiomyopathy	3	Rate	1995	0.09914146449421	0.11881022426946705	0.08579938592124449
1	Deaths	96	Southern Latin America	3	Both	27	Age-standardized	938	Alcoholic cardiomyopathy	3	Rate	1995	1.1729020751399	1.2936659520650586	1.0670041231893197
1	Deaths	159	South Asia	1	Male	22	All ages	938	Alcoholic cardiomyopathy	1	Number	1995	712.412563861987	2011.8686956862766	116.37621809122417
1	Deaths	159	South Asia	2	Female	22	All ages	938	Alcoholic cardiomyopathy	1	Number	1995	89.44568324332262	225.80715013685094	8.2919115072869
1	Deaths	159	South Asia	3	Both	22	All ages	938	Alcoholic cardiomyopathy	1	Number	1995	801.8582471053099	2093.9154584070625	162.77622727279106
1	Deaths	159	South Asia	1	Male	22	All ages	938	Alcoholic cardiomyopathy	2	Percent	1995	0.0001248784524447481	0.0003508137233196944	2.0368758438341443e-05
1	Deaths	159	South Asia	2	Female	22	All ages	938	Alcoholic cardiomyopathy	2	Percent	1995	1.841038137110343e-05	4.7377731061106526e-05	1.7054089459128626e-06
1	Deaths	159	South Asia	3	Both	22	All ages	938	Alcoholic cardiomyopathy	2	Percent	1995	7.58552233084981e-05	0.00019832837433741158	1.549721028312997e-05
1	Deaths	159	South Asia	1	Male	22	All ages	938	Alcoholic cardiomyopathy	3	Rate	1995	0.11387979345366096	0.32159903283938185	0.018602843845570136
1	Deaths	159	South Asia	2	Female	22	All ages	938	Alcoholic cardiomyopathy	3	Rate	1995	0.015470353363861303	0.03905517044573916	0.0014341530684117423
1	Deaths	159	South Asia	3	Both	22	All ages	938	Alcoholic cardiomyopathy	3	Rate	1995	0.06661292584919767	0.1739482454272743	0.013522341132584926
1	Deaths	159	South Asia	1	Male	27	Age-standardized	938	Alcoholic cardiomyopathy	3	Rate	1995	0.1883651136129081	0.5361467428465323	0.031175446753566663
1	Deaths	159	South Asia	2	Female	27	Age-standardized	938	Alcoholic cardiomyopathy	3	Rate	1995	0.028027495617312485	0.07323538751971448	0.002420315664997349
1	Deaths	159	South Asia	3	Both	27	Age-standardized	938	Alcoholic cardiomyopathy	3	Rate	1995	0.11164481938968099	0.2916959825666869	0.022539017524802318
1	Deaths	104	Caribbean	1	Male	22	All ages	938	Alcoholic cardiomyopathy	1	Number	1999	194.57436121897166	284.8742599041427	140.4864614993831
1	Deaths	104	Caribbean	2	Female	22	All ages	938	Alcoholic cardiomyopathy	1	Number	1999	25.673841720822995	44.78696995461425	12.734599368432498
1	Deaths	104	Caribbean	3	Both	22	All ages	938	Alcoholic cardiomyopathy	1	Number	1999	220.24820293979468	318.1468395475545	163.46041485191168
1	Deaths	104	Caribbean	1	Male	22	All ages	938	Alcoholic cardiomyopathy	2	Percent	1999	0.0012186671253607445	0.0017763939567793721	0.000870894187754447
1	Deaths	104	Caribbean	2	Female	22	All ages	938	Alcoholic cardiomyopathy	2	Percent	1999	0.00018814746584972948	0.0003286653024910452	9.195700646432507e-05
1	Deaths	104	Caribbean	3	Both	22	All ages	938	Alcoholic cardiomyopathy	2	Percent	1999	0.000743905673973893	0.0010623381320786656	0.0005531554815275636
1	Deaths	104	Caribbean	1	Male	22	All ages	938	Alcoholic cardiomyopathy	3	Rate	1999	0.9933763278383495	1.4543917524713037	0.7172369697681094
1	Deaths	104	Caribbean	2	Female	22	All ages	938	Alcoholic cardiomyopathy	3	Rate	1999	0.12777809364603307	0.22290367383317056	0.06337979521485193
1	Deaths	104	Caribbean	3	Both	22	All ages	938	Alcoholic cardiomyopathy	3	Rate	1999	0.5550652301854598	0.8017874669084665	0.4119497529829501
1	Deaths	104	Caribbean	1	Male	27	Age-standardized	938	Alcoholic cardiomyopathy	3	Rate	1999	1.2003856275485065	1.760351238101732	0.8704604438193904
1	Deaths	104	Caribbean	2	Female	27	Age-standardized	938	Alcoholic cardiomyopathy	3	Rate	1999	0.1447338416455014	0.254451905867983	0.07231952355658132
1	Deaths	104	Caribbean	3	Both	27	Age-standardized	938	Alcoholic cardiomyopathy	3	Rate	1999	0.6528612877780077	0.9456781101949794	0.48547259489513517
1	Deaths	70	Australasia	1	Male	22	All ages	938	Alcoholic cardiomyopathy	1	Number	1997	252.40420759003476	269.62611147070464	235.38290784922418
1	Deaths	70	Australasia	2	Female	22	All ages	938	Alcoholic cardiomyopathy	1	Number	1997	44.38841612099355	49.28640724672113	38.753338934547905
1	Deaths	70	Australasia	3	Both	22	All ages	938	Alcoholic cardiomyopathy	1	Number	1997	296.7926237110285	316.36128028752046	276.8557820021274
1	Deaths	70	Australasia	1	Male	22	All ages	938	Alcoholic cardiomyopathy	2	Percent	1997	0.003115627003878006	0.0033253064334959797	0.0029195215667338435
1	Deaths	70	Australasia	2	Female	22	All ages	938	Alcoholic cardiomyopathy	2	Percent	1997	0.0006021758189035889	0.0006667787996858638	0.0005258202261614605
1	Deaths	70	Australasia	3	Both	22	All ages	938	Alcoholic cardiomyopathy	2	Percent	1997	0.0019181918861384483	0.0020467032873710284	0.0017912366477460789
1	Deaths	70	Australasia	1	Male	22	All ages	938	Alcoholic cardiomyopathy	3	Rate	1997	2.313722039708634	2.4715906384729225	2.157692325581336
1	Deaths	70	Australasia	2	Female	22	All ages	938	Alcoholic cardiomyopathy	3	Rate	1997	0.39854300891656314	0.4425198004194002	0.3479482634036464
1	Deaths	70	Australasia	3	Both	22	All ages	938	Alcoholic cardiomyopathy	3	Rate	1997	1.3462007158746583	1.4349608041901558	1.2557706026015807
1	Deaths	70	Australasia	1	Male	27	Age-standardized	938	Alcoholic cardiomyopathy	3	Rate	1997	2.015184500171072	2.1485201746638682	1.8814027431322031
1	Deaths	70	Australasia	2	Female	27	Age-standardized	938	Alcoholic cardiomyopathy	3	Rate	1997	0.2865727459824251	0.31511686888562734	0.2542062904219226
1	Deaths	70	Australasia	3	Both	27	Age-standardized	938	Alcoholic cardiomyopathy	3	Rate	1997	1.109347002447191	1.1803475546464937	1.0363716706212178
1	Deaths	104	Caribbean	1	Male	22	All ages	938	Alcoholic cardiomyopathy	1	Number	1995	145.56351672377215	229.7294770998539	98.76129720220148
1	Deaths	104	Caribbean	2	Female	22	All ages	938	Alcoholic cardiomyopathy	1	Number	1995	22.93019049401488	43.222645596257664	10.44182985668717
1	Deaths	104	Caribbean	3	Both	22	All ages	938	Alcoholic cardiomyopathy	1	Number	1995	168.4937072177867	258.29673220638927	118.83447814721653
1	Deaths	104	Caribbean	1	Male	22	All ages	938	Alcoholic cardiomyopathy	2	Percent	1995	0.0009321932589977978	0.001460489249432981	0.0006441934712252278
1	Deaths	104	Caribbean	2	Female	22	All ages	938	Alcoholic cardiomyopathy	2	Percent	1995	0.00017083466850841415	0.000324377967745792	7.769069320184798e-05
1	Deaths	104	Caribbean	3	Both	22	All ages	938	Alcoholic cardiomyopathy	2	Percent	1995	0.0005802823567113435	0.0008902249379154404	0.0004083071032654873
1	Deaths	104	Caribbean	1	Male	22	All ages	938	Alcoholic cardiomyopathy	3	Rate	1995	0.7827822914506518	1.2353931159772256	0.5310987002140272
1	Deaths	104	Caribbean	2	Female	22	All ages	938	Alcoholic cardiomyopathy	3	Rate	1995	0.11991451569829531	0.2260348694105765	0.05460604309394927
1	Deaths	104	Caribbean	3	Both	22	All ages	938	Alcoholic cardiomyopathy	3	Rate	1995	0.44672232353051305	0.6848143961983897	0.3150622956194093
1	Deaths	104	Caribbean	1	Male	27	Age-standardized	938	Alcoholic cardiomyopathy	3	Rate	1995	0.9895387839620446	1.5666464981315709	0.6725204779071436
1	Deaths	104	Caribbean	2	Female	27	Age-standardized	938	Alcoholic cardiomyopathy	3	Rate	1995	0.1419954001725464	0.27208795644078965	0.06512874845247232
1	Deaths	104	Caribbean	3	Both	27	Age-standardized	938	Alcoholic cardiomyopathy	3	Rate	1995	0.5508881640811398	0.8491275855620506	0.3893768982156492
1	Deaths	199	Western Sub-Saharan Africa	1	Male	22	All ages	938	Alcoholic cardiomyopathy	1	Number	1998	165.94378180737112	312.22439518257175	16.97640415993451
1	Deaths	199	Western Sub-Saharan Africa	2	Female	22	All ages	938	Alcoholic cardiomyopathy	1	Number	1998	11.944393615383795	23.289159023004114	0.3915286893126359
1	Deaths	199	Western Sub-Saharan Africa	3	Both	22	All ages	938	Alcoholic cardiomyopathy	1	Number	1998	177.88817542275473	326.17460068596847	24.671259793580138
1	Deaths	199	Western Sub-Saharan Africa	1	Male	22	All ages	938	Alcoholic cardiomyopathy	2	Percent	1998	9.280655437058841e-05	0.00017648503167575738	9.480884658519765e-06
1	Deaths	199	Western Sub-Saharan Africa	2	Female	22	All ages	938	Alcoholic cardiomyopathy	2	Percent	1998	7.683116962233031e-06	1.5109953431532815e-05	2.504272772076977e-07
1	Deaths	199	Western Sub-Saharan Africa	3	Both	22	All ages	938	Alcoholic cardiomyopathy	2	Percent	1998	5.319917909486339e-05	9.80847664482254e-05	7.503456701256747e-06
1	Deaths	199	Western Sub-Saharan Africa	1	Male	22	All ages	938	Alcoholic cardiomyopathy	3	Rate	1998	0.13608669735656423	0.2560480803304174	0.013921960497426175
1	Deaths	199	Western Sub-Saharan Africa	2	Female	22	All ages	938	Alcoholic cardiomyopathy	3	Rate	1998	0.00978173737672047	0.019072415446381476	0.0003206383628696858
1	Deaths	199	Western Sub-Saharan Africa	3	Both	22	All ages	938	Alcoholic cardiomyopathy	3	Rate	1998	0.07289038965917292	0.1336513440785123	0.010109147139561417
1	Deaths	199	Western Sub-Saharan Africa	1	Male	27	Age-standardized	938	Alcoholic cardiomyopathy	3	Rate	1998	0.24931835642040148	0.47943590076271186	0.025966160488351722
1	Deaths	199	Western Sub-Saharan Africa	2	Female	27	Age-standardized	938	Alcoholic cardiomyopathy	3	Rate	1998	0.05506789341459434	0.1074332046086473	0.0018034538173280956
1	Deaths	199	Western Sub-Saharan Africa	3	Both	27	Age-standardized	938	Alcoholic cardiomyopathy	3	Rate	1998	0.16737444006836136	0.2918212696619819	0.0250525638846014
1	Deaths	199	Western Sub-Saharan Africa	1	Male	22	All ages	938	Alcoholic cardiomyopathy	1	Number	2003	147.06576731478665	283.61505680695967	16.906300254115916
1	Deaths	199	Western Sub-Saharan Africa	2	Female	22	All ages	938	Alcoholic cardiomyopathy	1	Number	2003	11.013940358805753	21.14932034723498	0.3578401208053666
1	Deaths	199	Western Sub-Saharan Africa	3	Both	22	All ages	938	Alcoholic cardiomyopathy	1	Number	2003	158.07970767359237	297.0453960487748	23.366654921694774
1	Deaths	199	Western Sub-Saharan Africa	1	Male	22	All ages	938	Alcoholic cardiomyopathy	2	Percent	2003	7.620366844939228e-05	0.00014184309116906322	8.909101357255795e-06
1	Deaths	199	Western Sub-Saharan Africa	2	Female	22	All ages	938	Alcoholic cardiomyopathy	2	Percent	2003	6.533514486715825e-06	1.2554517711584007e-05	2.2074247735164095e-07
1	Deaths	199	Western Sub-Saharan Africa	3	Both	22	All ages	938	Alcoholic cardiomyopathy	2	Percent	2003	4.371399649677325e-05	7.934880230215767e-05	6.429675245907298e-06
1	Deaths	199	Western Sub-Saharan Africa	1	Male	22	All ages	938	Alcoholic cardiomyopathy	3	Rate	2003	0.10323672506476048	0.19909112894461217	0.01186782691216387
1	Deaths	199	Western Sub-Saharan Africa	2	Female	22	All ages	938	Alcoholic cardiomyopathy	3	Rate	2003	0.007748352364107522	0.014878633892433234	0.00025174199747668023
1	Deaths	199	Western Sub-Saharan Africa	3	Both	22	All ages	938	Alcoholic cardiomyopathy	3	Rate	2003	0.05554442892449514	0.10437276947808982	0.008210335928639217
1	Deaths	199	Western Sub-Saharan Africa	1	Male	27	Age-standardized	938	Alcoholic cardiomyopathy	3	Rate	2003	0.19988634000725808	0.3960622080651087	0.022990291848627192
1	Deaths	199	Western Sub-Saharan Africa	2	Female	27	Age-standardized	938	Alcoholic cardiomyopathy	3	Rate	2003	0.04396781075380574	0.08454324201497525	0.0014280035924398192
1	Deaths	199	Western Sub-Saharan Africa	3	Both	27	Age-standardized	938	Alcoholic cardiomyopathy	3	Rate	2003	0.13317249462863853	0.2395240596723733	0.022355895199144236
1	Deaths	167	Central Sub-Saharan Africa	1	Male	22	All ages	938	Alcoholic cardiomyopathy	1	Number	1997	0.9693531368816448	5.832428577441734	0.15844837850171695
1	Deaths	167	Central Sub-Saharan Africa	2	Female	22	All ages	938	Alcoholic cardiomyopathy	1	Number	1997	0.17237638309548112	0.49031080562406265	0.0013499398492975191
1	Deaths	167	Central Sub-Saharan Africa	3	Both	22	All ages	938	Alcoholic cardiomyopathy	1	Number	1997	1.1417295199771271	6.053514884605802	0.22826341282173615
1	Deaths	167	Central Sub-Saharan Africa	1	Male	22	All ages	938	Alcoholic cardiomyopathy	2	Percent	1997	1.8722675643483691e-06	1.1355375913311225e-05	3.0778241949061187e-07
1	Deaths	167	Central Sub-Saharan Africa	2	Female	22	All ages	938	Alcoholic cardiomyopathy	2	Percent	1997	3.861666547429673e-07	1.0308094169910019e-06	3.028359346011028e-09
1	Deaths	167	Central Sub-Saharan Africa	3	Both	22	All ages	938	Alcoholic cardiomyopathy	2	Percent	1997	1.1829375860376456e-06	6.3285144765358644e-06	2.3473041083800968e-07
1	Deaths	167	Central Sub-Saharan Africa	1	Male	22	All ages	938	Alcoholic cardiomyopathy	3	Rate	1997	0.002898967555719859	0.017442581628661212	0.00047385900045731277
1	Deaths	167	Central Sub-Saharan Africa	2	Female	22	All ages	938	Alcoholic cardiomyopathy	3	Rate	1997	0.0005086302949026321	0.0014467581067667272	3.983262041579595e-06
1	Deaths	167	Central Sub-Saharan Africa	3	Both	22	All ages	938	Alcoholic cardiomyopathy	3	Rate	1997	0.0016957675722791526	0.008991056165237233	0.00033903099344284636
1	Deaths	167	Central Sub-Saharan Africa	1	Male	27	Age-standardized	938	Alcoholic cardiomyopathy	3	Rate	1997	0.006966802585992212	0.043316475916899556	0.001115233668448083
1	Deaths	167	Central Sub-Saharan Africa	2	Female	27	Age-standardized	938	Alcoholic cardiomyopathy	3	Rate	1997	0.0011191947810370233	0.003175246918619968	9.071158652146694e-06
1	Deaths	167	Central Sub-Saharan Africa	3	Both	27	Age-standardized	938	Alcoholic cardiomyopathy	3	Rate	1997	0.0037808057422116913	0.020342842194632588	0.000724281095634394
1	Deaths	174	Eastern Sub-Saharan Africa	1	Male	22	All ages	938	Alcoholic cardiomyopathy	1	Number	2001	1.7364037023218963	10.162841486043778	0.30607247942308013
1	Deaths	174	Eastern Sub-Saharan Africa	2	Female	22	All ages	938	Alcoholic cardiomyopathy	1	Number	2001	0.15016942410234155	0.4981533711652604	0.0015328237277578503
1	Deaths	174	Eastern Sub-Saharan Africa	3	Both	22	All ages	938	Alcoholic cardiomyopathy	1	Number	2001	1.886573126424236	10.302538342140497	0.40041270248749117
1	Deaths	174	Eastern Sub-Saharan Africa	1	Male	22	All ages	938	Alcoholic cardiomyopathy	2	Percent	2001	9.920634080105077e-07	5.773510096720152e-06	1.782183635613391e-07
1	Deaths	174	Eastern Sub-Saharan Africa	2	Female	22	All ages	938	Alcoholic cardiomyopathy	2	Percent	2001	9.698420125165728e-08	3.2723576513394053e-07	1.013733827803859e-09
1	Deaths	174	Eastern Sub-Saharan Africa	3	Both	22	All ages	938	Alcoholic cardiomyopathy	2	Percent	2001	5.705703087482214e-07	3.1143604766484228e-06	1.2148865431137005e-07
1	Deaths	174	Eastern Sub-Saharan Africa	1	Male	22	All ages	938	Alcoholic cardiomyopathy	3	Rate	2001	0.0013634242661754	0.007979863597870559	0.00024032812478796362
1	Deaths	174	Eastern Sub-Saharan Africa	2	Female	22	All ages	938	Alcoholic cardiomyopathy	3	Rate	2001	0.00011622226203587459	0.000385541277684905	1.1863150039176383e-06
1	Deaths	174	Eastern Sub-Saharan Africa	3	Both	22	All ages	938	Alcoholic cardiomyopathy	3	Rate	2001	0.0007353200132677077	0.004015567975778679	0.00015606682273891972
1	Deaths	174	Eastern Sub-Saharan Africa	1	Male	27	Age-standardized	938	Alcoholic cardiomyopathy	3	Rate	2001	0.002905701127329252	0.01747989588382144	0.000490958490064382
1	Deaths	174	Eastern Sub-Saharan Africa	2	Female	27	Age-standardized	938	Alcoholic cardiomyopathy	3	Rate	2001	0.0002456860990890573	0.0008535057624754505	2.5334290864164497e-06
1	Deaths	174	Eastern Sub-Saharan Africa	3	Both	27	Age-standardized	938	Alcoholic cardiomyopathy	3	Rate	2001	0.0015561201211727257	0.008727661996363167	0.00032082001806250796
1	Deaths	199	Western Sub-Saharan Africa	1	Male	22	All ages	938	Alcoholic cardiomyopathy	1	Number	1995	160.12507573472584	312.29247090322224	16.509560484454724
1	Deaths	199	Western Sub-Saharan Africa	2	Female	22	All ages	938	Alcoholic cardiomyopathy	1	Number	1995	11.673390777025011	22.44515040906732	0.34648060537838204
1	Deaths	199	Western Sub-Saharan Africa	3	Both	22	All ages	938	Alcoholic cardiomyopathy	1	Number	1995	171.79846651175072	327.813067021845	23.402998271344416
1	Deaths	199	Western Sub-Saharan Africa	1	Male	22	All ages	938	Alcoholic cardiomyopathy	2	Percent	1995	9.62053307329764e-05	0.00018691774349548064	9.871361656141553e-06
1	Deaths	199	Western Sub-Saharan Africa	2	Female	22	All ages	938	Alcoholic cardiomyopathy	2	Percent	1995	8.032584741162153e-06	1.558708316759697e-05	2.4181687606157493e-07
1	Deaths	199	Western Sub-Saharan Africa	3	Both	22	All ages	938	Alcoholic cardiomyopathy	2	Percent	1995	5.50670910092973e-05	0.00010313918293019083	7.517079012727112e-06
1	Deaths	199	Western Sub-Saharan Africa	1	Male	22	All ages	938	Alcoholic cardiomyopathy	3	Rate	1995	0.14422305472011637	0.2812787061182832	0.014869996059200691
1	Deaths	199	Western Sub-Saharan Africa	2	Female	22	All ages	938	Alcoholic cardiomyopathy	3	Rate	1995	0.010444124580797996	0.020081564267378255	0.00030999447174545483
1	Deaths	199	Western Sub-Saharan Africa	3	Both	22	All ages	938	Alcoholic cardiomyopathy	3	Rate	1995	0.07711023856548016	0.1471360269749978	0.010504231012606018
1	Deaths	199	Western Sub-Saharan Africa	1	Male	27	Age-standardized	938	Alcoholic cardiomyopathy	3	Rate	1995	0.2595787253846316	0.51138618882205	0.027091306770136995
1	Deaths	199	Western Sub-Saharan Africa	2	Female	27	Age-standardized	938	Alcoholic cardiomyopathy	3	Rate	1995	0.05876937622034653	0.11306673130314732	0.0017382891217375548
1	Deaths	199	Western Sub-Saharan Africa	3	Both	27	Age-standardized	938	Alcoholic cardiomyopathy	3	Rate	1995	0.17633988825670976	0.3231286059301395	0.026105239359700588
1	Deaths	32	Central Asia	1	Male	22	All ages	938	Alcoholic cardiomyopathy	1	Number	1994	295.56342700497856	364.57464299416404	243.7259748044065
1	Deaths	32	Central Asia	2	Female	22	All ages	938	Alcoholic cardiomyopathy	1	Number	1994	134.34264669833192	162.5793252275033	106.39230708601578
1	Deaths	32	Central Asia	3	Both	22	All ages	938	Alcoholic cardiomyopathy	1	Number	1994	429.90607370330997	506.7627774624674	370.5008480774218
1	Deaths	32	Central Asia	1	Male	22	All ages	938	Alcoholic cardiomyopathy	2	Percent	1994	0.0009393541231298479	0.0011614832353450963	0.0007764706220912058
1	Deaths	32	Central Asia	2	Female	22	All ages	938	Alcoholic cardiomyopathy	2	Percent	1994	0.00048273981199100665	0.0005845654924084357	0.0003812890257524474
1	Deaths	32	Central Asia	3	Both	22	All ages	938	Alcoholic cardiomyopathy	2	Percent	1994	0.0007250488748862525	0.0008604625892508123	0.0006222482103609875
1	Deaths	32	Central Asia	1	Male	22	All ages	938	Alcoholic cardiomyopathy	3	Rate	1994	0.8395350951007787	1.0355584609332686	0.6922930604418146
1	Deaths	32	Central Asia	2	Female	22	All ages	938	Alcoholic cardiomyopathy	3	Rate	1994	0.36620583037554627	0.44317644664635797	0.29001574793664
1	Deaths	32	Central Asia	3	Both	22	All ages	938	Alcoholic cardiomyopathy	3	Rate	1994	0.5980002524793125	0.7049080890139096	0.5153674587230931
1	Deaths	32	Central Asia	1	Male	27	Age-standardized	938	Alcoholic cardiomyopathy	3	Rate	1994	1.3010586839887586	1.615653593236578	1.0786172522357862
1	Deaths	32	Central Asia	2	Female	27	Age-standardized	938	Alcoholic cardiomyopathy	3	Rate	1994	0.4621133653400814	0.560556079352135	0.3668165328268071
1	Deaths	32	Central Asia	3	Both	27	Age-standardized	938	Alcoholic cardiomyopathy	3	Rate	1994	0.8242850876372676	0.9746943002381064	0.7096951757848157
1	Deaths	120	Andean Latin America	1	Male	22	All ages	938	Alcoholic cardiomyopathy	1	Number	1997	0.6787624352455389	1.7355515052002288	0.0959993141728743
1	Deaths	120	Andean Latin America	2	Female	22	All ages	938	Alcoholic cardiomyopathy	1	Number	1997	1.1972219967102202	1.9428608894712898	0.4749986712646404
1	Deaths	120	Andean Latin America	3	Both	22	All ages	938	Alcoholic cardiomyopathy	1	Number	1997	1.87598443195576	3.137454810845661	0.6196369760610814
1	Deaths	120	Andean Latin America	1	Male	22	All ages	938	Alcoholic cardiomyopathy	2	Percent	1997	5.25145208792309e-06	1.31490143728603e-05	7.416234144889911e-07
1	Deaths	120	Andean Latin America	2	Female	22	All ages	938	Alcoholic cardiomyopathy	2	Percent	1997	1.0560985276042967e-05	1.7439474814940407e-05	4.156735644741815e-06
1	Deaths	120	Andean Latin America	3	Both	22	All ages	938	Alcoholic cardiomyopathy	2	Percent	1997	7.735416641378222e-06	1.3189470078992412e-05	2.5958972649532587e-06
1	Deaths	120	Andean Latin America	1	Male	22	All ages	938	Alcoholic cardiomyopathy	3	Rate	1997	0.0031116225070666396	0.007956216851925319	0.0004400856781875671
1	Deaths	120	Andean Latin America	2	Female	22	All ages	938	Alcoholic cardiomyopathy	3	Rate	1997	0.0054368901509590445	0.008823026359084439	0.002157090000529313
1	Deaths	120	Andean Latin America	3	Both	22	All ages	938	Alcoholic cardiomyopathy	3	Rate	1997	0.004279735211973974	0.007157562504905683	0.0014135949850740683
1	Deaths	120	Andean Latin America	1	Male	27	Age-standardized	938	Alcoholic cardiomyopathy	3	Rate	1997	0.006396434163800094	0.016220140830593175	0.0008729983376833555
1	Deaths	120	Andean Latin America	2	Female	27	Age-standardized	938	Alcoholic cardiomyopathy	3	Rate	1997	0.009551109492915457	0.015425714050785409	0.003786829959823517
1	Deaths	120	Andean Latin America	3	Both	27	Age-standardized	938	Alcoholic cardiomyopathy	3	Rate	1997	0.00797209792427527	0.01334763366263777	0.0026012215108419693
1	Deaths	5	East Asia	1	Male	22	All ages	938	Alcoholic cardiomyopathy	1	Number	1998	627.915626091809	1579.393444844706	177.2498674409599
1	Deaths	5	East Asia	2	Female	22	All ages	938	Alcoholic cardiomyopathy	1	Number	1998	158.19396733300889	237.75666108641272	45.354722642862455
1	Deaths	5	East Asia	3	Both	22	All ages	938	Alcoholic cardiomyopathy	1	Number	1998	786.1095934248177	1756.9291417562326	314.91778549705293
1	Deaths	5	East Asia	1	Male	22	All ages	938	Alcoholic cardiomyopathy	2	Percent	1998	0.00012423051050052932	0.0003105440743373847	3.5129418816897486e-05
1	Deaths	5	East Asia	2	Female	22	All ages	938	Alcoholic cardiomyopathy	2	Percent	1998	4.0681544227212184e-05	6.020241701580472e-05	1.181271848381215e-05
1	Deaths	5	East Asia	3	Both	22	All ages	938	Alcoholic cardiomyopathy	2	Percent	1998	8.779771165993561e-05	0.00019664455512342484	3.4528295917444905e-05
1	Deaths	5	East Asia	1	Male	22	All ages	938	Alcoholic cardiomyopathy	3	Rate	1998	0.0941232424363767	0.23674778255925555	0.02656938536280636
1	Deaths	5	East Asia	2	Female	22	All ages	938	Alcoholic cardiomyopathy	3	Rate	1998	0.025215736590782425	0.03789783795003132	0.007229433325374226
1	Deaths	5	East Asia	3	Both	22	All ages	938	Alcoholic cardiomyopathy	3	Rate	1998	0.060727698808939856	0.13572441379883227	0.024327692458153905
1	Deaths	5	East Asia	1	Male	27	Age-standardized	938	Alcoholic cardiomyopathy	3	Rate	1998	0.1100778313125602	0.27559016235357026	0.03102559462917191
1	Deaths	5	East Asia	2	Female	27	Age-standardized	938	Alcoholic cardiomyopathy	3	Rate	1998	0.03400278090929678	0.05068258478860442	0.0102879070796348
1	Deaths	5	East Asia	3	Both	27	Age-standardized	938	Alcoholic cardiomyopathy	3	Rate	1998	0.07232151920636866	0.1551743145111232	0.030725509802646826
1	Deaths	138	North Africa and Middle East	1	Male	22	All ages	938	Alcoholic cardiomyopathy	1	Number	1997	79.50948571492393	145.42335613144704	7.93461900085268
1	Deaths	138	North Africa and Middle East	2	Female	22	All ages	938	Alcoholic cardiomyopathy	1	Number	1997	36.38082495098688	103.64359003229191	10.234225481347226
1	Deaths	138	North Africa and Middle East	3	Both	22	All ages	938	Alcoholic cardiomyopathy	1	Number	1997	115.89031066591075	224.59073542297864	27.152349835712656
1	Deaths	138	North Africa and Middle East	1	Male	22	All ages	938	Alcoholic cardiomyopathy	2	Percent	1997	5.7985737032333515e-05	0.00010610101655723207	5.75859270766021e-06
1	Deaths	138	North Africa and Middle East	2	Female	22	All ages	938	Alcoholic cardiomyopathy	2	Percent	1997	3.425276661459511e-05	9.672178742637211e-05	9.702051822862617e-06
1	Deaths	138	North Africa and Middle East	3	Both	22	All ages	938	Alcoholic cardiomyopathy	2	Percent	1997	4.761852415037783e-05	9.186428413170445e-05	1.115508414024705e-05
1	Deaths	138	North Africa and Middle East	1	Male	22	All ages	938	Alcoholic cardiomyopathy	3	Rate	1997	0.03920764488120776	0.0717110323801903	0.003912712065180957
1	Deaths	138	North Africa and Middle East	2	Female	22	All ages	938	Alcoholic cardiomyopathy	3	Rate	1997	0.018858638448153806	0.053725471990283984	0.005305090206437846
1	Deaths	138	North Africa and Middle East	3	Both	22	All ages	938	Alcoholic cardiomyopathy	3	Rate	1997	0.029287114774929665	0.05675724405192618	0.006861781467995257
1	Deaths	138	North Africa and Middle East	1	Male	27	Age-standardized	938	Alcoholic cardiomyopathy	3	Rate	1997	0.0687115065949979	0.13239814488139018	0.006958073670234022
1	Deaths	138	North Africa and Middle East	2	Female	27	Age-standardized	938	Alcoholic cardiomyopathy	3	Rate	1997	0.04225919413863871	0.12449673413665259	0.010632638929774084
1	Deaths	138	North Africa and Middle East	3	Both	27	Age-standardized	938	Alcoholic cardiomyopathy	3	Rate	1997	0.056734568581487635	0.11654084165282567	0.013664239271828008
1	Deaths	134	Tropical Latin America	1	Male	22	All ages	938	Alcoholic cardiomyopathy	1	Number	1997	2194.5312723258644	2305.152051857683	2083.026443782228
1	Deaths	134	Tropical Latin America	2	Female	22	All ages	938	Alcoholic cardiomyopathy	1	Number	1997	198.40757381549017	214.5004167222126	186.03183158495298
1	Deaths	134	Tropical Latin America	3	Both	22	All ages	938	Alcoholic cardiomyopathy	1	Number	1997	2392.938846141353	2509.1799618893488	2279.6450466762894
1	Deaths	134	Tropical Latin America	1	Male	22	All ages	938	Alcoholic cardiomyopathy	2	Percent	1997	0.0038460910040830124	0.0040620534333136405	0.003643723196975119
1	Deaths	134	Tropical Latin America	2	Female	22	All ages	938	Alcoholic cardiomyopathy	2	Percent	1997	0.0004873852906057335	0.0005290159739463868	0.0004565292407687389
1	Deaths	134	Tropical Latin America	3	Both	22	All ages	938	Alcoholic cardiomyopathy	2	Percent	1997	0.002447606856992994	0.0025789406192275413	0.002326236514364063
1	Deaths	134	Tropical Latin America	1	Male	22	All ages	938	Alcoholic cardiomyopathy	3	Rate	1997	2.597148342047568	2.7280640313248394	2.4651864127580017
1	Deaths	134	Tropical Latin America	2	Female	22	All ages	938	Alcoholic cardiomyopathy	3	Rate	1997	0.22860567638386062	0.24714788808920465	0.21434631687979627
1	Deaths	134	Tropical Latin America	3	Both	22	All ages	938	Alcoholic cardiomyopathy	3	Rate	1997	1.3970262722325606	1.4648892236303512	1.3308839992743693
1	Deaths	134	Tropical Latin America	1	Male	27	Age-standardized	938	Alcoholic cardiomyopathy	3	Rate	1997	3.4472963782189776	3.6274276478198475	3.258186924036613
1	Deaths	134	Tropical Latin America	2	Female	27	Age-standardized	938	Alcoholic cardiomyopathy	3	Rate	1997	0.2825365845506102	0.3050450079496792	0.26416185921921703
1	Deaths	134	Tropical Latin America	3	Both	27	Age-standardized	938	Alcoholic cardiomyopathy	3	Rate	1997	1.7784372890381446	1.8643911359702288	1.689705497675745
1	Deaths	159	South Asia	1	Male	22	All ages	938	Alcoholic cardiomyopathy	1	Number	1998	730.70719172072	1937.1956380077147	117.27437406065515
1	Deaths	159	South Asia	2	Female	22	All ages	938	Alcoholic cardiomyopathy	1	Number	1998	92.30381854926651	227.58166505948782	8.848227915140257
1	Deaths	159	South Asia	3	Both	22	All ages	938	Alcoholic cardiomyopathy	1	Number	1998	823.011010269987	2046.3261784663891	170.44313382193977
1	Deaths	159	South Asia	1	Male	22	All ages	938	Alcoholic cardiomyopathy	2	Percent	1998	0.0001255863041392501	0.0003459575035229236	2.0231558967455858e-05
1	Deaths	159	South Asia	2	Female	22	All ages	938	Alcoholic cardiomyopathy	2	Percent	1998	1.9119735595664836e-05	4.711998588413579e-05	1.828704496106912e-06
1	Deaths	159	South Asia	3	Both	22	All ages	938	Alcoholic cardiomyopathy	2	Percent	1998	7.726254148935656e-05	0.0001969681793651609	1.5919381306991317e-05
1	Deaths	159	South Asia	1	Male	22	All ages	938	Alcoholic cardiomyopathy	3	Rate	1998	0.11037021668922606	0.292605170386846	0.01771379592787007
1	Deaths	159	South Asia	2	Female	22	All ages	938	Alcoholic cardiomyopathy	3	Rate	1998	0.015045868378203764	0.037096664380681973	0.0014422943133223871
1	Deaths	159	South Asia	3	Both	22	All ages	938	Alcoholic cardiomyopathy	3	Rate	1998	0.0645228651234275	0.16042899349355227	0.013362493572473133
1	Deaths	159	South Asia	1	Male	27	Age-standardized	938	Alcoholic cardiomyopathy	3	Rate	1998	0.17888607467900858	0.47758136987166794	0.029113288848429356
1	Deaths	159	South Asia	2	Female	27	Age-standardized	938	Alcoholic cardiomyopathy	3	Rate	1998	0.025915386747767156	0.06569628552579229	0.0023242521830712584
1	Deaths	159	South Asia	3	Both	27	Age-standardized	938	Alcoholic cardiomyopathy	3	Rate	1998	0.10513878749333683	0.2623322097840079	0.021521667607475297
1	Deaths	174	Eastern Sub-Saharan Africa	1	Male	22	All ages	938	Alcoholic cardiomyopathy	1	Number	1997	1.7119795483481957	9.734052935849382	0.3031467479548376
1	Deaths	174	Eastern Sub-Saharan Africa	2	Female	22	All ages	938	Alcoholic cardiomyopathy	1	Number	1997	0.14946325525290322	0.48786967640499757	0.0014840535932631915
1	Deaths	174	Eastern Sub-Saharan Africa	3	Both	22	All ages	938	Alcoholic cardiomyopathy	1	Number	1997	1.861442803601098	9.883177129240334	0.3951285464734965
1	Deaths	174	Eastern Sub-Saharan Africa	1	Male	22	All ages	938	Alcoholic cardiomyopathy	2	Percent	1997	9.787637325437143e-07	5.432401796800803e-06	1.8078403488356193e-07
1	Deaths	174	Eastern Sub-Saharan Africa	2	Female	22	All ages	938	Alcoholic cardiomyopathy	2	Percent	1997	9.872993507801436e-08	3.286717813300555e-07	1.0043673809583516e-09
1	Deaths	174	Eastern Sub-Saharan Africa	3	Both	22	All ages	938	Alcoholic cardiomyopathy	2	Percent	1997	5.688467280401871e-07	2.93943656245751e-06	1.2613581119142994e-07
1	Deaths	174	Eastern Sub-Saharan Africa	1	Male	22	All ages	938	Alcoholic cardiomyopathy	3	Rate	1997	0.0015005241682107286	0.008531750101207334	0.00026570353732298407
1	Deaths	174	Eastern Sub-Saharan Africa	2	Female	22	All ages	938	Alcoholic cardiomyopathy	3	Rate	1997	0.00012900915480537197	0.00042110453503558663	1.2809603231831157e-06
1	Deaths	174	Eastern Sub-Saharan Africa	3	Both	22	All ages	938	Alcoholic cardiomyopathy	3	Rate	1997	0.0008095099634468642	0.0042980264239935876	0.00017183471584180775
1	Deaths	174	Eastern Sub-Saharan Africa	1	Male	27	Age-standardized	938	Alcoholic cardiomyopathy	3	Rate	1997	0.0031462415612135025	0.01767843089567487	0.0005424728268453559
1	Deaths	174	Eastern Sub-Saharan Africa	2	Female	27	Age-standardized	938	Alcoholic cardiomyopathy	3	Rate	1997	0.00026860371680980895	0.000910751634105613	2.755646017993212e-06
1	Deaths	174	Eastern Sub-Saharan Africa	3	Both	27	Age-standardized	938	Alcoholic cardiomyopathy	3	Rate	1997	0.001691394467025757	0.008937386195431211	0.0003469860921487331
1	Deaths	100	High-income North America	1	Male	22	All ages	938	Alcoholic cardiomyopathy	1	Number	1995	4215.875570600961	4458.9464859512445	3959.145553949986
1	Deaths	100	High-income North America	2	Female	22	All ages	938	Alcoholic cardiomyopathy	1	Number	1995	777.8390988004832	859.5634837294184	698.2980427432699
1	Deaths	100	High-income North America	3	Both	22	All ages	938	Alcoholic cardiomyopathy	1	Number	1995	4993.714669401436	5271.5358528386005	4692.501908847004
1	Deaths	100	High-income North America	1	Male	22	All ages	938	Alcoholic cardiomyopathy	2	Percent	1995	0.003278126587148596	0.003466070753559442	0.0030861144269116185
1	Deaths	100	High-income North America	2	Female	22	All ages	938	Alcoholic cardiomyopathy	2	Percent	1995	0.0006294993637789236	0.0006947596235227293	0.0005649502241540312
1	Deaths	100	High-income North America	3	Both	22	All ages	938	Alcoholic cardiomyopathy	2	Percent	1995	0.0019802898088589257	0.002092023149162793	0.001860794454114781
1	Deaths	100	High-income North America	1	Male	22	All ages	938	Alcoholic cardiomyopathy	3	Rate	1995	2.899225650568759	3.066383675251715	2.7226743655318213
1	Deaths	100	High-income North America	2	Female	22	All ages	938	Alcoholic cardiomyopathy	3	Rate	1995	0.5139875293394627	0.5679901048864969	0.46142767351973646
1	Deaths	100	High-income North America	3	Both	22	All ages	938	Alcoholic cardiomyopathy	3	Rate	1995	1.6828127797961812	1.7764346763075798	1.5813082453051375
1	Deaths	100	High-income North America	1	Male	27	Age-standardized	938	Alcoholic cardiomyopathy	3	Rate	1995	2.575171068545537	2.724502072837535	2.4199012940955114
1	Deaths	100	High-income North America	2	Female	27	Age-standardized	938	Alcoholic cardiomyopathy	3	Rate	1995	0.4021087770021736	0.4407546993764452	0.36299992579003076
1	Deaths	100	High-income North America	3	Both	27	Age-standardized	938	Alcoholic cardiomyopathy	3	Rate	1995	1.363880978544077	1.4419921547440628	1.2840822773281133
1	Deaths	65	High-income Asia Pacific	1	Male	22	All ages	938	Alcoholic cardiomyopathy	1	Number	1995	644.5078569597131	678.3005380207883	612.856992046548
1	Deaths	65	High-income Asia Pacific	2	Female	22	All ages	938	Alcoholic cardiomyopathy	1	Number	1995	56.44762450740604	61.04803384419725	50.984525006234534
1	Deaths	65	High-income Asia Pacific	3	Both	22	All ages	938	Alcoholic cardiomyopathy	1	Number	1995	700.9554814671193	736.8057243697829	666.9026403517233
1	Deaths	65	High-income Asia Pacific	1	Male	22	All ages	938	Alcoholic cardiomyopathy	2	Percent	1995	0.0010099329744923463	0.0010597387879304019	0.0009605736018757453
1	Deaths	65	High-income Asia Pacific	2	Female	22	All ages	938	Alcoholic cardiomyopathy	2	Percent	1995	0.0001078537492394204	0.00011635049211543447	9.745117629705219e-05
1	Deaths	65	High-income Asia Pacific	3	Both	22	All ages	938	Alcoholic cardiomyopathy	2	Percent	1995	0.0006034717934667102	0.000633449889884973	0.0005743524776768074
1	Deaths	65	High-income Asia Pacific	1	Male	22	All ages	938	Alcoholic cardiomyopathy	3	Rate	1995	0.7368970928320838	0.7755339041044474	0.7007091238441583
1	Deaths	65	High-income Asia Pacific	2	Female	22	All ages	938	Alcoholic cardiomyopathy	3	Rate	1995	0.06308247849684515	0.06822361996377685	0.056977246260481285
1	Deaths	65	High-income Asia Pacific	3	Both	22	All ages	938	Alcoholic cardiomyopathy	3	Rate	1995	0.3961439207788473	0.41640463085220386	0.37689900958295025
1	Deaths	65	High-income Asia Pacific	1	Male	27	Age-standardized	938	Alcoholic cardiomyopathy	3	Rate	1995	0.6110140937879164	0.6426582308317125	0.5811199337043931
1	Deaths	65	High-income Asia Pacific	2	Female	27	Age-standardized	938	Alcoholic cardiomyopathy	3	Rate	1995	0.04533262448794474	0.048960785849937585	0.041249713515688326
1	Deaths	65	High-income Asia Pacific	3	Both	27	Age-standardized	938	Alcoholic cardiomyopathy	3	Rate	1995	0.30618897601041534	0.32160207743680835	0.29151345866032585
1	Deaths	96	Southern Latin America	1	Male	22	All ages	938	Alcoholic cardiomyopathy	1	Number	1998	597.6688582908791	648.5946111063975	553.7282598181018
1	Deaths	96	Southern Latin America	2	Female	22	All ages	938	Alcoholic cardiomyopathy	1	Number	1998	28.26303607001304	31.69738624179157	25.358863941844216
1	Deaths	96	Southern Latin America	3	Both	22	All ages	938	Alcoholic cardiomyopathy	1	Number	1998	625.9318943608916	677.3483585126696	579.661894523234
1	Deaths	96	Southern Latin America	1	Male	22	All ages	938	Alcoholic cardiomyopathy	2	Percent	1998	0.0027898476383309803	0.003029907161474102	0.002581192580354745
1	Deaths	96	Southern Latin America	2	Female	22	All ages	938	Alcoholic cardiomyopathy	2	Percent	1998	0.00015999002093620618	0.00017924072246443916	0.00014357504333902237
1	Deaths	96	Southern Latin America	3	Both	22	All ages	938	Alcoholic cardiomyopathy	2	Percent	1998	0.0016013181037618964	0.0017338789866612513	0.0014812957097765681
1	Deaths	96	Southern Latin America	1	Male	22	All ages	938	Alcoholic cardiomyopathy	3	Rate	1998	2.255998743252444	2.4482263166942575	2.0901377760007427
1	Deaths	96	Southern Latin America	2	Female	22	All ages	938	Alcoholic cardiomyopathy	3	Rate	1998	0.10219356988444558	0.11461150345031901	0.09169265566555987
1	Deaths	96	Southern Latin America	3	Both	22	All ages	938	Alcoholic cardiomyopathy	3	Rate	1998	1.1559477980114932	1.2509018162573127	1.0704980791072594
1	Deaths	96	Southern Latin America	1	Male	27	Age-standardized	938	Alcoholic cardiomyopathy	3	Rate	1998	2.4819648604973588	2.693399353491607	2.2990941685823993
1	Deaths	96	Southern Latin America	2	Female	27	Age-standardized	938	Alcoholic cardiomyopathy	3	Rate	1998	0.0956132974771063	0.10718460751288265	0.08586579026701467
1	Deaths	96	Southern Latin America	3	Both	27	Age-standardized	938	Alcoholic cardiomyopathy	3	Rate	1998	1.1677411602023864	1.2624233505815357	1.0832707600287719
1	Deaths	174	Eastern Sub-Saharan Africa	1	Male	22	All ages	938	Alcoholic cardiomyopathy	1	Number	1999	1.7303240262009152	9.666374488855698	0.31128326399443773
1	Deaths	174	Eastern Sub-Saharan Africa	2	Female	22	All ages	938	Alcoholic cardiomyopathy	1	Number	1999	0.15123473315922717	0.515335811300151	0.001491056949454815
1	Deaths	174	Eastern Sub-Saharan Africa	3	Both	22	All ages	938	Alcoholic cardiomyopathy	1	Number	1999	1.8815587593601428	9.83364377041944	0.40900144645826014
1	Deaths	174	Eastern Sub-Saharan Africa	1	Male	22	All ages	938	Alcoholic cardiomyopathy	2	Percent	1999	9.65366773446431e-07	5.4443885426957944e-06	1.812271558896143e-07
1	Deaths	174	Eastern Sub-Saharan Africa	2	Female	22	All ages	938	Alcoholic cardiomyopathy	2	Percent	1999	9.728843568054611e-08	3.2754183406706454e-07	9.853475480442096e-10
1	Deaths	174	Eastern Sub-Saharan Africa	3	Both	22	All ages	938	Alcoholic cardiomyopathy	2	Percent	1999	5.604719562961212e-07	2.953724818649176e-06	1.2438358440027255e-07
1	Deaths	174	Eastern Sub-Saharan Africa	1	Male	22	All ages	938	Alcoholic cardiomyopathy	3	Rate	1999	0.001433366155552333	0.008007433191366565	0.0002578608911644858
1	Deaths	174	Eastern Sub-Saharan Africa	2	Female	22	All ages	938	Alcoholic cardiomyopathy	3	Rate	1999	0.00012342646415598908	0.00042057849882121996	1.2168890259664161e-06
1	Deaths	174	Eastern Sub-Saharan Africa	3	Both	22	All ages	938	Alcoholic cardiomyopathy	3	Rate	1999	0.0007735153845178811	0.004042645335654877	0.00016814192464184187
1	Deaths	174	Eastern Sub-Saharan Africa	1	Male	27	Age-standardized	938	Alcoholic cardiomyopathy	3	Rate	1999	0.0030301631858705553	0.017454611836412337	0.0005259585964460796
1	Deaths	174	Eastern Sub-Saharan Africa	2	Female	27	Age-standardized	938	Alcoholic cardiomyopathy	3	Rate	1999	0.0002588774879648513	0.0009168358886445033	2.578593085725336e-06
1	Deaths	174	Eastern Sub-Saharan Africa	3	Both	27	Age-standardized	938	Alcoholic cardiomyopathy	3	Rate	1999	0.001626489273463637	0.008750818614587383	0.0003445269555132014
1	Deaths	199	Western Sub-Saharan Africa	1	Male	22	All ages	938	Alcoholic cardiomyopathy	1	Number	2000	167.32712248441683	316.9810283796404	16.949071391661533
1	Deaths	199	Western Sub-Saharan Africa	2	Female	22	All ages	938	Alcoholic cardiomyopathy	1	Number	2000	12.069938831753934	24.518763998396416	0.3838603130559238
1	Deaths	199	Western Sub-Saharan Africa	3	Both	22	All ages	938	Alcoholic cardiomyopathy	1	Number	2000	179.3970613161704	331.94285510937084	26.460253378009416
1	Deaths	199	Western Sub-Saharan Africa	1	Male	22	All ages	938	Alcoholic cardiomyopathy	2	Percent	2000	9.007011780599645e-05	0.00016334128194444856	9.484159155397548e-06
1	Deaths	199	Western Sub-Saharan Africa	2	Female	22	All ages	938	Alcoholic cardiomyopathy	2	Percent	2000	7.444398664410994e-06	1.5245309438379863e-05	2.5123713721642296e-07
1	Deaths	199	Western Sub-Saharan Africa	3	Both	22	All ages	938	Alcoholic cardiomyopathy	2	Percent	2000	5.152800450868274e-05	9.116394610283592e-05	7.5149394573991e-06
1	Deaths	199	Western Sub-Saharan Africa	1	Male	22	All ages	938	Alcoholic cardiomyopathy	3	Rate	2000	0.12888861939807433	0.24416392582761695	0.013055518909996811
1	Deaths	199	Western Sub-Saharan Africa	2	Female	22	All ages	938	Alcoholic cardiomyopathy	3	Rate	2000	0.009308825328802697	0.01890986313358488	0.0002960486092519714
1	Deaths	199	Western Sub-Saharan Africa	3	Both	22	All ages	938	Alcoholic cardiomyopathy	3	Rate	2000	0.06913600257868777	0.1279240692040803	0.010197247002562217
1	Deaths	199	Western Sub-Saharan Africa	1	Male	27	Age-standardized	938	Alcoholic cardiomyopathy	3	Rate	2000	0.2412378260440738	0.4558670910462269	0.025249605875472727
1	Deaths	199	Western Sub-Saharan Africa	2	Female	27	Age-standardized	938	Alcoholic cardiomyopathy	3	Rate	2000	0.05226392637916441	0.10624093416461332	0.0016580851360633508
1	Deaths	199	Western Sub-Saharan Africa	3	Both	27	Age-standardized	938	Alcoholic cardiomyopathy	3	Rate	2000	0.16070102414008722	0.2835403307753015	0.025373004082730476
1	Deaths	56	Eastern Europe	1	Male	22	All ages	938	Alcoholic cardiomyopathy	1	Number	1997	27831.847875669373	29058.905600436636	26741.534784763124
1	Deaths	56	Eastern Europe	2	Female	22	All ages	938	Alcoholic cardiomyopathy	1	Number	1997	11551.989571598187	11933.281786043102	11190.153545891966
1	Deaths	56	Eastern Europe	3	Both	22	All ages	938	Alcoholic cardiomyopathy	1	Number	1997	39383.837447267506	40694.266236883464	38312.90685890505
1	Deaths	56	Eastern Europe	1	Male	22	All ages	938	Alcoholic cardiomyopathy	2	Percent	1997	0.018205888290341185	0.018998379568469365	0.017502513044713463
1	Deaths	56	Eastern Europe	2	Female	22	All ages	938	Alcoholic cardiomyopathy	2	Percent	1997	0.007801218264661934	0.008051517799326866	0.007557890228644341
1	Deaths	56	Eastern Europe	3	Both	22	All ages	938	Alcoholic cardiomyopathy	2	Percent	1997	0.013086422366056864	0.013515764071974412	0.012731841228844926
1	Deaths	56	Eastern Europe	1	Male	22	All ages	938	Alcoholic cardiomyopathy	3	Rate	1997	26.66682318264681	27.842516996706305	25.622149952942223
1	Deaths	56	Eastern Europe	2	Female	22	All ages	938	Alcoholic cardiomyopathy	3	Rate	1997	9.715131286421437	10.035795004031627	9.410830068687005
1	Deaths	56	Eastern Europe	3	Both	22	All ages	938	Alcoholic cardiomyopathy	3	Rate	1997	17.639081810627435	18.225991622501052	17.159437533024423
1	Deaths	56	Eastern Europe	1	Male	27	Age-standardized	938	Alcoholic cardiomyopathy	3	Rate	1997	23.734475199558943	24.761452099286977	22.886567594479935
1	Deaths	56	Eastern Europe	2	Female	27	Age-standardized	938	Alcoholic cardiomyopathy	3	Rate	1997	7.400315192687389	7.63944401830628	7.177457585710957
1	Deaths	56	Eastern Europe	3	Both	27	Age-standardized	938	Alcoholic cardiomyopathy	3	Rate	1997	14.62689890719601	15.101301358179828	14.229379360037424
1	Deaths	73	Western Europe	1	Male	22	All ages	938	Alcoholic cardiomyopathy	1	Number	1997	6680.355821742168	7026.410579444451	6360.799688202136
1	Deaths	73	Western Europe	2	Female	22	All ages	938	Alcoholic cardiomyopathy	1	Number	1997	2223.546536910048	2416.2313835010777	1977.390120357395
1	Deaths	73	Western Europe	3	Both	22	All ages	938	Alcoholic cardiomyopathy	1	Number	1997	8903.902358652218	9312.634891520262	8359.524813866103
1	Deaths	73	Western Europe	1	Male	22	All ages	938	Alcoholic cardiomyopathy	2	Percent	1997	0.0035152993500325302	0.0036954992614734545	0.0033460456380622616
1	Deaths	73	Western Europe	2	Female	22	All ages	938	Alcoholic cardiomyopathy	2	Percent	1997	0.001142405263449155	0.0012411958123765725	0.0010154237389923438
1	Deaths	73	Western Europe	3	Both	22	All ages	938	Alcoholic cardiomyopathy	2	Percent	1997	0.0023146640856125966	0.0024199207250105237	0.0021730768326422806
1	Deaths	73	Western Europe	1	Male	22	All ages	938	Alcoholic cardiomyopathy	3	Rate	1997	3.4787580699505996	3.658964156740698	3.3123509940375837
1	Deaths	73	Western Europe	2	Female	22	All ages	938	Alcoholic cardiomyopathy	3	Rate	1997	1.1029803012083335	1.1985607563970935	0.9808755132190932
1	Deaths	73	Western Europe	3	Both	22	All ages	938	Alcoholic cardiomyopathy	3	Rate	1997	2.2620141045184905	2.3658515812878367	2.1237163520400206
1	Deaths	73	Western Europe	1	Male	27	Age-standardized	938	Alcoholic cardiomyopathy	3	Rate	1997	2.59091124717768	2.720384532653125	2.465800847543149
1	Deaths	73	Western Europe	2	Female	27	Age-standardized	938	Alcoholic cardiomyopathy	3	Rate	1997	0.6050332329327351	0.6525483969066224	0.5492884341339286
1	Deaths	73	Western Europe	3	Both	27	Age-standardized	938	Alcoholic cardiomyopathy	3	Rate	1997	1.491662220340356	1.5559716106393033	1.4105471670954384
1	Deaths	65	High-income Asia Pacific	1	Male	22	All ages	938	Alcoholic cardiomyopathy	1	Number	1998	617.1371308474594	641.6944304892259	586.8098416372544
1	Deaths	65	High-income Asia Pacific	2	Female	22	All ages	938	Alcoholic cardiomyopathy	1	Number	1998	51.28782321738962	54.87920615757499	46.309237273539054
1	Deaths	65	High-income Asia Pacific	3	Both	22	All ages	938	Alcoholic cardiomyopathy	1	Number	1998	668.42495406485	695.947608760305	635.8125597908097
1	Deaths	65	High-income Asia Pacific	1	Male	22	All ages	938	Alcoholic cardiomyopathy	2	Percent	1998	0.0009373869009278706	0.000974084423423701	0.0008913804787968985
1	Deaths	65	High-income Asia Pacific	2	Female	22	All ages	938	Alcoholic cardiomyopathy	2	Percent	1998	9.513349785316016e-05	0.00010163821713111106	8.595667028163751e-05
1	Deaths	65	High-income Asia Pacific	3	Both	22	All ages	938	Alcoholic cardiomyopathy	2	Percent	1998	0.000558195104949911	0.0005807827314151229	0.0005307782112069726
1	Deaths	65	High-income Asia Pacific	1	Male	22	All ages	938	Alcoholic cardiomyopathy	3	Rate	1998	0.6976575086288657	0.7254188984891717	0.6633732953215178
1	Deaths	65	High-income Asia Pacific	2	Female	22	All ages	938	Alcoholic cardiomyopathy	3	Rate	1998	0.05663936113790552	0.06060548062929982	0.05114129337950939
1	Deaths	65	High-income Asia Pacific	3	Both	22	All ages	938	Alcoholic cardiomyopathy	3	Rate	1998	0.3734008540703701	0.3887757779224347	0.35518265949048194
1	Deaths	65	High-income Asia Pacific	1	Male	27	Age-standardized	938	Alcoholic cardiomyopathy	3	Rate	1998	0.5436206736827138	0.5660122362151909	0.5165141253247836
1	Deaths	65	High-income Asia Pacific	2	Female	27	Age-standardized	938	Alcoholic cardiomyopathy	3	Rate	1998	0.03777737356259205	0.040120659597465524	0.03451197120824867
1	Deaths	65	High-income Asia Pacific	3	Both	27	Age-standardized	938	Alcoholic cardiomyopathy	3	Rate	1998	0.2717558366256736	0.2827414700197017	0.25851187448863855
1	Deaths	104	Caribbean	1	Male	22	All ages	938	Alcoholic cardiomyopathy	1	Number	1998	165.6734021420548	249.7450352988962	115.02470926977841
1	Deaths	104	Caribbean	2	Female	22	All ages	938	Alcoholic cardiomyopathy	1	Number	1998	23.242152342120523	41.999956148949366	10.89209613539016
1	Deaths	104	Caribbean	3	Both	22	All ages	938	Alcoholic cardiomyopathy	1	Number	1998	188.9155544841751	277.44106193134604	136.24224760541543
1	Deaths	104	Caribbean	1	Male	22	All ages	938	Alcoholic cardiomyopathy	2	Percent	1998	0.0010428192154515055	0.0015635050515159705	0.0007171035390961794
1	Deaths	104	Caribbean	2	Female	22	All ages	938	Alcoholic cardiomyopathy	2	Percent	1998	0.00017065010973378283	0.00030755862290161965	7.983093609221175e-05
1	Deaths	104	Caribbean	3	Both	22	All ages	938	Alcoholic cardiomyopathy	2	Percent	1998	0.0006403237870517819	0.0009306902090316638	0.00046077032374449274
1	Deaths	104	Caribbean	1	Male	22	All ages	938	Alcoholic cardiomyopathy	3	Rate	1998	0.8564902718016119	1.2911196993518899	0.5946491303528676
1	Deaths	104	Caribbean	2	Female	22	All ages	938	Alcoholic cardiomyopathy	3	Rate	1998	0.11705172647179705	0.21151945424886406	0.05485458656226524
1	Deaths	104	Caribbean	3	Both	22	All ages	938	Alcoholic cardiomyopathy	3	Rate	1998	0.48193235927531214	0.7077650429659127	0.3475603054535624
1	Deaths	104	Caribbean	1	Male	27	Age-standardized	938	Alcoholic cardiomyopathy	3	Rate	1998	1.0464122264979867	1.5758504722719142	0.7276710538648558
1	Deaths	104	Caribbean	2	Female	27	Age-standardized	938	Alcoholic cardiomyopathy	3	Rate	1998	0.1342212698203015	0.24321056519322998	0.06328910419454309
1	Deaths	104	Caribbean	3	Both	27	Age-standardized	938	Alcoholic cardiomyopathy	3	Rate	1998	0.5736652623935588	0.8427188986291563	0.41416719734771373
1	Deaths	124	Central Latin America	1	Male	22	All ages	938	Alcoholic cardiomyopathy	1	Number	1997	247.42147521504197	264.8741259892799	228.5299665901994
1	Deaths	124	Central Latin America	2	Female	22	All ages	938	Alcoholic cardiomyopathy	1	Number	1997	26.378563587723093	29.324143470675274	24.398957339077516
1	Deaths	124	Central Latin America	3	Both	22	All ages	938	Alcoholic cardiomyopathy	1	Number	1997	273.8000388027651	291.1937430125063	253.95237157934582
1	Deaths	124	Central Latin America	1	Male	22	All ages	938	Alcoholic cardiomyopathy	2	Percent	1997	0.00046497347943704934	0.000498193802286791	0.00042898764924105147
1	Deaths	124	Central Latin America	2	Female	22	All ages	938	Alcoholic cardiomyopathy	2	Percent	1997	6.688061034230213e-05	7.443490113437946e-05	6.180106876848856e-05
1	Deaths	124	Central Latin America	3	Both	22	All ages	938	Alcoholic cardiomyopathy	2	Percent	1997	0.00029551367426621883	0.00031530200980332823	0.000274234977602955
1	Deaths	124	Central Latin America	1	Male	22	All ages	938	Alcoholic cardiomyopathy	3	Rate	1997	0.26545376184015884	0.2841783765813709	0.24518542406979466
1	Deaths	124	Central Latin America	2	Female	22	All ages	938	Alcoholic cardiomyopathy	3	Rate	1997	0.027408328888332344	0.030468898199861566	0.025351442850855718
1	Deaths	124	Central Latin America	3	Both	22	All ages	938	Alcoholic cardiomyopathy	3	Rate	1997	0.1445237408083587	0.153704905317677	0.13404726634914835
1	Deaths	124	Central Latin America	1	Male	27	Age-standardized	938	Alcoholic cardiomyopathy	3	Rate	1997	0.4358127152518411	0.4683251166491688	0.40201952557109877
1	Deaths	124	Central Latin America	2	Female	27	Age-standardized	938	Alcoholic cardiomyopathy	3	Rate	1997	0.04372830473471436	0.048441658124721725	0.04044382677704084
1	Deaths	124	Central Latin America	3	Both	27	Age-standardized	938	Alcoholic cardiomyopathy	3	Rate	1997	0.23119739348569315	0.24683340199652978	0.21441301023647236
1	Deaths	5	East Asia	1	Male	22	All ages	938	Alcoholic cardiomyopathy	1	Number	2000	667.8090651346066	1716.6684116896074	184.78290884598638
1	Deaths	5	East Asia	2	Female	22	All ages	938	Alcoholic cardiomyopathy	1	Number	2000	172.73435612564768	261.84947596164363	41.453811073688264
1	Deaths	5	East Asia	3	Both	22	All ages	938	Alcoholic cardiomyopathy	1	Number	2000	840.5434212602545	1940.4311813332502	323.79538787434456
1	Deaths	5	East Asia	1	Male	22	All ages	938	Alcoholic cardiomyopathy	2	Percent	2000	0.00012661735516302552	0.00033008342027074865	3.4568270106346684e-05
1	Deaths	5	East Asia	2	Female	22	All ages	938	Alcoholic cardiomyopathy	2	Percent	2000	4.330544507496041e-05	6.532988364816228e-05	1.0359209586219579e-05
1	Deaths	5	East Asia	3	Both	22	All ages	938	Alcoholic cardiomyopathy	2	Percent	2000	9.067441999689372e-05	0.00020829970804975016	3.468511438859157e-05
1	Deaths	5	East Asia	1	Male	22	All ages	938	Alcoholic cardiomyopathy	3	Rate	2000	0.09948187859204058	0.25572788305902083	0.027526656739820167
1	Deaths	5	East Asia	2	Female	22	All ages	938	Alcoholic cardiomyopathy	3	Rate	2000	0.027268049284199576	0.041335867257178256	0.006543947531509005
1	Deaths	5	East Asia	3	Both	22	All ages	938	Alcoholic cardiomyopathy	3	Rate	2000	0.0644215466175756	0.14871995264567314	0.0248165640785432
1	Deaths	5	East Asia	1	Male	27	Age-standardized	938	Alcoholic cardiomyopathy	3	Rate	2000	0.11189578080434816	0.29277617289993074	0.030522880470599773
1	Deaths	5	East Asia	2	Female	27	Age-standardized	938	Alcoholic cardiomyopathy	3	Rate	2000	0.03480875619001319	0.05197051986198445	0.008990678801018582
1	Deaths	5	East Asia	3	Both	27	Age-standardized	938	Alcoholic cardiomyopathy	3	Rate	2000	0.07347176526870464	0.16345338389872963	0.030591747842775754
1	Deaths	174	Eastern Sub-Saharan Africa	1	Male	22	All ages	938	Alcoholic cardiomyopathy	1	Number	1998	1.7351030435922759	9.860400531563556	0.3102240874928813
1	Deaths	174	Eastern Sub-Saharan Africa	2	Female	22	All ages	938	Alcoholic cardiomyopathy	1	Number	1998	0.1514586851422789	0.5023124361491814	0.0015277367463741103
1	Deaths	174	Eastern Sub-Saharan Africa	3	Both	22	All ages	938	Alcoholic cardiomyopathy	1	Number	1998	1.886561728734555	10.069274010381847	0.4023475304837505
1	Deaths	174	Eastern Sub-Saharan Africa	1	Male	22	All ages	938	Alcoholic cardiomyopathy	2	Percent	1998	9.84869406586558e-07	5.479078528958051e-06	1.8486676267823886e-07
1	Deaths	174	Eastern Sub-Saharan Africa	2	Female	22	All ages	938	Alcoholic cardiomyopathy	2	Percent	1998	9.866326545345136e-08	3.288538681112741e-07	9.908646588854969e-10
1	Deaths	174	Eastern Sub-Saharan Africa	3	Both	22	All ages	938	Alcoholic cardiomyopathy	2	Percent	1998	5.70906617587842e-07	2.9859145281570525e-06	1.252198258983253e-07
1	Deaths	174	Eastern Sub-Saharan Africa	1	Male	22	All ages	938	Alcoholic cardiomyopathy	3	Rate	1998	0.0014773277039577123	0.008395491513425788	0.00026413568956653254
1	Deaths	174	Eastern Sub-Saharan Africa	2	Female	22	All ages	938	Alcoholic cardiomyopathy	3	Rate	1998	0.00012701514568582047	0.00042124548484857974	1.2811791230592304e-06
1	Deaths	174	Eastern Sub-Saharan Africa	3	Both	22	All ages	938	Alcoholic cardiomyopathy	3	Rate	1998	0.000797048912167006	0.0042541432777128034	0.0001699868372185539
1	Deaths	174	Eastern Sub-Saharan Africa	1	Male	27	Age-standardized	938	Alcoholic cardiomyopathy	3	Rate	1998	0.003109035148011821	0.017764023147710813	0.0005414038965805763
1	Deaths	174	Eastern Sub-Saharan Africa	2	Female	27	Age-standardized	938	Alcoholic cardiomyopathy	3	Rate	1998	0.00026524523593699287	0.000930293458490833	2.7006857959076933e-06
1	Deaths	174	Eastern Sub-Saharan Africa	3	Both	27	Age-standardized	938	Alcoholic cardiomyopathy	3	Rate	1998	0.0016699916237521307	0.0089803562690536	0.000343585904655069
1	Deaths	9	Southeast Asia	1	Male	22	All ages	938	Alcoholic cardiomyopathy	1	Number	1997	191.73436179808064	373.8597903823642	32.36779019435897
1	Deaths	9	Southeast Asia	2	Female	22	All ages	938	Alcoholic cardiomyopathy	1	Number	1997	29.35907237171302	46.798617096968265	4.196571569488682
1	Deaths	9	Southeast Asia	3	Both	22	All ages	938	Alcoholic cardiomyopathy	1	Number	1997	221.09343416979377	406.70410058670484	53.31432147223652
1	Deaths	9	Southeast Asia	1	Male	22	All ages	938	Alcoholic cardiomyopathy	2	Percent	1997	0.00010031631312937434	0.00019902214462599633	1.7117542609922626e-05
1	Deaths	9	Southeast Asia	2	Female	22	All ages	938	Alcoholic cardiomyopathy	2	Percent	1997	1.8729865402636155e-05	3.0312556455823552e-05	2.7250670331326455e-06
1	Deaths	9	Southeast Asia	3	Both	22	All ages	938	Alcoholic cardiomyopathy	2	Percent	1997	6.356845364871066e-05	0.00011900243641623103	1.5331548573475446e-05
1	Deaths	9	Southeast Asia	1	Male	22	All ages	938	Alcoholic cardiomyopathy	3	Rate	1997	0.07411056163577599	0.14450700843831657	0.01251103395195862
1	Deaths	9	Southeast Asia	2	Female	22	All ages	938	Alcoholic cardiomyopathy	3	Rate	1997	0.011208199295363253	0.017865967307454465	0.0016020945727632362
1	Deaths	9	Southeast Asia	3	Both	22	All ages	938	Alcoholic cardiomyopathy	3	Rate	1997	0.04246433547099301	0.07811366913537146	0.010239821191011748
1	Deaths	9	Southeast Asia	1	Male	27	Age-standardized	938	Alcoholic cardiomyopathy	3	Rate	1997	0.11039851843719467	0.2226131401401685	0.019104055974787787
1	Deaths	9	Southeast Asia	2	Female	27	Age-standardized	938	Alcoholic cardiomyopathy	3	Rate	1997	0.019031477388378765	0.03031562572640245	0.0024786679556905366
1	Deaths	9	Southeast Asia	3	Both	27	Age-standardized	938	Alcoholic cardiomyopathy	3	Rate	1997	0.062341970880525996	0.11727564438531113	0.015552835806484595
1	Deaths	21	Oceania	1	Male	22	All ages	938	Alcoholic cardiomyopathy	1	Number	1995	1.6448706750554463	3.8393990175170067	0.14301127566658192
1	Deaths	21	Oceania	2	Female	22	All ages	938	Alcoholic cardiomyopathy	1	Number	1995	1.3549942617296322	3.1043273144351375	0.06859901661259368
1	Deaths	21	Oceania	3	Both	22	All ages	938	Alcoholic cardiomyopathy	1	Number	1995	2.999864936785078	5.852285987232046	0.3795734086896635
1	Deaths	21	Oceania	1	Male	22	All ages	938	Alcoholic cardiomyopathy	2	Percent	1995	5.437650828851896e-05	0.00012526849082544674	4.8417910135803585e-06
1	Deaths	21	Oceania	2	Female	22	All ages	938	Alcoholic cardiomyopathy	2	Percent	1995	5.709888757992083e-05	0.00012887998665583213	3.043674695051848e-06
1	Deaths	21	Oceania	3	Both	22	All ages	938	Alcoholic cardiomyopathy	2	Percent	1995	5.557245401389807e-05	0.00010393788056755381	7.320609635897242e-06
1	Deaths	21	Oceania	1	Male	22	All ages	938	Alcoholic cardiomyopathy	3	Rate	1995	0.04324786777942347	0.10094764505205053	0.0037601331428603235
1	Deaths	21	Oceania	2	Female	22	All ages	938	Alcoholic cardiomyopathy	3	Rate	1995	0.03807457237987439	0.08722984175106857	0.0019275935677176797
1	Deaths	21	Oceania	3	Both	22	All ages	938	Alcoholic cardiomyopathy	3	Rate	1995	0.04074714699645309	0.07949156459109993	0.0051557432770282675
1	Deaths	21	Oceania	1	Male	27	Age-standardized	938	Alcoholic cardiomyopathy	3	Rate	1995	0.08462676487158893	0.19548873087073837	0.007290715591975644
1	Deaths	21	Oceania	2	Female	27	Age-standardized	938	Alcoholic cardiomyopathy	3	Rate	1995	0.05875209495742848	0.12487445179387374	0.0033047683300882745
1	Deaths	21	Oceania	3	Both	27	Age-standardized	938	Alcoholic cardiomyopathy	3	Rate	1995	0.07274355752750053	0.13489460873007497	0.00980976709263885
1	Deaths	120	Andean Latin America	1	Male	22	All ages	938	Alcoholic cardiomyopathy	1	Number	1999	0.7048528417628109	1.7913174554739002	0.12684639612174334
1	Deaths	120	Andean Latin America	2	Female	22	All ages	938	Alcoholic cardiomyopathy	1	Number	1999	0.9124402860478406	1.658957426991685	0.19835364393085334
1	Deaths	120	Andean Latin America	3	Both	22	All ages	938	Alcoholic cardiomyopathy	1	Number	1999	1.6172931278106504	2.8343211523257903	0.39406549542206243
1	Deaths	120	Andean Latin America	1	Male	22	All ages	938	Alcoholic cardiomyopathy	2	Percent	1999	5.441265536910037e-06	1.3800847730225791e-05	9.662650887188137e-07
1	Deaths	120	Andean Latin America	2	Female	22	All ages	938	Alcoholic cardiomyopathy	2	Percent	1999	8.351353499482928e-06	1.5341628802488158e-05	1.8190055507578616e-06
1	Deaths	120	Andean Latin America	3	Both	22	All ages	938	Alcoholic cardiomyopathy	2	Percent	1999	6.774357563191879e-06	1.2046841231830456e-05	1.6827943103686394e-06
1	Deaths	120	Andean Latin America	1	Male	22	All ages	938	Alcoholic cardiomyopathy	3	Rate	1999	0.0031119058959464575	0.007908617261526023	0.0005600233475452801
1	Deaths	120	Andean Latin America	2	Female	22	All ages	938	Alcoholic cardiomyopathy	3	Rate	1999	0.003996948045034025	0.00726706913975676	0.0008688888702720338
1	Deaths	120	Andean Latin America	3	Both	22	All ages	938	Alcoholic cardiomyopathy	3	Rate	1999	0.003556161175825777	0.0062322053240696194	0.0008664851111124958
1	Deaths	120	Andean Latin America	1	Male	27	Age-standardized	938	Alcoholic cardiomyopathy	3	Rate	1999	0.006050622697734992	0.015120127606200368	0.0010755176267039967
1	Deaths	120	Andean Latin America	2	Female	27	Age-standardized	938	Alcoholic cardiomyopathy	3	Rate	1999	0.0066524338437044025	0.012115098696033739	0.001453958605300812
1	Deaths	120	Andean Latin America	3	Both	27	Age-standardized	938	Alcoholic cardiomyopathy	3	Rate	1999	0.0063096592222748275	0.011024543377273457	0.001553470919455879
1	Deaths	5	East Asia	1	Male	22	All ages	938	Alcoholic cardiomyopathy	1	Number	2003	755.8674825121233	2024.9146272074686	199.88903953296239
1	Deaths	5	East Asia	2	Female	22	All ages	938	Alcoholic cardiomyopathy	1	Number	2003	204.0336749182994	303.9500503306656	38.65817406395391
1	Deaths	5	East Asia	3	Both	22	All ages	938	Alcoholic cardiomyopathy	1	Number	2003	959.9011574304233	2288.7480769164686	345.6571438860164
1	Deaths	5	East Asia	1	Male	22	All ages	938	Alcoholic cardiomyopathy	2	Percent	2003	0.00013523733903404248	0.00036018975057744874	3.413228409725066e-05
1	Deaths	5	East Asia	2	Female	22	All ages	938	Alcoholic cardiomyopathy	2	Percent	2003	4.970139971338809e-05	7.326540967452217e-05	9.394723837065454e-06
1	Deaths	5	East Asia	3	Both	22	All ages	938	Alcoholic cardiomyopathy	2	Percent	2003	9.90099956987467e-05	0.00023469335471339544	3.7399490669478374e-05
1	Deaths	5	East Asia	1	Male	22	All ages	938	Alcoholic cardiomyopathy	3	Rate	2003	0.1111795531397368	0.29784202734959203	0.02940141573354361
1	Deaths	5	East Asia	2	Female	22	All ages	938	Alcoholic cardiomyopathy	3	Rate	2003	0.03163738689969577	0.04713038347392335	0.005994322310701082
1	Deaths	5	East Asia	3	Both	22	All ages	938	Alcoholic cardiomyopathy	3	Rate	2003	0.07245766769172912	0.17276502513157782	0.026091759837033615
1	Deaths	5	East Asia	1	Male	27	Age-standardized	938	Alcoholic cardiomyopathy	3	Rate	2003	0.11805722197108126	0.31857742784303916	0.030454836785027906
1	Deaths	5	East Asia	2	Female	27	Age-standardized	938	Alcoholic cardiomyopathy	3	Rate	2003	0.03734660220945758	0.056390033393298844	0.007508911925907768
1	Deaths	5	East Asia	3	Both	27	Age-standardized	938	Alcoholic cardiomyopathy	3	Rate	2003	0.07750598547884036	0.17542429361631245	0.029379210769248477
1	Deaths	70	Australasia	1	Male	22	All ages	938	Alcoholic cardiomyopathy	1	Number	1995	212.17857503202168	227.60578329764988	197.53018951866312
1	Deaths	70	Australasia	2	Female	22	All ages	938	Alcoholic cardiomyopathy	1	Number	1995	45.69236413302677	50.70382964946273	39.97705283320166
1	Deaths	70	Australasia	3	Both	22	All ages	938	Alcoholic cardiomyopathy	1	Number	1995	257.87093916504836	275.3960600185351	241.17139463891897
1	Deaths	70	Australasia	1	Male	22	All ages	938	Alcoholic cardiomyopathy	2	Percent	1995	0.002625726635588097	0.0028200911802718468	0.0024490038811070536
1	Deaths	70	Australasia	2	Female	22	All ages	938	Alcoholic cardiomyopathy	2	Percent	1995	0.000632738726960562	0.0007016004726561673	0.0005529737957444261
1	Deaths	70	Australasia	3	Both	22	All ages	938	Alcoholic cardiomyopathy	2	Percent	1995	0.001685195274544936	0.0017932944212297284	0.0015777185099446914
1	Deaths	70	Australasia	1	Male	22	All ages	938	Alcoholic cardiomyopathy	3	Rate	1995	1.988991732258951	2.133608547069499	1.8516757112016198
1	Deaths	70	Australasia	2	Female	22	All ages	938	Alcoholic cardiomyopathy	3	Rate	1995	0.42022535686562384	0.46631500280587196	0.3676625539523218
1	Deaths	70	Australasia	3	Both	22	All ages	938	Alcoholic cardiomyopathy	3	Rate	1995	1.1971198999954848	1.2784771517721452	1.119595239256979
1	Deaths	70	Australasia	1	Male	27	Age-standardized	938	Alcoholic cardiomyopathy	3	Rate	1995	1.7822841443876645	1.9094673008493086	1.6622208642163596
1	Deaths	70	Australasia	2	Female	27	Age-standardized	938	Alcoholic cardiomyopathy	3	Rate	1995	0.31076641694635493	0.34332763233050273	0.2732583872665857
1	Deaths	70	Australasia	3	Both	27	Age-standardized	938	Alcoholic cardiomyopathy	3	Rate	1995	1.0118439435988842	1.080528395411101	0.9463519117351008
1	Deaths	56	Eastern Europe	1	Male	22	All ages	938	Alcoholic cardiomyopathy	1	Number	1995	31695.82383417611	32729.635611939946	30518.981300949075
1	Deaths	56	Eastern Europe	2	Female	22	All ages	938	Alcoholic cardiomyopathy	1	Number	1995	13317.954564787335	13711.808863610566	12897.671788921984
1	Deaths	56	Eastern Europe	3	Both	22	All ages	938	Alcoholic cardiomyopathy	1	Number	1995	45013.778398963426	46213.005103060525	43732.48028140482
1	Deaths	56	Eastern Europe	1	Male	22	All ages	938	Alcoholic cardiomyopathy	2	Percent	1995	0.018342596544487284	0.018953108126929148	0.01767419911596477
1	Deaths	56	Eastern Europe	2	Female	22	All ages	938	Alcoholic cardiomyopathy	2	Percent	1995	0.008397550927040559	0.008648676702123069	0.00813436747397919
1	Deaths	56	Eastern Europe	3	Both	22	All ages	938	Alcoholic cardiomyopathy	2	Percent	1995	0.013583231046852225	0.0139467477310999	0.013199811603199808
1	Deaths	56	Eastern Europe	1	Male	22	All ages	938	Alcoholic cardiomyopathy	3	Rate	1995	30.113868679785252	31.09608237071403	28.99576297324819
1	Deaths	56	Eastern Europe	2	Female	22	All ages	938	Alcoholic cardiomyopathy	3	Rate	1995	11.120389872310255	11.44925518976522	10.769456979312041
1	Deaths	56	Eastern Europe	3	Both	22	All ages	938	Alcoholic cardiomyopathy	3	Rate	1995	20.004805720394764	20.537760253061226	19.435377407035087
1	Deaths	56	Eastern Europe	1	Male	27	Age-standardized	938	Alcoholic cardiomyopathy	3	Rate	1995	27.11627846347758	28.016249491362125	26.076202898190232
1	Deaths	56	Eastern Europe	2	Female	27	Age-standardized	938	Alcoholic cardiomyopathy	3	Rate	1995	8.668067107671446	8.924765195518303	8.394751503657563
1	Deaths	56	Eastern Europe	3	Both	27	Age-standardized	938	Alcoholic cardiomyopathy	3	Rate	1995	16.85301472750313	17.31822150243764	16.365546914039825
1	Deaths	56	Eastern Europe	1	Male	22	All ages	938	Alcoholic cardiomyopathy	1	Number	1999	29550.32960728195	30651.026722348593	28551.004042862114
1	Deaths	56	Eastern Europe	2	Female	22	All ages	938	Alcoholic cardiomyopathy	1	Number	1999	11982.116987215903	12350.606995915323	11619.303327370953
1	Deaths	56	Eastern Europe	3	Both	22	All ages	938	Alcoholic cardiomyopathy	1	Number	1999	41532.446594497844	42724.67396075758	40528.76535579803
1	Deaths	56	Eastern Europe	1	Male	22	All ages	938	Alcoholic cardiomyopathy	2	Percent	1999	0.01819927453716766	0.018863152682701424	0.0175929949364767
1	Deaths	56	Eastern Europe	2	Female	22	All ages	938	Alcoholic cardiomyopathy	2	Percent	1999	0.007838674384463252	0.008077612710020563	0.007602401382926121
1	Deaths	56	Eastern Europe	3	Both	22	All ages	938	Alcoholic cardiomyopathy	2	Percent	1999	0.013175288816939629	0.013558242085390748	0.012857022707732839
1	Deaths	56	Eastern Europe	1	Male	22	All ages	938	Alcoholic cardiomyopathy	3	Rate	1999	28.53773163478804	29.600711279970003	27.572649852208954
1	Deaths	56	Eastern Europe	2	Female	22	All ages	938	Alcoholic cardiomyopathy	3	Rate	1999	10.151757258357586	10.463957608632729	9.844366151369396
1	Deaths	56	Eastern Europe	3	Both	22	All ages	938	Alcoholic cardiomyopathy	3	Rate	1999	18.743917909614108	19.28197944258743	18.290948718338456
1	Deaths	56	Eastern Europe	1	Male	27	Age-standardized	938	Alcoholic cardiomyopathy	3	Rate	1999	24.929945238026537	25.861706512054514	24.155245230427656
1	Deaths	56	Eastern Europe	2	Female	27	Age-standardized	938	Alcoholic cardiomyopathy	3	Rate	1999	7.740793904145477	7.973503553098301	7.513054982044603
1	Deaths	56	Eastern Europe	3	Both	27	Age-standardized	938	Alcoholic cardiomyopathy	3	Rate	1999	15.365894244176499	15.811734614712496	14.99396516084149
1	Deaths	42	Central Europe	1	Male	22	All ages	938	Alcoholic cardiomyopathy	1	Number	1997	3074.4654482974406	3484.6976099276267	2751.889108345602
1	Deaths	42	Central Europe	2	Female	22	All ages	938	Alcoholic cardiomyopathy	1	Number	1997	983.3718276746397	1080.593118340641	893.3274868643014
1	Deaths	42	Central Europe	3	Both	22	All ages	938	Alcoholic cardiomyopathy	1	Number	1997	4057.837275972081	4474.914075758865	3689.2431297473986
1	Deaths	42	Central Europe	1	Male	22	All ages	938	Alcoholic cardiomyopathy	2	Percent	1997	0.004141426081879745	0.00468014073620294	0.0037104808380578913
1	Deaths	42	Central Europe	2	Female	22	All ages	938	Alcoholic cardiomyopathy	2	Percent	1997	0.0015032847233388822	0.0016503770589982394	0.0013738720068000583
1	Deaths	42	Central Europe	3	Both	22	All ages	938	Alcoholic cardiomyopathy	2	Percent	1997	0.0029056772624301438	0.0032083001150955467	0.0026407746591704277
1	Deaths	42	Central Europe	1	Male	22	All ages	938	Alcoholic cardiomyopathy	3	Rate	1997	5.095988347768867	5.775956410739016	4.5613115731214835
1	Deaths	42	Central Europe	2	Female	22	All ages	938	Alcoholic cardiomyopathy	3	Rate	1997	1.5488279438829957	1.7019531885627686	1.4070065215982417
1	Deaths	42	Central Europe	3	Both	22	All ages	938	Alcoholic cardiomyopathy	3	Rate	1997	3.277141906390121	3.613976472639934	2.979462319730598
1	Deaths	42	Central Europe	1	Male	27	Age-standardized	938	Alcoholic cardiomyopathy	3	Rate	1997	4.730452482600526	5.3754123957556486	4.223068202132473
1	Deaths	42	Central Europe	2	Female	27	Age-standardized	938	Alcoholic cardiomyopathy	3	Rate	1997	1.107775740452555	1.2152847461591685	1.0022648125288933
1	Deaths	42	Central Europe	3	Both	27	Age-standardized	938	Alcoholic cardiomyopathy	3	Rate	1997	2.6735182427735227	2.9279520650834128	2.4286514271501805
1	Deaths	174	Eastern Sub-Saharan Africa	1	Male	22	All ages	938	Alcoholic cardiomyopathy	1	Number	2003	1.7363019489651665	10.770409474387938	0.29313922495432687
1	Deaths	174	Eastern Sub-Saharan Africa	2	Female	22	All ages	938	Alcoholic cardiomyopathy	1	Number	2003	0.149247442403024	0.5098622686305249	0.0015746102349257897
1	Deaths	174	Eastern Sub-Saharan Africa	3	Both	22	All ages	938	Alcoholic cardiomyopathy	1	Number	2003	1.8855493913681913	10.922111238998157	0.38658595178308663
1	Deaths	174	Eastern Sub-Saharan Africa	1	Male	22	All ages	938	Alcoholic cardiomyopathy	2	Percent	2003	1.0053371590514167e-06	6.090730795010784e-06	1.7853155468555419e-07
1	Deaths	174	Eastern Sub-Saharan Africa	2	Female	22	All ages	938	Alcoholic cardiomyopathy	2	Percent	2003	9.757951269589059e-08	3.272249981555205e-07	1.0632598529488346e-09
1	Deaths	174	Eastern Sub-Saharan Africa	3	Both	22	All ages	938	Alcoholic cardiomyopathy	2	Percent	2003	5.775599933839714e-07	3.2908000415231703e-06	1.2066112546114753e-07
1	Deaths	174	Eastern Sub-Saharan Africa	1	Male	22	All ages	938	Alcoholic cardiomyopathy	3	Rate	2003	0.0012910309977215845	0.008008360814129348	0.00021796429261032227
1	Deaths	174	Eastern Sub-Saharan Africa	2	Female	22	All ages	938	Alcoholic cardiomyopathy	3	Rate	2003	0.00010946013992118653	0.0003739400445745934	1.1548409397253237e-06
1	Deaths	174	Eastern Sub-Saharan Africa	3	Both	22	All ages	938	Alcoholic cardiomyopathy	3	Rate	2003	0.0006961902629916945	0.004032706610981512	0.0001427368472408301
1	Deaths	174	Eastern Sub-Saharan Africa	1	Male	27	Age-standardized	938	Alcoholic cardiomyopathy	3	Rate	2003	0.0027712286752342784	0.0172663883269904	0.00045455859232351183
1	Deaths	174	Eastern Sub-Saharan Africa	2	Female	27	Age-standardized	938	Alcoholic cardiomyopathy	3	Rate	2003	0.00023454459655022626	0.0008415899564368724	2.4267703438030998e-06
1	Deaths	174	Eastern Sub-Saharan Africa	3	Both	27	Age-standardized	938	Alcoholic cardiomyopathy	3	Rate	2003	0.0014813847824418035	0.008597851193389405	0.00030184462176387813
1	Deaths	9	Southeast Asia	1	Male	22	All ages	938	Alcoholic cardiomyopathy	1	Number	1999	204.14315406411083	400.1499541022371	35.22076452228509
1	Deaths	9	Southeast Asia	2	Female	22	All ages	938	Alcoholic cardiomyopathy	1	Number	1999	30.865163973848357	48.46949256937955	4.3485132794881745
1	Deaths	9	Southeast Asia	3	Both	22	All ages	938	Alcoholic cardiomyopathy	1	Number	1999	235.0083180379591	433.8419903544779	56.38469934672844
1	Deaths	9	Southeast Asia	1	Male	22	All ages	938	Alcoholic cardiomyopathy	2	Percent	1999	0.00010418425106248543	0.00020562016902472588	1.813796236825207e-05
1	Deaths	9	Southeast Asia	2	Female	22	All ages	938	Alcoholic cardiomyopathy	2	Percent	1999	1.915938323957123e-05	2.989649382884263e-05	2.754557219320929e-06
1	Deaths	9	Southeast Asia	3	Both	22	All ages	938	Alcoholic cardiomyopathy	2	Percent	1999	6.581632576731432e-05	0.00012252514133685472	1.5842244186396918e-05
1	Deaths	9	Southeast Asia	1	Male	22	All ages	938	Alcoholic cardiomyopathy	3	Rate	1999	0.07667114870178275	0.1502864829077206	0.013228053061385215
1	Deaths	9	Southeast Asia	2	Female	22	All ages	938	Alcoholic cardiomyopathy	3	Rate	1999	0.011462146719998942	0.017999724081973107	0.001614872263940953
1	Deaths	9	Southeast Asia	3	Both	22	All ages	938	Alcoholic cardiomyopathy	3	Rate	1999	0.043882725253055706	0.08101061709181423	0.010528624223032723
1	Deaths	9	Southeast Asia	1	Male	27	Age-standardized	938	Alcoholic cardiomyopathy	3	Rate	1999	0.11120286953361487	0.22506948544360497	0.019597000006727226
1	Deaths	9	Southeast Asia	2	Female	27	Age-standardized	938	Alcoholic cardiomyopathy	3	Rate	1999	0.01894893007613881	0.029203286157149948	0.002422725625100156
1	Deaths	9	Southeast Asia	3	Both	27	Age-standardized	938	Alcoholic cardiomyopathy	3	Rate	1999	0.0625923545704488	0.11816250611702137	0.015985874381766445
1	Deaths	199	Western Sub-Saharan Africa	1	Male	22	All ages	938	Alcoholic cardiomyopathy	1	Number	1999	167.5304625695076	311.14880418232457	16.573133569705572
1	Deaths	199	Western Sub-Saharan Africa	2	Female	22	All ages	938	Alcoholic cardiomyopathy	1	Number	1999	12.058356460776821	23.399593080187948	0.3858327455139846
1	Deaths	199	Western Sub-Saharan Africa	3	Both	22	All ages	938	Alcoholic cardiomyopathy	1	Number	1999	179.58881903028436	326.5163260075445	26.49880881779877
1	Deaths	199	Western Sub-Saharan Africa	1	Male	22	All ages	938	Alcoholic cardiomyopathy	2	Percent	1999	9.204590103555306e-05	0.0001702429067919692	9.53835117688587e-06
1	Deaths	199	Western Sub-Saharan Africa	2	Female	22	All ages	938	Alcoholic cardiomyopathy	2	Percent	1999	7.58266026740199e-06	1.526400646671921e-05	2.492314015227651e-07
1	Deaths	199	Western Sub-Saharan Africa	3	Both	22	All ages	938	Alcoholic cardiomyopathy	2	Percent	1999	5.264156554807304e-05	9.465226466860168e-05	7.612012041517582e-06
1	Deaths	199	Western Sub-Saharan Africa	1	Male	22	All ages	938	Alcoholic cardiomyopathy	3	Rate	1999	0.13313700313327237	0.24727096601997922	0.013170723115997889
1	Deaths	199	Western Sub-Saharan Africa	2	Female	22	All ages	938	Alcoholic cardiomyopathy	3	Rate	1999	0.009583519415099087	0.01859709947361706	0.00030664507386573387
1	Deaths	199	Western Sub-Saharan Africa	3	Both	22	All ages	938	Alcoholic cardiomyopathy	3	Rate	1999	0.07136253150269611	0.12974656065269144	0.010529731690730714
1	Deaths	199	Western Sub-Saharan Africa	1	Male	27	Age-standardized	938	Alcoholic cardiomyopathy	3	Rate	1999	0.24504818851698237	0.46440820588518383	0.024878124946225346
1	Deaths	199	Western Sub-Saharan Africa	2	Female	27	Age-standardized	938	Alcoholic cardiomyopathy	3	Rate	1999	0.053783511743826444	0.1045243138451568	0.0017210018592522342
1	Deaths	199	Western Sub-Saharan Africa	3	Both	27	Age-standardized	938	Alcoholic cardiomyopathy	3	Rate	1999	0.16374752119667935	0.2915746705483118	0.025349674556209005
1	Deaths	100	High-income North America	1	Male	22	All ages	938	Alcoholic cardiomyopathy	1	Number	1998	4533.860410857922	4727.11298090662	4317.110183061582
1	Deaths	100	High-income North America	2	Female	22	All ages	938	Alcoholic cardiomyopathy	1	Number	1998	776.871240354468	834.3825315915925	718.8662561568219
1	Deaths	100	High-income North America	3	Both	22	All ages	938	Alcoholic cardiomyopathy	1	Number	1998	5310.7316512123925	5524.036800551805	5061.8455956863145
1	Deaths	100	High-income North America	1	Male	22	All ages	938	Alcoholic cardiomyopathy	2	Percent	1998	0.0035931900590281556	0.003745865134448521	0.0034202472142264703
1	Deaths	100	High-income North America	2	Female	22	All ages	938	Alcoholic cardiomyopathy	2	Percent	1998	0.0006069516295524896	0.0006515247053163712	0.0005614422739997544
1	Deaths	100	High-income North America	3	Both	22	All ages	938	Alcoholic cardiomyopathy	2	Percent	1998	0.002089396193174541	0.002173263228297892	0.0019916850732293
1	Deaths	100	High-income North America	1	Male	22	All ages	938	Alcoholic cardiomyopathy	3	Rate	1998	3.023879286965359	3.1527699873326642	2.879316714481052
1	Deaths	100	High-income North America	2	Female	22	All ages	938	Alcoholic cardiomyopathy	3	Rate	1998	0.4994377493074672	0.536410813006067	0.46214729852044983
1	Deaths	100	High-income North America	3	Both	22	All ages	938	Alcoholic cardiomyopathy	3	Rate	1998	1.7384625009651715	1.8082877204911278	1.656989908681877
1	Deaths	100	High-income North America	1	Male	27	Age-standardized	938	Alcoholic cardiomyopathy	3	Rate	1998	2.6245528374991918	2.7376214827313845	2.5015928966983396
1	Deaths	100	High-income North America	2	Female	27	Age-standardized	938	Alcoholic cardiomyopathy	3	Rate	1998	0.3838867746833579	0.41013248813040215	0.3579872149123494
1	Deaths	100	High-income North America	3	Both	27	Age-standardized	938	Alcoholic cardiomyopathy	3	Rate	1998	1.383403876493234	1.4377601736223902	1.3221780770191582
1	Deaths	159	South Asia	1	Male	22	All ages	938	Alcoholic cardiomyopathy	1	Number	1997	724.5096488736291	1941.8444005227234	118.49763189286665
1	Deaths	159	South Asia	2	Female	22	All ages	938	Alcoholic cardiomyopathy	1	Number	1997	91.60855193449974	226.78150562469983	8.414319713429428
1	Deaths	159	South Asia	3	Both	22	All ages	938	Alcoholic cardiomyopathy	1	Number	1997	816.1182008081295	2038.0712863388744	164.7058379674003
1	Deaths	159	South Asia	1	Male	22	All ages	938	Alcoholic cardiomyopathy	2	Percent	1997	0.00012545507331989005	0.0003429964906810264	2.0363301406197795e-05
1	Deaths	159	South Asia	2	Female	22	All ages	938	Alcoholic cardiomyopathy	2	Percent	1997	1.901544614939529e-05	4.75621940124717e-05	1.7721883483900828e-06
1	Deaths	159	South Asia	3	Both	22	All ages	938	Alcoholic cardiomyopathy	2	Percent	1997	7.707537732603538e-05	0.00019686415303410903	1.563230632831476e-05
1	Deaths	159	South Asia	1	Male	22	All ages	938	Alcoholic cardiomyopathy	3	Rate	1997	0.11149556696655379	0.2988325175982196	0.018235727671300637
1	Deaths	159	South Asia	2	Female	22	All ages	938	Alcoholic cardiomyopathy	3	Rate	1997	0.015230983384591614	0.03770505341654305	0.0013989781635181688
1	Deaths	159	South Asia	3	Both	22	All ages	938	Alcoholic cardiomyopathy	3	Rate	1997	0.06522307946199023	0.16287994230057973	0.01316307116660794
1	Deaths	159	South Asia	1	Male	27	Age-standardized	938	Alcoholic cardiomyopathy	3	Rate	1997	0.1824135980460616	0.48952702626115324	0.03015923727880649
1	Deaths	159	South Asia	2	Female	27	Age-standardized	938	Alcoholic cardiomyopathy	3	Rate	1997	0.026682418270276245	0.06875365088204029	0.0022917802792578627
1	Deaths	159	South Asia	3	Both	27	Age-standardized	938	Alcoholic cardiomyopathy	3	Rate	1997	0.10755245298976496	0.26948286479254235	0.02162980633458767
1	Deaths	104	Caribbean	1	Male	22	All ages	938	Alcoholic cardiomyopathy	1	Number	2003	377.0669101577016	486.5442717207063	300.63361095456116
1	Deaths	104	Caribbean	2	Female	22	All ages	938	Alcoholic cardiomyopathy	1	Number	2003	37.73975377464399	58.50827978129249	22.12637327393624
1	Deaths	104	Caribbean	3	Both	22	All ages	938	Alcoholic cardiomyopathy	1	Number	2003	414.8066639323456	534.3081679295886	333.56530550738904
1	Deaths	104	Caribbean	1	Male	22	All ages	938	Alcoholic cardiomyopathy	2	Percent	2003	0.0023657708048883236	0.0030319777940794766	0.0018797018392030392
1	Deaths	104	Caribbean	2	Female	22	All ages	938	Alcoholic cardiomyopathy	2	Percent	2003	0.00026377579169673156	0.00041779869478248067	0.00015127956629019894
1	Deaths	104	Caribbean	3	Both	22	All ages	938	Alcoholic cardiomyopathy	2	Percent	2003	0.0013714337389983194	0.0017427114504506454	0.001103505624561898
1	Deaths	104	Caribbean	1	Male	22	All ages	938	Alcoholic cardiomyopathy	3	Rate	2003	1.8404274449612645	2.374775952864635	1.4673638380179708
1	Deaths	104	Caribbean	2	Female	22	All ages	938	Alcoholic cardiomyopathy	3	Rate	2003	0.1800819818280197	0.279182716434212	0.10557994558284736
1	Deaths	104	Caribbean	3	Both	22	All ages	938	Alcoholic cardiomyopathy	3	Rate	2003	1.0008607584100664	1.289198377646896	0.8048386240580305
1	Deaths	104	Caribbean	1	Male	27	Age-standardized	938	Alcoholic cardiomyopathy	3	Rate	2003	2.124359962125641	2.7392401969788995	1.7023026080837473
1	Deaths	104	Caribbean	2	Female	27	Age-standardized	938	Alcoholic cardiomyopathy	3	Rate	2003	0.19536916689514755	0.3039647729854429	0.11534025853707658
1	Deaths	104	Caribbean	3	Both	27	Age-standardized	938	Alcoholic cardiomyopathy	3	Rate	2003	1.1215522225519508	1.4467098237661122	0.9058170878329075
1	Deaths	32	Central Asia	1	Male	22	All ages	938	Alcoholic cardiomyopathy	1	Number	1995	296.60520920760126	368.4212494263629	244.5305600317855
1	Deaths	32	Central Asia	2	Female	22	All ages	938	Alcoholic cardiomyopathy	1	Number	1995	137.5343423494899	167.39394801127725	108.4918520234035
1	Deaths	32	Central Asia	3	Both	22	All ages	938	Alcoholic cardiomyopathy	1	Number	1995	434.1395515570915	508.7745649766543	374.28377677622296
1	Deaths	32	Central Asia	1	Male	22	All ages	938	Alcoholic cardiomyopathy	2	Percent	1995	0.0009285017994851003	0.0011562493077814481	0.0007719632799295646
1	Deaths	32	Central Asia	2	Female	22	All ages	938	Alcoholic cardiomyopathy	2	Percent	1995	0.0004925855421328633	0.0006011586658028912	0.00039170323833161315
1	Deaths	32	Central Asia	3	Both	22	All ages	938	Alcoholic cardiomyopathy	2	Percent	1995	0.000725188208863041	0.0008549647041726534	0.0006241915388218916
1	Deaths	32	Central Asia	1	Male	22	All ages	938	Alcoholic cardiomyopathy	3	Rate	1995	0.8371172224813916	1.0398056522569565	0.6901454757740021
1	Deaths	32	Central Asia	2	Female	22	All ages	938	Alcoholic cardiomyopathy	3	Rate	1995	0.37259020058164094	0.4534819711224355	0.29391205291951233
1	Deaths	32	Central Asia	3	Both	22	All ages	938	Alcoholic cardiomyopathy	3	Rate	1995	0.6000980133313039	0.7032637422251508	0.5173611804314308
1	Deaths	32	Central Asia	1	Male	27	Age-standardized	938	Alcoholic cardiomyopathy	3	Rate	1995	1.2966207862062282	1.603314452542782	1.0818269365182145
1	Deaths	32	Central Asia	2	Female	27	Age-standardized	938	Alcoholic cardiomyopathy	3	Rate	1995	0.4695671203411785	0.5706302761712114	0.37170016721902227
1	Deaths	32	Central Asia	3	Both	27	Age-standardized	938	Alcoholic cardiomyopathy	3	Rate	1995	0.826192685428125	0.9678954969224918	0.7122661846675854
1	Deaths	32	Central Asia	1	Male	22	All ages	938	Alcoholic cardiomyopathy	1	Number	1998	304.6072907334408	370.3154949743221	256.88236395227773
1	Deaths	32	Central Asia	2	Female	22	All ages	938	Alcoholic cardiomyopathy	1	Number	1998	139.71686878096398	169.735227947904	111.96922891130316
1	Deaths	32	Central Asia	3	Both	22	All ages	938	Alcoholic cardiomyopathy	1	Number	1998	444.3241595144049	518.9685300668003	387.8642190478101
1	Deaths	32	Central Asia	1	Male	22	All ages	938	Alcoholic cardiomyopathy	2	Percent	1998	0.0009962069253089624	0.001219160052026911	0.0008387443338427492
1	Deaths	32	Central Asia	2	Female	22	All ages	938	Alcoholic cardiomyopathy	2	Percent	1998	0.000521122511066148	0.0006332746892611881	0.0004170874946284486
1	Deaths	32	Central Asia	3	Both	22	All ages	938	Alcoholic cardiomyopathy	2	Percent	1998	0.00077421720529314	0.0009171236936573741	0.0006748120923771127
1	Deaths	32	Central Asia	1	Male	22	All ages	938	Alcoholic cardiomyopathy	3	Rate	1998	0.8452079605147659	1.0275315587510376	0.7127833953203554
1	Deaths	32	Central Asia	2	Female	22	All ages	938	Alcoholic cardiomyopathy	3	Rate	1998	0.3725665626849295	0.45261299508674246	0.29857519071204575
1	Deaths	32	Central Asia	3	Both	22	All ages	938	Alcoholic cardiomyopathy	3	Rate	1998	0.6041896331070711	0.7056906518832019	0.5274157058170492
1	Deaths	32	Central Asia	1	Male	27	Age-standardized	938	Alcoholic cardiomyopathy	3	Rate	1998	1.2811826400850506	1.5472096555938952	1.0863308646526237
1	Deaths	32	Central Asia	2	Female	27	Age-standardized	938	Alcoholic cardiomyopathy	3	Rate	1998	0.46568974902911037	0.5644458143962334	0.3741179723852812
1	Deaths	32	Central Asia	3	Both	27	Age-standardized	938	Alcoholic cardiomyopathy	3	Rate	1998	0.8186519336159604	0.9569479782151785	0.7149439831737507
1	Deaths	1	Global	1	Male	22	All ages	938	Alcoholic cardiomyopathy	1	Number	1998	47840.96453975228	50465.41675780714	44785.74945149972
1	Deaths	1	Global	2	Female	22	All ages	938	Alcoholic cardiomyopathy	1	Number	1998	15715.631337031888	16458.54601481482	15001.046372106232
1	Deaths	1	Global	3	Both	22	All ages	938	Alcoholic cardiomyopathy	1	Number	1998	63556.59587678419	66473.88987586823	60416.21595629796
1	Deaths	1	Global	1	Male	22	All ages	938	Alcoholic cardiomyopathy	2	Percent	1998	0.001791084848523851	0.001906093413094001	0.0016628528550796324
1	Deaths	1	Global	2	Female	22	All ages	938	Alcoholic cardiomyopathy	2	Percent	1998	0.0006910973564864084	0.0007269821207327539	0.0006587033222208329
1	Deaths	1	Global	3	Both	22	All ages	938	Alcoholic cardiomyopathy	2	Percent	1998	0.001285192840891415	0.0013482030641224967	0.0012156010748865145
1	Deaths	1	Global	1	Male	22	All ages	938	Alcoholic cardiomyopathy	3	Rate	1998	1.5961076807269778	1.6836667085023829	1.4941772051283753
1	Deaths	1	Global	2	Female	22	All ages	938	Alcoholic cardiomyopathy	3	Rate	1998	0.5326375302508489	0.5578165530132994	0.5084186641607847
1	Deaths	1	Global	3	Both	22	All ages	938	Alcoholic cardiomyopathy	3	Rate	1998	1.068558422549409	1.1176060317042102	1.0157601351687235
1	Deaths	1	Global	1	Male	27	Age-standardized	938	Alcoholic cardiomyopathy	3	Rate	1998	2.004494478751354	2.1150824342212915	1.8773041694967725
1	Deaths	1	Global	2	Female	27	Age-standardized	938	Alcoholic cardiomyopathy	3	Rate	1998	0.625464835936424	0.6553475571305106	0.594828136193816
1	Deaths	1	Global	3	Both	27	Age-standardized	938	Alcoholic cardiomyopathy	3	Rate	1998	1.2879161429032249	1.3469351680871013	1.2257862731786775
1	Deaths	42	Central Europe	1	Male	22	All ages	938	Alcoholic cardiomyopathy	1	Number	1999	3353.6871177989465	3705.3456991610246	2956.3089639442055
1	Deaths	42	Central Europe	2	Female	22	All ages	938	Alcoholic cardiomyopathy	1	Number	1999	884.9760555762172	974.5196979616768	799.7077124942592
1	Deaths	42	Central Europe	3	Both	22	All ages	938	Alcoholic cardiomyopathy	1	Number	1999	4238.663173375165	4621.476878652907	3821.616748228969
1	Deaths	42	Central Europe	1	Male	22	All ages	938	Alcoholic cardiomyopathy	2	Percent	1999	0.0046515476824403506	0.0051397378908678674	0.004112052430382068
1	Deaths	42	Central Europe	2	Female	22	All ages	938	Alcoholic cardiomyopathy	2	Percent	1999	0.0013783999597163767	0.001514190359038509	0.001246409517902159
1	Deaths	42	Central Europe	3	Both	22	All ages	938	Alcoholic cardiomyopathy	2	Percent	1999	0.0031097740888797938	0.0033952601827450897	0.002798620833278929
1	Deaths	42	Central Europe	1	Male	22	All ages	938	Alcoholic cardiomyopathy	3	Rate	1999	5.607729670475037	6.195741071453767	4.94327017097577
1	Deaths	42	Central Europe	2	Female	22	All ages	938	Alcoholic cardiomyopathy	3	Rate	1999	1.4033904221606104	1.5453882641330752	1.268172327568422
1	Deaths	42	Central Europe	3	Both	22	All ages	938	Alcoholic cardiomyopathy	3	Rate	1999	3.4498657534721646	3.7614394354983904	3.110429917013802
1	Deaths	42	Central Europe	1	Male	27	Age-standardized	938	Alcoholic cardiomyopathy	3	Rate	1999	5.048370043026026	5.593050164681798	4.451849705727225
1	Deaths	42	Central Europe	2	Female	27	Age-standardized	938	Alcoholic cardiomyopathy	3	Rate	1999	0.9695793260614293	1.0645894376886713	0.8733475290604469
1	Deaths	42	Central Europe	3	Both	27	Age-standardized	938	Alcoholic cardiomyopathy	3	Rate	1999	2.726061245844973	2.963567721965231	2.4502263919647427
1	Deaths	1	Global	1	Male	22	All ages	938	Alcoholic cardiomyopathy	1	Number	1995	50695.981316626276	53491.07121324682	48936.95977832108
1	Deaths	1	Global	2	Female	22	All ages	938	Alcoholic cardiomyopathy	1	Number	1995	18334.50012648813	19058.15375106345	17585.186242187086
1	Deaths	1	Global	3	Both	22	All ages	938	Alcoholic cardiomyopathy	1	Number	1995	69030.48144311443	72068.17230876884	66983.12684544615
1	Deaths	1	Global	1	Male	22	All ages	938	Alcoholic cardiomyopathy	2	Percent	1995	0.001918065099198866	0.0020399088393614683	0.0018314073107311638
1	Deaths	1	Global	2	Female	22	All ages	938	Alcoholic cardiomyopathy	2	Percent	1995	0.0008146929328459962	0.00085103363098107	0.0007807054768477496
1	Deaths	1	Global	3	Both	22	All ages	938	Alcoholic cardiomyopathy	2	Percent	1995	0.001410557727588142	0.0014797672558426467	0.001361941727486027
1	Deaths	1	Global	1	Male	22	All ages	938	Alcoholic cardiomyopathy	3	Rate	1995	1.7569717153865474	1.8538412060795781	1.6960092680821808
1	Deaths	1	Global	2	Female	22	All ages	938	Alcoholic cardiomyopathy	3	Rate	1995	0.6458895953398723	0.6713825372536772	0.619492691242415
1	Deaths	1	Global	3	Both	22	All ages	938	Alcoholic cardiomyopathy	3	Rate	1995	1.2059703525219188	1.2590391570198969	1.1702028351256806
1	Deaths	1	Global	1	Male	27	Age-standardized	938	Alcoholic cardiomyopathy	3	Rate	1995	2.2522517318079345	2.3786141017270745	2.1708408470212817
1	Deaths	1	Global	2	Female	27	Age-standardized	938	Alcoholic cardiomyopathy	3	Rate	1995	0.7810916228585846	0.8129979431668086	0.7449465270181354
1	Deaths	1	Global	3	Both	27	Age-standardized	938	Alcoholic cardiomyopathy	3	Rate	1995	1.4925967582927293	1.5591022795555058	1.443427823667119
1	Deaths	167	Central Sub-Saharan Africa	1	Male	22	All ages	938	Alcoholic cardiomyopathy	1	Number	1998	0.9992932197691062	6.08075778682594	0.16323261744025883
1	Deaths	167	Central Sub-Saharan Africa	2	Female	22	All ages	938	Alcoholic cardiomyopathy	1	Number	1998	0.17893056513369426	0.5179672280309086	0.001436222458310611
1	Deaths	167	Central Sub-Saharan Africa	3	Both	22	All ages	938	Alcoholic cardiomyopathy	1	Number	1998	1.1782237849027994	6.315989511561778	0.23450811961128146
1	Deaths	167	Central Sub-Saharan Africa	1	Male	22	All ages	938	Alcoholic cardiomyopathy	2	Percent	1998	1.89707481722584e-06	1.1431471796193572e-05	3.097733120588657e-07
1	Deaths	167	Central Sub-Saharan Africa	2	Female	22	All ages	938	Alcoholic cardiomyopathy	2	Percent	1998	3.9186492827076493e-07	1.0629925905235977e-06	3.13558726107214e-09
1	Deaths	167	Central Sub-Saharan Africa	3	Both	22	All ages	938	Alcoholic cardiomyopathy	2	Percent	1998	1.1962895292106742e-06	6.351287066209033e-06	2.3654859399584895e-07
1	Deaths	167	Central Sub-Saharan Africa	1	Male	22	All ages	938	Alcoholic cardiomyopathy	3	Rate	1998	0.002902162663025245	0.017659829830431368	0.0004740626658434257
1	Deaths	167	Central Sub-Saharan Africa	2	Female	22	All ages	938	Alcoholic cardiomyopathy	3	Rate	1998	0.0005128421867981409	0.0014845727766782798	4.116431788488858e-06
1	Deaths	167	Central Sub-Saharan Africa	3	Both	22	All ages	938	Alcoholic cardiomyopathy	3	Rate	1998	0.0016996220277095439	0.00911099829946009	0.0003382847731264904
1	Deaths	167	Central Sub-Saharan Africa	1	Male	27	Age-standardized	938	Alcoholic cardiomyopathy	3	Rate	1998	0.0069785253529161964	0.0439325866418833	0.0011041946296496145
1	Deaths	167	Central Sub-Saharan Africa	2	Female	27	Age-standardized	938	Alcoholic cardiomyopathy	3	Rate	1998	0.0011233941838905276	0.0034143591055614537	9.358862432851665e-06
1	Deaths	167	Central Sub-Saharan Africa	3	Both	27	Age-standardized	938	Alcoholic cardiomyopathy	3	Rate	1998	0.0037807627439003294	0.020569853017927155	0.0007281120482717328
1	Deaths	70	Australasia	1	Male	22	All ages	938	Alcoholic cardiomyopathy	1	Number	1998	345.92801512440946	365.60348940681615	325.1083466105537
1	Deaths	70	Australasia	2	Female	22	All ages	938	Alcoholic cardiomyopathy	1	Number	1998	50.26042687341141	55.63074409592401	44.103080495758356
1	Deaths	70	Australasia	3	Both	22	All ages	938	Alcoholic cardiomyopathy	1	Number	1998	396.18844199782075	418.43777714506115	371.61570055590863
1	Deaths	70	Australasia	1	Male	22	All ages	938	Alcoholic cardiomyopathy	2	Percent	1998	0.004288677879489642	0.004532139607109158	0.00404656149142164
1	Deaths	70	Australasia	2	Female	22	All ages	938	Alcoholic cardiomyopathy	2	Percent	1998	0.0006834712847925941	0.0007583571776195895	0.0006009086223546789
1	Deaths	70	Australasia	3	Both	22	All ages	938	Alcoholic cardiomyopathy	2	Percent	1998	0.002569361916811538	0.0027137243635411783	0.0024124641541342627
1	Deaths	70	Australasia	1	Male	22	All ages	938	Alcoholic cardiomyopathy	3	Rate	1998	3.1384325004409517	3.316938274040375	2.9495460227476302
1	Deaths	70	Australasia	2	Female	22	All ages	938	Alcoholic cardiomyopathy	3	Rate	1998	0.44619409703410357	0.4938698529507997	0.3915313777137369
1	Deaths	70	Australasia	3	Both	22	All ages	938	Alcoholic cardiomyopathy	3	Rate	1998	1.7777003900658401	1.8775333169692765	1.6674423223998618
1	Deaths	70	Australasia	1	Male	27	Age-standardized	938	Alcoholic cardiomyopathy	3	Rate	1998	2.688566408859296	2.8430240710948205	2.5228852033346736
1	Deaths	70	Australasia	2	Female	27	Age-standardized	938	Alcoholic cardiomyopathy	3	Rate	1998	0.31761927821938984	0.3485306692138138	0.28179816032243277
1	Deaths	70	Australasia	3	Both	27	Age-standardized	938	Alcoholic cardiomyopathy	3	Rate	1998	1.4417132095041731	1.5225097534359644	1.355420509809514
1	Deaths	192	Southern Sub-Saharan Africa	1	Male	22	All ages	938	Alcoholic cardiomyopathy	1	Number	1997	1.9210254940501463	5.60381805385393	0.21702925938278306
1	Deaths	192	Southern Sub-Saharan Africa	2	Female	22	All ages	938	Alcoholic cardiomyopathy	1	Number	1997	1.527776983930276	2.107557094778429	0.12304120064763399
1	Deaths	192	Southern Sub-Saharan Africa	3	Both	22	All ages	938	Alcoholic cardiomyopathy	1	Number	1997	3.4488024779804247	7.397093510904781	0.5534370883676124
1	Deaths	192	Southern Sub-Saharan Africa	1	Male	22	All ages	938	Alcoholic cardiomyopathy	2	Percent	1997	5.5229946308219876e-06	1.641612508664989e-05	6.178406986641081e-07
1	Deaths	192	Southern Sub-Saharan Africa	2	Female	22	All ages	938	Alcoholic cardiomyopathy	2	Percent	1997	5.13948451484983e-06	7.061995073384454e-06	4.2425960094079705e-07
1	Deaths	192	Southern Sub-Saharan Africa	3	Both	22	All ages	938	Alcoholic cardiomyopathy	2	Percent	1997	5.342630232301381e-06	1.1731163004438941e-05	8.54076888639678e-07
1	Deaths	192	Southern Sub-Saharan Africa	1	Male	22	All ages	938	Alcoholic cardiomyopathy	3	Rate	1997	0.0065727806067491954	0.019173439781096743	0.0007425646934860821
1	Deaths	192	Southern Sub-Saharan Africa	2	Female	22	All ages	938	Alcoholic cardiomyopathy	3	Rate	1997	0.004864922290643577	0.006711124461906095	0.0003918018702954496
1	Deaths	192	Southern Sub-Saharan Africa	3	Both	22	All ages	938	Alcoholic cardiomyopathy	3	Rate	1997	0.005688191157096721	0.012200200552391563	0.0009127968250317066
1	Deaths	192	Southern Sub-Saharan Africa	1	Male	27	Age-standardized	938	Alcoholic cardiomyopathy	3	Rate	1997	0.019407428468184988	0.05664745016949307	0.0025138309998825625
1	Deaths	192	Southern Sub-Saharan Africa	2	Female	27	Age-standardized	938	Alcoholic cardiomyopathy	3	Rate	1997	0.010808118377200875	0.015279881876368506	0.0010278008897382344
1	Deaths	192	Southern Sub-Saharan Africa	3	Both	27	Age-standardized	938	Alcoholic cardiomyopathy	3	Rate	1997	0.014067766501675816	0.02665646782233241	0.002322906446413771
1	Deaths	5	East Asia	1	Male	22	All ages	938	Alcoholic cardiomyopathy	1	Number	2005	851.5721072624557	2086.11001796512	202.7090624488938
1	Deaths	5	East Asia	2	Female	22	All ages	938	Alcoholic cardiomyopathy	1	Number	2005	221.0970786562458	323.5787218829306	40.53878747548095
1	Deaths	5	East Asia	3	Both	22	All ages	938	Alcoholic cardiomyopathy	1	Number	2005	1072.669185918702	2349.042757749577	393.9342297196849
1	Deaths	5	East Asia	1	Male	22	All ages	938	Alcoholic cardiomyopathy	2	Percent	2005	0.0001492583687456306	0.00037393424922049664	3.505601895765043e-05
1	Deaths	5	East Asia	2	Female	22	All ages	938	Alcoholic cardiomyopathy	2	Percent	2005	5.318831764776814e-05	7.99486381164753e-05	9.387520089862463e-06
1	Deaths	5	East Asia	3	Both	22	All ages	938	Alcoholic cardiomyopathy	2	Percent	2005	0.0001087690014921005	0.0002456773510212514	3.988976299220352e-05
1	Deaths	5	East Asia	1	Male	22	All ages	938	Alcoholic cardiomyopathy	3	Rate	2005	0.12403448438018844	0.30384929030901453	0.029525290724782823
1	Deaths	5	East Asia	2	Female	22	All ages	938	Alcoholic cardiomyopathy	3	Rate	2005	0.03382762241813335	0.04950720693789108	0.00620239219958948
1	Deaths	5	East Asia	3	Both	22	All ages	938	Alcoholic cardiomyopathy	3	Rate	2005	0.08004038254417811	0.1752807700743977	0.02939456717683643
1	Deaths	5	East Asia	1	Male	27	Age-standardized	938	Alcoholic cardiomyopathy	3	Rate	2005	0.12520182814157949	0.3154742314729438	0.02928187550747433
1	Deaths	5	East Asia	2	Female	27	Age-standardized	938	Alcoholic cardiomyopathy	3	Rate	2005	0.038177600902030547	0.05669013107566015	0.0073591088551375
1	Deaths	5	East Asia	3	Both	27	Age-standardized	938	Alcoholic cardiomyopathy	3	Rate	2005	0.08148978397340877	0.17455093394952048	0.02970786978820604
1	Deaths	167	Central Sub-Saharan Africa	1	Male	22	All ages	938	Alcoholic cardiomyopathy	1	Number	1995	0.939175779002217	5.604900444777683	0.1579560578454298
1	Deaths	167	Central Sub-Saharan Africa	2	Female	22	All ages	938	Alcoholic cardiomyopathy	1	Number	1995	0.16775159647457902	0.4695994395352907	0.0013169068036375361
1	Deaths	167	Central Sub-Saharan Africa	3	Both	22	All ages	938	Alcoholic cardiomyopathy	1	Number	1995	1.106927375476796	5.798513209985676	0.21282924171642265
1	Deaths	167	Central Sub-Saharan Africa	1	Male	22	All ages	938	Alcoholic cardiomyopathy	2	Percent	1995	1.968497190619661e-06	1.2076867012453172e-05	3.2238909914176047e-07
1	Deaths	167	Central Sub-Saharan Africa	2	Female	22	All ages	938	Alcoholic cardiomyopathy	2	Percent	1995	3.9940848489069756e-07	1.1235597911660026e-06	3.143236713492493e-09
1	Deaths	167	Central Sub-Saharan Africa	3	Both	22	All ages	938	Alcoholic cardiomyopathy	2	Percent	1995	1.232950211094749e-06	6.624056925899144e-06	2.3697712836674182e-07
1	Deaths	167	Central Sub-Saharan Africa	1	Male	22	All ages	938	Alcoholic cardiomyopathy	3	Rate	1995	0.0029764443843329613	0.01776310124961652	0.0005005957690315308
1	Deaths	167	Central Sub-Saharan Africa	2	Female	22	All ages	938	Alcoholic cardiomyopathy	3	Rate	1995	0.0005242478017648459	0.0014675656092708917	4.115522662347777e-06
1	Deaths	167	Central Sub-Saharan Africa	3	Both	22	All ages	938	Alcoholic cardiomyopathy	3	Rate	1995	0.0017417624026162001	0.00912402432533221	0.0003348891531743956
1	Deaths	167	Central Sub-Saharan Africa	1	Male	27	Age-standardized	938	Alcoholic cardiomyopathy	3	Rate	1995	0.00706316091818879	0.04349116930996097	0.0011386489194242773
1	Deaths	167	Central Sub-Saharan Africa	2	Female	27	Age-standardized	938	Alcoholic cardiomyopathy	3	Rate	1995	0.0011454787240533072	0.00314503938100402	9.29230457609145e-06
1	Deaths	167	Central Sub-Saharan Africa	3	Both	27	Age-standardized	938	Alcoholic cardiomyopathy	3	Rate	1995	0.003859400956658697	0.020632825921251114	0.0007320540766169915
1	Deaths	73	Western Europe	1	Male	22	All ages	938	Alcoholic cardiomyopathy	1	Number	1999	6688.427070782449	7011.842941952547	6370.837773513611
1	Deaths	73	Western Europe	2	Female	22	All ages	938	Alcoholic cardiomyopathy	1	Number	1999	1912.528242567323	2076.278345527637	1706.4534886978154
1	Deaths	73	Western Europe	3	Both	22	All ages	938	Alcoholic cardiomyopathy	1	Number	1999	8600.955313349772	8992.346794934507	8127.575690306352
1	Deaths	73	Western Europe	1	Male	22	All ages	938	Alcoholic cardiomyopathy	2	Percent	1999	0.0035185540758384927	0.0036935942868991144	0.003349663129616357
1	Deaths	73	Western Europe	2	Female	22	All ages	938	Alcoholic cardiomyopathy	2	Percent	1999	0.000974546736518658	0.0010585369051130937	0.0008698761168877716
1	Deaths	73	Western Europe	3	Both	22	All ages	938	Alcoholic cardiomyopathy	2	Percent	1999	0.0022262793116352322	0.0023261412739258194	0.002104312271216672
1	Deaths	73	Western Europe	1	Male	22	All ages	938	Alcoholic cardiomyopathy	3	Rate	1999	3.4548780066808993	3.621937072809945	3.2908286320402693
1	Deaths	73	Western Europe	2	Female	22	All ages	938	Alcoholic cardiomyopathy	3	Rate	1999	0.9419377126002997	1.0225861412025625	0.8404440049706825
1	Deaths	73	Western Europe	3	Both	22	All ages	938	Alcoholic cardiomyopathy	3	Rate	1999	2.168477744189455	2.267155587075643	2.0491290044594446
1	Deaths	73	Western Europe	1	Male	27	Age-standardized	938	Alcoholic cardiomyopathy	3	Rate	1999	2.4968871654060854	2.623952104290377	2.3760759993186165
1	Deaths	73	Western Europe	2	Female	27	Age-standardized	938	Alcoholic cardiomyopathy	3	Rate	1999	0.511537848569024	0.5517818412192375	0.4635776853998971
1	Deaths	73	Western Europe	3	Both	27	Age-standardized	938	Alcoholic cardiomyopathy	3	Rate	1999	1.4027531621379792	1.4625917906183439	1.331358968766863
1	Deaths	159	South Asia	1	Male	22	All ages	938	Alcoholic cardiomyopathy	1	Number	1999	746.0335782122291	2124.047523936153	122.02686242411342
1	Deaths	159	South Asia	2	Female	22	All ages	938	Alcoholic cardiomyopathy	1	Number	1999	95.03505566071199	231.06284367282865	9.077551374214142
1	Deaths	159	South Asia	3	Both	22	All ages	938	Alcoholic cardiomyopathy	1	Number	1999	841.068633872942	2233.611840275005	169.4900493455765
1	Deaths	159	South Asia	1	Male	22	All ages	938	Alcoholic cardiomyopathy	2	Percent	1999	0.00013058919043079247	0.0003798204576931801	2.095903425842412e-05
1	Deaths	159	South Asia	2	Female	22	All ages	938	Alcoholic cardiomyopathy	2	Percent	1999	1.9913029879806617e-05	4.860406487298978e-05	1.8821821039933407e-06
1	Deaths	159	South Asia	3	Both	22	All ages	938	Alcoholic cardiomyopathy	2	Percent	1999	8.018945599271337e-05	0.0002173066236695208	1.620728785286374e-05
1	Deaths	159	South Asia	1	Male	22	All ages	938	Alcoholic cardiomyopathy	3	Rate	1999	0.11062130447170496	0.314952188104957	0.018094052461140854
1	Deaths	159	South Asia	2	Female	22	All ages	938	Alcoholic cardiomyopathy	3	Rate	1999	0.01518806198396964	0.036927392397435234	0.0014507321743089125
1	Deaths	159	South Asia	3	Both	22	All ages	938	Alcoholic cardiomyopathy	3	Rate	1999	0.06469135527648466	0.17179974533543427	0.0130364402576211
1	Deaths	159	South Asia	1	Male	27	Age-standardized	938	Alcoholic cardiomyopathy	3	Rate	1999	0.17822055184813815	0.5192129214267522	0.02911378967512893
1	Deaths	159	South Asia	2	Female	27	Age-standardized	938	Alcoholic cardiomyopathy	3	Rate	1999	0.02568401665528086	0.06424482036795026	0.0022938460775383846
1	Deaths	159	South Asia	3	Both	27	Age-standardized	938	Alcoholic cardiomyopathy	3	Rate	1999	0.10444121007210795	0.2776817526422828	0.02090586144762418
1	Deaths	21	Oceania	1	Male	22	All ages	938	Alcoholic cardiomyopathy	1	Number	1999	1.7558315521113665	3.992783468675926	0.1556985489105559
1	Deaths	21	Oceania	2	Female	22	All ages	938	Alcoholic cardiomyopathy	1	Number	1999	1.5042497829564518	3.3496078162284646	0.07569983212881726
1	Deaths	21	Oceania	3	Both	22	All ages	938	Alcoholic cardiomyopathy	1	Number	1999	3.2600813350678197	6.234723371533636	0.45055336667771473
1	Deaths	21	Oceania	1	Male	22	All ages	938	Alcoholic cardiomyopathy	2	Percent	1999	5.436926209182032e-05	0.00012238712732740077	5.097445481742316e-06
1	Deaths	21	Oceania	2	Female	22	All ages	938	Alcoholic cardiomyopathy	2	Percent	1999	5.852298330207918e-05	0.00012828425225965673	2.9832626419000002e-06
1	Deaths	21	Oceania	3	Both	22	All ages	938	Alcoholic cardiomyopathy	2	Percent	1999	5.621234407033891e-05	0.0001033949955842152	7.74414735313866e-06
1	Deaths	21	Oceania	1	Male	22	All ages	938	Alcoholic cardiomyopathy	3	Rate	1999	0.04180556277485783	0.09506638592148887	0.003707112708281977
1	Deaths	21	Oceania	2	Female	22	All ages	938	Alcoholic cardiomyopathy	3	Rate	1999	0.03821049326489772	0.08508571405640801	0.0019229040007086363
1	Deaths	21	Oceania	3	Both	22	All ages	938	Alcoholic cardiomyopathy	3	Rate	1999	0.04006618405823288	0.07662433800929586	0.005537271086824062
1	Deaths	21	Oceania	1	Male	27	Age-standardized	938	Alcoholic cardiomyopathy	3	Rate	1999	0.08019072580981544	0.18262734336123682	0.007101100262995565
1	Deaths	21	Oceania	2	Female	27	Age-standardized	938	Alcoholic cardiomyopathy	3	Rate	1999	0.05726101178798558	0.11947886748484698	0.003272260121852317
1	Deaths	21	Oceania	3	Both	27	Age-standardized	938	Alcoholic cardiomyopathy	3	Rate	1999	0.06967643862648737	0.12959777623407165	0.00994245559440419
1	Deaths	120	Andean Latin America	1	Male	22	All ages	938	Alcoholic cardiomyopathy	1	Number	1995	0.6675237138882973	1.631604165977426	0.09065118280479396
1	Deaths	120	Andean Latin America	2	Female	22	All ages	938	Alcoholic cardiomyopathy	1	Number	1995	1.444377901350679	2.3339768977193516	0.6770493453977036
1	Deaths	120	Andean Latin America	3	Both	22	All ages	938	Alcoholic cardiomyopathy	1	Number	1995	2.111901615238975	3.470565473359168	0.8397214168838096
1	Deaths	120	Andean Latin America	1	Male	22	All ages	938	Alcoholic cardiomyopathy	2	Percent	1995	5.141180433964101e-06	1.2663996181865695e-05	6.904582311752198e-07
1	Deaths	120	Andean Latin America	2	Female	22	All ages	938	Alcoholic cardiomyopathy	2	Percent	1995	1.2449719753724664e-05	1.9848826850506023e-05	5.718560449194093e-06
1	Deaths	120	Andean Latin America	3	Both	22	All ages	938	Alcoholic cardiomyopathy	2	Percent	1995	8.593910074527705e-06	1.4073187591203136e-05	3.369211410039589e-06
1	Deaths	120	Andean Latin America	1	Male	22	All ages	938	Alcoholic cardiomyopathy	3	Rate	1995	0.003183829319385227	0.007782119306310212	0.0004323709969338261
1	Deaths	120	Andean Latin America	2	Female	22	All ages	938	Alcoholic cardiomyopathy	3	Rate	1995	0.006812939810458065	0.011009060792395024	0.0031935523484478124
1	Deaths	120	Andean Latin America	3	Both	22	All ages	938	Alcoholic cardiomyopathy	3	Rate	1995	0.005008473403793364	0.0082306082556199	0.00199143859387708
1	Deaths	120	Andean Latin America	1	Male	27	Age-standardized	938	Alcoholic cardiomyopathy	3	Rate	1995	0.006844494931203492	0.016420846950779007	0.0008978290922478924
1	Deaths	120	Andean Latin America	2	Female	27	Age-standardized	938	Alcoholic cardiomyopathy	3	Rate	1995	0.01255177128235346	0.0203627148986949	0.005870157777932982
1	Deaths	120	Andean Latin America	3	Both	27	Age-standardized	938	Alcoholic cardiomyopathy	3	Rate	1995	0.009753390900545179	0.015933293405539364	0.0038123914650852755
1	Deaths	192	Southern Sub-Saharan Africa	1	Male	22	All ages	938	Alcoholic cardiomyopathy	1	Number	1999	2.104956907246484	6.112251111908868	0.25319011451562257
1	Deaths	192	Southern Sub-Saharan Africa	2	Female	22	All ages	938	Alcoholic cardiomyopathy	1	Number	1999	1.6640841678452514	2.2666047110717953	0.12468259561494002
1	Deaths	192	Southern Sub-Saharan Africa	3	Both	22	All ages	938	Alcoholic cardiomyopathy	1	Number	1999	3.7690410750917334	8.221265263711484	0.5973091413656925
1	Deaths	192	Southern Sub-Saharan Africa	1	Male	22	All ages	938	Alcoholic cardiomyopathy	2	Percent	1999	5.392477804017483e-06	1.5243351487138094e-05	6.461740823053766e-07
1	Deaths	192	Southern Sub-Saharan Africa	2	Female	22	All ages	938	Alcoholic cardiomyopathy	2	Percent	1999	4.646630732028605e-06	6.334055449443964e-06	3.6211473027611856e-07
1	Deaths	192	Southern Sub-Saharan Africa	3	Both	22	All ages	938	Alcoholic cardiomyopathy	2	Percent	1999	5.03191055357353e-06	1.0608354947228997e-05	7.856849581579471e-07
1	Deaths	192	Southern Sub-Saharan Africa	1	Male	22	All ages	938	Alcoholic cardiomyopathy	3	Rate	1999	0.006975395234646292	0.020254745896314996	0.0008390200826306122
1	Deaths	192	Southern Sub-Saharan Africa	2	Female	22	All ages	938	Alcoholic cardiomyopathy	3	Rate	1999	0.005114730701226793	0.006966638423268919	0.00038322454598323127
1	Deaths	192	Southern Sub-Saharan Africa	3	Both	22	All ages	938	Alcoholic cardiomyopathy	3	Rate	1999	0.006010078433257692	0.013109554412144576	0.0009524636948729044
1	Deaths	192	Southern Sub-Saharan Africa	1	Male	27	Age-standardized	938	Alcoholic cardiomyopathy	3	Rate	1999	0.019959339170701553	0.05805979314100177	0.0027217982085041403
1	Deaths	192	Southern Sub-Saharan Africa	2	Female	27	Age-standardized	938	Alcoholic cardiomyopathy	3	Rate	1999	0.011769339022566824	0.016984124070309733	0.0010389584929314554
1	Deaths	192	Southern Sub-Saharan Africa	3	Both	27	Age-standardized	938	Alcoholic cardiomyopathy	3	Rate	1999	0.014953526631242628	0.02767188452665348	0.002338859591204041
1	Deaths	199	Western Sub-Saharan Africa	1	Male	22	All ages	938	Alcoholic cardiomyopathy	1	Number	2001	165.22141601831834	304.3686814190897	17.878922820627636
1	Deaths	199	Western Sub-Saharan Africa	2	Female	22	All ages	938	Alcoholic cardiomyopathy	1	Number	2001	11.942197076333109	23.932598276942304	0.3976424582954184
1	Deaths	199	Western Sub-Saharan Africa	3	Both	22	All ages	938	Alcoholic cardiomyopathy	1	Number	2001	177.16361309465125	320.04602620586826	25.30856732774867
1	Deaths	199	Western Sub-Saharan Africa	1	Male	22	All ages	938	Alcoholic cardiomyopathy	2	Percent	2001	8.758825853172161e-05	0.00015662470086775097	9.510346908124321e-06
1	Deaths	199	Western Sub-Saharan Africa	2	Female	22	All ages	938	Alcoholic cardiomyopathy	2	Percent	2001	7.241284138165789e-06	1.454462922857188e-05	2.4525635507545303e-07
1	Deaths	199	Western Sub-Saharan Africa	3	Both	22	All ages	938	Alcoholic cardiomyopathy	2	Percent	2001	5.007844657711624e-05	8.75696190132419e-05	7.177232663489762e-06
1	Deaths	199	Western Sub-Saharan Africa	1	Male	22	All ages	938	Alcoholic cardiomyopathy	3	Rate	2001	0.12337883284602169	0.22728683468132516	0.013351057528211568
1	Deaths	199	Western Sub-Saharan Africa	2	Female	22	All ages	938	Alcoholic cardiomyopathy	3	Rate	2001	0.008935856077756694	0.01790778132386927	0.00029753953606870737
1	Deaths	199	Western Sub-Saharan Africa	3	Both	22	All ages	938	Alcoholic cardiomyopathy	3	Rate	2001	0.06621516048075074	0.11961767214087095	0.009459114193214407
1	Deaths	199	Western Sub-Saharan Africa	1	Male	27	Age-standardized	938	Alcoholic cardiomyopathy	3	Rate	2001	0.23351539777905875	0.4266439287846559	0.025285859280493105
1	Deaths	199	Western Sub-Saharan Africa	2	Female	27	Age-standardized	938	Alcoholic cardiomyopathy	3	Rate	2001	0.050422318615986665	0.1010317614160849	0.0016751968412981107
1	Deaths	199	Western Sub-Saharan Africa	3	Both	27	Age-standardized	938	Alcoholic cardiomyopathy	3	Rate	2001	0.15523869889040398	0.2671910598934728	0.024651425482713585
1	Deaths	134	Tropical Latin America	1	Male	22	All ages	938	Alcoholic cardiomyopathy	1	Number	1995	1866.3920403820578	1984.080120484042	1754.0108259485107
1	Deaths	134	Tropical Latin America	2	Female	22	All ages	938	Alcoholic cardiomyopathy	1	Number	1995	201.71983564541284	230.6086313126037	187.09762815282352
1	Deaths	134	Tropical Latin America	3	Both	22	All ages	938	Alcoholic cardiomyopathy	1	Number	1995	2068.11187602747	2185.543106942469	1954.703785650104
1	Deaths	134	Tropical Latin America	1	Male	22	All ages	938	Alcoholic cardiomyopathy	2	Percent	1995	0.0033189815975626035	0.0035407567186519005	0.003120809954356355
1	Deaths	134	Tropical Latin America	2	Female	22	All ages	938	Alcoholic cardiomyopathy	2	Percent	1995	0.0005044133134530477	0.0005766825559949287	0.00046781580326315863
1	Deaths	134	Tropical Latin America	3	Both	22	All ages	938	Alcoholic cardiomyopathy	2	Percent	1995	0.0021492541869140066	0.002284983378156926	0.0020204721646312675
1	Deaths	134	Tropical Latin America	1	Male	22	All ages	938	Alcoholic cardiomyopathy	3	Rate	1995	2.2839252675246646	2.4279415159953617	2.146403091215265
1	Deaths	134	Tropical Latin America	2	Female	22	All ages	938	Alcoholic cardiomyopathy	3	Rate	1995	0.24042434428454137	0.2748561081873413	0.22299653587318624
1	Deaths	134	Tropical Latin America	3	Both	22	All ages	938	Alcoholic cardiomyopathy	3	Rate	1995	1.2487075285739702	1.319611459755362	1.1802327338121754
1	Deaths	134	Tropical Latin America	1	Male	27	Age-standardized	938	Alcoholic cardiomyopathy	3	Rate	1995	3.147006398622678	3.3557625008676784	2.948182113025364
1	Deaths	134	Tropical Latin America	2	Female	27	Age-standardized	938	Alcoholic cardiomyopathy	3	Rate	1995	0.30675297843016464	0.35229601269743877	0.28334738746807037
1	Deaths	134	Tropical Latin America	3	Both	27	Age-standardized	938	Alcoholic cardiomyopathy	3	Rate	1995	1.6496502243086488	1.7476305764424498	1.554062843367283
1	Deaths	73	Western Europe	1	Male	22	All ages	938	Alcoholic cardiomyopathy	1	Number	1995	6245.216434585668	6598.341339104004	5917.310334122137
1	Deaths	73	Western Europe	2	Female	22	All ages	938	Alcoholic cardiomyopathy	1	Number	1995	2351.3370640395965	2604.1234661305257	2086.9559887723644
1	Deaths	73	Western Europe	3	Both	22	All ages	938	Alcoholic cardiomyopathy	1	Number	1995	8596.553498625275	9065.568231383744	8081.895962298072
1	Deaths	73	Western Europe	1	Male	22	All ages	938	Alcoholic cardiomyopathy	2	Percent	1995	0.0032432227361831253	0.003426196759661585	0.0030745770550309063
1	Deaths	73	Western Europe	2	Female	22	All ages	938	Alcoholic cardiomyopathy	2	Percent	1995	0.0012089357747478305	0.0013388147375890706	0.001074784444099167
1	Deaths	73	Western Europe	3	Both	22	All ages	938	Alcoholic cardiomyopathy	2	Percent	1995	0.0022209980155932863	0.0023412118753747433	0.002086740830827701
1	Deaths	73	Western Europe	1	Male	22	All ages	938	Alcoholic cardiomyopathy	3	Rate	1995	3.2740935631706365	3.459221490919613	3.102186750316794
1	Deaths	73	Western Europe	2	Female	22	All ages	938	Alcoholic cardiomyopathy	3	Rate	1995	1.1735197248774523	1.299681913009197	1.0415707961358676
1	Deaths	73	Western Europe	3	Both	22	All ages	938	Alcoholic cardiomyopathy	3	Rate	1995	2.1979738302194276	2.3178919007293532	2.0663857703587785
1	Deaths	73	Western Europe	1	Male	27	Age-standardized	938	Alcoholic cardiomyopathy	3	Rate	1995	2.5131385964316295	2.6566418558450797	2.3788084007613084
1	Deaths	73	Western Europe	2	Female	27	Age-standardized	938	Alcoholic cardiomyopathy	3	Rate	1995	0.6536688740842481	0.7177548972946508	0.5888786423799292
1	Deaths	73	Western Europe	3	Both	27	Age-standardized	938	Alcoholic cardiomyopathy	3	Rate	1995	1.482277849049577	1.5603192133040347	1.4013801442058325
1	Deaths	138	North Africa and Middle East	1	Male	22	All ages	938	Alcoholic cardiomyopathy	1	Number	1999	83.6248876687062	153.29546011521305	9.210811671016852
1	Deaths	138	North Africa and Middle East	2	Female	22	All ages	938	Alcoholic cardiomyopathy	1	Number	1999	38.06689143368827	107.88681858077193	10.798524587191572
1	Deaths	138	North Africa and Middle East	3	Both	22	All ages	938	Alcoholic cardiomyopathy	1	Number	1999	121.69177910239448	244.96772828840164	29.610174953604727
1	Deaths	138	North Africa and Middle East	1	Male	22	All ages	938	Alcoholic cardiomyopathy	2	Percent	1999	6.084182249094851e-05	0.00011254557992268598	6.6668392336001675e-06
1	Deaths	138	North Africa and Middle East	2	Female	22	All ages	938	Alcoholic cardiomyopathy	2	Percent	1999	3.5528063957231874e-05	0.00010117680802787518	1.0232136073896477e-05
1	Deaths	138	North Africa and Middle East	3	Both	22	All ages	938	Alcoholic cardiomyopathy	2	Percent	1999	4.974335486579242e-05	9.744133430115993e-05	1.1893980614798306e-05
1	Deaths	138	North Africa and Middle East	1	Male	22	All ages	938	Alcoholic cardiomyopathy	3	Rate	1999	0.03956597556777157	0.0725296571230976	0.004357969973945627
1	Deaths	138	North Africa and Middle East	2	Female	22	All ages	938	Alcoholic cardiomyopathy	3	Rate	1999	0.018943376937616694	0.053688141952331125	0.0053737122712431635
1	Deaths	138	North Africa and Middle East	3	Both	22	All ages	938	Alcoholic cardiomyopathy	3	Rate	1999	0.0295148837826434	0.059413989048896124	0.007181593358118529
1	Deaths	138	North Africa and Middle East	1	Male	27	Age-standardized	938	Alcoholic cardiomyopathy	3	Rate	1999	0.06817949873091264	0.13327647338826576	0.007603776470131416
1	Deaths	138	North Africa and Middle East	2	Female	27	Age-standardized	938	Alcoholic cardiomyopathy	3	Rate	1999	0.041286850953912616	0.12131933324437752	0.010668936079656605
1	Deaths	138	North Africa and Middle East	3	Both	27	Age-standardized	938	Alcoholic cardiomyopathy	3	Rate	1999	0.055987943964530516	0.11400202373922005	0.01414940518640535
1	Deaths	32	Central Asia	1	Male	22	All ages	938	Alcoholic cardiomyopathy	1	Number	1997	299.6498595029595	365.23669059477396	252.069129076581
1	Deaths	32	Central Asia	2	Female	22	All ages	938	Alcoholic cardiomyopathy	1	Number	1997	138.41077527289707	168.1403990262704	110.44091044783957
1	Deaths	32	Central Asia	3	Both	22	All ages	938	Alcoholic cardiomyopathy	1	Number	1997	438.06063477585656	515.2929656396734	380.51040770223557
1	Deaths	32	Central Asia	1	Male	22	All ages	938	Alcoholic cardiomyopathy	2	Percent	1997	0.0009622366311861679	0.0011778003168822983	0.0008123106463587643
1	Deaths	32	Central Asia	2	Female	22	All ages	938	Alcoholic cardiomyopathy	2	Percent	1997	0.0005086755624356835	0.0006174728310132977	0.00040365200522915826
1	Deaths	32	Central Asia	3	Both	22	All ages	938	Alcoholic cardiomyopathy	2	Percent	1997	0.0007506989380803592	0.0008848074179980605	0.0006546053031531741
1	Deaths	32	Central Asia	1	Male	22	All ages	938	Alcoholic cardiomyopathy	3	Rate	1997	0.8361870006461696	1.0192101319218567	0.703410738612266
1	Deaths	32	Central Asia	2	Female	22	All ages	938	Alcoholic cardiomyopathy	3	Rate	1997	0.3709641017155783	0.45064448171682986	0.2960001709126754
1	Deaths	32	Central Asia	3	Both	22	All ages	938	Alcoholic cardiomyopathy	3	Rate	1997	0.5988822968444264	0.7044683094338424	0.5202041198121448
1	Deaths	32	Central Asia	1	Male	27	Age-standardized	938	Alcoholic cardiomyopathy	3	Rate	1997	1.2831257547528065	1.5486245515626025	1.0906054063625026
1	Deaths	32	Central Asia	2	Female	27	Age-standardized	938	Alcoholic cardiomyopathy	3	Rate	1997	0.4646034083286614	0.5652309783900098	0.37203550295470444
1	Deaths	32	Central Asia	3	Both	27	Age-standardized	938	Alcoholic cardiomyopathy	3	Rate	1997	0.8168453242234343	0.9635502644009484	0.7112222000482087
1	Deaths	104	Caribbean	1	Male	22	All ages	938	Alcoholic cardiomyopathy	1	Number	2001	303.98879426322344	411.39107266845826	240.8877656160075
1	Deaths	104	Caribbean	2	Female	22	All ages	938	Alcoholic cardiomyopathy	1	Number	2001	32.63898694387728	53.59694398692255	18.158529806474164
1	Deaths	104	Caribbean	3	Both	22	All ages	938	Alcoholic cardiomyopathy	1	Number	2001	336.6277812071004	452.1917308339972	270.8564676268785
1	Deaths	104	Caribbean	1	Male	22	All ages	938	Alcoholic cardiomyopathy	2	Percent	2001	0.0019090383362154	0.0025221072192535853	0.001528594099687507
1	Deaths	104	Caribbean	2	Female	22	All ages	938	Alcoholic cardiomyopathy	2	Percent	2001	0.00023377521913258638	0.0003799655924180511	0.00012964446835423652
1	Deaths	104	Caribbean	3	Both	22	All ages	938	Alcoholic cardiomyopathy	2	Percent	2001	0.0011264717976178635	0.0015015454724795435	0.0009100428992062883
1	Deaths	104	Caribbean	1	Male	22	All ages	938	Alcoholic cardiomyopathy	3	Rate	2001	1.515803223526067	2.051351647984536	1.201157603567989
1	Deaths	104	Caribbean	2	Female	22	All ages	938	Alcoholic cardiomyopathy	3	Rate	2001	0.15889629792261298	0.260925867403039	0.08840112491626893
1	Deaths	104	Caribbean	3	Both	22	All ages	938	Alcoholic cardiomyopathy	3	Rate	2001	0.8292203656234405	1.113890811475766	0.6672048822341714
1	Deaths	104	Caribbean	1	Male	27	Age-standardized	938	Alcoholic cardiomyopathy	3	Rate	2001	1.791524848278124	2.430540870173377	1.424642553919781
1	Deaths	104	Caribbean	2	Female	27	Age-standardized	938	Alcoholic cardiomyopathy	3	Rate	2001	0.17647605149685555	0.28795913323980254	0.09908590719897226
1	Deaths	104	Caribbean	3	Both	27	Age-standardized	938	Alcoholic cardiomyopathy	3	Rate	2001	0.9525626792643271	1.2765234007400006	0.7691618004287704
1	Deaths	120	Andean Latin America	1	Male	22	All ages	938	Alcoholic cardiomyopathy	1	Number	1998	0.7036227066866048	1.7086607406445973	0.10789569873743382
1	Deaths	120	Andean Latin America	2	Female	22	All ages	938	Alcoholic cardiomyopathy	1	Number	1998	1.0625258921360856	1.8015224006129822	0.34878013864675206
1	Deaths	120	Andean Latin America	3	Both	22	All ages	938	Alcoholic cardiomyopathy	1	Number	1998	1.7661485988226886	3.004250238951886	0.5164433109637716
1	Deaths	120	Andean Latin America	1	Male	22	All ages	938	Alcoholic cardiomyopathy	2	Percent	1998	5.329187655415141e-06	1.3061716354497889e-05	8.267197946408809e-07
1	Deaths	120	Andean Latin America	2	Female	22	All ages	938	Alcoholic cardiomyopathy	2	Percent	1998	9.438482158810169e-06	1.6207589419293683e-05	3.0471265350357243e-06
1	Deaths	120	Andean Latin America	3	Both	22	All ages	938	Alcoholic cardiomyopathy	2	Percent	1998	7.222510052789829e-06	1.2544000265181313e-05	2.1346410311035427e-06
1	Deaths	120	Andean Latin America	1	Male	22	All ages	938	Alcoholic cardiomyopathy	3	Rate	1998	0.003164690797225739	0.007685060288862087	0.0004852835498480918
1	Deaths	120	Andean Latin America	2	Female	22	All ages	938	Alcoholic cardiomyopathy	3	Rate	1998	0.004738026093828507	0.008033366721596711	0.0015552838854545155
1	Deaths	120	Andean Latin America	3	Both	22	All ages	938	Alcoholic cardiomyopathy	3	Rate	1998	0.003954739808770133	0.006727082887255391	0.0011564139745675634
1	Deaths	120	Andean Latin America	1	Male	27	Age-standardized	938	Alcoholic cardiomyopathy	3	Rate	1998	0.006331928873160377	0.015248929877171361	0.0009415618481053515
1	Deaths	120	Andean Latin America	2	Female	27	Age-standardized	938	Alcoholic cardiomyopathy	3	Rate	1998	0.008113683329764974	0.01370920426037958	0.002668746523451552
1	Deaths	120	Andean Latin America	3	Both	27	Age-standardized	938	Alcoholic cardiomyopathy	3	Rate	1998	0.00720035302794129	0.012147858183429361	0.0020898035013378374
1	Deaths	138	North Africa and Middle East	1	Male	22	All ages	938	Alcoholic cardiomyopathy	1	Number	2001	85.99369453977363	158.10701084341682	8.699551776706805
1	Deaths	138	North Africa and Middle East	2	Female	22	All ages	938	Alcoholic cardiomyopathy	1	Number	2001	39.8193121723556	115.06715878118655	11.537172540868688
1	Deaths	138	North Africa and Middle East	3	Both	22	All ages	938	Alcoholic cardiomyopathy	1	Number	2001	125.81300671212922	253.71025331935297	30.72557021759168
1	Deaths	138	North Africa and Middle East	1	Male	22	All ages	938	Alcoholic cardiomyopathy	2	Percent	2001	6.274590326975478e-05	0.00011668291209830263	6.335924807319857e-06
1	Deaths	138	North Africa and Middle East	2	Female	22	All ages	938	Alcoholic cardiomyopathy	2	Percent	2001	3.742552931654479e-05	0.00010915259332085976	1.0685991912033801e-05
1	Deaths	138	North Africa and Middle East	3	Both	22	All ages	938	Alcoholic cardiomyopathy	2	Percent	2001	5.166766869075571e-05	0.00010285562067933763	1.2587796424206e-05
1	Deaths	138	North Africa and Middle East	1	Male	22	All ages	938	Alcoholic cardiomyopathy	3	Rate	2001	0.039123097282797954	0.07193127355934706	0.003957887985838526
1	Deaths	138	North Africa and Middle East	2	Female	22	All ages	938	Alcoholic cardiomyopathy	3	Rate	2001	0.01906352833231607	0.05508849655788753	0.005523430808037942
1	Deaths	138	North Africa and Middle East	3	Both	22	All ages	938	Alcoholic cardiomyopathy	3	Rate	2001	0.029348946383957877	0.05918409245848032	0.0071674871819568005
1	Deaths	138	North Africa and Middle East	1	Male	27	Age-standardized	938	Alcoholic cardiomyopathy	3	Rate	2001	0.06601307631935953	0.13150544836926006	0.0066648513610142205
1	Deaths	138	North Africa and Middle East	2	Female	27	Age-standardized	938	Alcoholic cardiomyopathy	3	Rate	2001	0.04035163594110658	0.11848522318496565	0.010733201292023415
1	Deaths	138	North Africa and Middle East	3	Both	27	Age-standardized	938	Alcoholic cardiomyopathy	3	Rate	2001	0.054393741116898334	0.11091255764169307	0.01411779208691409
1	Deaths	65	High-income Asia Pacific	1	Male	22	All ages	938	Alcoholic cardiomyopathy	1	Number	1997	624.307483989306	654.6090867345704	586.8329637356567
1	Deaths	65	High-income Asia Pacific	2	Female	22	All ages	938	Alcoholic cardiomyopathy	1	Number	1997	51.05152561429205	54.39136749282795	46.13391223216011
1	Deaths	65	High-income Asia Pacific	3	Both	22	All ages	938	Alcoholic cardiomyopathy	1	Number	1997	675.3590096035971	707.0925052345167	637.2506757227321
1	Deaths	65	High-income Asia Pacific	1	Male	22	All ages	938	Alcoholic cardiomyopathy	2	Percent	1997	0.0009778620270966027	0.001024930531850293	0.0009183769154685156
1	Deaths	65	High-income Asia Pacific	2	Female	22	All ages	938	Alcoholic cardiomyopathy	2	Percent	1997	9.726478261363728e-05	0.0001039224291725131	8.782881954067214e-05
1	Deaths	65	High-income Asia Pacific	3	Both	22	All ages	938	Alcoholic cardiomyopathy	2	Percent	1997	0.000580545813076654	0.0006080612186249546	0.0005471998180501229
1	Deaths	65	High-income Asia Pacific	1	Male	22	All ages	938	Alcoholic cardiomyopathy	3	Rate	1997	0.7083668262601809	0.7427483621503171	0.6658465815755027
1	Deaths	65	High-income Asia Pacific	2	Female	22	All ages	938	Alcoholic cardiomyopathy	3	Rate	1997	0.05660260597671662	0.0603056050859613	0.05115027660427729
1	Deaths	65	High-income Asia Pacific	3	Both	22	All ages	938	Alcoholic cardiomyopathy	3	Rate	1997	0.37872103168076304	0.39651622213988263	0.3573510235550586
1	Deaths	65	High-income Asia Pacific	1	Male	27	Age-standardized	938	Alcoholic cardiomyopathy	3	Rate	1997	0.5640393660196379	0.5910589177536745	0.5304963136174109
1	Deaths	65	High-income Asia Pacific	2	Female	27	Age-standardized	938	Alcoholic cardiomyopathy	3	Rate	1997	0.03871524424515734	0.04113359506273043	0.03541984355259548
1	Deaths	65	High-income Asia Pacific	3	Both	27	Age-standardized	938	Alcoholic cardiomyopathy	3	Rate	1997	0.2817271690223432	0.294811916338345	0.2658248334255826
1	Deaths	104	Caribbean	1	Male	22	All ages	938	Alcoholic cardiomyopathy	1	Number	2005	462.221110967893	575.603200083157	374.4044790116187
1	Deaths	104	Caribbean	2	Female	22	All ages	938	Alcoholic cardiomyopathy	1	Number	2005	42.8009278293619	65.8069175147755	25.28655746488557
1	Deaths	104	Caribbean	3	Both	22	All ages	938	Alcoholic cardiomyopathy	1	Number	2005	505.02203879725545	625.5879157787618	416.70179320970067
1	Deaths	104	Caribbean	1	Male	22	All ages	938	Alcoholic cardiomyopathy	2	Percent	2005	0.002789442694731054	0.003504938517706958	0.0022913391443716274
1	Deaths	104	Caribbean	2	Female	22	All ages	938	Alcoholic cardiomyopathy	2	Percent	2005	0.000288512040233548	0.0004436576487006614	0.0001713274932568137
1	Deaths	104	Caribbean	3	Both	22	All ages	938	Alcoholic cardiomyopathy	2	Percent	2005	0.0016080765845891806	0.001995885812994101	0.0013270096120301185
1	Deaths	104	Caribbean	1	Male	22	All ages	938	Alcoholic cardiomyopathy	3	Rate	2005	2.2151792846862284	2.7585591717204783	1.7943209998858893
1	Deaths	104	Caribbean	2	Female	22	All ages	938	Alcoholic cardiomyopathy	3	Rate	2005	0.20073103474966825	0.30862626854937203	0.11859081339123143
1	Deaths	104	Caribbean	3	Both	22	All ages	938	Alcoholic cardiomyopathy	3	Rate	2005	1.1970578465485895	1.4828361254736862	0.987711650011362
1	Deaths	104	Caribbean	1	Male	27	Age-standardized	938	Alcoholic cardiomyopathy	3	Rate	2005	2.491593873433973	3.1025027865200845	2.024561439858668
1	Deaths	104	Caribbean	2	Female	27	Age-standardized	938	Alcoholic cardiomyopathy	3	Rate	2005	0.21249424823468172	0.32675635927127394	0.12625314931442824
1	Deaths	104	Caribbean	3	Both	27	Age-standardized	938	Alcoholic cardiomyopathy	3	Rate	2005	1.3057052121556545	1.6176812524776651	1.078871608925203
1	Deaths	138	North Africa and Middle East	1	Male	22	All ages	938	Alcoholic cardiomyopathy	1	Number	1995	77.69383316572144	140.51530450838038	7.996325045977029
1	Deaths	138	North Africa and Middle East	2	Female	22	All ages	938	Alcoholic cardiomyopathy	1	Number	1995	34.985870297062085	101.09639886811573	9.828958557084178
1	Deaths	138	North Africa and Middle East	3	Both	22	All ages	938	Alcoholic cardiomyopathy	1	Number	1995	112.67970346278345	218.98419913981294	26.999441498889873
1	Deaths	138	North Africa and Middle East	1	Male	22	All ages	938	Alcoholic cardiomyopathy	2	Percent	1995	5.702634983160652e-05	0.00010249575244818467	5.833966656945407e-06
1	Deaths	138	North Africa and Middle East	2	Female	22	All ages	938	Alcoholic cardiomyopathy	2	Percent	1995	3.3088926861205955e-05	9.461257512203914e-05	9.413855200393382e-06
1	Deaths	138	North Africa and Middle East	3	Both	22	All ages	938	Alcoholic cardiomyopathy	2	Percent	1995	4.656181921548728e-05	8.934616450886644e-05	1.1101622629107292e-05
1	Deaths	138	North Africa and Middle East	1	Male	22	All ages	938	Alcoholic cardiomyopathy	3	Rate	1995	0.03990914956703559	0.07217878273711807	0.00410748857719288
1	Deaths	138	North Africa and Middle East	2	Female	22	All ages	938	Alcoholic cardiomyopathy	3	Rate	1995	0.018888846773888336	0.05458187466533005	0.0053066478139676895
1	Deaths	138	North Africa and Middle East	3	Both	22	All ages	938	Alcoholic cardiomyopathy	3	Rate	1995	0.029660634435620545	0.05764312540996695	0.007107052465122914
1	Deaths	138	North Africa and Middle East	1	Male	27	Age-standardized	938	Alcoholic cardiomyopathy	3	Rate	1995	0.07094934229533154	0.13320704285732182	0.007390573283009764
1	Deaths	138	North Africa and Middle East	2	Female	27	Age-standardized	938	Alcoholic cardiomyopathy	3	Rate	1995	0.04336576897114379	0.1290752632561821	0.010966398624919401
1	Deaths	138	North Africa and Middle East	3	Both	27	Age-standardized	938	Alcoholic cardiomyopathy	3	Rate	1995	0.05843483938941789	0.11990595749282439	0.014219945951775241
1	Deaths	134	Tropical Latin America	1	Male	22	All ages	938	Alcoholic cardiomyopathy	1	Number	1998	2149.23294478309	2250.3967252267303	2048.1532531516864
1	Deaths	134	Tropical Latin America	2	Female	22	All ages	938	Alcoholic cardiomyopathy	1	Number	1998	198.82633320289236	211.8016351965441	187.25895986104535
1	Deaths	134	Tropical Latin America	3	Both	22	All ages	938	Alcoholic cardiomyopathy	1	Number	1998	2348.05927798598	2452.5293663046587	2243.5445417939163
1	Deaths	134	Tropical Latin America	1	Male	22	All ages	938	Alcoholic cardiomyopathy	2	Percent	1998	0.0037102918283161415	0.0039055218314721124	0.003534079385280963
1	Deaths	134	Tropical Latin America	2	Female	22	All ages	938	Alcoholic cardiomyopathy	2	Percent	1998	0.0004796400177236909	0.0005148126070650717	0.00045099189343305365
1	Deaths	134	Tropical Latin America	3	Both	22	All ages	938	Alcoholic cardiomyopathy	2	Percent	1998	0.0023627144892272942	0.0024801987292023954	0.002260735702121904
1	Deaths	134	Tropical Latin America	1	Male	22	All ages	938	Alcoholic cardiomyopathy	3	Rate	1998	2.5015257982727492	2.619271902642144	2.3838775661854985
[truncated: 25,457 more rows]
