# Supplementary material for: Global, regional, and national burden of cardiomyopathy (including alcoholic cardiomyopathy and others) from 1990 to 2021: An analysis of data from the global burden of disease study 2021 and forecast to 2040
Source: PLoS One. 2026 Jan 30;21(1):e0341687. doi: 10.1371/journal.pone.0341687 (PMC12858021; doi:10.1371/journal.pone.0341687)
Supplement: S1 Data — (ZIP) [file pone.0341687.s027.zip › The dataset used in the article/alcohol cardiomyopathy/Disease/Global_21Regions_204counties_1990to2021.csv]

measure_id	measure_name	location_id	location_name	sex_id	sex_name	age_id	age_name	cause_id	cause_name	metric_id	metric_name	year	val	upper	lower
1	Deaths	80	France	1	Male	22	All ages	938	Alcoholic cardiomyopathy	1	Number	1990	285.60108011859876	311.95053000407006	261.03663489949685
1	Deaths	80	France	2	Female	22	All ages	938	Alcoholic cardiomyopathy	1	Number	1990	91.29037360887429	102.773280259052	78.0731754669817
1	Deaths	80	France	3	Both	22	All ages	938	Alcoholic cardiomyopathy	1	Number	1990	376.89145372747276	408.35825099554023	347.5518143472163
1	Deaths	80	France	1	Male	22	All ages	938	Alcoholic cardiomyopathy	2	Percent	1990	0.001051630840980522	0.0011471910233465542	0.0009606208451177187
1	Deaths	80	France	2	Female	22	All ages	938	Alcoholic cardiomyopathy	2	Percent	1990	0.00036213629783107327	0.00040745526669030903	0.00030995401873834663
1	Deaths	80	France	3	Both	22	All ages	938	Alcoholic cardiomyopathy	2	Percent	1990	0.0007197197019365327	0.0007790986548635426	0.0006645950137895798
1	Deaths	80	France	1	Male	22	All ages	938	Alcoholic cardiomyopathy	3	Rate	1990	1.0144057194824347	1.1079944154983556	0.9271570518099521
1	Deaths	80	France	2	Female	22	All ages	938	Alcoholic cardiomyopathy	3	Rate	1990	0.30823985915093055	0.34701163090047626	0.2636122918338996
1	Deaths	80	France	3	Both	22	All ages	938	Alcoholic cardiomyopathy	3	Rate	1990	0.6523865253194786	0.7068545009915693	0.6016005889441404
1	Deaths	80	France	1	Male	27	Age-standardized	938	Alcoholic cardiomyopathy	3	Rate	1990	0.8632267961466795	0.938894141688036	0.7919164572393589
1	Deaths	80	France	2	Female	27	Age-standardized	938	Alcoholic cardiomyopathy	3	Rate	1990	0.1814035457803509	0.20222277063421715	0.15840412927595193
1	Deaths	80	France	3	Both	27	Age-standardized	938	Alcoholic cardiomyopathy	3	Rate	1990	0.48590393384410246	0.5257547320787382	0.4474538771745916
1	Deaths	15	Myanmar	1	Male	22	All ages	938	Alcoholic cardiomyopathy	1	Number	1990	15.737078582559526	31.87635662580667	1.9553059013804397
1	Deaths	15	Myanmar	2	Female	22	All ages	938	Alcoholic cardiomyopathy	1	Number	1990	2.9057650989022106	7.631494772461502	0.21429668949487019
1	Deaths	15	Myanmar	3	Both	22	All ages	938	Alcoholic cardiomyopathy	1	Number	1990	18.64284368146176	35.468021768170885	4.532227451783784
1	Deaths	15	Myanmar	1	Male	22	All ages	938	Alcoholic cardiomyopathy	2	Percent	1990	5.6922389897770206e-05	0.00011765314639956239	7.490918669763464e-06
1	Deaths	15	Myanmar	2	Female	22	All ages	938	Alcoholic cardiomyopathy	2	Percent	1990	1.3023838206755148e-05	3.206907856512714e-05	9.656464671640055e-07
1	Deaths	15	Myanmar	3	Both	22	All ages	938	Alcoholic cardiomyopathy	2	Percent	1990	3.730277910359181e-05	7.012314746241361e-05	8.607965511799733e-06
1	Deaths	15	Myanmar	1	Male	22	All ages	938	Alcoholic cardiomyopathy	3	Rate	1990	0.0789773979906593	0.15997325618736696	0.009812810653303071
1	Deaths	15	Myanmar	2	Female	22	All ages	938	Alcoholic cardiomyopathy	3	Rate	1990	0.014165893316549298	0.03720429460500292	0.0010447176348222027
1	Deaths	15	Myanmar	3	Both	22	All ages	938	Alcoholic cardiomyopathy	3	Rate	1990	0.04610176890643279	0.08770864418878886	0.011207716278890324
1	Deaths	15	Myanmar	1	Male	27	Age-standardized	938	Alcoholic cardiomyopathy	3	Rate	1990	0.12806397187415947	0.25537379594112203	0.015620381747749514
1	Deaths	15	Myanmar	2	Female	27	Age-standardized	938	Alcoholic cardiomyopathy	3	Rate	1990	0.02559071104420046	0.06687184525626556	0.0016318008504138655
1	Deaths	15	Myanmar	3	Both	27	Age-standardized	938	Alcoholic cardiomyopathy	3	Rate	1990	0.07397103743768438	0.1362975745951932	0.017625222365529148
1	Deaths	155	Turkey	2	Female	22	All ages	938	Alcoholic cardiomyopathy	3	Rate	1991	0.0015485500105561442	0.0036917288308812436	0.00016202809345540576
1	Deaths	155	Turkey	3	Both	22	All ages	938	Alcoholic cardiomyopathy	3	Rate	1991	0.012804403990256114	0.02945031997930234	0.002501835606799712
1	Deaths	155	Turkey	1	Male	27	Age-standardized	938	Alcoholic cardiomyopathy	3	Rate	1991	0.03739531689537014	0.09137030024958738	0.0058014802350474255
1	Deaths	155	Turkey	2	Female	27	Age-standardized	938	Alcoholic cardiomyopathy	3	Rate	1991	0.0026084842841496243	0.006218068513335409	0.0002607917170482159
1	Deaths	155	Turkey	3	Both	27	Age-standardized	938	Alcoholic cardiomyopathy	3	Rate	1991	0.019394927275661184	0.043804794269417295	0.003947217707020747
1	Deaths	90	Norway	1	Male	22	All ages	938	Alcoholic cardiomyopathy	1	Number	1991	19.108667720250093	20.096083223855935	18.083301017842427
1	Deaths	90	Norway	2	Female	22	All ages	938	Alcoholic cardiomyopathy	1	Number	1991	3.136281345865838	3.356163142557835	2.931147479174298
1	Deaths	90	Norway	3	Both	22	All ages	938	Alcoholic cardiomyopathy	1	Number	1991	22.24494906611591	23.263464834002704	21.14272063351707
1	Deaths	90	Norway	1	Male	22	All ages	938	Alcoholic cardiomyopathy	2	Percent	1991	0.0008205242684774383	0.0008611773303710264	0.000779854186107433
1	Deaths	90	Norway	2	Female	22	All ages	938	Alcoholic cardiomyopathy	2	Percent	1991	0.00014314540185903312	0.00015272229448867568	0.00013447676029289574
1	Deaths	90	Norway	3	Both	22	All ages	938	Alcoholic cardiomyopathy	2	Percent	1991	0.0004921720955977448	0.0005141876984365028	0.00046914877404505875
1	Deaths	90	Norway	1	Male	22	All ages	938	Alcoholic cardiomyopathy	3	Rate	1991	0.9064607467385838	0.9533009246014964	0.8578202721459802
1	Deaths	90	Norway	2	Female	22	All ages	938	Alcoholic cardiomyopathy	3	Rate	1991	0.145358668904773	0.1555496313085986	0.13585123557170267
1	Deaths	90	Norway	3	Both	22	All ages	938	Alcoholic cardiomyopathy	3	Rate	1991	0.5214880494327234	0.545365101231453	0.49564852273221893
1	Deaths	90	Norway	1	Male	27	Age-standardized	938	Alcoholic cardiomyopathy	3	Rate	1991	0.7109245829812111	0.7485321776023365	0.6723548588684224
1	Deaths	90	Norway	2	Female	27	Age-standardized	938	Alcoholic cardiomyopathy	3	Rate	1991	0.10717111967210523	0.11411607964634164	0.10045735675168888
1	Deaths	90	Norway	3	Both	27	Age-standardized	938	Alcoholic cardiomyopathy	3	Rate	1991	0.3955227605518367	0.41300237354067754	0.3760364304947652
1	Deaths	179	Ethiopia	1	Male	22	All ages	938	Alcoholic cardiomyopathy	1	Number	1990	0.3724574157530839	1.911629913127134	0.043590950599885006
1	Deaths	179	Ethiopia	2	Female	22	All ages	938	Alcoholic cardiomyopathy	1	Number	1990	0.03311727249953449	0.1090206435897149	0.00031003303966266755
1	Deaths	179	Ethiopia	3	Both	22	All ages	938	Alcoholic cardiomyopathy	1	Number	1990	0.40557468825261794	1.9485908444927311	0.058620386510932716
1	Deaths	179	Ethiopia	1	Male	22	All ages	938	Alcoholic cardiomyopathy	2	Percent	1990	7.157891876719454e-07	3.7156697863102467e-06	8.479728568591496e-08
1	Deaths	179	Ethiopia	2	Female	22	All ages	938	Alcoholic cardiomyopathy	2	Percent	1990	8.266497698565942e-08	2.6827445455039636e-07	7.634605211177918e-10
1	Deaths	179	Ethiopia	3	Both	22	All ages	938	Alcoholic cardiomyopathy	2	Percent	1990	4.398835618777375e-07	2.1027388916917976e-06	6.427690597338972e-08
1	Deaths	179	Ethiopia	1	Male	22	All ages	938	Alcoholic cardiomyopathy	3	Rate	1990	0.0014698323539439574	0.007543883881061032	0.00017202339602055084
1	Deaths	179	Ethiopia	2	Female	22	All ages	938	Alcoholic cardiomyopathy	3	Rate	1990	0.00013126912725897044	0.0004321323483820806	1.228898501183519e-06
1	Deaths	179	Ethiopia	3	Both	22	All ages	938	Alcoholic cardiomyopathy	3	Rate	1990	0.0008020277527452933	0.003853356684466289	0.00011592236453656531
1	Deaths	179	Ethiopia	1	Male	27	Age-standardized	938	Alcoholic cardiomyopathy	3	Rate	1990	0.0029090497512765344	0.015344997903107794	0.0003254553107211185
1	Deaths	179	Ethiopia	2	Female	27	Age-standardized	938	Alcoholic cardiomyopathy	3	Rate	1990	0.00026831116861692676	0.0009157836102424047	2.6521287696026238e-06
1	Deaths	179	Ethiopia	3	Both	27	Age-standardized	938	Alcoholic cardiomyopathy	3	Rate	1990	0.0016172685167957803	0.007963989416636523	0.00022617203391469073
1	Deaths	81	Germany	1	Male	22	All ages	938	Alcoholic cardiomyopathy	1	Number	1990	3886.5543058531807	4477.002078841889	3318.9415230832046
1	Deaths	81	Germany	2	Female	22	All ages	938	Alcoholic cardiomyopathy	1	Number	1990	1524.337889825983	1925.8901339359888	1159.2358119483224
1	Deaths	81	Germany	3	Both	22	All ages	938	Alcoholic cardiomyopathy	1	Number	1990	5410.892195679161	6124.614507145507	4617.916563699074
1	Deaths	81	Germany	1	Male	22	All ages	938	Alcoholic cardiomyopathy	2	Percent	1990	0.009186022672653671	0.01057233534536806	0.007837716307428291
1	Deaths	81	Germany	2	Female	22	All ages	938	Alcoholic cardiomyopathy	2	Percent	1990	0.0030922588998545004	0.0038971131079913296	0.0023514551339246883
1	Deaths	81	Germany	3	Both	22	All ages	938	Alcoholic cardiomyopathy	2	Percent	1990	0.005906749827766214	0.006688431868153956	0.005028251710345155
1	Deaths	81	Germany	1	Male	22	All ages	938	Alcoholic cardiomyopathy	3	Rate	1990	10.068460828684193	11.598067726178867	8.598009982140479
1	Deaths	81	Germany	2	Female	22	All ages	938	Alcoholic cardiomyopathy	3	Rate	1990	3.6873639976938026	4.658716411096985	2.8041843126418384
1	Deaths	81	Germany	3	Both	22	All ages	938	Alcoholic cardiomyopathy	3	Rate	1990	6.768625983671355	7.661439813223308	5.776672111198215
1	Deaths	81	Germany	1	Male	27	Age-standardized	938	Alcoholic cardiomyopathy	3	Rate	1990	8.129429621125967	9.380891867021626	6.944358302736813
1	Deaths	81	Germany	2	Female	27	Age-standardized	938	Alcoholic cardiomyopathy	3	Rate	1990	2.056097262885202	2.5114515279296468	1.578773350970066
1	Deaths	81	Germany	3	Both	27	Age-standardized	938	Alcoholic cardiomyopathy	3	Rate	1990	4.496519982296647	5.082276304232852	3.8576773789984307
1	Deaths	422	United States Virgin Islands	1	Male	22	All ages	938	Alcoholic cardiomyopathy	1	Number	1990	0.7562321234173733	2.342655212320839	0.266613592118364
1	Deaths	422	United States Virgin Islands	2	Female	22	All ages	938	Alcoholic cardiomyopathy	1	Number	1990	0.26692558193150534	0.4916024062219737	0.07066451358594748
1	Deaths	422	United States Virgin Islands	3	Both	22	All ages	938	Alcoholic cardiomyopathy	1	Number	1990	1.023157705348879	2.600115159226957	0.4753971089576137
1	Deaths	422	United States Virgin Islands	1	Male	22	All ages	938	Alcoholic cardiomyopathy	2	Percent	1990	0.002109090531534753	0.005983477406824472	0.0007344744376368178
1	Deaths	422	United States Virgin Islands	2	Female	22	All ages	938	Alcoholic cardiomyopathy	2	Percent	1990	0.0009338378208364137	0.0016556502014078859	0.0002461223654019372
1	Deaths	422	United States Virgin Islands	3	Both	22	All ages	938	Alcoholic cardiomyopathy	2	Percent	1990	0.0015869568627163344	0.0037967752293461107	0.000730023387512813
1	Deaths	422	United States Virgin Islands	1	Male	22	All ages	938	Alcoholic cardiomyopathy	3	Rate	1990	1.4719051808729031	4.5596665854815415	0.5189278733053342
1	Deaths	422	United States Virgin Islands	2	Female	22	All ages	938	Alcoholic cardiomyopathy	3	Rate	1990	0.48812959925828087	0.8989984542025485	0.12922493396433304
1	Deaths	422	United States Virgin Islands	3	Both	22	All ages	938	Alcoholic cardiomyopathy	3	Rate	1990	0.964686901759809	2.4515253357917883	0.4482293997771467
1	Deaths	422	United States Virgin Islands	1	Male	27	Age-standardized	938	Alcoholic cardiomyopathy	3	Rate	1990	1.6939818812329688	5.336919607032089	0.6000350050668306
1	Deaths	422	United States Virgin Islands	2	Female	27	Age-standardized	938	Alcoholic cardiomyopathy	3	Rate	1990	0.5275365539780251	0.9708908701183896	0.13597143034750955
1	Deaths	422	United States Virgin Islands	3	Both	27	Age-standardized	938	Alcoholic cardiomyopathy	3	Rate	1990	1.0663907739855132	2.747392535605714	0.4907352293594177
1	Deaths	156	United Arab Emirates	1	Male	22	All ages	938	Alcoholic cardiomyopathy	1	Number	1991	0.6573585706193502	1.647346856274936	0.08455553977988414
1	Deaths	156	United Arab Emirates	2	Female	22	All ages	938	Alcoholic cardiomyopathy	1	Number	1991	0.29215702588792253	0.6222080238053922	0.040355194769287096
1	Deaths	156	United Arab Emirates	3	Both	22	All ages	938	Alcoholic cardiomyopathy	1	Number	1991	0.9495155965072714	2.0024552715633983	0.22815066607459544
1	Deaths	156	United Arab Emirates	1	Male	22	All ages	938	Alcoholic cardiomyopathy	2	Percent	1991	0.0001731127757101068	0.000419412230824039	2.318111738350506e-05
1	Deaths	156	United Arab Emirates	2	Female	22	All ages	938	Alcoholic cardiomyopathy	2	Percent	1991	0.0001575076836495268	0.0003279642065945861	2.3839002455544062e-05
1	Deaths	156	United Arab Emirates	3	Both	22	All ages	938	Alcoholic cardiomyopathy	2	Percent	1991	0.00016807199776870842	0.00032433515482414014	4.087481103582818e-05
1	Deaths	156	United Arab Emirates	1	Male	22	All ages	938	Alcoholic cardiomyopathy	3	Rate	1991	0.051064637580420486	0.12796846948487697	0.006568406022619388
1	Deaths	156	United Arab Emirates	2	Female	22	All ages	938	Alcoholic cardiomyopathy	3	Rate	1991	0.04215769228592652	0.08978341125188219	0.005823176348580718
1	Deaths	156	United Arab Emirates	3	Both	22	All ages	938	Alcoholic cardiomyopathy	3	Rate	1991	0.04794766049873022	0.10111792357913002	0.011520917317991713
1	Deaths	156	United Arab Emirates	1	Male	27	Age-standardized	938	Alcoholic cardiomyopathy	3	Rate	1991	0.12041186199788143	0.30056920901149375	0.015569289429162329
1	Deaths	156	United Arab Emirates	2	Female	27	Age-standardized	938	Alcoholic cardiomyopathy	3	Rate	1991	0.175404834021316	0.3743658849419457	0.02522498631589885
1	Deaths	156	United Arab Emirates	3	Both	27	Age-standardized	938	Alcoholic cardiomyopathy	3	Rate	1991	0.14703609732595285	0.2886276887647916	0.031908762687634706
1	Deaths	99	Uruguay	1	Male	22	All ages	938	Alcoholic cardiomyopathy	1	Number	1992	116.6762961515912	129.13708128787903	102.80557463967648
1	Deaths	99	Uruguay	2	Female	22	All ages	938	Alcoholic cardiomyopathy	1	Number	1992	5.339201974446523	6.909502195614111	4.295468798534738
1	Deaths	99	Uruguay	3	Both	22	All ages	938	Alcoholic cardiomyopathy	1	Number	1992	122.0154981260377	134.63417696564267	108.49377789200027
1	Deaths	99	Uruguay	1	Male	22	All ages	938	Alcoholic cardiomyopathy	2	Percent	1992	0.007065574218258334	0.00781468358895167	0.006228819954574274
1	Deaths	99	Uruguay	2	Female	22	All ages	938	Alcoholic cardiomyopathy	2	Percent	1992	0.0003883009971560947	0.0005010281366527234	0.000313567610743134
1	Deaths	99	Uruguay	3	Both	22	All ages	938	Alcoholic cardiomyopathy	2	Percent	1992	0.0040318064520904195	0.004449552036405701	0.003575534238753908
1	Deaths	99	Uruguay	1	Male	22	All ages	938	Alcoholic cardiomyopathy	3	Rate	1992	7.5564731060708885	8.363488677087567	6.6581438179145085
1	Deaths	99	Uruguay	2	Female	22	All ages	938	Alcoholic cardiomyopathy	3	Rate	1992	0.32666920637718666	0.42274512361684335	0.262810320746626
1	Deaths	99	Uruguay	3	Both	22	All ages	938	Alcoholic cardiomyopathy	3	Rate	1992	3.838782781908384	4.235784538274364	3.413370046531217
1	Deaths	99	Uruguay	1	Male	27	Age-standardized	938	Alcoholic cardiomyopathy	3	Rate	1992	6.7736892329896055	7.4704239822792795	5.96106792127689
1	Deaths	99	Uruguay	2	Female	27	Age-standardized	938	Alcoholic cardiomyopathy	3	Rate	1992	0.2561480993197528	0.32858892883627927	0.20697751235683562
1	Deaths	99	Uruguay	3	Both	27	Age-standardized	938	Alcoholic cardiomyopathy	3	Rate	1992	3.1358088915175704	3.4534750144020556	2.79441741200072
1	Deaths	17	Sri Lanka	1	Male	22	All ages	938	Alcoholic cardiomyopathy	1	Number	1990	24.494238224076433	63.75262536714385	3.81709952485985
1	Deaths	17	Sri Lanka	2	Female	22	All ages	938	Alcoholic cardiomyopathy	1	Number	1990	2.3349161439556427	4.144717531366074	0.23686350170933318
1	Deaths	17	Sri Lanka	3	Both	22	All ages	938	Alcoholic cardiomyopathy	1	Number	1990	26.829154368032082	65.45299860917359	5.248448433321608
1	Deaths	17	Sri Lanka	1	Male	22	All ages	938	Alcoholic cardiomyopathy	2	Percent	1990	0.00036391943287380525	0.0009126789582925291	5.6198551242993905e-05
1	Deaths	17	Sri Lanka	2	Female	22	All ages	938	Alcoholic cardiomyopathy	2	Percent	1990	6.186769597116026e-05	0.00010817325523079999	6.380670993090774e-06
1	Deaths	17	Sri Lanka	3	Both	22	All ages	938	Alcoholic cardiomyopathy	2	Percent	1990	0.00025540364787221315	0.0006004186601122137	5.0155140464249746e-05
1	Deaths	17	Sri Lanka	1	Male	22	All ages	938	Alcoholic cardiomyopathy	3	Rate	1990	0.28444333858203136	0.740337765841406	0.044326691143380545
1	Deaths	17	Sri Lanka	2	Female	22	All ages	938	Alcoholic cardiomyopathy	3	Rate	1990	0.02740750432774115	0.04865115347814317	0.0027803300195545677
1	Deaths	17	Sri Lanka	3	Both	22	All ages	938	Alcoholic cardiomyopathy	3	Rate	1990	0.15661585943757492	0.3820835159141859	0.030637948957418126
1	Deaths	17	Sri Lanka	1	Male	27	Age-standardized	938	Alcoholic cardiomyopathy	3	Rate	1990	0.40435589049931575	1.0774301340226387	0.06033034380490378
1	Deaths	17	Sri Lanka	2	Female	27	Age-standardized	938	Alcoholic cardiomyopathy	3	Rate	1990	0.046156669470581536	0.078555062133153	0.005136282550755542
1	Deaths	17	Sri Lanka	3	Both	27	Age-standardized	938	Alcoholic cardiomyopathy	3	Rate	1990	0.22654419361856884	0.5612373308870666	0.04573582414972113
1	Deaths	66	Brunei Darussalam	1	Male	22	All ages	938	Alcoholic cardiomyopathy	1	Number	1990	1.14907223455771	1.9253269467512475	0.2449787566678865
1	Deaths	66	Brunei Darussalam	2	Female	22	All ages	938	Alcoholic cardiomyopathy	1	Number	1990	0.27369358427258583	0.48505673551780576	0.04225395402394761
1	Deaths	66	Brunei Darussalam	3	Both	22	All ages	938	Alcoholic cardiomyopathy	1	Number	1990	1.4227658188302956	2.193370840682585	0.4590670869504155
1	Deaths	66	Brunei Darussalam	1	Male	22	All ages	938	Alcoholic cardiomyopathy	2	Percent	1990	0.0018624493320878442	0.0030564718292893363	0.0004199620499657675
1	Deaths	66	Brunei Darussalam	2	Female	22	All ages	938	Alcoholic cardiomyopathy	2	Percent	1990	0.0006330066885586439	0.001110715079286189	0.0001017280703468402
1	Deaths	66	Brunei Darussalam	3	Both	22	All ages	938	Alcoholic cardiomyopathy	2	Percent	1990	0.0013555838522192301	0.002054558197780793	0.000443217750628581
1	Deaths	66	Brunei Darussalam	1	Male	22	All ages	938	Alcoholic cardiomyopathy	3	Rate	1990	0.8359991251038512	1.40075758043397	0.17823250800434923
1	Deaths	66	Brunei Darussalam	2	Female	22	All ages	938	Alcoholic cardiomyopathy	3	Rate	1990	0.22469196799803626	0.39821303368825606	0.034688880671326354
1	Deaths	66	Brunei Darussalam	3	Both	22	All ages	938	Alcoholic cardiomyopathy	3	Rate	1990	0.5487851891808142	0.846020768714607	0.17707005244607907
1	Deaths	66	Brunei Darussalam	1	Male	27	Age-standardized	938	Alcoholic cardiomyopathy	3	Rate	1990	1.5261464166805057	2.700404959160445	0.34074994553488425
1	Deaths	66	Brunei Darussalam	2	Female	27	Age-standardized	938	Alcoholic cardiomyopathy	3	Rate	1990	0.45213488434729515	0.7904221588711187	0.06499137592814451
1	Deaths	66	Brunei Darussalam	3	Both	27	Age-standardized	938	Alcoholic cardiomyopathy	3	Rate	1990	1.014229365146992	1.604518068788871	0.3206131668888789
1	Deaths	5	East Asia	1	Male	22	All ages	938	Alcoholic cardiomyopathy	1	Number	1992	474.5764384597671	1090.4886789840616	148.8252148501561
1	Deaths	5	East Asia	2	Female	22	All ages	938	Alcoholic cardiomyopathy	1	Number	1992	119.61836046844283	190.30663905857145	40.271754405277726
1	Deaths	5	East Asia	3	Both	22	All ages	938	Alcoholic cardiomyopathy	1	Number	1992	594.19479892821	1245.9354666676543	273.5525049927316
1	Deaths	5	East Asia	1	Male	22	All ages	938	Alcoholic cardiomyopathy	2	Percent	1992	9.656080539382467e-05	0.0002199164643304384	3.150297237659956e-05
1	Deaths	5	East Asia	2	Female	22	All ages	938	Alcoholic cardiomyopathy	2	Percent	1992	3.055315221605055e-05	4.785299558880632e-05	1.0487820900499611e-05
1	Deaths	5	East Asia	3	Both	22	All ages	938	Alcoholic cardiomyopathy	2	Percent	1992	6.727711951479235e-05	0.0001385504740489065	3.052760482253171e-05
1	Deaths	5	East Asia	1	Male	22	All ages	938	Alcoholic cardiomyopathy	3	Rate	1992	0.07369600283632019	0.16933975281243852	0.023110762707286975
1	Deaths	5	East Asia	2	Female	22	All ages	938	Alcoholic cardiomyopathy	3	Rate	1992	0.019794785806563166	0.03149248278423918	0.006664284223468316
1	Deaths	5	East Asia	3	Both	22	All ages	938	Alcoholic cardiomyopathy	3	Rate	1992	0.04760195115159644	0.09981399926309492	0.02191475422462274
1	Deaths	5	East Asia	1	Male	27	Age-standardized	938	Alcoholic cardiomyopathy	3	Rate	1992	0.09460404045899465	0.2186814779764589	0.029810155037896725
1	Deaths	5	East Asia	2	Female	27	Age-standardized	938	Alcoholic cardiomyopathy	3	Rate	1992	0.02975719957624141	0.04795485002296741	0.010535383286883696
1	Deaths	5	East Asia	3	Both	27	Age-standardized	938	Alcoholic cardiomyopathy	3	Rate	1992	0.06271067077161864	0.1271171563208254	0.030119172287208576
1	Deaths	10	Cambodia	1	Male	22	All ages	938	Alcoholic cardiomyopathy	1	Number	1991	2.093431668099008	4.454277219505323	0.28698088169806063
1	Deaths	10	Cambodia	2	Female	22	All ages	938	Alcoholic cardiomyopathy	1	Number	1991	0.4386274333338817	0.926984101808089	0.03767113341020747
1	Deaths	10	Cambodia	3	Both	22	All ages	938	Alcoholic cardiomyopathy	1	Number	1991	2.5320591014328917	5.029499518070932	0.6497374673339216
1	Deaths	10	Cambodia	1	Male	22	All ages	938	Alcoholic cardiomyopathy	2	Percent	1991	3.5206998387969216e-05	7.494572714982236e-05	4.92398293457503e-06
1	Deaths	10	Cambodia	2	Female	22	All ages	938	Alcoholic cardiomyopathy	2	Percent	1991	7.969105397208406e-06	1.69875579459318e-05	7.05524799149666e-07
1	Deaths	10	Cambodia	3	Both	22	All ages	938	Alcoholic cardiomyopathy	2	Percent	1991	2.2115770775555375e-05	4.287821162178543e-05	5.484607440269535e-06
1	Deaths	10	Cambodia	1	Male	22	All ages	938	Alcoholic cardiomyopathy	3	Rate	1991	0.041684531088502896	0.08869382271353805	0.005714379727431828
1	Deaths	10	Cambodia	2	Female	22	All ages	938	Alcoholic cardiomyopathy	3	Rate	1991	0.007934659086991404	0.016768907432448	0.0006814612546202525
1	Deaths	10	Cambodia	3	Both	22	All ages	938	Alcoholic cardiomyopathy	3	Rate	1991	0.024000386766046967	0.047672636710983346	0.0061586044747459915
1	Deaths	10	Cambodia	1	Male	27	Age-standardized	938	Alcoholic cardiomyopathy	3	Rate	1991	0.0931127005575673	0.1989982651481674	0.012697406634025124
1	Deaths	10	Cambodia	2	Female	27	Age-standardized	938	Alcoholic cardiomyopathy	3	Rate	1991	0.017199773911707593	0.03877167895658372	0.001338041680428629
1	Deaths	10	Cambodia	3	Both	27	Age-standardized	938	Alcoholic cardiomyopathy	3	Rate	1991	0.04943747581965645	0.09602326807991511	0.01242689263732957
1	Deaths	16	Philippines	1	Male	22	All ages	938	Alcoholic cardiomyopathy	1	Number	1990	29.602463091017427	59.18594169544678	4.65475379899385
1	Deaths	16	Philippines	2	Female	22	All ages	938	Alcoholic cardiomyopathy	1	Number	1990	2.641876987735982	3.7524413660194513	0.282603543370661
1	Deaths	16	Philippines	3	Both	22	All ages	938	Alcoholic cardiomyopathy	1	Number	1990	32.24434007875343	62.31153825604046	6.905660467225479
1	Deaths	16	Philippines	1	Male	22	All ages	938	Alcoholic cardiomyopathy	2	Percent	1990	0.0001385818124546842	0.0002759873326268717	2.1782251883384216e-05
1	Deaths	16	Philippines	2	Female	22	All ages	938	Alcoholic cardiomyopathy	2	Percent	1990	1.8000298294299296e-05	2.5529096517134023e-05	1.8826582528699068e-06
1	Deaths	16	Philippines	3	Both	22	All ages	938	Alcoholic cardiomyopathy	2	Percent	1990	8.951316080554155e-05	0.00017135274883187183	1.9102330667388264e-05
1	Deaths	16	Philippines	1	Male	22	All ages	938	Alcoholic cardiomyopathy	3	Rate	1990	0.09325060621688372	0.1864414094748846	0.014662922210626088
1	Deaths	16	Philippines	2	Female	22	All ages	938	Alcoholic cardiomyopathy	3	Rate	1990	0.008450381018995166	0.012002663046577834	0.000903943533285686
1	Deaths	16	Philippines	3	Both	22	All ages	938	Alcoholic cardiomyopathy	3	Rate	1990	0.05117461279293558	0.09889390928754707	0.010959892484281494
1	Deaths	16	Philippines	1	Male	27	Age-standardized	938	Alcoholic cardiomyopathy	3	Rate	1990	0.1635445249128975	0.3553539899638423	0.02432392125155878
1	Deaths	16	Philippines	2	Female	27	Age-standardized	938	Alcoholic cardiomyopathy	3	Rate	1990	0.02405379309341942	0.03736003819893165	0.0017681541792831353
1	Deaths	16	Philippines	3	Both	27	Age-standardized	938	Alcoholic cardiomyopathy	3	Rate	1990	0.09447385789303105	0.18777988996000655	0.020637873259993226
1	Deaths	113	Guyana	1	Male	22	All ages	938	Alcoholic cardiomyopathy	1	Number	1990	4.648397306346645	5.638206889432071	3.763050431448348
1	Deaths	113	Guyana	2	Female	22	All ages	938	Alcoholic cardiomyopathy	1	Number	1990	0.979521055332125	1.2120687981268066	0.7701707576819946
1	Deaths	113	Guyana	3	Both	22	All ages	938	Alcoholic cardiomyopathy	1	Number	1990	5.62791836167877	6.731201680989052	4.67941704416134
1	Deaths	113	Guyana	1	Male	22	All ages	938	Alcoholic cardiomyopathy	2	Percent	1990	0.0012816287058323144	0.0015066599710120785	0.0010834432458336127
1	Deaths	113	Guyana	2	Female	22	All ages	938	Alcoholic cardiomyopathy	2	Percent	1990	0.00036460603616930525	0.00043281975174029954	0.00030118863341568837
1	Deaths	113	Guyana	3	Both	22	All ages	938	Alcoholic cardiomyopathy	2	Percent	1990	0.000891730578635985	0.0010328189276293776	0.0007682900001177814
1	Deaths	113	Guyana	1	Male	22	All ages	938	Alcoholic cardiomyopathy	3	Rate	1990	1.203713634833124	1.4600272011071782	0.9744509374692544
1	Deaths	113	Guyana	2	Female	22	All ages	938	Alcoholic cardiomyopathy	3	Rate	1990	0.24892995708444907	0.3080283290069776	0.19572685305112786
1	Deaths	113	Guyana	3	Both	22	All ages	938	Alcoholic cardiomyopathy	3	Rate	1990	0.721838943384265	0.8633464803249502	0.6001838046926061
1	Deaths	113	Guyana	1	Male	27	Age-standardized	938	Alcoholic cardiomyopathy	3	Rate	1990	2.260550036520923	2.7418065921530315	1.83567162414566
1	Deaths	113	Guyana	2	Female	27	Age-standardized	938	Alcoholic cardiomyopathy	3	Rate	1990	0.41645716122589427	0.5163785578949339	0.326465048503302
1	Deaths	113	Guyana	3	Both	27	Age-standardized	938	Alcoholic cardiomyopathy	3	Rate	1990	1.3113583792927392	1.5675038953713953	1.0867066703952917
1	Deaths	18	Thailand	1	Male	22	All ages	938	Alcoholic cardiomyopathy	1	Number	1990	5.127117704909578	13.700667195559726	0.8712830205146089
1	Deaths	18	Thailand	2	Female	22	All ages	938	Alcoholic cardiomyopathy	1	Number	1990	1.104218121215635	2.3074412625919747	0.08153380531910438
1	Deaths	18	Thailand	3	Both	22	All ages	938	Alcoholic cardiomyopathy	1	Number	1990	6.231335826125213	14.778279295497715	1.7133800487704143
1	Deaths	18	Thailand	1	Male	22	All ages	938	Alcoholic cardiomyopathy	2	Percent	1990	2.8579416467964395e-05	7.623767142038954e-05	4.7318392567613685e-06
1	Deaths	18	Thailand	2	Female	22	All ages	938	Alcoholic cardiomyopathy	2	Percent	1990	8.605179893275863e-06	1.8730439133038708e-05	6.326161946004941e-07
1	Deaths	18	Thailand	3	Both	22	All ages	938	Alcoholic cardiomyopathy	2	Percent	1990	2.0249352447189098e-05	4.7915074299636055e-05	5.727993802066501e-06
1	Deaths	18	Thailand	1	Male	22	All ages	938	Alcoholic cardiomyopathy	3	Rate	1990	0.01821549341894449	0.048675382056645816	0.00309547216187849
1	Deaths	18	Thailand	2	Female	22	All ages	938	Alcoholic cardiomyopathy	3	Rate	1990	0.0038585289670407903	0.008063016518561214	0.0002849079756728536
1	Deaths	18	Thailand	3	Both	22	All ages	938	Alcoholic cardiomyopathy	3	Rate	1990	0.010977501660891006	0.02603431913126638	0.003018394908561742
1	Deaths	18	Thailand	1	Male	27	Age-standardized	938	Alcoholic cardiomyopathy	3	Rate	1990	0.02654318943809563	0.07077965029785889	0.004217880329950083
1	Deaths	18	Thailand	2	Female	27	Age-standardized	938	Alcoholic cardiomyopathy	3	Rate	1990	0.005462759891643599	0.011622444801374785	0.00041029805448372896
1	Deaths	18	Thailand	3	Both	27	Age-standardized	938	Alcoholic cardiomyopathy	3	Rate	1990	0.0152667975995753	0.03462512437854294	0.004279286926146093
1	Deaths	35	Georgia	1	Male	22	All ages	938	Alcoholic cardiomyopathy	1	Number	1990	20.549615054685912	28.25989030988945	15.543642318696802
1	Deaths	35	Georgia	2	Female	22	All ages	938	Alcoholic cardiomyopathy	1	Number	1990	4.6522621401592374	8.767598747232395	2.5535064936044045
1	Deaths	35	Georgia	3	Both	22	All ages	938	Alcoholic cardiomyopathy	1	Number	1990	25.201877194845157	35.08461186470671	19.033798056274318
1	Deaths	35	Georgia	1	Male	22	All ages	938	Alcoholic cardiomyopathy	2	Percent	1990	0.0007413047260179145	0.0010274252407767824	0.000563881083829589
1	Deaths	35	Georgia	2	Female	22	All ages	938	Alcoholic cardiomyopathy	2	Percent	1990	0.00017066381497793503	0.0003239276597420133	9.35928920757043e-05
1	Deaths	35	Georgia	3	Both	22	All ages	938	Alcoholic cardiomyopathy	2	Percent	1990	0.00045840376174298544	0.0006399589380365673	0.00034485042799636394
1	Deaths	35	Georgia	1	Male	22	All ages	938	Alcoholic cardiomyopathy	3	Rate	1990	0.7846419642359778	1.079041908222444	0.5934998786044242
1	Deaths	35	Georgia	2	Female	22	All ages	938	Alcoholic cardiomyopathy	3	Rate	1990	0.1601992323526729	0.3019095972168956	0.08792921975565846
1	Deaths	35	Georgia	3	Both	22	All ages	938	Alcoholic cardiomyopathy	3	Rate	1990	0.45630547464562154	0.635242380792054	0.3446261637269489
1	Deaths	35	Georgia	1	Male	27	Age-standardized	938	Alcoholic cardiomyopathy	3	Rate	1990	0.8287233513820883	1.154698913114478	0.6348537159269849
1	Deaths	35	Georgia	2	Female	27	Age-standardized	938	Alcoholic cardiomyopathy	3	Rate	1990	0.13088359624798535	0.2458834490497029	0.07150005717672415
1	Deaths	35	Georgia	3	Both	27	Age-standardized	938	Alcoholic cardiomyopathy	3	Rate	1990	0.41071119622077534	0.5758318897366198	0.3120734344779302
1	Deaths	174	Eastern Sub-Saharan Africa	1	Male	22	All ages	938	Alcoholic cardiomyopathy	1	Number	1991	1.5640039161814696	8.732943307808783	0.2710789021778739
1	Deaths	174	Eastern Sub-Saharan Africa	2	Female	22	All ages	938	Alcoholic cardiomyopathy	1	Number	1991	0.13781898275840496	0.38259733276174523	0.001320903103568074
1	Deaths	174	Eastern Sub-Saharan Africa	3	Both	22	All ages	938	Alcoholic cardiomyopathy	1	Number	1991	1.7018228989398747	8.823094022228787	0.3541253811818105
1	Deaths	174	Eastern Sub-Saharan Africa	1	Male	22	All ages	938	Alcoholic cardiomyopathy	2	Percent	1991	9.851603296013291e-07	5.5769944928889315e-06	1.709984553381675e-07
1	Deaths	174	Eastern Sub-Saharan Africa	2	Female	22	All ages	938	Alcoholic cardiomyopathy	2	Percent	1991	1.0385857884284493e-07	2.916032702854662e-07	1.0172237689132478e-09
1	Deaths	174	Eastern Sub-Saharan Africa	3	Both	22	All ages	938	Alcoholic cardiomyopathy	2	Percent	1991	5.825699482535456e-07	3.052601986908435e-06	1.225788069282682e-07
1	Deaths	174	Eastern Sub-Saharan Africa	1	Male	22	All ages	938	Alcoholic cardiomyopathy	3	Rate	1991	0.0016060080027755998	0.008967481919335028	0.0002783592047161952
1	Deaths	174	Eastern Sub-Saharan Africa	2	Female	22	All ages	938	Alcoholic cardiomyopathy	3	Rate	1991	0.00013936016285624555	0.0003868757810780628	1.3356742877231889e-06
1	Deaths	174	Eastern Sub-Saharan Africa	3	Both	22	All ages	938	Alcoholic cardiomyopathy	3	Rate	1991	0.0008670442453074808	0.004495187426697436	0.00018041969823198077
1	Deaths	174	Eastern Sub-Saharan Africa	1	Male	27	Age-standardized	938	Alcoholic cardiomyopathy	3	Rate	1991	0.0032882547474662807	0.018602106185612165	0.0005631966492874067
1	Deaths	174	Eastern Sub-Saharan Africa	2	Female	27	Age-standardized	938	Alcoholic cardiomyopathy	3	Rate	1991	0.00028600332871214854	0.0008641428160509814	2.829979159034385e-06
1	Deaths	174	Eastern Sub-Saharan Africa	3	Both	27	Age-standardized	938	Alcoholic cardiomyopathy	3	Rate	1991	0.0017700083666519733	0.009424419133664545	0.00036156744741089265
1	Deaths	65	High-income Asia Pacific	1	Male	22	All ages	938	Alcoholic cardiomyopathy	1	Number	1990	612.0309279997184	671.1819659961791	569.9108566484618
1	Deaths	65	High-income Asia Pacific	2	Female	22	All ages	938	Alcoholic cardiomyopathy	1	Number	1990	60.76664933027836	72.06709535252163	51.32112832981725
1	Deaths	65	High-income Asia Pacific	3	Both	22	All ages	938	Alcoholic cardiomyopathy	1	Number	1990	672.7975773299968	734.6208984534192	625.006878546564
1	Deaths	65	High-income Asia Pacific	1	Male	22	All ages	938	Alcoholic cardiomyopathy	2	Percent	1990	0.0010454286595368535	0.0011450675196186314	0.0009719822797260008
1	Deaths	65	High-income Asia Pacific	2	Female	22	All ages	938	Alcoholic cardiomyopathy	2	Percent	1990	0.00012607070969708532	0.00014958983666284298	0.00010667548928938142
1	Deaths	65	High-income Asia Pacific	3	Both	22	All ages	938	Alcoholic cardiomyopathy	2	Percent	1990	0.0006302941401848343	0.0006880278098976405	0.0005854176427521554
1	Deaths	65	High-income Asia Pacific	1	Male	22	All ages	938	Alcoholic cardiomyopathy	3	Rate	1990	0.7137320351310247	0.7827121941359072	0.6646128764903846
1	Deaths	65	High-income Asia Pacific	2	Female	22	All ages	938	Alcoholic cardiomyopathy	3	Rate	1990	0.06934514854204783	0.08224089179332812	0.05856619225512222
1	Deaths	65	High-income Asia Pacific	3	Both	22	All ages	938	Alcoholic cardiomyopathy	3	Rate	1990	0.38804781188125953	0.42370549748170816	0.36048368752043214
1	Deaths	65	High-income Asia Pacific	1	Male	27	Age-standardized	938	Alcoholic cardiomyopathy	3	Rate	1990	0.6555987647192086	0.7191580019425797	0.6091909348143912
1	Deaths	65	High-income Asia Pacific	2	Female	27	Age-standardized	938	Alcoholic cardiomyopathy	3	Rate	1990	0.056044130400010085	0.06644314195309597	0.04739444290984555
1	Deaths	65	High-income Asia Pacific	3	Both	27	Age-standardized	938	Alcoholic cardiomyopathy	3	Rate	1990	0.3294563256220456	0.3596616276782338	0.3060425190228682
1	Deaths	68	Republic of Korea	1	Male	22	All ages	938	Alcoholic cardiomyopathy	1	Number	1990	9.326831396338845	17.07149546350968	1.12571680052643
1	Deaths	68	Republic of Korea	2	Female	22	All ages	938	Alcoholic cardiomyopathy	1	Number	1990	0.353621753391265	0.6165769709436817	0.016315008703250963
1	Deaths	68	Republic of Korea	3	Both	22	All ages	938	Alcoholic cardiomyopathy	1	Number	1990	9.680453149730111	17.29775033943237	1.5332170240620346
1	Deaths	68	Republic of Korea	1	Male	22	All ages	938	Alcoholic cardiomyopathy	2	Percent	1990	6.871374637520256e-05	0.00012567580906674996	8.310100969565511e-06
1	Deaths	68	Republic of Korea	2	Female	22	All ages	938	Alcoholic cardiomyopathy	2	Percent	1990	3.421775342949146e-06	5.9683307322283645e-06	1.589108095660913e-07
1	Deaths	68	Republic of Korea	3	Both	22	All ages	938	Alcoholic cardiomyopathy	2	Percent	1990	4.0490159382210284e-05	7.229735838281914e-05	6.383358066314171e-06
1	Deaths	68	Republic of Korea	1	Male	22	All ages	938	Alcoholic cardiomyopathy	3	Rate	1990	0.04197557100052528	0.07683056972542511	0.005066308532770288
1	Deaths	68	Republic of Korea	2	Female	22	All ages	938	Alcoholic cardiomyopathy	3	Rate	1990	0.0016055009380629068	0.002799360887006224	7.40728236494881e-05
1	Deaths	68	Republic of Korea	3	Both	22	All ages	938	Alcoholic cardiomyopathy	3	Rate	1990	0.021879054708985712	0.03909511467749505	0.003465265378732478
1	Deaths	68	Republic of Korea	1	Male	27	Age-standardized	938	Alcoholic cardiomyopathy	3	Rate	1990	0.05917810421807151	0.10832526579523748	0.007010391592824928
1	Deaths	68	Republic of Korea	2	Female	27	Age-standardized	938	Alcoholic cardiomyopathy	3	Rate	1990	0.00229477222330328	0.0039750519574251	9.768931967174954e-05
1	Deaths	68	Republic of Korea	3	Both	27	Age-standardized	938	Alcoholic cardiomyopathy	3	Rate	1990	0.026973854371116386	0.0486465556207225	0.004228832296126542
1	Deaths	21	Oceania	1	Male	22	All ages	938	Alcoholic cardiomyopathy	1	Number	1990	1.5790579526721238	3.6258382320397287	0.14210498607216462
1	Deaths	21	Oceania	2	Female	22	All ages	938	Alcoholic cardiomyopathy	1	Number	1990	1.1760671265219624	2.8262605432168257	0.059781913889940766
1	Deaths	21	Oceania	3	Both	22	All ages	938	Alcoholic cardiomyopathy	1	Number	1990	2.7551250791940864	5.489115669076341	0.34973312743049534
1	Deaths	21	Oceania	1	Male	22	All ages	938	Alcoholic cardiomyopathy	2	Percent	1990	5.567020091900541e-05	0.00012732969852691827	4.938864301534455e-06
1	Deaths	21	Oceania	2	Female	22	All ages	938	Alcoholic cardiomyopathy	2	Percent	1990	5.380087209529266e-05	0.00012417548081432056	2.7154533990221335e-06
1	Deaths	21	Oceania	3	Both	22	All ages	938	Alcoholic cardiomyopathy	2	Percent	1990	5.485636561198334e-05	0.00010526663504024397	6.877540370809668e-06
1	Deaths	21	Oceania	1	Male	22	All ages	938	Alcoholic cardiomyopathy	3	Rate	1990	0.046554423047141226	0.10689842425936964	0.0041895964790377395
1	Deaths	21	Oceania	2	Female	22	All ages	938	Alcoholic cardiomyopathy	3	Rate	1990	0.03723977697044755	0.08949260626051947	0.0018929745504508153
1	Deaths	21	Oceania	3	Both	22	All ages	938	Alcoholic cardiomyopathy	3	Rate	1990	0.042063314344571556	0.08380396215245882	0.005339479716152192
1	Deaths	21	Oceania	1	Male	27	Age-standardized	938	Alcoholic cardiomyopathy	3	Rate	1990	0.0901022592621158	0.208045157245746	0.00793445446844046
1	Deaths	21	Oceania	2	Female	27	Age-standardized	938	Alcoholic cardiomyopathy	3	Rate	1990	0.06061132366646189	0.13505841916994063	0.00355672791447473
1	Deaths	21	Oceania	3	Both	27	Age-standardized	938	Alcoholic cardiomyopathy	3	Rate	1990	0.07619478720385076	0.14109912339577652	0.010013227900289284
1	Deaths	1	Global	1	Male	22	All ages	938	Alcoholic cardiomyopathy	1	Number	1990	33781.923573975546	36637.303279379565	31093.56746196436
1	Deaths	1	Global	2	Female	22	All ages	938	Alcoholic cardiomyopathy	1	Number	1990	13291.004591125135	14782.538646347042	12356.660395087425
1	Deaths	1	Global	3	Both	22	All ages	938	Alcoholic cardiomyopathy	1	Number	1990	47072.928165100726	49765.44603566637	44168.196444211026
1	Deaths	1	Global	1	Male	22	All ages	938	Alcoholic cardiomyopathy	2	Percent	1990	0.0013619254950200188	0.0014787357783073638	0.0012410768370248943
1	Deaths	1	Global	2	Female	22	All ages	938	Alcoholic cardiomyopathy	2	Percent	1990	0.000624473598001486	0.0006966653845784529	0.0005792212262273047
1	Deaths	1	Global	3	Both	22	All ages	938	Alcoholic cardiomyopathy	2	Percent	1990	0.001021274192019509	0.001086047090350299	0.0009578079082840832
1	Deaths	1	Global	1	Male	22	All ages	938	Alcoholic cardiomyopathy	3	Rate	1990	1.2578241270100667	1.3641403193774804	1.1577268317131333
1	Deaths	1	Global	2	Female	22	All ages	938	Alcoholic cardiomyopathy	3	Rate	1990	0.5019488234626759	0.5582781820931778	0.46666232824744713
1	Deaths	1	Global	3	Both	22	All ages	938	Alcoholic cardiomyopathy	3	Rate	1990	0.882569398109519	0.9330513623521016	0.8281086405891093
1	Deaths	1	Global	1	Male	27	Age-standardized	938	Alcoholic cardiomyopathy	3	Rate	1990	1.762665979774863	1.9076675194994497	1.633268148775865
1	Deaths	1	Global	2	Female	27	Age-standardized	938	Alcoholic cardiomyopathy	3	Rate	1990	0.648899711473926	0.7239681460150722	0.6021147853663152
1	Deaths	1	Global	3	Both	27	Age-standardized	938	Alcoholic cardiomyopathy	3	Rate	1990	1.1778516368103111	1.2449052425755536	1.1080125310829863
1	Deaths	208	Guinea	1	Male	22	All ages	938	Alcoholic cardiomyopathy	1	Number	1991	3.255120448395166	7.967332261724145	0.3379418469122139
1	Deaths	208	Guinea	2	Female	22	All ages	938	Alcoholic cardiomyopathy	1	Number	1991	0.3602764894130819	1.0326569300029333	0.010965933036478475
1	Deaths	208	Guinea	3	Both	22	All ages	938	Alcoholic cardiomyopathy	1	Number	1991	3.61539693780825	8.43442104548517	0.508724361270709
1	Deaths	208	Guinea	1	Male	22	All ages	938	Alcoholic cardiomyopathy	2	Percent	1991	5.9615980743535935e-05	0.00014590769365409583	6.0452708418192595e-06
1	Deaths	208	Guinea	2	Female	22	All ages	938	Alcoholic cardiomyopathy	2	Percent	1991	6.860805624751325e-06	1.9288854130835394e-05	2.1229778775084376e-07
1	Deaths	208	Guinea	3	Both	22	All ages	938	Alcoholic cardiomyopathy	2	Percent	1991	3.3722689632456406e-05	7.855703616326551e-05	4.548952462240013e-06
1	Deaths	208	Guinea	1	Male	22	All ages	938	Alcoholic cardiomyopathy	3	Rate	1991	0.10723040129165773	0.26246040636372026	0.01113250352241388
1	Deaths	208	Guinea	2	Female	22	All ages	938	Alcoholic cardiomyopathy	3	Rate	1991	0.011312577087276128	0.03242512755800133	0.00034432711113390325
1	Deaths	208	Guinea	3	Both	22	All ages	938	Alcoholic cardiomyopathy	3	Rate	1991	0.05812184937544312	0.1355934515649459	0.008178355297639758
1	Deaths	208	Guinea	1	Male	27	Age-standardized	938	Alcoholic cardiomyopathy	3	Rate	1991	0.17865804035419725	0.44132331219644694	0.0186825595737162
1	Deaths	208	Guinea	2	Female	27	Age-standardized	938	Alcoholic cardiomyopathy	3	Rate	1991	0.04848086754661137	0.13935350459660978	0.001469956065238483
1	Deaths	208	Guinea	3	Both	27	Age-standardized	938	Alcoholic cardiomyopathy	3	Rate	1991	0.11372239020317577	0.26019555021722435	0.015344508054488329
1	Deaths	165	Pakistan	1	Male	22	All ages	938	Alcoholic cardiomyopathy	1	Number	1990	54.939603733881434	179.2957551312028	8.474445314376785
1	Deaths	165	Pakistan	2	Female	22	All ages	938	Alcoholic cardiomyopathy	1	Number	1990	7.452035297702582	17.916857702615925	0.6848881029397792
1	Deaths	165	Pakistan	3	Both	22	All ages	938	Alcoholic cardiomyopathy	1	Number	1990	62.39163903158399	188.14515970486335	14.092026509970347
1	Deaths	165	Pakistan	1	Male	22	All ages	938	Alcoholic cardiomyopathy	2	Percent	1990	9.732663517334092e-05	0.000312228814395623	1.4545757731786969e-05
1	Deaths	165	Pakistan	2	Female	22	All ages	938	Alcoholic cardiomyopathy	2	Percent	1990	1.5878369360887727e-05	3.811662393773291e-05	1.454988105884211e-06
1	Deaths	165	Pakistan	3	Both	22	All ages	938	Alcoholic cardiomyopathy	2	Percent	1990	6.031633064377374e-05	0.0001763877921093132	1.3966124149964335e-05
1	Deaths	165	Pakistan	1	Male	22	All ages	938	Alcoholic cardiomyopathy	3	Rate	1990	0.09432080835461806	0.3078165732764004	0.014549004326292275
1	Deaths	165	Pakistan	2	Female	22	All ages	938	Alcoholic cardiomyopathy	3	Rate	1990	0.014092420905539	0.03388227376321658	0.0012951805827864313
1	Deaths	165	Pakistan	3	Both	22	All ages	938	Alcoholic cardiomyopathy	3	Rate	1990	0.05614427738381846	0.16930592301871258	0.01268097228340775
1	Deaths	165	Pakistan	1	Male	27	Age-standardized	938	Alcoholic cardiomyopathy	3	Rate	1990	0.16722064674683124	0.5412499432713203	0.02513718603840095
1	Deaths	165	Pakistan	2	Female	27	Age-standardized	938	Alcoholic cardiomyopathy	3	Rate	1990	0.02892358881619521	0.07050096356910344	0.0025014859666914043
1	Deaths	165	Pakistan	3	Both	27	Age-standardized	938	Alcoholic cardiomyopathy	3	Rate	1990	0.10465270101910669	0.3080639427914352	0.023764672835774287
1	Deaths	32	Central Asia	1	Male	22	All ages	938	Alcoholic cardiomyopathy	1	Number	1990	267.70065918930845	333.93354946475887	223.87495119024592
1	Deaths	32	Central Asia	2	Female	22	All ages	938	Alcoholic cardiomyopathy	1	Number	1990	116.07990868962038	146.00103750504573	86.95229526404471
1	Deaths	32	Central Asia	3	Both	22	All ages	938	Alcoholic cardiomyopathy	1	Number	1990	383.7805678789291	461.5177451767895	325.7769675989922
1	Deaths	32	Central Asia	1	Male	22	All ages	938	Alcoholic cardiomyopathy	2	Percent	1990	0.0009755379032088644	0.001214287962670207	0.000815755802394226
1	Deaths	32	Central Asia	2	Female	22	All ages	938	Alcoholic cardiomyopathy	2	Percent	1990	0.0004764336278256048	0.000595560269151325	0.0003590665030620235
1	Deaths	32	Central Asia	3	Both	22	All ages	938	Alcoholic cardiomyopathy	2	Percent	1990	0.0007408112902887204	0.0008878353884677292	0.0006300400422498844
1	Deaths	32	Central Asia	1	Male	22	All ages	938	Alcoholic cardiomyopathy	3	Rate	1990	0.7889585154132757	0.9841578957267044	0.6597968404865624
1	Deaths	32	Central Asia	2	Female	22	All ages	938	Alcoholic cardiomyopathy	3	Rate	1990	0.32808610027154483	0.41265462362405514	0.24576035409468958
1	Deaths	32	Central Asia	3	Both	22	All ages	938	Alcoholic cardiomyopathy	3	Rate	1990	0.5537014707001915	0.6658571997820395	0.47001646559842497
1	Deaths	32	Central Asia	1	Male	27	Age-standardized	938	Alcoholic cardiomyopathy	3	Rate	1990	1.248414364666253	1.5660629979251135	1.0360211092615847
1	Deaths	32	Central Asia	2	Female	27	Age-standardized	938	Alcoholic cardiomyopathy	3	Rate	1990	0.4166425500646175	0.5241517105061247	0.3129120345308958
1	Deaths	32	Central Asia	3	Both	27	Age-standardized	938	Alcoholic cardiomyopathy	3	Rate	1990	0.7709570042667104	0.9272187561648834	0.6498514060970823
1	Deaths	189	United Republic of Tanzania	1	Male	22	All ages	938	Alcoholic cardiomyopathy	1	Number	1991	0.2222434099170906	1.3711491977679355	0.03063496326747314
1	Deaths	189	United Republic of Tanzania	2	Female	22	All ages	938	Alcoholic cardiomyopathy	1	Number	1991	0.01888370458619451	0.04860950744036479	0.00018401612859872987
1	Deaths	189	United Republic of Tanzania	3	Both	22	All ages	938	Alcoholic cardiomyopathy	1	Number	1991	0.24112711450328514	1.3870174384666705	0.0446458363268219
1	Deaths	189	United Republic of Tanzania	1	Male	22	All ages	938	Alcoholic cardiomyopathy	2	Percent	1991	1.1994577483446958e-06	7.651825322435158e-06	1.6757175858280937e-07
1	Deaths	189	United Republic of Tanzania	2	Female	22	All ages	938	Alcoholic cardiomyopathy	2	Percent	1991	1.1504162145873694e-07	2.9974745489508973e-07	1.152694500012436e-09
1	Deaths	189	United Republic of Tanzania	3	Both	22	All ages	938	Alcoholic cardiomyopathy	2	Percent	1991	6.879291453144947e-07	4.043399165060608e-06	1.3112887442548755e-07
1	Deaths	189	United Republic of Tanzania	1	Male	22	All ages	938	Alcoholic cardiomyopathy	3	Rate	1991	0.0017152161192773908	0.010582168473851204	0.00023643258006814775
1	Deaths	189	United Republic of Tanzania	2	Female	22	All ages	938	Alcoholic cardiomyopathy	3	Rate	1991	0.00013834298754868973	0.0003561157426433519	1.348111588554691e-06
1	Deaths	189	United Republic of Tanzania	3	Both	22	All ages	938	Alcoholic cardiomyopathy	3	Rate	1991	0.0009062515369523309	0.005212962830743694	0.0001677967982698739
1	Deaths	189	United Republic of Tanzania	1	Male	27	Age-standardized	938	Alcoholic cardiomyopathy	3	Rate	1991	0.003452920233454714	0.021389651710976062	0.0004816994749858185
1	Deaths	189	United Republic of Tanzania	2	Female	27	Age-standardized	938	Alcoholic cardiomyopathy	3	Rate	1991	0.00028466518729387683	0.0007645938494082438	2.7066806260326367e-06
1	Deaths	189	United Republic of Tanzania	3	Both	27	Age-standardized	938	Alcoholic cardiomyopathy	3	Rate	1991	0.0018138824946936872	0.010460276571533077	0.00033152225080894073
1	Deaths	146	Lebanon	1	Male	22	All ages	938	Alcoholic cardiomyopathy	1	Number	1990	0.0033045154213976646	0.008150862866340623	0.00023110758192676901
1	Deaths	146	Lebanon	2	Female	22	All ages	938	Alcoholic cardiomyopathy	1	Number	1990	0.15076637007478105	0.32069780052849584	0.01524733992795171
1	Deaths	146	Lebanon	3	Both	22	All ages	938	Alcoholic cardiomyopathy	1	Number	1990	0.15407088549617864	0.32467490810179384	0.01572171611956512
1	Deaths	146	Lebanon	1	Male	22	All ages	938	Alcoholic cardiomyopathy	2	Percent	1990	2.6308394340985394e-07	6.413676781499972e-07	1.8394583218416544e-08
1	Deaths	146	Lebanon	2	Female	22	All ages	938	Alcoholic cardiomyopathy	2	Percent	1990	1.728837730818443e-05	3.922167273423916e-05	1.8330872028325953e-06
1	Deaths	146	Lebanon	3	Both	22	All ages	938	Alcoholic cardiomyopathy	2	Percent	1990	7.253864703247067e-06	1.633229993565338e-05	7.59790137354601e-07
1	Deaths	146	Lebanon	1	Male	22	All ages	938	Alcoholic cardiomyopathy	3	Rate	1990	0.00022273703079325508	0.0005493994615657849	1.5577538618477764e-05
1	Deaths	146	Lebanon	2	Female	22	All ages	938	Alcoholic cardiomyopathy	3	Rate	1990	0.009995227499241192	0.021261024412796235	0.0010108396936435473
1	Deaths	146	Lebanon	3	Both	22	All ages	938	Alcoholic cardiomyopathy	3	Rate	1990	0.00514946488560722	0.010851511842251372	0.0005254621912404957
1	Deaths	146	Lebanon	1	Male	27	Age-standardized	938	Alcoholic cardiomyopathy	3	Rate	1990	0.00028369567640040947	0.0006920242527779679	1.976025423319588e-05
1	Deaths	146	Lebanon	2	Female	27	Age-standardized	938	Alcoholic cardiomyopathy	3	Rate	1990	0.014658992955345122	0.03149406328729321	0.0015522042067642647
1	Deaths	146	Lebanon	3	Both	27	Age-standardized	938	Alcoholic cardiomyopathy	3	Rate	1990	0.008075189425244933	0.01733547810655861	0.0008794186677223543
1	Deaths	85	Israel	1	Male	22	All ages	938	Alcoholic cardiomyopathy	1	Number	1990	2.8811151723804485	3.4644770538049467	2.3585941492100586
1	Deaths	85	Israel	2	Female	22	All ages	938	Alcoholic cardiomyopathy	1	Number	1990	1.4194248187964846	1.8049094791075133	1.1788711007098225
1	Deaths	85	Israel	3	Both	22	All ages	938	Alcoholic cardiomyopathy	1	Number	1990	4.300539991176936	4.887132980254633	3.7032252268634194
1	Deaths	85	Israel	1	Male	22	All ages	938	Alcoholic cardiomyopathy	2	Percent	1990	0.00018680903723282242	0.00022516265279928698	0.00015235518833974434
1	Deaths	85	Israel	2	Female	22	All ages	938	Alcoholic cardiomyopathy	2	Percent	1990	0.00010205557879124998	0.0001295420288001378	8.51754357457082e-05
1	Deaths	85	Israel	3	Both	22	All ages	938	Alcoholic cardiomyopathy	2	Percent	1990	0.00014662277423771068	0.00016682322805369282	0.0001261600136743483
1	Deaths	85	Israel	1	Male	22	All ages	938	Alcoholic cardiomyopathy	3	Rate	1990	0.11736300972520418	0.14112641454125308	0.09607797380860733
1	Deaths	85	Israel	2	Female	22	All ages	938	Alcoholic cardiomyopathy	3	Rate	1990	0.056636837037333194	0.07201816023058208	0.04703844087743605
1	Deaths	85	Israel	3	Both	22	All ages	938	Alcoholic cardiomyopathy	3	Rate	1990	0.08668588197108965	0.09850982285306768	0.07464582252155524
1	Deaths	85	Israel	1	Male	27	Age-standardized	938	Alcoholic cardiomyopathy	3	Rate	1990	0.1326382497478094	0.15925863188733191	0.10916980728346956
1	Deaths	85	Israel	2	Female	27	Age-standardized	938	Alcoholic cardiomyopathy	3	Rate	1990	0.05812540940051896	0.07413128656304188	0.048330222037832236
1	Deaths	85	Israel	3	Both	27	Age-standardized	938	Alcoholic cardiomyopathy	3	Rate	1990	0.09269880637702568	0.10560327710135314	0.07976892519068116
1	Deaths	67	Japan	1	Male	22	All ages	938	Alcoholic cardiomyopathy	1	Number	1990	597.315397243545	655.4638630527764	555.213174186674
1	Deaths	67	Japan	2	Female	22	All ages	938	Alcoholic cardiomyopathy	1	Number	1990	59.05281193294411	70.25318430658506	49.58560827130884
1	Deaths	67	Japan	3	Both	22	All ages	938	Alcoholic cardiomyopathy	1	Number	1990	656.3682091764886	717.2541274213203	607.5224052393743
1	Deaths	67	Japan	1	Male	22	All ages	938	Alcoholic cardiomyopathy	2	Percent	1990	0.0013533072987971136	0.0014847871023075877	0.001258060223439619
1	Deaths	67	Japan	2	Female	22	All ages	938	Alcoholic cardiomyopathy	2	Percent	1990	0.00015874405750581087	0.00018859175931100312	0.00013336476829032824
1	Deaths	67	Japan	3	Both	22	All ages	938	Alcoholic cardiomyopathy	2	Percent	1990	0.000806972746863171	0.0008823098287613196	0.0007474229680417605
1	Deaths	67	Japan	1	Male	22	All ages	938	Alcoholic cardiomyopathy	3	Rate	1990	0.9655990924085383	1.0595998599585665	0.897538117319493
1	Deaths	67	Japan	2	Female	22	All ages	938	Alcoholic cardiomyopathy	3	Rate	1990	0.09231509662852658	0.1098242282702549	0.07751536411421026
1	Deaths	67	Japan	3	Both	22	All ages	938	Alcoholic cardiomyopathy	3	Rate	1990	0.521637930098223	0.5700260206872105	0.48281852400342085
1	Deaths	67	Japan	1	Male	27	Age-standardized	938	Alcoholic cardiomyopathy	3	Rate	1990	0.782031785682647	0.8577381524809171	0.7270915480794325
1	Deaths	67	Japan	2	Female	27	Age-standardized	938	Alcoholic cardiomyopathy	3	Rate	1990	0.06664482605358253	0.07942710141120074	0.05606614302589804
1	Deaths	67	Japan	3	Both	27	Age-standardized	938	Alcoholic cardiomyopathy	3	Rate	1990	0.3968972646237186	0.43306794050617015	0.3674803163380796
1	Deaths	39	Tajikistan	1	Male	22	All ages	938	Alcoholic cardiomyopathy	1	Number	1990	0.03049601356573872	0.07389527779826792	0.0013311684518509178
1	Deaths	39	Tajikistan	2	Female	22	All ages	938	Alcoholic cardiomyopathy	1	Number	1990	0.004725354623775326	0.011030088232598996	0.00012494274533071044
1	Deaths	39	Tajikistan	3	Both	22	All ages	938	Alcoholic cardiomyopathy	1	Number	1990	0.035221368189514046	0.07910597599641803	0.0021496732024256057
1	Deaths	39	Tajikistan	1	Male	22	All ages	938	Alcoholic cardiomyopathy	2	Percent	1990	1.3927789298661424e-06	3.3446369243296333e-06	5.821167922482477e-08
1	Deaths	39	Tajikistan	2	Female	22	All ages	938	Alcoholic cardiomyopathy	2	Percent	1990	2.408981991486018e-07	5.584294836171427e-07	6.579102623356442e-09
1	Deaths	39	Tajikistan	3	Both	22	All ages	938	Alcoholic cardiomyopathy	2	Percent	1990	8.488852676827132e-07	1.8634182844848214e-06	5.2193514947591827e-08
1	Deaths	39	Tajikistan	1	Male	22	All ages	938	Alcoholic cardiomyopathy	3	Rate	1990	0.0011413155223958251	0.0027655361380631593	4.9819075983358615e-05
1	Deaths	39	Tajikistan	2	Female	22	All ages	938	Alcoholic cardiomyopathy	3	Rate	1990	0.00017520820167864242	0.00040897711969951645	4.632666850450377e-06
1	Deaths	39	Tajikistan	3	Both	22	All ages	938	Alcoholic cardiomyopathy	3	Rate	1990	0.000656013627964012	0.0014733839420381762	4.003861828627317e-05
1	Deaths	39	Tajikistan	1	Male	27	Age-standardized	938	Alcoholic cardiomyopathy	3	Rate	1990	0.00216634696051406	0.005074375695711745	8.906446421154411e-05
1	Deaths	39	Tajikistan	2	Female	27	Age-standardized	938	Alcoholic cardiomyopathy	3	Rate	1990	0.0002843175589332948	0.000665110590920892	7.5440226125495825e-06
1	Deaths	39	Tajikistan	3	Both	27	Age-standardized	938	Alcoholic cardiomyopathy	3	Rate	1990	0.001154014088340436	0.002560874170020942	6.923300081766717e-05
1	Deaths	19	Timor-Leste	1	Male	22	All ages	938	Alcoholic cardiomyopathy	1	Number	1990	0.2016784578371622	0.4723267386347813	0.023839263559995952
1	Deaths	19	Timor-Leste	2	Female	22	All ages	938	Alcoholic cardiomyopathy	1	Number	1990	0.029622797396574994	0.06535019333817008	0.002120922512706719
1	Deaths	19	Timor-Leste	3	Both	22	All ages	938	Alcoholic cardiomyopathy	1	Number	1990	0.23130125523373748	0.5049307064155233	0.046281537181742986
1	Deaths	19	Timor-Leste	1	Male	22	All ages	938	Alcoholic cardiomyopathy	2	Percent	1990	4.822742524834622e-05	0.00011449175277762566	5.787757068969002e-06
1	Deaths	19	Timor-Leste	2	Female	22	All ages	938	Alcoholic cardiomyopathy	2	Percent	1990	7.830622394464956e-06	1.7150776060395017e-05	5.639412980752967e-07
1	Deaths	19	Timor-Leste	3	Both	22	All ages	938	Alcoholic cardiomyopathy	2	Percent	1990	2.902798728277917e-05	6.388907626307552e-05	6.227799369717652e-06
1	Deaths	19	Timor-Leste	1	Male	22	All ages	938	Alcoholic cardiomyopathy	3	Rate	1990	0.049978880583626546	0.11704949512129656	0.005907719245000565
1	Deaths	19	Timor-Leste	2	Female	22	All ages	938	Alcoholic cardiomyopathy	3	Rate	1990	0.007844700166242984	0.017306018256170064	0.0005616620525495198
1	Deaths	19	Timor-Leste	3	Both	22	All ages	938	Alcoholic cardiomyopathy	3	Rate	1990	0.029610624485025352	0.06464000173072931	0.005924849896268274
1	Deaths	19	Timor-Leste	1	Male	27	Age-standardized	938	Alcoholic cardiomyopathy	3	Rate	1990	0.09906783625869019	0.2530655495731424	0.012228566467044224
1	Deaths	19	Timor-Leste	2	Female	27	Age-standardized	938	Alcoholic cardiomyopathy	3	Rate	1990	0.02079281743825076	0.04741951339203262	0.0013644246505860505
1	Deaths	19	Timor-Leste	3	Both	27	Age-standardized	938	Alcoholic cardiomyopathy	3	Rate	1990	0.06073581940591357	0.13914639435889326	0.013408612514001187
1	Deaths	5	East Asia	1	Male	22	All ages	938	Alcoholic cardiomyopathy	1	Number	1990	456.1014284328399	1076.9099597520578	140.67688432653176
1	Deaths	5	East Asia	2	Female	22	All ages	938	Alcoholic cardiomyopathy	1	Number	1990	116.8751905436206	193.643291318972	37.13470417285361
1	Deaths	5	East Asia	3	Both	22	All ages	938	Alcoholic cardiomyopathy	1	Number	1990	572.9766189764603	1216.474190911712	253.31972237733117
1	Deaths	5	East Asia	1	Male	22	All ages	938	Alcoholic cardiomyopathy	2	Percent	1990	9.424544917544337e-05	0.00021605787996830877	2.9065130320324634e-05
1	Deaths	5	East Asia	2	Female	22	All ages	938	Alcoholic cardiomyopathy	2	Percent	1990	3.0061427617265432e-05	4.900807835628569e-05	1.0166927176639797e-05
1	Deaths	5	East Asia	3	Both	22	All ages	938	Alcoholic cardiomyopathy	2	Percent	1990	6.559334916075552e-05	0.00013748842893265075	2.816094949301325e-05
1	Deaths	5	East Asia	1	Male	22	All ages	938	Alcoholic cardiomyopathy	3	Rate	1990	0.07273671948782014	0.1717400840538237	0.02243442891384442
1	Deaths	5	East Asia	2	Female	22	All ages	938	Alcoholic cardiomyopathy	3	Rate	1990	0.019796543678970952	0.03279967165747624	0.006289947333939881
1	Deaths	5	East Asia	3	Both	22	All ages	938	Alcoholic cardiomyopathy	3	Rate	1990	0.047064061271091084	0.09992068429954865	0.020807576679899888
1	Deaths	5	East Asia	1	Male	27	Age-standardized	938	Alcoholic cardiomyopathy	3	Rate	1990	0.0955014058205874	0.227025237304126	0.029094786577301333
1	Deaths	5	East Asia	2	Female	27	Age-standardized	938	Alcoholic cardiomyopathy	3	Rate	1990	0.030649681058318754	0.050947233682857626	0.010648523717725277
1	Deaths	5	East Asia	3	Both	27	Age-standardized	938	Alcoholic cardiomyopathy	3	Rate	1990	0.06373430995702052	0.13055792364665586	0.030743981220929292
1	Deaths	40	Turkmenistan	1	Male	22	All ages	938	Alcoholic cardiomyopathy	1	Number	1990	16.764221850703297	27.245293869654873	9.989268749971302
1	Deaths	40	Turkmenistan	2	Female	22	All ages	938	Alcoholic cardiomyopathy	1	Number	1990	4.508001314883227	9.254248850175099	2.7488371022638054
1	Deaths	40	Turkmenistan	3	Both	22	All ages	938	Alcoholic cardiomyopathy	1	Number	1990	21.27222316558651	31.518766933690554	13.81522219263599
1	Deaths	40	Turkmenistan	1	Male	22	All ages	938	Alcoholic cardiomyopathy	2	Percent	1990	0.0011759093542283655	0.0019037685943228263	0.0007068772578221898
1	Deaths	40	Turkmenistan	2	Female	22	All ages	938	Alcoholic cardiomyopathy	2	Percent	1990	0.0003640327293626043	0.0007523938038461698	0.00022268539708661587
1	Deaths	40	Turkmenistan	3	Both	22	All ages	938	Alcoholic cardiomyopathy	2	Percent	1990	0.0007984237381205813	0.0011976339129019787	0.0005197529474786067
1	Deaths	40	Turkmenistan	1	Male	22	All ages	938	Alcoholic cardiomyopathy	3	Rate	1990	0.917912370928737	1.4917955939300527	0.5469549045454698
1	Deaths	40	Turkmenistan	2	Female	22	All ages	938	Alcoholic cardiomyopathy	3	Rate	1990	0.24069631122486013	0.4941133344482506	0.14676902344472145
1	Deaths	40	Turkmenistan	3	Both	22	All ages	938	Alcoholic cardiomyopathy	3	Rate	1990	0.5750427042156515	0.8520330399886776	0.37346085865841994
1	Deaths	40	Turkmenistan	1	Male	27	Age-standardized	938	Alcoholic cardiomyopathy	3	Rate	1990	1.7111599822737462	2.766498209828858	1.0327783392540177
1	Deaths	40	Turkmenistan	2	Female	27	Age-standardized	938	Alcoholic cardiomyopathy	3	Rate	1990	0.36632244865627495	0.7649802923521819	0.2243227946896838
1	Deaths	40	Turkmenistan	3	Both	27	Age-standardized	938	Alcoholic cardiomyopathy	3	Rate	1990	0.9588542462335219	1.4262474395175477	0.6231924697734555
1	Deaths	72	New Zealand	1	Male	22	All ages	938	Alcoholic cardiomyopathy	1	Number	1990	57.56750113121529	73.66177652822827	46.78296367868172
1	Deaths	72	New Zealand	2	Female	22	All ages	938	Alcoholic cardiomyopathy	1	Number	1990	9.240704167492138	10.982235149563657	7.411569304942245
1	Deaths	72	New Zealand	3	Both	22	All ages	938	Alcoholic cardiomyopathy	1	Number	1990	66.80820529870739	83.74494649492941	55.191045803036005
1	Deaths	72	New Zealand	1	Male	22	All ages	938	Alcoholic cardiomyopathy	2	Percent	1990	0.004124581347842032	0.005282516413306627	0.0033512448867137868
1	Deaths	72	New Zealand	2	Female	22	All ages	938	Alcoholic cardiomyopathy	2	Percent	1990	0.0007378782861403651	0.0008722792863628532	0.0005894208618034813
1	Deaths	72	New Zealand	3	Both	22	All ages	938	Alcoholic cardiomyopathy	2	Percent	1990	0.0025230091840238223	0.0031558727119923966	0.0020827362401033456
1	Deaths	72	New Zealand	1	Male	22	All ages	938	Alcoholic cardiomyopathy	3	Rate	1990	3.4099781454182754	4.363313383038978	2.7711622110986314
1	Deaths	72	New Zealand	2	Female	22	All ages	938	Alcoholic cardiomyopathy	3	Rate	1990	0.5344312892710337	0.6351518221637685	0.4286442317995858
1	Deaths	72	New Zealand	3	Both	22	All ages	938	Alcoholic cardiomyopathy	3	Rate	1990	1.955011283742788	2.4506318441275465	1.6150578633877486
1	Deaths	72	New Zealand	1	Male	27	Age-standardized	938	Alcoholic cardiomyopathy	3	Rate	1990	3.2666355882221665	4.162660064723116	2.6637921988243676
1	Deaths	72	New Zealand	2	Female	27	Age-standardized	938	Alcoholic cardiomyopathy	3	Rate	1990	0.4465838201869672	0.5291917594246406	0.3579041439415639
1	Deaths	72	New Zealand	3	Both	27	Age-standardized	938	Alcoholic cardiomyopathy	3	Rate	1990	1.7646827457163448	2.2165379329211072	1.4533270030574426
1	Deaths	50	Montenegro	1	Male	22	All ages	938	Alcoholic cardiomyopathy	1	Number	1990	20.999854620494155	35.741024808374725	5.413917206871379
1	Deaths	50	Montenegro	2	Female	22	All ages	938	Alcoholic cardiomyopathy	1	Number	1990	8.045188367561217	18.51523798559417	0.8178138282580031
1	Deaths	50	Montenegro	3	Both	22	All ages	938	Alcoholic cardiomyopathy	1	Number	1990	29.04504298805539	45.86790216086963	9.776683212187338
1	Deaths	50	Montenegro	1	Male	22	All ages	938	Alcoholic cardiomyopathy	2	Percent	1990	0.008856730212790292	0.015248154037349942	0.0023613316628928955
1	Deaths	50	Montenegro	2	Female	22	All ages	938	Alcoholic cardiomyopathy	2	Percent	1990	0.004287213752090908	0.009850233983579136	0.00043279791631229515
1	Deaths	50	Montenegro	3	Both	22	All ages	938	Alcoholic cardiomyopathy	2	Percent	1990	0.006837241023912207	0.010947704690529917	0.002322324546321684
1	Deaths	50	Montenegro	1	Male	22	All ages	938	Alcoholic cardiomyopathy	3	Rate	1990	6.732967699913511	11.459277692415354	1.7358086683274934
1	Deaths	50	Montenegro	2	Female	22	All ages	938	Alcoholic cardiomyopathy	3	Rate	1990	2.559749506710799	5.891020711380144	0.26020503782179033
1	Deaths	50	Montenegro	3	Both	22	All ages	938	Alcoholic cardiomyopathy	3	Rate	1990	4.638361413622827	7.3248955973071785	1.5612918935349078
1	Deaths	50	Montenegro	1	Male	27	Age-standardized	938	Alcoholic cardiomyopathy	3	Rate	1990	7.608368926617483	12.959364712957024	1.8284822514122587
1	Deaths	50	Montenegro	2	Female	27	Age-standardized	938	Alcoholic cardiomyopathy	3	Rate	1990	2.325130553137642	5.3305872198012985	0.2384778974556054
1	Deaths	50	Montenegro	3	Both	27	Age-standardized	938	Alcoholic cardiomyopathy	3	Rate	1990	4.669261774777193	7.375172009090448	1.5123059961051364
1	Deaths	6	China	1	Male	22	All ages	938	Alcoholic cardiomyopathy	1	Number	1992	400.3849756802758	1000.4840387076841	88.34943738934334
1	Deaths	6	China	2	Female	22	All ages	938	Alcoholic cardiomyopathy	1	Number	1992	87.48426053187583	152.10391330382546	12.871822900509429
1	Deaths	6	China	3	Both	22	All ages	938	Alcoholic cardiomyopathy	1	Number	1992	487.8692362121512	1119.436173263949	184.80209754476323
1	Deaths	6	China	1	Male	22	All ages	938	Alcoholic cardiomyopathy	2	Percent	1992	8.381170066643568e-05	0.00020584740875964912	1.937126040819116e-05
1	Deaths	6	China	2	Female	22	All ages	938	Alcoholic cardiomyopathy	2	Percent	1992	2.3028884578806702e-05	3.978613706808492e-05	3.4838890470721685e-06
1	Deaths	6	China	3	Both	22	All ages	938	Alcoholic cardiomyopathy	2	Percent	1992	5.689561083866884e-05	0.00012836325531421486	2.1648021816119376e-05
1	Deaths	6	China	1	Male	22	All ages	938	Alcoholic cardiomyopathy	3	Rate	1992	0.06424400715167906	0.16053325584625244	0.014176161025633145
1	Deaths	6	China	2	Female	22	All ages	938	Alcoholic cardiomyopathy	3	Rate	1992	0.015005510374838212	0.02608922833956432	0.0022078059630657623
1	Deaths	6	China	3	Both	22	All ages	938	Alcoholic cardiomyopathy	3	Rate	1992	0.040445465518389775	0.09280379615101775	0.015320512771013404
1	Deaths	6	China	1	Male	27	Age-standardized	938	Alcoholic cardiomyopathy	3	Rate	1992	0.08125748844192497	0.20472552838619085	0.017135921230386406
1	Deaths	6	China	2	Female	27	Age-standardized	938	Alcoholic cardiomyopathy	3	Rate	1992	0.021427407584397696	0.0377416130061694	0.0032073654313449864
1	Deaths	6	China	3	Both	27	Age-standardized	938	Alcoholic cardiomyopathy	3	Rate	1992	0.05156285700336326	0.11624167054600547	0.019761062002422614
1	Deaths	25	Micronesia (Federated States of)	1	Male	22	All ages	938	Alcoholic cardiomyopathy	1	Number	1990	0.02913344543210838	0.07080648225979197	0.002536415482542159
1	Deaths	25	Micronesia (Federated States of)	2	Female	22	All ages	938	Alcoholic cardiomyopathy	1	Number	1990	0.028892526032449243	0.06465360777463594	0.0011679124158916936
1	Deaths	25	Micronesia (Federated States of)	3	Both	22	All ages	938	Alcoholic cardiomyopathy	1	Number	1990	0.05802597146455765	0.11336716355147208	0.005783343900222465
1	Deaths	25	Micronesia (Federated States of)	1	Male	22	All ages	938	Alcoholic cardiomyopathy	2	Percent	1990	6.474045189614626e-05	0.00015451900650945057	5.536079932768081e-06
1	Deaths	25	Micronesia (Federated States of)	2	Female	22	All ages	938	Alcoholic cardiomyopathy	2	Percent	1990	8.050560382527083e-05	0.00017878625473301076	3.196564433220978e-06
1	Deaths	25	Micronesia (Federated States of)	3	Both	22	All ages	938	Alcoholic cardiomyopathy	2	Percent	1990	7.1732496463468e-05	0.0001380386374215193	7.859018329871467e-06
1	Deaths	25	Micronesia (Federated States of)	1	Male	22	All ages	938	Alcoholic cardiomyopathy	3	Rate	1990	0.054911931902786384	0.1334590081762317	0.004780741590592179
1	Deaths	25	Micronesia (Federated States of)	2	Female	22	All ages	938	Alcoholic cardiomyopathy	3	Rate	1990	0.057296285499844106	0.12821348903484764	0.0023160675928642757
1	Deaths	25	Micronesia (Federated States of)	3	Both	22	All ages	938	Alcoholic cardiomyopathy	3	Rate	1990	0.056073828543459055	0.10955320059270969	0.005588777336834662
1	Deaths	25	Micronesia (Federated States of)	1	Male	27	Age-standardized	938	Alcoholic cardiomyopathy	3	Rate	1990	0.11873448833455091	0.2862352649465763	0.010074202257487196
1	Deaths	25	Micronesia (Federated States of)	2	Female	27	Age-standardized	938	Alcoholic cardiomyopathy	3	Rate	1990	0.0983841536196147	0.22153809147750692	0.0034915921048478916
1	Deaths	25	Micronesia (Federated States of)	3	Both	27	Age-standardized	938	Alcoholic cardiomyopathy	3	Rate	1990	0.11107269590591401	0.2184870174125513	0.010706777114312187
1	Deaths	114	Haiti	1	Male	22	All ages	938	Alcoholic cardiomyopathy	1	Number	1990	49.20199544680862	102.87032813779811	18.172844273970224
1	Deaths	114	Haiti	2	Female	22	All ages	938	Alcoholic cardiomyopathy	1	Number	1990	11.573094133650608	31.009576329462682	1.8780411779370885
1	Deaths	114	Haiti	3	Both	22	All ages	938	Alcoholic cardiomyopathy	1	Number	1990	60.77508958045924	120.88100744077163	27.06472212262457
1	Deaths	114	Haiti	1	Male	22	All ages	938	Alcoholic cardiomyopathy	2	Percent	1990	0.00111852748588952	0.0023143894329717384	0.0004259949815656686
1	Deaths	114	Haiti	2	Female	22	All ages	938	Alcoholic cardiomyopathy	2	Percent	1990	0.0002658424851732246	0.0006883062728393493	4.5677078265700544e-05
1	Deaths	114	Haiti	3	Both	22	All ages	938	Alcoholic cardiomyopathy	2	Percent	1990	0.0006941257693237118	0.0013450700076308624	0.00030690908732686857
1	Deaths	114	Haiti	1	Male	22	All ages	938	Alcoholic cardiomyopathy	3	Rate	1990	1.586568553298515	3.3171587088855774	0.5860019088096207
1	Deaths	114	Haiti	2	Female	22	All ages	938	Alcoholic cardiomyopathy	3	Rate	1990	0.35287488072760653	0.945512100938996	0.05726329959929549
1	Deaths	114	Haiti	3	Both	22	All ages	938	Alcoholic cardiomyopathy	3	Rate	1990	0.9524656049725158	1.8944439683521332	0.4241576130597259
1	Deaths	114	Haiti	1	Male	27	Age-standardized	938	Alcoholic cardiomyopathy	3	Rate	1990	2.8104390276757716	6.01029751951355	1.0085880217435985
1	Deaths	114	Haiti	2	Female	27	Age-standardized	938	Alcoholic cardiomyopathy	3	Rate	1990	0.5722715772144734	1.5543079563050224	0.08733139449619139
1	Deaths	114	Haiti	3	Both	27	Age-standardized	938	Alcoholic cardiomyopathy	3	Rate	1990	1.6560380445657525	3.3594859478527237	0.7286732567340145
1	Deaths	100	High-income North America	1	Male	22	All ages	938	Alcoholic cardiomyopathy	1	Number	1990	3978.8009188195692	4267.11760118203	3674.069831886619
1	Deaths	100	High-income North America	2	Female	22	All ages	938	Alcoholic cardiomyopathy	1	Number	1990	799.2008041804198	966.5624780965727	658.2391489710946
1	Deaths	100	High-income North America	3	Both	22	All ages	938	Alcoholic cardiomyopathy	1	Number	1990	4778.001722999992	5116.520648918169	4403.833315138362
1	Deaths	100	High-income North America	1	Male	22	All ages	938	Alcoholic cardiomyopathy	2	Percent	1990	0.0032751849925547393	0.0035133216141541306	0.0030229648739312563
1	Deaths	100	High-income North America	2	Female	22	All ages	938	Alcoholic cardiomyopathy	2	Percent	1990	0.0007130180104974715	0.0008607213125335461	0.0005875023624974145
1	Deaths	100	High-income North America	3	Both	22	All ages	938	Alcoholic cardiomyopathy	2	Percent	1990	0.002045655009593697	0.002189894537366045	0.001887667541298324
1	Deaths	100	High-income North America	1	Male	22	All ages	938	Alcoholic cardiomyopathy	3	Rate	1990	2.89232508362159	3.1019122405158086	2.670805740362532
1	Deaths	100	High-income North America	2	Female	22	All ages	938	Alcoholic cardiomyopathy	3	Rate	1990	0.5555976023138958	0.6719460147037098	0.45760225841179064
1	Deaths	100	High-income North America	3	Both	22	All ages	938	Alcoholic cardiomyopathy	3	Rate	1990	1.697883037067156	1.818177163223681	1.5649207173474786
1	Deaths	100	High-income North America	1	Male	27	Age-standardized	938	Alcoholic cardiomyopathy	3	Rate	1990	2.644069395936166	2.82909134646066	2.4471082605820333
1	Deaths	100	High-income North America	2	Female	27	Age-standardized	938	Alcoholic cardiomyopathy	3	Rate	1990	0.44465313437861675	0.5318704860669671	0.36657814861650995
1	Deaths	100	High-income North America	3	Both	27	Age-standardized	938	Alcoholic cardiomyopathy	3	Rate	1990	1.408966611800563	1.5065481089577184	1.3047748077139323
1	Deaths	57	Belarus	1	Male	22	All ages	938	Alcoholic cardiomyopathy	1	Number	1991	691.869242796515	906.0050267473912	534.2729358317252
1	Deaths	57	Belarus	2	Female	22	All ages	938	Alcoholic cardiomyopathy	1	Number	1991	264.41591571588236	351.9385436576003	218.53841653072817
1	Deaths	57	Belarus	3	Both	22	All ages	938	Alcoholic cardiomyopathy	1	Number	1991	956.2851585123966	1156.5396745314245	789.3291909264035
1	Deaths	57	Belarus	1	Male	22	All ages	938	Alcoholic cardiomyopathy	2	Percent	1991	0.012308708145647428	0.016076326407099672	0.009433241101574735
1	Deaths	57	Belarus	2	Female	22	All ages	938	Alcoholic cardiomyopathy	2	Percent	1991	0.004584432215944703	0.006059164277447918	0.003781205622016792
1	Deaths	57	Belarus	3	Both	22	All ages	938	Alcoholic cardiomyopathy	2	Percent	1991	0.008396956254302338	0.010177505798784642	0.006946400251584067
1	Deaths	57	Belarus	1	Male	22	All ages	938	Alcoholic cardiomyopathy	3	Rate	1991	14.067392603807384	18.42129642989063	10.863074524826292
1	Deaths	57	Belarus	2	Female	22	All ages	938	Alcoholic cardiomyopathy	3	Rate	1991	4.760798464734892	6.336640038440379	3.934775843913359
1	Deaths	57	Belarus	3	Both	22	All ages	938	Alcoholic cardiomyopathy	3	Rate	1991	9.131591655209851	11.043827196167177	7.53732481249591
1	Deaths	57	Belarus	1	Male	27	Age-standardized	938	Alcoholic cardiomyopathy	3	Rate	1991	13.011378925722267	16.976002082097732	10.047766796224598
1	Deaths	57	Belarus	2	Female	27	Age-standardized	938	Alcoholic cardiomyopathy	3	Rate	1991	3.7767967440934154	4.963937349302595	3.143919581314998
1	Deaths	57	Belarus	3	Both	27	Age-standardized	938	Alcoholic cardiomyopathy	3	Rate	1991	7.81074783786199	9.43903083926515	6.453696601373816
1	Deaths	115	Jamaica	1	Male	22	All ages	938	Alcoholic cardiomyopathy	1	Number	1990	9.770416951237353	13.073226956933473	7.684293849011606
1	Deaths	115	Jamaica	2	Female	22	All ages	938	Alcoholic cardiomyopathy	1	Number	1990	0.2971662245183156	0.4724883264590141	0.23781818277607455
1	Deaths	115	Jamaica	3	Both	22	All ages	938	Alcoholic cardiomyopathy	1	Number	1990	10.067583175755672	13.411365120609583	7.989933460667169
1	Deaths	115	Jamaica	1	Male	22	All ages	938	Alcoholic cardiomyopathy	2	Percent	1990	0.001499702303074893	0.001999058771601734	0.0011887110896193881
1	Deaths	115	Jamaica	2	Female	22	All ages	938	Alcoholic cardiomyopathy	2	Percent	1990	4.5975769725296196e-05	7.28154346721399e-05	3.715288600926239e-05
1	Deaths	115	Jamaica	3	Both	22	All ages	938	Alcoholic cardiomyopathy	2	Percent	1990	0.0007757138135001196	0.001031924557683664	0.0006194708504867528
1	Deaths	115	Jamaica	1	Male	22	All ages	938	Alcoholic cardiomyopathy	3	Rate	1990	0.8415268609578889	1.1259981737284013	0.6618488969007413
1	Deaths	115	Jamaica	2	Female	22	All ages	938	Alcoholic cardiomyopathy	3	Rate	1990	0.02467141086522741	0.03922704758923768	0.019744202451004538
1	Deaths	115	Jamaica	3	Both	22	All ages	938	Alcoholic cardiomyopathy	3	Rate	1990	0.42559510977534454	0.566949516194549	0.3377649381113856
1	Deaths	115	Jamaica	1	Male	27	Age-standardized	938	Alcoholic cardiomyopathy	3	Rate	1990	1.1775250011675198	1.562181658920107	0.938138063794798
1	Deaths	115	Jamaica	2	Female	27	Age-standardized	938	Alcoholic cardiomyopathy	3	Rate	1990	0.03212470783786667	0.05117920609230438	0.02554265919601104
1	Deaths	115	Jamaica	3	Both	27	Age-standardized	938	Alcoholic cardiomyopathy	3	Rate	1990	0.5766739553002035	0.7635582162420806	0.46019765128378304
1	Deaths	101	Canada	1	Male	22	All ages	938	Alcoholic cardiomyopathy	1	Number	1990	203.27574759458483	242.7900189013448	169.78277624157303
1	Deaths	101	Canada	2	Female	22	All ages	938	Alcoholic cardiomyopathy	1	Number	1990	47.47832753099993	60.23361275831569	39.47994782653761
1	Deaths	101	Canada	3	Both	22	All ages	938	Alcoholic cardiomyopathy	1	Number	1990	250.75407512558476	291.5906706151996	214.6747339753582
1	Deaths	101	Canada	1	Male	22	All ages	938	Alcoholic cardiomyopathy	2	Percent	1990	0.0019588300777247697	0.00233940204304851	0.0016362752600777484
1	Deaths	101	Canada	2	Female	22	All ages	938	Alcoholic cardiomyopathy	2	Percent	1990	0.0005416541890172107	0.0006878459235642091	0.00045092331863211586
1	Deaths	101	Canada	3	Both	22	All ages	938	Alcoholic cardiomyopathy	2	Percent	1990	0.0013099297892208005	0.0015208783711823624	0.00111947306309539
1	Deaths	101	Canada	1	Male	22	All ages	938	Alcoholic cardiomyopathy	3	Rate	1990	1.5117445611105715	1.8056088584559649	1.2626601628117142
1	Deaths	101	Canada	2	Female	22	All ages	938	Alcoholic cardiomyopathy	3	Rate	1990	0.3438853871833739	0.4362718807085696	0.2859531464212541
1	Deaths	101	Canada	3	Both	22	All ages	938	Alcoholic cardiomyopathy	3	Rate	1990	0.9201013915903549	1.0699446526380127	0.7877141034341774
1	Deaths	101	Canada	1	Male	27	Age-standardized	938	Alcoholic cardiomyopathy	3	Rate	1990	1.393424856685207	1.661772250552732	1.1712948136226062
1	Deaths	101	Canada	2	Female	27	Age-standardized	938	Alcoholic cardiomyopathy	3	Rate	1990	0.2758818452285716	0.346808964855517	0.23057296611376873
1	Deaths	101	Canada	3	Both	27	Age-standardized	938	Alcoholic cardiomyopathy	3	Rate	1990	0.7794113604650704	0.9043087264852533	0.667527019413546
1	Deaths	44	Bosnia and Herzegovina	1	Male	22	All ages	938	Alcoholic cardiomyopathy	1	Number	1990	59.74068613662392	122.3299385185639	11.696246248104169
1	Deaths	44	Bosnia and Herzegovina	2	Female	22	All ages	938	Alcoholic cardiomyopathy	1	Number	1990	26.908467923892037	57.299979865418344	3.1105252767780946
1	Deaths	44	Bosnia and Herzegovina	3	Both	22	All ages	938	Alcoholic cardiomyopathy	1	Number	1990	86.64915406051591	154.0855846941467	24.949662988124008
1	Deaths	44	Bosnia and Herzegovina	1	Male	22	All ages	938	Alcoholic cardiomyopathy	2	Percent	1990	0.0038587641080892908	0.007898662938570724	0.0007578217517382188
1	Deaths	44	Bosnia and Herzegovina	2	Female	22	All ages	938	Alcoholic cardiomyopathy	2	Percent	1990	0.002050352094482879	0.004337087953997069	0.00023729196486092652
1	Deaths	44	Bosnia and Herzegovina	3	Both	22	All ages	938	Alcoholic cardiomyopathy	2	Percent	1990	0.0030286362178177937	0.005407994685075024	0.000875366669987372
1	Deaths	44	Bosnia and Herzegovina	1	Male	22	All ages	938	Alcoholic cardiomyopathy	3	Rate	1990	2.6579901592369124	5.442719087939395	0.5203908665590933
1	Deaths	44	Bosnia and Herzegovina	2	Female	22	All ages	938	Alcoholic cardiomyopathy	3	Rate	1990	1.1955624445241066	2.5458790219065377	0.138202859195744
1	Deaths	44	Bosnia and Herzegovina	3	Both	22	All ages	938	Alcoholic cardiomyopathy	3	Rate	1990	1.9262713073486657	3.425430333285014	0.5546484609472032
1	Deaths	44	Bosnia and Herzegovina	1	Male	27	Age-standardized	938	Alcoholic cardiomyopathy	3	Rate	1990	3.333336087591686	6.773345394432874	0.6058944969982222
1	Deaths	44	Bosnia and Herzegovina	2	Female	27	Age-standardized	938	Alcoholic cardiomyopathy	3	Rate	1990	1.297055591688678	2.7665150746576725	0.13674000021774035
1	Deaths	44	Bosnia and Herzegovina	3	Both	27	Age-standardized	938	Alcoholic cardiomyopathy	3	Rate	1990	2.1959228852029544	3.9605985535850126	0.6287053280945926
1	Deaths	190	Uganda	1	Male	22	All ages	938	Alcoholic cardiomyopathy	1	Number	1991	0.1525249195101549	0.8977994656491124	0.026960084173443442
1	Deaths	190	Uganda	2	Female	22	All ages	938	Alcoholic cardiomyopathy	1	Number	1991	0.010078333650415076	0.03175421243228528	0.00010821928502220059
1	Deaths	190	Uganda	3	Both	22	All ages	938	Alcoholic cardiomyopathy	1	Number	1991	0.16260325316057006	0.9080822134914935	0.03242352075819435
1	Deaths	190	Uganda	1	Male	22	All ages	938	Alcoholic cardiomyopathy	2	Percent	1991	9.261258938064379e-07	5.627537472651542e-06	1.6248893160131717e-07
1	Deaths	190	Uganda	2	Female	22	All ages	938	Alcoholic cardiomyopathy	2	Percent	1991	7.351413619450907e-08	2.2629268391202628e-07	8.153936121610579e-10
1	Deaths	190	Uganda	3	Both	22	All ages	938	Alcoholic cardiomyopathy	2	Percent	1991	5.360614142050033e-07	3.0854911902440475e-06	1.0594624566795037e-07
1	Deaths	190	Uganda	1	Male	22	All ages	938	Alcoholic cardiomyopathy	3	Rate	1991	0.001738579054762523	0.010233707064835444	0.0003073087191858022
1	Deaths	190	Uganda	2	Female	22	All ages	938	Alcoholic cardiomyopathy	3	Rate	1991	0.00011118045548482041	0.00035030074655623453	1.1938351932329927e-06
1	Deaths	190	Uganda	3	Both	22	All ages	938	Alcoholic cardiomyopathy	3	Rate	1991	0.0009115652573409704	0.00509077266621908	0.00018176853457327295
1	Deaths	190	Uganda	1	Male	27	Age-standardized	938	Alcoholic cardiomyopathy	3	Rate	1991	0.0038714908761408157	0.022872196190696532	0.0006792759717775477
1	Deaths	190	Uganda	2	Female	27	Age-standardized	938	Alcoholic cardiomyopathy	3	Rate	1991	0.00024458891550737695	0.000806798888210794	2.756774986429916e-06
1	Deaths	190	Uganda	3	Both	27	Age-standardized	938	Alcoholic cardiomyopathy	3	Rate	1991	0.0020172890422490136	0.011339910132119239	0.00039982923587580406
1	Deaths	33	Armenia	1	Male	22	All ages	938	Alcoholic cardiomyopathy	1	Number	1990	74.0284986479127	101.37386605764806	56.712776020363954
1	Deaths	33	Armenia	2	Female	22	All ages	938	Alcoholic cardiomyopathy	1	Number	1990	53.330198664365035	71.19678424778692	33.96975184927196
1	Deaths	33	Armenia	3	Both	22	All ages	938	Alcoholic cardiomyopathy	1	Number	1990	127.35869731227773	162.661176246336	97.94014259626708
1	Deaths	33	Armenia	1	Male	22	All ages	938	Alcoholic cardiomyopathy	2	Percent	1990	0.005869858188431646	0.008016951250596253	0.004503289831753844
1	Deaths	33	Armenia	2	Female	22	All ages	938	Alcoholic cardiomyopathy	2	Percent	1990	0.0048361362825666	0.006399285640430332	0.0030847450385313746
1	Deaths	33	Armenia	3	Both	22	All ages	938	Alcoholic cardiomyopathy	2	Percent	1990	0.005387581096223821	0.0068647810225378955	0.004129114418325748
1	Deaths	33	Armenia	1	Male	22	All ages	938	Alcoholic cardiomyopathy	3	Rate	1990	4.4183323820145	6.050419004480728	3.384857174484581
1	Deaths	33	Armenia	2	Female	22	All ages	938	Alcoholic cardiomyopathy	3	Rate	1990	3.0559406892658805	4.079736347824209	1.9465434121815868
1	Deaths	33	Armenia	3	Both	22	All ages	938	Alcoholic cardiomyopathy	3	Rate	1990	3.723266755460487	4.755316776184525	2.863230267341832
1	Deaths	33	Armenia	1	Male	27	Age-standardized	938	Alcoholic cardiomyopathy	3	Rate	1990	6.2492276843207675	8.627504277984324	4.815141216214919
1	Deaths	33	Armenia	2	Female	27	Age-standardized	938	Alcoholic cardiomyopathy	3	Rate	1990	3.5164948394794804	4.71110377574933	2.2548793270166847
1	Deaths	33	Armenia	3	Both	27	Age-standardized	938	Alcoholic cardiomyopathy	3	Rate	1990	4.671648163959549	5.982683866969265	3.5669314936130703
1	Deaths	97	Argentina	1	Male	22	All ages	938	Alcoholic cardiomyopathy	1	Number	1990	398.1668168315414	478.9672552703621	331.60654067546477
1	Deaths	97	Argentina	2	Female	22	All ages	938	Alcoholic cardiomyopathy	1	Number	1990	20.24736871358253	30.765872025719556	15.173874962307579
1	Deaths	97	Argentina	3	Both	22	All ages	938	Alcoholic cardiomyopathy	1	Number	1990	418.41418554512387	503.4615134842616	350.97902647652523
1	Deaths	97	Argentina	1	Male	22	All ages	938	Alcoholic cardiomyopathy	2	Percent	1990	0.002823946442221183	0.0033889587345885554	0.002352976966891386
1	Deaths	97	Argentina	2	Female	22	All ages	938	Alcoholic cardiomyopathy	2	Percent	1990	0.00017996859899608393	0.0002743303075710861	0.0001350868090722086
1	Deaths	97	Argentina	3	Both	22	All ages	938	Alcoholic cardiomyopathy	2	Percent	1990	0.0016505009148158937	0.001982396953111629	0.0013848921274794272
1	Deaths	97	Argentina	1	Male	22	All ages	938	Alcoholic cardiomyopathy	3	Rate	1990	2.457355188919731	2.956029031819682	2.0465669637993393
1	Deaths	97	Argentina	2	Female	22	All ages	938	Alcoholic cardiomyopathy	3	Rate	1990	0.11975020457869223	0.18196040785538217	0.08974374185070683
1	Deaths	97	Argentina	3	Both	22	All ages	938	Alcoholic cardiomyopathy	3	Rate	1990	1.2636686964962416	1.5205233867771673	1.0600051915239832
1	Deaths	97	Argentina	1	Male	27	Age-standardized	938	Alcoholic cardiomyopathy	3	Rate	1990	2.696904536944972	3.2381837140871563	2.2281492980105173
1	Deaths	97	Argentina	2	Female	27	Age-standardized	938	Alcoholic cardiomyopathy	3	Rate	1990	0.11753979592926962	0.17864023477973823	0.0887191614652219
1	Deaths	97	Argentina	3	Both	27	Age-standardized	938	Alcoholic cardiomyopathy	3	Rate	1990	1.2892203145486338	1.5417130195786468	1.081477708700171
1	Deaths	119	Trinidad and Tobago	1	Male	22	All ages	938	Alcoholic cardiomyopathy	1	Number	1990	3.2352208557584836	4.024921538630575	2.4309044341600097
1	Deaths	119	Trinidad and Tobago	2	Female	22	All ages	938	Alcoholic cardiomyopathy	1	Number	1990	0.08417901902426601	0.1091103266817529	0.06716097047764678
1	Deaths	119	Trinidad and Tobago	3	Both	22	All ages	938	Alcoholic cardiomyopathy	1	Number	1990	3.3193998747827544	4.106453136717563	2.5050194022925183
1	Deaths	119	Trinidad and Tobago	1	Male	22	All ages	938	Alcoholic cardiomyopathy	2	Percent	1990	0.0006995228004543793	0.0008650101077477542	0.0005271279168233403
1	Deaths	119	Trinidad and Tobago	2	Female	22	All ages	938	Alcoholic cardiomyopathy	2	Percent	1990	2.2131674566293363e-05	2.8927679638687342e-05	1.7738785491311977e-05
1	Deaths	119	Trinidad and Tobago	3	Both	22	All ages	938	Alcoholic cardiomyopathy	2	Percent	1990	0.00039384829619465536	0.0004848414702375681	0.0002983052257852603
1	Deaths	119	Trinidad and Tobago	1	Male	22	All ages	938	Alcoholic cardiomyopathy	3	Rate	1990	0.5365844961907136	0.6675619972494589	0.40318287042746936
1	Deaths	119	Trinidad and Tobago	2	Female	22	All ages	938	Alcoholic cardiomyopathy	3	Rate	1990	0.013986156596102108	0.01812843785674137	0.011158645718783963
1	Deaths	119	Trinidad and Tobago	3	Both	22	All ages	938	Alcoholic cardiomyopathy	3	Rate	1990	0.2755140606132622	0.34084039919690884	0.20791953168516292
1	Deaths	119	Trinidad and Tobago	1	Male	27	Age-standardized	938	Alcoholic cardiomyopathy	3	Rate	1990	0.7600412398074912	0.9457624973265495	0.5704184448416632
1	Deaths	119	Trinidad and Tobago	2	Female	27	Age-standardized	938	Alcoholic cardiomyopathy	3	Rate	1990	0.018443597875876367	0.023853102341314394	0.014588537654687423
1	Deaths	119	Trinidad and Tobago	3	Both	27	Age-standardized	938	Alcoholic cardiomyopathy	3	Rate	1990	0.37589322391481983	0.4653988630966944	0.2837557643046197
1	Deaths	105	Antigua and Barbuda	1	Male	22	All ages	938	Alcoholic cardiomyopathy	1	Number	1990	0.05498407326654597	0.06638167699208693	0.04446340444288069
1	Deaths	105	Antigua and Barbuda	2	Female	22	All ages	938	Alcoholic cardiomyopathy	1	Number	1990	0.0068565024734999445	0.008730953757480564	0.005556918052061761
1	Deaths	105	Antigua and Barbuda	3	Both	22	All ages	938	Alcoholic cardiomyopathy	1	Number	1990	0.06184057574004582	0.07346669025448323	0.05032996020460935
1	Deaths	105	Antigua and Barbuda	1	Male	22	All ages	938	Alcoholic cardiomyopathy	2	Percent	1990	0.0002345010624198672	0.0002814035738185868	0.00018885310377770442
1	Deaths	105	Antigua and Barbuda	2	Female	22	All ages	938	Alcoholic cardiomyopathy	2	Percent	1990	3.346566218281761e-05	4.344674637353034e-05	2.7407359166751276e-05
1	Deaths	105	Antigua and Barbuda	3	Both	22	All ages	938	Alcoholic cardiomyopathy	2	Percent	1990	0.00014077625855745405	0.00016601264997102367	0.000115286971849866
1	Deaths	105	Antigua and Barbuda	1	Male	22	All ages	938	Alcoholic cardiomyopathy	3	Rate	1990	0.18917140500323823	0.22838459133773603	0.15297529247991562
1	Deaths	105	Antigua and Barbuda	2	Female	22	All ages	938	Alcoholic cardiomyopathy	3	Rate	1990	0.022002906126369973	0.028018126830990548	0.017832465856171837
1	Deaths	105	Antigua and Barbuda	3	Both	22	All ages	938	Alcoholic cardiomyopathy	3	Rate	1990	0.10267822529172353	0.12198187489548591	0.0835663467063401
1	Deaths	105	Antigua and Barbuda	1	Male	27	Age-standardized	938	Alcoholic cardiomyopathy	3	Rate	1990	0.24211948205328934	0.29267194060995144	0.19433688801582177
1	Deaths	105	Antigua and Barbuda	2	Female	27	Age-standardized	938	Alcoholic cardiomyopathy	3	Rate	1990	0.024917108109956215	0.03193357782351249	0.019854679585842284
1	Deaths	105	Antigua and Barbuda	3	Both	27	Age-standardized	938	Alcoholic cardiomyopathy	3	Rate	1990	0.1239365248938292	0.14788937632129015	0.10076274140088845
1	Deaths	162	Bhutan	1	Male	22	All ages	938	Alcoholic cardiomyopathy	1	Number	1990	0.24616490179667622	0.872113934113026	0.03411816337488291
1	Deaths	162	Bhutan	2	Female	22	All ages	938	Alcoholic cardiomyopathy	1	Number	1990	0.03885608478075613	0.11723927517836936	0.0034343015921797703
1	Deaths	162	Bhutan	3	Both	22	All ages	938	Alcoholic cardiomyopathy	1	Number	1990	0.2850209865774323	0.8871851717624017	0.06009272556405394
1	Deaths	162	Bhutan	1	Male	22	All ages	938	Alcoholic cardiomyopathy	2	Percent	1990	8.626016652641195e-05	0.0002739674401241416	1.2484517895277503e-05
1	Deaths	162	Bhutan	2	Female	22	All ages	938	Alcoholic cardiomyopathy	2	Percent	1990	1.402342762975293e-05	4.1394628171346934e-05	1.2654713767630193e-06
1	Deaths	162	Bhutan	3	Both	22	All ages	938	Alcoholic cardiomyopathy	2	Percent	1990	5.057092094236763e-05	0.0001424185204088346	1.1548961544315712e-05
1	Deaths	162	Bhutan	1	Male	22	All ages	938	Alcoholic cardiomyopathy	3	Rate	1990	0.07385244411208354	0.2616447150197318	0.010235861146166451
1	Deaths	162	Bhutan	2	Female	22	All ages	938	Alcoholic cardiomyopathy	3	Rate	1990	0.013094520914883738	0.03950969711774172	0.0011573614346520231
1	Deaths	162	Bhutan	3	Both	22	All ages	938	Alcoholic cardiomyopathy	3	Rate	1990	0.04523745156738264	0.14081067054337232	0.009537689820315692
1	Deaths	162	Bhutan	1	Male	27	Age-standardized	938	Alcoholic cardiomyopathy	3	Rate	1990	0.1848825280439505	0.6906181935203118	0.02408252826952483
1	Deaths	162	Bhutan	2	Female	27	Age-standardized	938	Alcoholic cardiomyopathy	3	Rate	1990	0.03237486498999466	0.09953391839206477	0.00255123829952129
1	Deaths	162	Bhutan	3	Both	27	Age-standardized	938	Alcoholic cardiomyopathy	3	Rate	1990	0.1079427931010493	0.34636430919507344	0.022974732125183295
1	Deaths	84	Ireland	1	Male	22	All ages	938	Alcoholic cardiomyopathy	1	Number	1990	23.83829200807888	26.768668551467666	21.198334654314813
1	Deaths	84	Ireland	2	Female	22	All ages	938	Alcoholic cardiomyopathy	1	Number	1990	26.008097681618807	29.45709003150364	22.73970371604857
1	Deaths	84	Ireland	3	Both	22	All ages	938	Alcoholic cardiomyopathy	1	Number	1990	49.84638968969769	54.367532145845246	45.62898536048851
1	Deaths	84	Ireland	1	Male	22	All ages	938	Alcoholic cardiomyopathy	2	Percent	1990	0.0014217649004387234	0.0015949248148544423	0.0012661943478658741
1	Deaths	84	Ireland	2	Female	22	All ages	938	Alcoholic cardiomyopathy	2	Percent	1990	0.0017754939575368987	0.0019897153128572995	0.0015576059472521974
1	Deaths	84	Ireland	3	Both	22	All ages	938	Alcoholic cardiomyopathy	2	Percent	1990	0.0015866791376667072	0.0017252750450544503	0.0014567077134065478
1	Deaths	84	Ireland	1	Male	22	All ages	938	Alcoholic cardiomyopathy	3	Rate	1990	1.327972265705111	1.4912162924321217	1.1809067734603302
1	Deaths	84	Ireland	2	Female	22	All ages	938	Alcoholic cardiomyopathy	3	Rate	1990	1.439268559343956	1.6301332012479817	1.2583980961605088
1	Deaths	84	Ireland	3	Both	22	All ages	938	Alcoholic cardiomyopathy	3	Rate	1990	1.3838049653121605	1.5093181553074164	1.266723967313726
1	Deaths	84	Ireland	1	Male	27	Age-standardized	938	Alcoholic cardiomyopathy	3	Rate	1990	1.3624444179247246	1.5251353564836085	1.2216598329566568
1	Deaths	84	Ireland	2	Female	27	Age-standardized	938	Alcoholic cardiomyopathy	3	Rate	1990	1.1911222762926954	1.331673123167844	1.0511697066359413
1	Deaths	84	Ireland	3	Both	27	Age-standardized	938	Alcoholic cardiomyopathy	3	Rate	1990	1.2986693571079924	1.4133583271922618	1.185715964469753
1	Deaths	95	United Kingdom	1	Male	22	All ages	938	Alcoholic cardiomyopathy	1	Number	1991	246.92946060255983	252.92225912436027	241.4917307031402
1	Deaths	95	United Kingdom	2	Female	22	All ages	938	Alcoholic cardiomyopathy	1	Number	1991	126.02694409511396	133.8729942939343	115.86730206052648
1	Deaths	95	United Kingdom	3	Both	22	All ages	938	Alcoholic cardiomyopathy	1	Number	1991	372.95640469767335	383.004871055372	358.72488958902807
1	Deaths	95	United Kingdom	1	Male	22	All ages	938	Alcoholic cardiomyopathy	2	Percent	1991	0.0007886795710502305	0.0008070678451739124	0.0007718459073920735
1	Deaths	95	United Kingdom	2	Female	22	All ages	938	Alcoholic cardiomyopathy	2	Percent	1991	0.0003834369262559921	0.00040735320130167265	0.00035279032865657414
1	Deaths	95	United Kingdom	3	Both	22	All ages	938	Alcoholic cardiomyopathy	2	Percent	1991	0.000581139179822777	0.000596600298538552	0.0005579376161849546
1	Deaths	95	United Kingdom	1	Male	22	All ages	938	Alcoholic cardiomyopathy	3	Rate	1991	0.8843045297446952	0.9057659579021278	0.8648309150133833
1	Deaths	95	United Kingdom	2	Female	22	All ages	938	Alcoholic cardiomyopathy	3	Rate	1991	0.4264481123644835	0.4529974611630925	0.3920700656772702
1	Deaths	95	United Kingdom	3	Both	22	All ages	938	Alcoholic cardiomyopathy	3	Rate	1991	0.6488875089442571	0.6663703144985484	0.6241268337794548
1	Deaths	95	United Kingdom	1	Male	27	Age-standardized	938	Alcoholic cardiomyopathy	3	Rate	1991	0.70975823870811	0.7273789051513759	0.693575413159248
1	Deaths	95	United Kingdom	2	Female	27	Age-standardized	938	Alcoholic cardiomyopathy	3	Rate	1991	0.24963608456259012	0.2630833199926005	0.2333159376539697
1	Deaths	95	United Kingdom	3	Both	27	Age-standardized	938	Alcoholic cardiomyopathy	3	Rate	1991	0.47183946003468813	0.4833442283906994	0.4558634810244824
1	Deaths	6	China	1	Male	22	All ages	938	Alcoholic cardiomyopathy	1	Number	1990	390.21046070496226	999.5739857039946	89.30815959451584
1	Deaths	6	China	2	Female	22	All ages	938	Alcoholic cardiomyopathy	1	Number	1990	86.4155060142439	154.525111379348	11.155777936567853
1	Deaths	6	China	3	Both	22	All ages	938	Alcoholic cardiomyopathy	1	Number	1990	476.6259667192059	1104.8706906816578	169.92734128716322
1	Deaths	6	China	1	Male	22	All ages	938	Alcoholic cardiomyopathy	2	Percent	1990	8.284007444828459e-05	0.0002031719851153626	1.891676222771304e-05
1	Deaths	6	China	2	Female	22	All ages	938	Alcoholic cardiomyopathy	2	Percent	1990	2.2876687421435546e-05	4.129839493277494e-05	3.30910358902626e-06
1	Deaths	6	China	3	Both	22	All ages	938	Alcoholic cardiomyopathy	2	Percent	1990	5.6122684563782975e-05	0.0001284945999203767	1.9914630945519043e-05
1	Deaths	6	China	1	Male	22	All ages	938	Alcoholic cardiomyopathy	3	Rate	1990	0.06430212810412052	0.1647181225284543	0.014716942002566787
1	Deaths	6	China	2	Female	22	All ages	938	Alcoholic cardiomyopathy	3	Rate	1990	0.015170771359685498	0.027127829740181374	0.0019584651438273016
1	Deaths	6	China	3	Both	22	All ages	938	Alcoholic cardiomyopathy	3	Rate	1990	0.040513657394556646	0.09391505237467392	0.014443984523679568
1	Deaths	6	China	1	Male	27	Age-standardized	938	Alcoholic cardiomyopathy	3	Rate	1990	0.0834002275850357	0.21266402126288456	0.018169719597459343
1	Deaths	6	China	2	Female	27	Age-standardized	938	Alcoholic cardiomyopathy	3	Rate	1990	0.022271272979478583	0.03998152326200769	0.0030296541704080584
1	Deaths	6	China	3	Both	27	Age-standardized	938	Alcoholic cardiomyopathy	3	Rate	1990	0.053081653043544154	0.12136706298533675	0.020848363736882175
1	Deaths	77	Cyprus	1	Male	22	All ages	938	Alcoholic cardiomyopathy	1	Number	1990	3.9232440187293887	7.8124312961150695	0.7020877630668771
1	Deaths	77	Cyprus	2	Female	22	All ages	938	Alcoholic cardiomyopathy	1	Number	1990	0.6161517127525203	1.2646984339378642	0.0649478018278756
1	Deaths	77	Cyprus	3	Both	22	All ages	938	Alcoholic cardiomyopathy	1	Number	1990	4.539395731481905	8.519685710279859	1.0818542486508287
1	Deaths	77	Cyprus	1	Male	22	All ages	938	Alcoholic cardiomyopathy	2	Percent	1990	0.0012008023586682892	0.002411200487385421	0.00021487163297710148
1	Deaths	77	Cyprus	2	Female	22	All ages	938	Alcoholic cardiomyopathy	2	Percent	1990	0.0001927851856376079	0.000393630045062833	2.0523932990686912e-05
1	Deaths	77	Cyprus	3	Both	22	All ages	938	Alcoholic cardiomyopathy	2	Percent	1990	0.0007022924151707409	0.001322188463894952	0.00016735561924301472
1	Deaths	77	Cyprus	1	Male	22	All ages	938	Alcoholic cardiomyopathy	3	Rate	1990	1.002450528106272	1.996199023358457	0.17939446170143716
1	Deaths	77	Cyprus	2	Female	22	All ages	938	Alcoholic cardiomyopathy	3	Rate	1990	0.1593421394196696	0.32706190701656995	0.01679606090458945
1	Deaths	77	Cyprus	3	Both	22	All ages	938	Alcoholic cardiomyopathy	3	Rate	1990	0.5834323368184683	1.0950048061319375	0.13904686652672307
1	Deaths	77	Cyprus	1	Male	27	Age-standardized	938	Alcoholic cardiomyopathy	3	Rate	1990	1.176001322209688	2.380433779796717	0.20009441381843465
1	Deaths	77	Cyprus	2	Female	27	Age-standardized	938	Alcoholic cardiomyopathy	3	Rate	1990	0.17313920136625618	0.33584080631061963	0.01743210988474211
1	Deaths	77	Cyprus	3	Both	27	Age-standardized	938	Alcoholic cardiomyopathy	3	Rate	1990	0.6157743749586121	1.1406162894059428	0.1431584801889892
1	Deaths	98	Chile	1	Male	22	All ages	938	Alcoholic cardiomyopathy	1	Number	1990	42.03622806001802	47.270395562255146	36.721276506918585
1	Deaths	98	Chile	2	Female	22	All ages	938	Alcoholic cardiomyopathy	1	Number	1990	4.877935426848237	5.568681257287596	4.2068967017034264
1	Deaths	98	Chile	3	Both	22	All ages	938	Alcoholic cardiomyopathy	1	Number	1990	46.91416348686625	52.44653835623209	41.20284916457798
1	Deaths	98	Chile	1	Male	22	All ages	938	Alcoholic cardiomyopathy	2	Percent	1990	0.0009835999634485245	0.0011060277380973526	0.0008599159011351829
1	Deaths	98	Chile	2	Female	22	All ages	938	Alcoholic cardiomyopathy	2	Percent	1990	0.0001444209401295061	0.00016457079190048332	0.00012486306651875742
1	Deaths	98	Chile	3	Both	22	All ages	938	Alcoholic cardiomyopathy	2	Percent	1990	0.0006131545922558997	0.000685232192828551	0.0005392278660880034
1	Deaths	98	Chile	1	Male	22	All ages	938	Alcoholic cardiomyopathy	3	Rate	1990	0.6443994859940082	0.7246372952292337	0.562923287796342
1	Deaths	98	Chile	2	Female	22	All ages	938	Alcoholic cardiomyopathy	3	Rate	1990	0.07213485336455623	0.08234959481370999	0.06221154036335579
1	Deaths	98	Chile	3	Both	22	All ages	938	Alcoholic cardiomyopathy	3	Rate	1990	0.35312138220768774	0.39476338785292225	0.31013250512212265
1	Deaths	98	Chile	1	Male	27	Age-standardized	938	Alcoholic cardiomyopathy	3	Rate	1990	0.8781038380880731	0.9883850359504607	0.7623027234814705
1	Deaths	98	Chile	2	Female	27	Age-standardized	938	Alcoholic cardiomyopathy	3	Rate	1990	0.0863952091178907	0.09890439364910941	0.07456309751003835
1	Deaths	98	Chile	3	Both	27	Age-standardized	938	Alcoholic cardiomyopathy	3	Rate	1990	0.447975322312771	0.5006083408702872	0.3945481922079426
1	Deaths	160	Afghanistan	1	Male	22	All ages	938	Alcoholic cardiomyopathy	1	Number	1991	6.853184048163772	16.637601861205514	0.5165299602186418
1	Deaths	160	Afghanistan	2	Female	22	All ages	938	Alcoholic cardiomyopathy	1	Number	1991	2.2234216893397956	9.833129654858315	0.3329225797185004
1	Deaths	160	Afghanistan	3	Both	22	All ages	938	Alcoholic cardiomyopathy	1	Number	1991	9.076605737503575	19.780324552771567	1.7651550894931372
1	Deaths	160	Afghanistan	1	Male	22	All ages	938	Alcoholic cardiomyopathy	2	Percent	1991	7.429460932407681e-05	0.00017510614552152833	5.742944804013901e-06
1	Deaths	160	Afghanistan	2	Female	22	All ages	938	Alcoholic cardiomyopathy	2	Percent	1991	2.6456664647068115e-05	0.00010993167815455581	4.011779951347804e-06
1	Deaths	160	Afghanistan	3	Both	22	All ages	938	Alcoholic cardiomyopathy	2	Percent	1991	5.146567473698789e-05	0.000110928031976447	9.921154602273705e-06
1	Deaths	160	Afghanistan	1	Male	22	All ages	938	Alcoholic cardiomyopathy	3	Rate	1991	0.14184010024839147	0.34434783880034714	0.010690601744212607
1	Deaths	160	Afghanistan	2	Female	22	All ages	938	Alcoholic cardiomyopathy	3	Rate	1991	0.04371783550439165	0.19334305624773188	0.006546061255772338
1	Deaths	160	Afghanistan	3	Both	22	All ages	938	Alcoholic cardiomyopathy	3	Rate	1991	0.0915213612185747	0.199449252371378	0.0177984371277472
1	Deaths	160	Afghanistan	1	Male	27	Age-standardized	938	Alcoholic cardiomyopathy	3	Rate	1991	0.18461325613617116	0.4481741197831711	0.013545418452014464
1	Deaths	160	Afghanistan	2	Female	27	Age-standardized	938	Alcoholic cardiomyopathy	3	Rate	1991	0.08136345360505357	0.33672025415758927	0.013291504958283587
1	Deaths	160	Afghanistan	3	Both	27	Age-standardized	938	Alcoholic cardiomyopathy	3	Rate	1991	0.13196025250257915	0.29893457954298197	0.026010710615404744
1	Deaths	20	Viet Nam	1	Male	22	All ages	938	Alcoholic cardiomyopathy	1	Number	1990	18.669837123202708	37.993035729547074	2.147533762566161
1	Deaths	20	Viet Nam	2	Female	22	All ages	938	Alcoholic cardiomyopathy	1	Number	1990	4.213061724028338	9.84839252391327	0.27608565589011946
1	Deaths	20	Viet Nam	3	Both	22	All ages	938	Alcoholic cardiomyopathy	1	Number	1990	22.882898847231022	43.390830163442324	4.458097282293669
1	Deaths	20	Viet Nam	1	Male	22	All ages	938	Alcoholic cardiomyopathy	2	Percent	1990	7.860257098708882e-05	0.00016395514931385867	8.448206494473333e-06
1	Deaths	20	Viet Nam	2	Female	22	All ages	938	Alcoholic cardiomyopathy	2	Percent	1990	2.1335681615506928e-05	4.949106461909797e-05	1.4535410790643107e-06
1	Deaths	20	Viet Nam	3	Both	22	All ages	938	Alcoholic cardiomyopathy	2	Percent	1990	5.2608883299250686e-05	9.763909124403955e-05	1.0687512939625453e-05
1	Deaths	20	Viet Nam	1	Male	22	All ages	938	Alcoholic cardiomyopathy	3	Rate	1990	0.05635581024804866	0.11468382387014578	0.00648243497925574
1	Deaths	20	Viet Nam	2	Female	22	All ages	938	Alcoholic cardiomyopathy	3	Rate	1990	0.012003617323956484	0.02805948330615386	0.0007866076452280901
1	Deaths	20	Viet Nam	3	Both	22	All ages	938	Alcoholic cardiomyopathy	3	Rate	1990	0.033539471626977235	0.06359795263937303	0.006534234508836541
1	Deaths	20	Viet Nam	1	Male	27	Age-standardized	938	Alcoholic cardiomyopathy	3	Rate	1990	0.10283198231056684	0.20398191083564668	0.011858059211440689
1	Deaths	20	Viet Nam	2	Female	27	Age-standardized	938	Alcoholic cardiomyopathy	3	Rate	1990	0.01873773673105321	0.044074921176748896	0.001179347067605615
1	Deaths	20	Viet Nam	3	Both	27	Age-standardized	938	Alcoholic cardiomyopathy	3	Rate	1990	0.055148594878547896	0.10489300115454715	0.011338515708795788
1	Deaths	83	Iceland	1	Male	22	All ages	938	Alcoholic cardiomyopathy	1	Number	1990	0.739727370521042	0.8345365474714183	0.6538409980236926
1	Deaths	83	Iceland	2	Female	22	All ages	938	Alcoholic cardiomyopathy	1	Number	1990	0.3525503607178588	0.403934418499922	0.30128749592661375
1	Deaths	83	Iceland	3	Both	22	All ages	938	Alcoholic cardiomyopathy	1	Number	1990	1.0922777312389023	1.2038861245365935	0.9798292865312798
1	Deaths	83	Iceland	1	Male	22	All ages	938	Alcoholic cardiomyopathy	2	Percent	1990	0.0008275524721652576	0.0009285949418496518	0.0007342359957201284
1	Deaths	83	Iceland	2	Female	22	All ages	938	Alcoholic cardiomyopathy	2	Percent	1990	0.0004164261744495997	0.0004714385622624598	0.00035799483970634454
1	Deaths	83	Iceland	3	Both	22	All ages	938	Alcoholic cardiomyopathy	2	Percent	1990	0.0006275898979920946	0.0006881991185611067	0.0005736407939847398
1	Deaths	83	Iceland	1	Male	22	All ages	938	Alcoholic cardiomyopathy	3	Rate	1990	0.5803509295306034	0.6547331900280435	0.51296902898292
1	Deaths	83	Iceland	2	Female	22	All ages	938	Alcoholic cardiomyopathy	3	Rate	1990	0.27884651183388875	0.3194882665245498	0.238300613640664
1	Deaths	83	Iceland	3	Both	22	All ages	938	Alcoholic cardiomyopathy	3	Rate	1990	0.4302105257858111	0.4741692225435019	0.3859209617510372
1	Deaths	83	Iceland	1	Male	27	Age-standardized	938	Alcoholic cardiomyopathy	3	Rate	1990	0.5705013609431717	0.6438789024773692	0.5061865855248153
1	Deaths	83	Iceland	2	Female	27	Age-standardized	938	Alcoholic cardiomyopathy	3	Rate	1990	0.21957922910995653	0.2507108805131705	0.18811937050943012
1	Deaths	83	Iceland	3	Both	27	Age-standardized	938	Alcoholic cardiomyopathy	3	Rate	1990	0.38837881204686403	0.42718473402778967	0.35179526134095357
1	Deaths	180	Kenya	1	Male	22	All ages	938	Alcoholic cardiomyopathy	1	Number	1990	0.09222437780159748	0.6530133316264828	0.0134321247818341
1	Deaths	180	Kenya	2	Female	22	All ages	938	Alcoholic cardiomyopathy	1	Number	1990	0.010618751737338995	0.02233369478341075	0.00011309325426382665
1	Deaths	180	Kenya	3	Both	22	All ages	938	Alcoholic cardiomyopathy	1	Number	1990	0.1028431295389365	0.659923039677104	0.021512595282654614
1	Deaths	180	Kenya	1	Male	22	All ages	938	Alcoholic cardiomyopathy	2	Percent	1990	9.012282024249392e-07	6.3371132867385145e-06	1.3212757969559398e-07
1	Deaths	180	Kenya	2	Female	22	All ages	938	Alcoholic cardiomyopathy	2	Percent	1990	1.1821584498911368e-07	2.564523128912209e-07	1.2673031154839448e-09
1	Deaths	180	Kenya	3	Both	22	All ages	938	Alcoholic cardiomyopathy	2	Percent	1990	5.331363904766916e-07	3.4068527487613306e-06	1.1350021573009771e-07
1	Deaths	180	Kenya	1	Male	22	All ages	938	Alcoholic cardiomyopathy	3	Rate	1990	0.0008022825163088422	0.005680723376714833	0.00011684935291759228
1	Deaths	180	Kenya	2	Female	22	All ages	938	Alcoholic cardiomyopathy	3	Rate	1990	9.113297512899234e-05	0.00019167375804428794	9.70596637252664e-07
1	Deaths	180	Kenya	3	Both	22	All ages	938	Alcoholic cardiomyopathy	3	Rate	1990	0.0004443008828809173	0.002850986648077339	9.293829466288866e-05
1	Deaths	180	Kenya	1	Male	27	Age-standardized	938	Alcoholic cardiomyopathy	3	Rate	1990	0.0018200585418771563	0.012831760912703587	0.0002638535405760023
1	Deaths	180	Kenya	2	Female	27	Age-standardized	938	Alcoholic cardiomyopathy	3	Rate	1990	0.00020658330245733214	0.0004498718155374934	2.3019756583828247e-06
1	Deaths	180	Kenya	3	Both	27	Age-standardized	938	Alcoholic cardiomyopathy	3	Rate	1990	0.0010038928464386353	0.006426761993403743	0.00020767504011228886
1	Deaths	30	Vanuatu	1	Male	22	All ages	938	Alcoholic cardiomyopathy	1	Number	1990	0.038569689242248476	0.08505769796962144	0.003514462246972193
1	Deaths	30	Vanuatu	2	Female	22	All ages	938	Alcoholic cardiomyopathy	1	Number	1990	0.022019383383766196	0.055414077224920616	0.0011280135649720132
1	Deaths	30	Vanuatu	3	Both	22	All ages	938	Alcoholic cardiomyopathy	1	Number	1990	0.060589072626014644	0.11735581044716378	0.007810861370025704
1	Deaths	30	Vanuatu	1	Male	22	All ages	938	Alcoholic cardiomyopathy	2	Percent	1990	5.9378681550688824e-05	0.00012858179785698933	5.8299234347333475e-06
1	Deaths	30	Vanuatu	2	Female	22	All ages	938	Alcoholic cardiomyopathy	2	Percent	1990	5.598739656421487e-05	0.00013271245082878316	2.766191306554543e-06
1	Deaths	30	Vanuatu	3	Both	22	All ages	938	Alcoholic cardiomyopathy	2	Percent	1990	5.809983091560923e-05	0.00010883309716649565	8.634450099756126e-06
1	Deaths	30	Vanuatu	1	Male	22	All ages	938	Alcoholic cardiomyopathy	3	Rate	1990	0.049258010048916945	0.10862864139273296	0.004488379867169593
1	Deaths	30	Vanuatu	2	Female	22	All ages	938	Alcoholic cardiomyopathy	3	Rate	1990	0.029785794693485974	0.07495906214010208	0.0015258729035298184
1	Deaths	30	Vanuatu	3	Both	22	All ages	938	Alcoholic cardiomyopathy	3	Rate	1990	0.03980175385566308	0.0770925660107287	0.005131056941066101
1	Deaths	30	Vanuatu	1	Male	27	Age-standardized	938	Alcoholic cardiomyopathy	3	Rate	1990	0.09859582509168925	0.21480568052253524	0.009336065625984982
1	Deaths	30	Vanuatu	2	Female	27	Age-standardized	938	Alcoholic cardiomyopathy	3	Rate	1990	0.05920852569890613	0.13134391649283786	0.003070825600328957
1	Deaths	30	Vanuatu	3	Both	27	Age-standardized	938	Alcoholic cardiomyopathy	3	Rate	1990	0.08151223315134834	0.15863776686202305	0.010655820884125125
1	Deaths	124	Central Latin America	1	Male	22	All ages	938	Alcoholic cardiomyopathy	1	Number	1990	182.4474682705815	203.68964984600427	167.20996506330988
1	Deaths	124	Central Latin America	2	Female	22	All ages	938	Alcoholic cardiomyopathy	1	Number	1990	24.672258840069237	35.20704135370068	22.01082647436497
1	Deaths	124	Central Latin America	3	Both	22	All ages	938	Alcoholic cardiomyopathy	1	Number	1990	207.1197271106508	227.6658405407849	191.0367990160057
1	Deaths	124	Central Latin America	1	Male	22	All ages	938	Alcoholic cardiomyopathy	2	Percent	1990	0.0003637743440268606	0.00040671829921660855	0.00033270703772185934
1	Deaths	124	Central Latin America	2	Female	22	All ages	938	Alcoholic cardiomyopathy	2	Percent	1990	6.61209312864625e-05	9.430794457033006e-05	5.898209303242041e-05
1	Deaths	124	Central Latin America	3	Both	22	All ages	938	Alcoholic cardiomyopathy	2	Percent	1990	0.00023679324855969183	0.00026107291403491346	0.00021716646985168916
1	Deaths	124	Central Latin America	1	Male	22	All ages	938	Alcoholic cardiomyopathy	3	Rate	1990	0.22474083668739972	0.25090719408100315	0.2059711094213001
1	Deaths	124	Central Latin America	2	Female	22	All ages	938	Alcoholic cardiomyopathy	3	Rate	1990	0.02964464297183003	0.04230257868930426	0.02644683231385969
1	Deaths	124	Central Latin America	3	Both	22	All ages	938	Alcoholic cardiomyopathy	3	Rate	1990	0.12597912513374807	0.13847615489974544	0.11619679662638219
1	Deaths	124	Central Latin America	1	Male	27	Age-standardized	938	Alcoholic cardiomyopathy	3	Rate	1990	0.4005410883816402	0.44790689656621485	0.3668800029007595
1	Deaths	124	Central Latin America	2	Female	27	Age-standardized	938	Alcoholic cardiomyopathy	3	Rate	1990	0.051852410199622376	0.07471305910132775	0.046144291517248796
1	Deaths	124	Central Latin America	3	Both	27	Age-standardized	938	Alcoholic cardiomyopathy	3	Rate	1990	0.22057812148654488	0.242883978422569	0.20260351727127687
1	Deaths	110	Dominica	1	Male	22	All ages	938	Alcoholic cardiomyopathy	1	Number	1990	0.43025878100654424	1.0748411720408826	0.10080985192356465
1	Deaths	110	Dominica	2	Female	22	All ages	938	Alcoholic cardiomyopathy	1	Number	1990	0.029891992705900462	0.05552481161223652	0.005795141167511057
1	Deaths	110	Dominica	3	Both	22	All ages	938	Alcoholic cardiomyopathy	1	Number	1990	0.46015077371244517	1.0996068664080971	0.14202156203201807
1	Deaths	110	Dominica	1	Male	22	All ages	938	Alcoholic cardiomyopathy	2	Percent	1990	0.0015851112322988917	0.003906329516703989	0.0003817831421561473
1	Deaths	110	Dominica	2	Female	22	All ages	938	Alcoholic cardiomyopathy	2	Percent	1990	0.00010735814795515363	0.00020387558373997303	2.0509007473803318e-05
1	Deaths	110	Dominica	3	Both	22	All ages	938	Alcoholic cardiomyopathy	2	Percent	1990	0.0008362620153317204	0.0019504898334011395	0.00025532836749627867
1	Deaths	110	Dominica	1	Male	22	All ages	938	Alcoholic cardiomyopathy	3	Rate	1990	1.1947127166941354	2.9845443564442666	0.2799217991074621
1	Deaths	110	Dominica	2	Female	22	All ages	938	Alcoholic cardiomyopathy	3	Rate	1990	0.08210049064151456	0.1525028565674192	0.01591676867683634
1	Deaths	110	Dominica	3	Both	22	All ages	938	Alcoholic cardiomyopathy	3	Rate	1990	0.6353689697980359	1.5183199112236225	0.19610114491251782
1	Deaths	110	Dominica	1	Male	27	Age-standardized	938	Alcoholic cardiomyopathy	3	Rate	1990	1.803540828006821	4.519451393707441	0.4175352413124464
1	Deaths	110	Dominica	2	Female	27	Age-standardized	938	Alcoholic cardiomyopathy	3	Rate	1990	0.09127676805759136	0.16526719218679758	0.017987358009432793
1	Deaths	110	Dominica	3	Both	27	Age-standardized	938	Alcoholic cardiomyopathy	3	Rate	1990	0.792096522315456	1.8704056252272054	0.2435617395988761
1	Deaths	8	Taiwan (Province of China)	1	Male	22	All ages	938	Alcoholic cardiomyopathy	1	Number	1990	48.125106882400964	52.7114960491904	43.624006611149134
1	Deaths	8	Taiwan (Province of China)	2	Female	22	All ages	938	Alcoholic cardiomyopathy	1	Number	1990	24.052708987671505	27.26267084803652	21.446244616258003
1	Deaths	8	Taiwan (Province of China)	3	Both	22	All ages	938	Alcoholic cardiomyopathy	1	Number	1990	72.17781587007254	77.58746534178971	66.575261944997
1	Deaths	8	Taiwan (Province of China)	1	Male	22	All ages	938	Alcoholic cardiomyopathy	2	Percent	1990	0.0007570646991759104	0.0008286232873598852	0.0006881897479623805
1	Deaths	8	Taiwan (Province of China)	2	Female	22	All ages	938	Alcoholic cardiomyopathy	2	Percent	1990	0.0005997441186922769	0.0006781158025904856	0.0005351774142415807
1	Deaths	8	Taiwan (Province of China)	3	Both	22	All ages	938	Alcoholic cardiomyopathy	2	Percent	1990	0.0006962042528702204	0.0007480563774353947	0.0006418470025288724
1	Deaths	8	Taiwan (Province of China)	1	Male	22	All ages	938	Alcoholic cardiomyopathy	3	Rate	1990	0.4566835037854254	0.5002060725670611	0.41397028451325024
1	Deaths	8	Taiwan (Province of China)	2	Female	22	All ages	938	Alcoholic cardiomyopathy	3	Rate	1990	0.24411814100862658	0.27669700447313456	0.21766435414907478
1	Deaths	8	Taiwan (Province of China)	3	Both	22	All ages	938	Alcoholic cardiomyopathy	3	Rate	1990	0.35397153677507553	0.380501321776677	0.32649571752482154
1	Deaths	8	Taiwan (Province of China)	1	Male	27	Age-standardized	938	Alcoholic cardiomyopathy	3	Rate	1990	0.5347036390345812	0.5823212275064318	0.48769632030238114
1	Deaths	8	Taiwan (Province of China)	2	Female	27	Age-standardized	938	Alcoholic cardiomyopathy	3	Rate	1990	0.3597546070248692	0.4113249084441059	0.3151625989546596
1	Deaths	8	Taiwan (Province of China)	3	Both	27	Age-standardized	938	Alcoholic cardiomyopathy	3	Rate	1990	0.461951789183148	0.4976698075879059	0.4247002691966685
1	Deaths	51	Poland	1	Male	22	All ages	938	Alcoholic cardiomyopathy	1	Number	1990	606.0433118065113	643.6609917957594	567.6034875121924
1	Deaths	51	Poland	2	Female	22	All ages	938	Alcoholic cardiomyopathy	1	Number	1990	497.952899229799	531.9670650573796	457.2057851012448
1	Deaths	51	Poland	3	Both	22	All ages	938	Alcoholic cardiomyopathy	1	Number	1990	1103.996211036311	1168.0372872628375	1033.438596200756
1	Deaths	51	Poland	1	Male	22	All ages	938	Alcoholic cardiomyopathy	2	Percent	1990	0.002905921130793133	0.003077105997209731	0.002720095908801843
1	Deaths	51	Poland	2	Female	22	All ages	938	Alcoholic cardiomyopathy	2	Percent	1990	0.002782628121128181	0.0029816530669177924	0.0025580439436565915
1	Deaths	51	Poland	3	Both	22	All ages	938	Alcoholic cardiomyopathy	2	Percent	1990	0.0028489787203173616	0.003018566278131704	0.0026680814413054784
1	Deaths	51	Poland	1	Male	22	All ages	938	Alcoholic cardiomyopathy	3	Rate	1990	3.2602535544562783	3.4626205676813915	3.0534637568514427
1	Deaths	51	Poland	2	Female	22	All ages	938	Alcoholic cardiomyopathy	3	Rate	1990	2.5426807662075865	2.71636619983425	2.334615096676603
1	Deaths	51	Poland	3	Both	22	All ages	938	Alcoholic cardiomyopathy	3	Rate	1990	2.892115706180799	3.0598827696398243	2.707277403280267
1	Deaths	51	Poland	1	Male	27	Age-standardized	938	Alcoholic cardiomyopathy	3	Rate	1990	3.576938158415402	3.8155693092306247	3.3463570006201055
1	Deaths	51	Poland	2	Female	27	Age-standardized	938	Alcoholic cardiomyopathy	3	Rate	1990	1.8984371125617776	2.0271479911382855	1.7467664116207324
1	Deaths	51	Poland	3	Both	27	Age-standardized	938	Alcoholic cardiomyopathy	3	Rate	1990	2.6190619828978288	2.7752398122891195	2.447330608013478
1	Deaths	22	Fiji	1	Male	22	All ages	938	Alcoholic cardiomyopathy	1	Number	1990	0.05058505143021452	0.09728189072879648	0.00398369386222704
1	Deaths	22	Fiji	2	Female	22	All ages	938	Alcoholic cardiomyopathy	1	Number	1990	0.01760714656567056	0.030035903897890036	0.0013597746386666474
1	Deaths	22	Fiji	3	Both	22	All ages	938	Alcoholic cardiomyopathy	1	Number	1990	0.06819219799588513	0.11609216306682975	0.012113729437178202
1	Deaths	22	Fiji	1	Male	22	All ages	938	Alcoholic cardiomyopathy	2	Percent	1990	1.88034782908547e-05	3.370786542962911e-05	1.4933729740090946e-06
1	Deaths	22	Fiji	2	Female	22	All ages	938	Alcoholic cardiomyopathy	2	Percent	1990	9.298870948841652e-06	1.577774105345961e-05	7.27559100850129e-07
1	Deaths	22	Fiji	3	Both	22	All ages	938	Alcoholic cardiomyopathy	2	Percent	1990	1.4879384420450892e-05	2.491114584769867e-05	2.5994156303533934e-06
1	Deaths	22	Fiji	1	Male	22	All ages	938	Alcoholic cardiomyopathy	3	Rate	1990	0.013138653717293237	0.025267406854622115	0.001034700424170064
1	Deaths	22	Fiji	2	Female	22	All ages	938	Alcoholic cardiomyopathy	3	Rate	1990	0.004715770339734862	0.008044598493032538	0.0003641921696869595
1	Deaths	22	Fiji	3	Both	22	All ages	938	Alcoholic cardiomyopathy	3	Rate	1990	0.00899186303250974	0.015307980386666963	0.0015973234345454084
1	Deaths	22	Fiji	1	Male	27	Age-standardized	938	Alcoholic cardiomyopathy	3	Rate	1990	0.024725518239492667	0.04711704921441411	0.0019536885401138307
1	Deaths	22	Fiji	2	Female	27	Age-standardized	938	Alcoholic cardiomyopathy	3	Rate	1990	0.007505727484605422	0.01254697327670422	0.0005253981786673985
1	Deaths	22	Fiji	3	Both	27	Age-standardized	938	Alcoholic cardiomyopathy	3	Rate	1990	0.015746423865181953	0.027456184321806482	0.0026066225543425465
1	Deaths	104	Caribbean	1	Male	22	All ages	938	Alcoholic cardiomyopathy	1	Number	1992	136.28506504386473	213.51860793941796	92.22225506549779
1	Deaths	104	Caribbean	2	Female	22	All ages	938	Alcoholic cardiomyopathy	1	Number	1992	22.02100914676406	42.01852010790686	9.99289480932912
1	Deaths	104	Caribbean	3	Both	22	All ages	938	Alcoholic cardiomyopathy	1	Number	1992	158.3060741906287	243.39946166619188	110.5755038829889
1	Deaths	104	Caribbean	1	Male	22	All ages	938	Alcoholic cardiomyopathy	2	Percent	1992	0.00091026909525744	0.0014338558502427423	0.0006229319815512732
1	Deaths	104	Caribbean	2	Female	22	All ages	938	Alcoholic cardiomyopathy	2	Percent	1992	0.0001708171701559933	0.0003290005580839657	7.743727557326989e-05
1	Deaths	104	Caribbean	3	Both	22	All ages	938	Alcoholic cardiomyopathy	2	Percent	1992	0.0005681568366068891	0.0008625836089787909	0.00039739606931502833
1	Deaths	104	Caribbean	1	Male	22	All ages	938	Alcoholic cardiomyopathy	3	Rate	1992	0.7620897030060129	1.19397039182859	0.5156957657157004
1	Deaths	104	Caribbean	2	Female	22	All ages	938	Alcoholic cardiomyopathy	3	Rate	1992	0.11981119175660108	0.22861300026828243	0.05436901770598504
1	Deaths	104	Caribbean	3	Both	22	All ages	938	Alcoholic cardiomyopathy	3	Rate	1992	0.43655185844474886	0.6712091616072526	0.30492791868779023
1	Deaths	104	Caribbean	1	Male	27	Age-standardized	938	Alcoholic cardiomyopathy	3	Rate	1992	0.9926580242079314	1.5602990520771383	0.676089572098294
1	Deaths	104	Caribbean	2	Female	27	Age-standardized	938	Alcoholic cardiomyopathy	3	Rate	1992	0.14596655810826756	0.28165566616275206	0.06677321032723241
1	Deaths	104	Caribbean	3	Both	27	Age-standardized	938	Alcoholic cardiomyopathy	3	Rate	1992	0.5557166416092502	0.8570630185049705	0.39029390903853084
1	Deaths	184	Mozambique	1	Male	22	All ages	938	Alcoholic cardiomyopathy	1	Number	1990	0.0986930476197744	0.6285541781505264	0.01617219550167242
1	Deaths	184	Mozambique	2	Female	22	All ages	938	Alcoholic cardiomyopathy	1	Number	1990	0.007722350064338425	0.020685566347056834	0.00010008929521883935
1	Deaths	184	Mozambique	3	Both	22	All ages	938	Alcoholic cardiomyopathy	1	Number	1990	0.10641539768411284	0.636738963286982	0.02196059902644267
1	Deaths	184	Mozambique	1	Male	22	All ages	938	Alcoholic cardiomyopathy	2	Percent	1990	8.4313384260915e-07	5.387177564053656e-06	1.3810398076791762e-07
1	Deaths	184	Mozambique	2	Female	22	All ages	938	Alcoholic cardiomyopathy	2	Percent	1990	7.640334354285526e-08	2.0663927015566994e-07	9.855054590543929e-10
1	Deaths	184	Mozambique	3	Both	22	All ages	938	Alcoholic cardiomyopathy	2	Percent	1990	4.873135910279884e-07	2.9044407398856527e-06	9.917568131023653e-08
1	Deaths	184	Mozambique	1	Male	22	All ages	938	Alcoholic cardiomyopathy	3	Rate	1990	0.0015437120935416404	0.009831560678876831	0.0002529581807143353
1	Deaths	184	Mozambique	2	Female	22	All ages	938	Alcoholic cardiomyopathy	3	Rate	1990	0.00011084625987902321	0.0002969196739266281	1.4366771690615169e-06
1	Deaths	184	Mozambique	3	Both	22	All ages	938	Alcoholic cardiomyopathy	3	Rate	1990	0.0007965254035294908	0.0047660279500212925	0.00016437635325304114
1	Deaths	184	Mozambique	1	Male	27	Age-standardized	938	Alcoholic cardiomyopathy	3	Rate	1990	0.002749420666031379	0.01801264111635755	0.0004562102154454905
1	Deaths	184	Mozambique	2	Female	27	Age-standardized	938	Alcoholic cardiomyopathy	3	Rate	1990	0.0002070398794772103	0.0005862151647467915	2.7692878174769876e-06
1	Deaths	184	Mozambique	3	Both	27	Age-standardized	938	Alcoholic cardiomyopathy	3	Rate	1990	0.0014147344557347307	0.008670375276221116	0.0002879734115094221
1	Deaths	15	Myanmar	1	Male	22	All ages	938	Alcoholic cardiomyopathy	1	Number	1991	16.12731026281282	32.579018583545306	1.9908150594250436
1	Deaths	15	Myanmar	2	Female	22	All ages	938	Alcoholic cardiomyopathy	1	Number	1991	2.989849861565645	7.449874589675344	0.21521994502976294
1	Deaths	15	Myanmar	3	Both	22	All ages	938	Alcoholic cardiomyopathy	1	Number	1991	19.11716012437846	35.553703274651426	4.611696454368522
1	Deaths	15	Myanmar	1	Male	22	All ages	938	Alcoholic cardiomyopathy	2	Percent	1991	5.831625659409552e-05	0.00011847572457372398	7.573275816920646e-06
1	Deaths	15	Myanmar	2	Female	22	All ages	938	Alcoholic cardiomyopathy	2	Percent	1991	1.334731209851517e-05	3.3118434235986284e-05	9.70804894405238e-07
1	Deaths	15	Myanmar	3	Both	22	All ages	938	Alcoholic cardiomyopathy	2	Percent	1991	3.8175664874097076e-05	7.070545202038878e-05	8.844062715440678e-06
1	Deaths	15	Myanmar	1	Male	22	All ages	938	Alcoholic cardiomyopathy	3	Rate	1991	0.08002612285255412	0.16166195733173125	0.009878721741320063
1	Deaths	15	Myanmar	2	Female	22	All ages	938	Alcoholic cardiomyopathy	3	Rate	1991	0.014370480853825777	0.03580724287549052	0.001034437929198252
1	Deaths	15	Myanmar	3	Both	22	All ages	938	Alcoholic cardiomyopathy	3	Rate	1991	0.046674972188831584	0.08680515833720245	0.011259559597269531
1	Deaths	15	Myanmar	1	Male	27	Age-standardized	938	Alcoholic cardiomyopathy	3	Rate	1991	0.12812243280391153	0.25842855330528713	0.01558853966382456
1	Deaths	15	Myanmar	2	Female	27	Age-standardized	938	Alcoholic cardiomyopathy	3	Rate	1991	0.02575235914187301	0.06386431484916685	0.0016056377387139247
1	Deaths	15	Myanmar	3	Both	27	Age-standardized	938	Alcoholic cardiomyopathy	3	Rate	1991	0.07402305857042484	0.13900827295558066	0.01765358889831534
1	Deaths	71	Australia	1	Male	22	All ages	938	Alcoholic cardiomyopathy	1	Number	1990	154.25890173469958	167.49000514116574	140.2606230216463
1	Deaths	71	Australia	2	Female	22	All ages	938	Alcoholic cardiomyopathy	1	Number	1990	55.846237341393866	63.949596359604975	48.797730013121026
1	Deaths	71	Australia	3	Both	22	All ages	938	Alcoholic cardiomyopathy	1	Number	1990	210.10513907609376	227.21271367845057	192.87605819588904
1	Deaths	71	Australia	1	Male	22	All ages	938	Alcoholic cardiomyopathy	2	Percent	1990	0.002397890543400393	0.0026057539228562234	0.002181243693281822
1	Deaths	71	Australia	2	Female	22	All ages	938	Alcoholic cardiomyopathy	2	Percent	1990	0.0010133854601206268	0.0011624568283238612	0.0008835480944955264
1	Deaths	71	Australia	3	Both	22	All ages	938	Alcoholic cardiomyopathy	2	Percent	1990	0.0017590959333746907	0.0018996506844413709	0.0016171607940650495
1	Deaths	71	Australia	1	Male	22	All ages	938	Alcoholic cardiomyopathy	3	Rate	1990	1.8402808692270016	1.9981255459611833	1.673283929484463
1	Deaths	71	Australia	2	Female	22	All ages	938	Alcoholic cardiomyopathy	3	Rate	1990	0.6588255813929854	0.7544219988162932	0.5756733913875167
1	Deaths	71	Australia	3	Both	22	All ages	938	Alcoholic cardiomyopathy	3	Rate	1990	1.246249781101088	1.347724267622983	1.1440545736447323
1	Deaths	71	Australia	1	Male	27	Age-standardized	938	Alcoholic cardiomyopathy	3	Rate	1990	1.7480968111570252	1.8949980673513915	1.594473462155506
1	Deaths	71	Australia	2	Female	27	Age-standardized	938	Alcoholic cardiomyopathy	3	Rate	1990	0.5209986285825877	0.593886079918504	0.4570496390574446
1	Deaths	71	Australia	3	Both	27	Age-standardized	938	Alcoholic cardiomyopathy	3	Rate	1990	1.1184330698416678	1.2051620457942065	1.0270365609553789
1	Deaths	69	Singapore	1	Male	22	All ages	938	Alcoholic cardiomyopathy	1	Number	1990	4.239627125276716	4.754886738086031	3.759109577768033
1	Deaths	69	Singapore	2	Female	22	All ages	938	Alcoholic cardiomyopathy	1	Number	1990	1.0865220596704444	1.2299493331816782	0.9709650899579342
1	Deaths	69	Singapore	3	Both	22	All ages	938	Alcoholic cardiomyopathy	1	Number	1990	5.326149184947156	5.843651164120001	4.832036764276896
1	Deaths	69	Singapore	1	Male	22	All ages	938	Alcoholic cardiomyopathy	2	Percent	1990	0.0005485676383412322	0.0006177728094967562	0.00048660367796761255
1	Deaths	69	Singapore	2	Female	22	All ages	938	Alcoholic cardiomyopathy	2	Percent	1990	0.00017459953098223092	0.00019793658432803364	0.00015634987164181796
1	Deaths	69	Singapore	3	Both	22	All ages	938	Alcoholic cardiomyopathy	2	Percent	1990	0.0003817638777994577	0.00041985773850354606	0.0003460066521711203
1	Deaths	69	Singapore	1	Male	22	All ages	938	Alcoholic cardiomyopathy	3	Rate	1990	0.27635554556538194	0.3099421906164914	0.24503352476695267
1	Deaths	69	Singapore	2	Female	22	All ages	938	Alcoholic cardiomyopathy	3	Rate	1990	0.07180852043209991	0.08128766557120166	0.0641713307894072
1	Deaths	69	Singapore	3	Both	22	All ages	938	Alcoholic cardiomyopathy	3	Rate	1990	0.17478813815655592	0.19177099092523042	0.15857286009166982
1	Deaths	69	Singapore	1	Male	27	Age-standardized	938	Alcoholic cardiomyopathy	3	Rate	1990	0.3538675612393433	0.3951094058825335	0.3136732661688938
1	Deaths	69	Singapore	2	Female	27	Age-standardized	938	Alcoholic cardiomyopathy	3	Rate	1990	0.08777816755516255	0.0996906417669612	0.07761735464436104
1	Deaths	69	Singapore	3	Both	27	Age-standardized	938	Alcoholic cardiomyopathy	3	Rate	1990	0.21349607946580854	0.23445310809344477	0.19366723906029037
1	Deaths	213	Niger	1	Male	22	All ages	938	Alcoholic cardiomyopathy	1	Number	1991	3.57563809527515	9.322692553350079	0.27742361513065056
1	Deaths	213	Niger	2	Female	22	All ages	938	Alcoholic cardiomyopathy	1	Number	1991	0.21984785715073696	0.753081523684826	0.005677605144681157
1	Deaths	213	Niger	3	Both	22	All ages	938	Alcoholic cardiomyopathy	1	Number	1991	3.7954859524258837	9.54501634467885	0.40447400419720975
1	Deaths	213	Niger	1	Male	22	All ages	938	Alcoholic cardiomyopathy	2	Percent	1991	4.0697895611829735e-05	0.00010586275663159014	3.1891086464360093e-06
1	Deaths	213	Niger	2	Female	22	All ages	938	Alcoholic cardiomyopathy	2	Percent	1991	2.7373441162227214e-06	9.332168150244393e-06	7.071336291792518e-08
1	Deaths	213	Niger	3	Both	22	All ages	938	Alcoholic cardiomyopathy	2	Percent	1991	2.2551445779439666e-05	5.651513825478863e-05	2.3780062507354003e-06
1	Deaths	213	Niger	1	Male	22	All ages	938	Alcoholic cardiomyopathy	3	Rate	1991	0.08693915864694883	0.22667479910325256	0.006745362658520877
1	Deaths	213	Niger	2	Female	22	All ages	938	Alcoholic cardiomyopathy	3	Rate	1991	0.005270693002175259	0.018054583603385313	0.00013611646751083602
1	Deaths	213	Niger	3	Both	22	All ages	938	Alcoholic cardiomyopathy	3	Rate	1991	0.045817385790296296	0.11522311022105518	0.004882626816364525
1	Deaths	213	Niger	1	Male	27	Age-standardized	938	Alcoholic cardiomyopathy	3	Rate	1991	0.20202164535809422	0.5179611269159278	0.01631645534514675
1	Deaths	213	Niger	2	Female	27	Age-standardized	938	Alcoholic cardiomyopathy	3	Rate	1991	0.058916312655541536	0.2036762559969902	0.0015175160636763908
1	Deaths	213	Niger	3	Both	27	Age-standardized	938	Alcoholic cardiomyopathy	3	Rate	1991	0.14890358649642743	0.3601713344061042	0.016793675652237244
1	Deaths	48	Hungary	1	Male	22	All ages	938	Alcoholic cardiomyopathy	1	Number	1990	888.2670149316777	1040.5133514384243	769.3897648933084
1	Deaths	48	Hungary	2	Female	22	All ages	938	Alcoholic cardiomyopathy	1	Number	1990	386.8891291115229	531.1315520859831	322.6076063584369
1	Deaths	48	Hungary	3	Both	22	All ages	938	Alcoholic cardiomyopathy	1	Number	1990	1275.1561440431992	1431.449815245521	1125.2317076142554
1	Deaths	48	Hungary	1	Male	22	All ages	938	Alcoholic cardiomyopathy	2	Percent	1990	0.011555875405603858	0.013534793576221258	0.010017419507963532
1	Deaths	48	Hungary	2	Female	22	All ages	938	Alcoholic cardiomyopathy	2	Percent	1990	0.005673579705443826	0.007775624795078244	0.004741248048539674
1	Deaths	48	Hungary	3	Both	22	All ages	938	Alcoholic cardiomyopathy	2	Percent	1990	0.008790688061983177	0.009851935600050982	0.007726077248988008
1	Deaths	48	Hungary	1	Male	22	All ages	938	Alcoholic cardiomyopathy	3	Rate	1990	17.783834821079015	20.831931457605194	15.403814688473872
1	Deaths	48	Hungary	2	Female	22	All ages	938	Alcoholic cardiomyopathy	3	Rate	1990	7.164417779611702	9.835500790151945	5.974051729342124
1	Deaths	48	Hungary	3	Both	22	All ages	938	Alcoholic cardiomyopathy	3	Rate	1990	12.26707608209957	13.770630266225082	10.824794305996175
1	Deaths	48	Hungary	1	Male	27	Age-standardized	938	Alcoholic cardiomyopathy	3	Rate	1990	15.81593163787414	18.432151377094282	13.668670399253504
1	Deaths	48	Hungary	2	Female	27	Age-standardized	938	Alcoholic cardiomyopathy	3	Rate	1990	4.710154538028556	6.422769522880134	3.944557863761191
1	Deaths	48	Hungary	3	Both	27	Age-standardized	938	Alcoholic cardiomyopathy	3	Rate	1990	9.334819153358511	10.474212720530012	8.206484617315454
1	Deaths	118	Suriname	1	Male	22	All ages	938	Alcoholic cardiomyopathy	1	Number	1990	0.7908275134094075	1.9167654000281316	0.19301735908932083
1	Deaths	118	Suriname	2	Female	22	All ages	938	Alcoholic cardiomyopathy	1	Number	1990	0.10498932597581019	0.18973761558375582	0.020716292191918815
1	Deaths	118	Suriname	3	Both	22	All ages	938	Alcoholic cardiomyopathy	1	Number	1990	0.8958168393852178	1.9988029026942176	0.30729924770228245
1	Deaths	118	Suriname	1	Male	22	All ages	938	Alcoholic cardiomyopathy	2	Percent	1990	0.0005475194259311271	0.0013090256319090096	0.00013403353303714538
1	Deaths	118	Suriname	2	Female	22	All ages	938	Alcoholic cardiomyopathy	2	Percent	1990	8.826039410696013e-05	0.00015597291748503854	1.7671612250502156e-05
1	Deaths	118	Suriname	3	Both	22	All ages	938	Alcoholic cardiomyopathy	2	Percent	1990	0.0003400176577719173	0.0007449844843323062	0.00011726037913059798
1	Deaths	118	Suriname	1	Male	22	All ages	938	Alcoholic cardiomyopathy	3	Rate	1990	0.40664811175347937	0.9856119284918269	0.09925064982998591
1	Deaths	118	Suriname	2	Female	22	All ages	938	Alcoholic cardiomyopathy	3	Rate	1990	0.05461342781193377	0.09869785785918249	0.010776216702400398
1	Deaths	118	Suriname	3	Both	22	All ages	938	Alcoholic cardiomyopathy	3	Rate	1990	0.23164750125513556	0.5168664815771802	0.07946390348798277
1	Deaths	118	Suriname	1	Male	27	Age-standardized	938	Alcoholic cardiomyopathy	3	Rate	1990	0.5832639706571433	1.4148681267039942	0.14382317476866113
1	Deaths	118	Suriname	2	Female	27	Age-standardized	938	Alcoholic cardiomyopathy	3	Rate	1990	0.06872557634123369	0.12052456486494824	0.013886871412392475
1	Deaths	118	Suriname	3	Both	27	Age-standardized	938	Alcoholic cardiomyopathy	3	Rate	1990	0.3197500450030013	0.7175320632062995	0.10800084652671584
1	Deaths	151	Qatar	1	Male	22	All ages	938	Alcoholic cardiomyopathy	1	Number	1990	0.07277069469032056	0.17777797056734748	0.006974774993305347
1	Deaths	151	Qatar	2	Female	22	All ages	938	Alcoholic cardiomyopathy	1	Number	1990	0.023269709133043083	0.04170414501403909	0.0037020206077029256
1	Deaths	151	Qatar	3	Both	22	All ages	938	Alcoholic cardiomyopathy	1	Number	1990	0.0960404038233637	0.20725550336951	0.01837289659455216
1	Deaths	151	Qatar	1	Male	22	All ages	938	Alcoholic cardiomyopathy	2	Percent	1990	8.011776196318335e-05	0.0001992261749687699	8.001685273784271e-06
1	Deaths	151	Qatar	2	Female	22	All ages	938	Alcoholic cardiomyopathy	2	Percent	1990	6.531596270463585e-05	0.00011290921277851357	1.089820831666094e-05
1	Deaths	151	Qatar	3	Both	22	All ages	938	Alcoholic cardiomyopathy	2	Percent	1990	7.593384002241245e-05	0.00016595249241430806	1.3984846917753386e-05
1	Deaths	151	Qatar	1	Male	22	All ages	938	Alcoholic cardiomyopathy	3	Rate	1990	0.024488802103361015	0.05982586201887652	0.002347152040438674
1	Deaths	151	Qatar	2	Female	22	All ages	938	Alcoholic cardiomyopathy	3	Rate	1990	0.015756908659727696	0.028239648375541045	0.0025067954325725724
1	Deaths	151	Qatar	3	Both	22	All ages	938	Alcoholic cardiomyopathy	3	Rate	1990	0.021589950205963108	0.04659118266400922	0.004130240053397123
1	Deaths	151	Qatar	1	Male	27	Age-standardized	938	Alcoholic cardiomyopathy	3	Rate	1990	0.07289050275170272	0.17061412557064673	0.006705504584111329
1	Deaths	151	Qatar	2	Female	27	Age-standardized	938	Alcoholic cardiomyopathy	3	Rate	1990	0.08809199928206368	0.15137153960190394	0.012571292004199429
1	Deaths	151	Qatar	3	Both	27	Age-standardized	938	Alcoholic cardiomyopathy	3	Rate	1990	0.08721245271658365	0.16394124009062813	0.015166443275479795
1	Deaths	10	Cambodia	1	Male	22	All ages	938	Alcoholic cardiomyopathy	1	Number	1990	2.056737958488505	4.377935161577498	0.28595573482890935
1	Deaths	10	Cambodia	2	Female	22	All ages	938	Alcoholic cardiomyopathy	1	Number	1990	0.43005467416030335	0.9281531621276039	0.037772485836177976
1	Deaths	10	Cambodia	3	Both	22	All ages	938	Alcoholic cardiomyopathy	1	Number	1990	2.486792632648811	4.871566216671186	0.6280924847932994
1	Deaths	10	Cambodia	1	Male	22	All ages	938	Alcoholic cardiomyopathy	2	Percent	1990	3.4464053623885884e-05	7.249070204619072e-05	4.793047661297204e-06
1	Deaths	10	Cambodia	2	Female	22	All ages	938	Alcoholic cardiomyopathy	2	Percent	1990	7.84268606550924e-06	1.66219197714295e-05	6.93537265187318e-07
1	Deaths	10	Cambodia	3	Both	22	All ages	938	Alcoholic cardiomyopathy	2	Percent	1990	2.171446036772152e-05	4.1960596187176455e-05	5.31951400591743e-06
1	Deaths	10	Cambodia	1	Male	22	All ages	938	Alcoholic cardiomyopathy	3	Rate	1990	0.04218397923162436	0.08979205404907448	0.005864991565601037
1	Deaths	10	Cambodia	2	Female	22	All ages	938	Alcoholic cardiomyopathy	3	Rate	1990	0.007968104380561433	0.017196932672388972	0.0006998531301714348
1	Deaths	10	Cambodia	3	Both	22	All ages	938	Alcoholic cardiomyopathy	3	Rate	1990	0.024207451601972987	0.047421808263225756	0.006114107878388567
1	Deaths	10	Cambodia	1	Male	27	Age-standardized	938	Alcoholic cardiomyopathy	3	Rate	1990	0.09349558181600219	0.19705078194490042	0.013155143758647696
1	Deaths	10	Cambodia	2	Female	27	Age-standardized	938	Alcoholic cardiomyopathy	3	Rate	1990	0.017218432591591875	0.038989184014047246	0.001342119449553778
1	Deaths	10	Cambodia	3	Both	27	Age-standardized	938	Alcoholic cardiomyopathy	3	Rate	1990	0.049687640415311755	0.09557171853716694	0.011955864830697854
1	Deaths	55	Slovenia	1	Male	22	All ages	938	Alcoholic cardiomyopathy	1	Number	1990	48.03324038510566	67.78588657388909	30.584645557647164
1	Deaths	55	Slovenia	2	Female	22	All ages	938	Alcoholic cardiomyopathy	1	Number	1990	52.590541472415644	87.74571902607406	29.44725000912629
1	Deaths	55	Slovenia	3	Both	22	All ages	938	Alcoholic cardiomyopathy	1	Number	1990	100.62378185752121	135.53522851908218	67.43901307465889
1	Deaths	55	Slovenia	1	Male	22	All ages	938	Alcoholic cardiomyopathy	2	Percent	1990	0.0051487220101839115	0.007245532222550323	0.0032926425215221056
1	Deaths	55	Slovenia	2	Female	22	All ages	938	Alcoholic cardiomyopathy	2	Percent	1990	0.006048248813147053	0.010048896979352708	0.0033721686004482923
1	Deaths	55	Slovenia	3	Both	22	All ages	938	Alcoholic cardiomyopathy	2	Percent	1990	0.00558237439680601	0.007471228238267742	0.0037518948251517785
1	Deaths	55	Slovenia	1	Male	22	All ages	938	Alcoholic cardiomyopathy	3	Rate	1990	5.013103642869547	7.074635652190508	3.192039446675729
1	Deaths	55	Slovenia	2	Female	22	All ages	938	Alcoholic cardiomyopathy	3	Rate	1990	5.179427507687827	8.641717276173539	2.9001393112300966
1	Deaths	55	Slovenia	3	Both	22	All ages	938	Alcoholic cardiomyopathy	3	Rate	1990	5.098676748642076	6.867663941021723	3.4171815207860896
1	Deaths	55	Slovenia	1	Male	27	Age-standardized	938	Alcoholic cardiomyopathy	3	Rate	1990	4.747094474509225	6.8502659940758415	3.118095314868779
1	Deaths	55	Slovenia	2	Female	27	Age-standardized	938	Alcoholic cardiomyopathy	3	Rate	1990	3.4791147725940883	5.7583877748472405	1.9402201066753642
1	Deaths	55	Slovenia	3	Both	27	Age-standardized	938	Alcoholic cardiomyopathy	3	Rate	1990	4.137932994149414	5.5834149071967305	2.7711007574839903
1	Deaths	163	India	1	Male	22	All ages	938	Alcoholic cardiomyopathy	1	Number	1990	498.5415452931531	1224.8558768916278	84.15455384219936
1	Deaths	163	India	2	Female	22	All ages	938	Alcoholic cardiomyopathy	1	Number	1990	60.44727942568475	154.88113450825279	5.5695593053941685
1	Deaths	163	India	3	Both	22	All ages	938	Alcoholic cardiomyopathy	1	Number	1990	558.9888247188372	1301.2484937719842	120.56677616754484
1	Deaths	163	India	1	Male	22	All ages	938	Alcoholic cardiomyopathy	2	Percent	1990	0.00011840716361596383	0.0002952386682215848	1.9228420109770383e-05
1	Deaths	163	India	2	Female	22	All ages	938	Alcoholic cardiomyopathy	2	Percent	1990	1.6707768893681425e-05	4.36591572135478e-05	1.5359909239934146e-06
1	Deaths	163	India	3	Both	22	All ages	938	Alcoholic cardiomyopathy	2	Percent	1990	7.143407064526043e-05	0.0001669304950238024	1.5262638762336153e-05
1	Deaths	163	India	1	Male	22	All ages	938	Alcoholic cardiomyopathy	3	Rate	1990	0.11231617366489584	0.2759471636461786	0.018959137053411207
1	Deaths	163	India	2	Female	22	All ages	938	Alcoholic cardiomyopathy	3	Rate	1990	0.014772352169698574	0.037850482025601026	0.001361111571455515
1	Deaths	163	India	3	Both	22	All ages	938	Alcoholic cardiomyopathy	3	Rate	1990	0.06552708441159263	0.15253796877735887	0.014133358252981308
1	Deaths	163	India	1	Male	27	Age-standardized	938	Alcoholic cardiomyopathy	3	Rate	1990	0.18093271924301932	0.44540311465723903	0.029499063477621015
1	Deaths	163	India	2	Female	27	Age-standardized	938	Alcoholic cardiomyopathy	3	Rate	1990	0.025600695690393662	0.06772660392469108	0.002223815825382069
1	Deaths	163	India	3	Both	27	Age-standardized	938	Alcoholic cardiomyopathy	3	Rate	1990	0.10629604618438994	0.24723603245282275	0.022536762014833813
1	Deaths	23	Kiribati	1	Male	22	All ages	938	Alcoholic cardiomyopathy	1	Number	1990	0.03364658931597229	0.07163517240032284	0.0027613477037079356
1	Deaths	23	Kiribati	2	Female	22	All ages	938	Alcoholic cardiomyopathy	1	Number	1990	0.032703873149302676	0.07601276984443145	0.00859950979883311
1	Deaths	23	Kiribati	3	Both	22	All ages	938	Alcoholic cardiomyopathy	1	Number	1990	0.06635046246527501	0.11972919524182116	0.01582554569431715
1	Deaths	23	Kiribati	1	Male	22	All ages	938	Alcoholic cardiomyopathy	2	Percent	1990	8.285574495551124e-05	0.00017737209147645312	6.69761055949996e-06
1	Deaths	23	Kiribati	2	Female	22	All ages	938	Alcoholic cardiomyopathy	2	Percent	1990	9.277125927526282e-05	0.00021651700424907104	2.4865695645553212e-05
1	Deaths	23	Kiribati	3	Both	22	All ages	938	Alcoholic cardiomyopathy	2	Percent	1990	8.748770135684218e-05	0.00015678334124447391	2.1585841401206518e-05
1	Deaths	23	Kiribati	1	Male	22	All ages	938	Alcoholic cardiomyopathy	3	Rate	1990	0.0911641573302751	0.19409278205753536	0.007481766848354017
1	Deaths	23	Kiribati	2	Female	22	All ages	938	Alcoholic cardiomyopathy	3	Rate	1990	0.08721315719239116	0.20270729447875196	0.022932769963949405
1	Deaths	23	Kiribati	3	Both	22	All ages	938	Alcoholic cardiomyopathy	3	Rate	1990	0.08917296379831478	0.160912325192729	0.021269042608806053
1	Deaths	23	Kiribati	1	Male	27	Age-standardized	938	Alcoholic cardiomyopathy	3	Rate	1990	0.18879316220282663	0.3844534782737918	0.014700642452386985
1	Deaths	23	Kiribati	2	Female	27	Age-standardized	938	Alcoholic cardiomyopathy	3	Rate	1990	0.1495543650437882	0.36280304980655304	0.035651246400553636
1	Deaths	23	Kiribati	3	Both	27	Age-standardized	938	Alcoholic cardiomyopathy	3	Rate	1990	0.17184287890532376	0.30876815767146015	0.037728594733351425
1	Deaths	70	Australasia	1	Male	22	All ages	938	Alcoholic cardiomyopathy	1	Number	1990	211.82640286591493	234.29493629155175	191.3864704733183
1	Deaths	70	Australasia	2	Female	22	All ages	938	Alcoholic cardiomyopathy	1	Number	1990	65.086941508886	73.57269434760215	57.334888533834025
1	Deaths	70	Australasia	3	Both	22	All ages	938	Alcoholic cardiomyopathy	1	Number	1990	276.913344374801	302.9637009323329	252.93752762542948
1	Deaths	70	Australasia	1	Male	22	All ages	938	Alcoholic cardiomyopathy	2	Percent	1990	0.0027057323837702783	0.0029892013584876583	0.002446341791983607
1	Deaths	70	Australasia	2	Female	22	All ages	938	Alcoholic cardiomyopathy	2	Percent	1990	0.0009623724890760624	0.0010884083996551628	0.0008469272292174478
1	Deaths	70	Australasia	3	Both	22	All ages	938	Alcoholic cardiomyopathy	2	Percent	1990	0.0018977180102449393	0.0020746272222706337	0.0017330708701565807
1	Deaths	70	Australasia	1	Male	22	All ages	938	Alcoholic cardiomyopathy	3	Rate	1990	2.103421495329739	2.3265324745872897	1.9004543836949839
1	Deaths	70	Australasia	2	Female	22	All ages	938	Alcoholic cardiomyopathy	3	Rate	1990	0.6377504376995551	0.7208975707748229	0.5617924181137902
1	Deaths	70	Australasia	3	Both	22	All ages	938	Alcoholic cardiomyopathy	3	Rate	1990	1.3657015467644322	1.4941786063467717	1.2474558548008168
1	Deaths	70	Australasia	1	Male	27	Age-standardized	938	Alcoholic cardiomyopathy	3	Rate	1990	1.9974833432460224	2.204519586212436	1.806784636456333
1	Deaths	70	Australasia	2	Female	27	Age-standardized	938	Alcoholic cardiomyopathy	3	Rate	1990	0.5080228665770854	0.5726669379616205	0.45100836053152527
1	Deaths	70	Australasia	3	Both	27	Age-standardized	938	Alcoholic cardiomyopathy	3	Rate	1990	1.2245834362990566	1.3363667487752449	1.1182414897069566
1	Deaths	34	Azerbaijan	1	Male	22	All ages	938	Alcoholic cardiomyopathy	1	Number	1992	21.832814002833032	67.52128963966162	1.4030334293851972
1	Deaths	34	Azerbaijan	2	Female	22	All ages	938	Alcoholic cardiomyopathy	1	Number	1992	6.833210054797982	18.1737051336933	0.40547670680579634
1	Deaths	34	Azerbaijan	3	Both	22	All ages	938	Alcoholic cardiomyopathy	1	Number	1992	28.666024057631006	79.65835207607292	3.261957233367434
1	Deaths	34	Azerbaijan	1	Male	22	All ages	938	Alcoholic cardiomyopathy	2	Percent	1992	0.0005990849774089614	0.001843710629716911	3.919975236192095e-05
1	Deaths	34	Azerbaijan	2	Female	22	All ages	938	Alcoholic cardiomyopathy	2	Percent	1992	0.0002407290711479517	0.000640130095654002	1.4189926604432825e-05
1	Deaths	34	Azerbaijan	3	Both	22	All ages	938	Alcoholic cardiomyopathy	2	Percent	1992	0.00044232628603419247	0.0012216294828160522	5.0734752807733156e-05
1	Deaths	34	Azerbaijan	1	Male	22	All ages	938	Alcoholic cardiomyopathy	3	Rate	1992	0.59338483958316	1.8351326409907465	0.038132453577331644
1	Deaths	34	Azerbaijan	2	Female	22	All ages	938	Alcoholic cardiomyopathy	3	Rate	1992	0.17649794633542418	0.4694165125437891	0.010473233731169082
1	Deaths	34	Azerbaijan	3	Both	22	All ages	938	Alcoholic cardiomyopathy	3	Rate	1992	0.37963615169240583	1.0549488890235128	0.04319946458466623
1	Deaths	34	Azerbaijan	1	Male	27	Age-standardized	938	Alcoholic cardiomyopathy	3	Rate	1992	0.8557056249169959	2.587714889748552	0.05273798451524621
1	Deaths	34	Azerbaijan	2	Female	27	Age-standardized	938	Alcoholic cardiomyopathy	3	Rate	1992	0.2118349879146829	0.5559776121740287	0.012418362950621426
1	Deaths	34	Azerbaijan	3	Both	27	Age-standardized	938	Alcoholic cardiomyopathy	3	Rate	1992	0.48651982051446796	1.3541734621967558	0.05460874357510518
1	Deaths	123	Peru	1	Male	22	All ages	938	Alcoholic cardiomyopathy	1	Number	1991	0.4830774890466603	1.3805100412292126	0.0627113690899695
1	Deaths	123	Peru	2	Female	22	All ages	938	Alcoholic cardiomyopathy	1	Number	1991	0.4209816036385078	1.001960477494635	0.02854088129482723
1	Deaths	123	Peru	3	Both	22	All ages	938	Alcoholic cardiomyopathy	1	Number	1991	0.9040590926851679	1.8083322253035359	0.13000850249112667
1	Deaths	123	Peru	1	Male	22	All ages	938	Alcoholic cardiomyopathy	2	Percent	1991	6.3366524777993765e-06	1.817537514567246e-05	7.928518167629586e-07
1	Deaths	123	Peru	2	Female	22	All ages	938	Alcoholic cardiomyopathy	2	Percent	1991	6.626323459124267e-06	1.5589211935316992e-05	4.316572365837074e-07
1	Deaths	123	Peru	3	Both	22	All ages	938	Alcoholic cardiomyopathy	2	Percent	1991	6.472328862877278e-06	1.3058618762045087e-05	9.488640971571602e-07
1	Deaths	123	Peru	1	Male	22	All ages	938	Alcoholic cardiomyopathy	3	Rate	1991	0.004404474917434468	0.012586845770561622	0.0005717729731928504
1	Deaths	123	Peru	2	Female	22	All ages	938	Alcoholic cardiomyopathy	3	Rate	1991	0.0037977418734358895	0.009038844519621007	0.00025747182076678684
1	Deaths	123	Peru	3	Both	22	All ages	938	Alcoholic cardiomyopathy	3	Rate	1991	0.0040994965534597244	0.00819996368060822	0.0005895293927080011
1	Deaths	123	Peru	1	Male	27	Age-standardized	938	Alcoholic cardiomyopathy	3	Rate	1991	0.009875668156258207	0.028577006739719465	0.001236457866464018
1	Deaths	123	Peru	2	Female	27	Age-standardized	938	Alcoholic cardiomyopathy	3	Rate	1991	0.007496190294800296	0.01783225837761235	0.0005068935896686238
1	Deaths	123	Peru	3	Both	27	Age-standardized	938	Alcoholic cardiomyopathy	3	Rate	1991	0.008514102139959307	0.017044236070702386	0.0012364188698364973
1	Deaths	37	Kyrgyzstan	1	Male	22	All ages	938	Alcoholic cardiomyopathy	1	Number	1990	99.93473600653775	123.46436022600673	83.36051289934218
1	Deaths	37	Kyrgyzstan	2	Female	22	All ages	938	Alcoholic cardiomyopathy	1	Number	1990	27.96836827146805	33.579858195386365	23.043548029364132
1	Deaths	37	Kyrgyzstan	3	Both	22	All ages	938	Alcoholic cardiomyopathy	1	Number	1990	127.90310427800603	153.87142712325243	109.69679178221591
1	Deaths	37	Kyrgyzstan	1	Male	22	All ages	938	Alcoholic cardiomyopathy	2	Percent	1990	0.005338034004841975	0.006473626885943624	0.004551702661238803
1	Deaths	37	Kyrgyzstan	2	Female	22	All ages	938	Alcoholic cardiomyopathy	2	Percent	1990	0.0016832688287962856	0.001973501725889862	0.001410525337303004
1	Deaths	37	Kyrgyzstan	3	Both	22	All ages	938	Alcoholic cardiomyopathy	2	Percent	1990	0.0036199367823308176	0.004279288396274846	0.0031285443076501155
1	Deaths	37	Kyrgyzstan	1	Male	22	All ages	938	Alcoholic cardiomyopathy	3	Rate	1990	4.578917757093225	5.657023513526186	3.8195020871444068
1	Deaths	37	Kyrgyzstan	2	Female	22	All ages	938	Alcoholic cardiomyopathy	3	Rate	1990	1.2259268444497347	1.4718931471070296	1.0100590726768703
1	Deaths	37	Kyrgyzstan	3	Both	22	All ages	938	Alcoholic cardiomyopathy	3	Rate	1990	2.8652752801108234	3.447015605605148	2.4574188998405404
1	Deaths	37	Kyrgyzstan	1	Male	27	Age-standardized	938	Alcoholic cardiomyopathy	3	Rate	1990	7.106087849081803	8.795769552004645	5.920931605075114
1	Deaths	37	Kyrgyzstan	2	Female	27	Age-standardized	938	Alcoholic cardiomyopathy	3	Rate	1990	1.5779806141385135	1.9005408884446953	1.304863537386321
1	Deaths	37	Kyrgyzstan	3	Both	27	Age-standardized	938	Alcoholic cardiomyopathy	3	Rate	1990	4.020201100184331	4.847762367376489	3.418559615180181
1	Deaths	9	Southeast Asia	1	Male	22	All ages	938	Alcoholic cardiomyopathy	1	Number	1990	146.8663727674712	305.4582825904856	22.516166346942452
1	Deaths	9	Southeast Asia	2	Female	22	All ages	938	Alcoholic cardiomyopathy	1	Number	1990	22.835789808037703	39.068585877937345	2.6254551031031896
1	Deaths	9	Southeast Asia	3	Both	22	All ages	938	Alcoholic cardiomyopathy	1	Number	1990	169.70216257550868	335.9924428447907	39.60001620173618
1	Deaths	9	Southeast Asia	1	Male	22	All ages	938	Alcoholic cardiomyopathy	2	Percent	1990	7.959751605996821e-05	0.0001660394274271555	1.2461665987555751e-05
1	Deaths	9	Southeast Asia	2	Female	22	All ages	938	Alcoholic cardiomyopathy	2	Percent	1990	1.5121536354459737e-05	2.554635043059258e-05	1.7106591699788452e-06
1	Deaths	9	Southeast Asia	3	Both	22	All ages	938	Alcoholic cardiomyopathy	2	Percent	1990	5.055860084339169e-05	9.903156946259541e-05	1.183261361311335e-05
1	Deaths	9	Southeast Asia	1	Male	22	All ages	938	Alcoholic cardiomyopathy	3	Rate	1990	0.06354231248015381	0.1321577245782889	0.009741707723236064
1	Deaths	9	Southeast Asia	2	Female	22	All ages	938	Alcoholic cardiomyopathy	3	Rate	1990	0.009743253902481586	0.016669235223283896	0.0011201922900033235
1	Deaths	9	Southeast Asia	3	Both	22	All ages	938	Alcoholic cardiomyopathy	3	Rate	1990	0.03645533990519041	0.07217774083481143	0.008506857125306213
1	Deaths	9	Southeast Asia	1	Male	27	Age-standardized	938	Alcoholic cardiomyopathy	3	Rate	1990	0.10402167430791019	0.2249743326767485	0.0162346445706027
1	Deaths	9	Southeast Asia	2	Female	27	Age-standardized	938	Alcoholic cardiomyopathy	3	Rate	1990	0.017556288150640573	0.0300059632715093	0.0018561055843700875
1	Deaths	9	Southeast Asia	3	Both	27	Age-standardized	938	Alcoholic cardiomyopathy	3	Rate	1990	0.05855038144696244	0.11870634662672137	0.014135680835975922
1	Deaths	10	Cambodia	1	Male	22	All ages	938	Alcoholic cardiomyopathy	1	Number	1992	2.1393216459105533	4.540829698066826	0.2873678019940283
1	Deaths	10	Cambodia	2	Female	22	All ages	938	Alcoholic cardiomyopathy	1	Number	1992	0.44855674891020686	0.925267157829825	0.03780715985547696
1	Deaths	10	Cambodia	3	Both	22	All ages	938	Alcoholic cardiomyopathy	1	Number	1992	2.5878783948207595	5.121485234368801	0.6722752454976015
1	Deaths	10	Cambodia	1	Male	22	All ages	938	Alcoholic cardiomyopathy	2	Percent	1992	3.6232916753587616e-05	7.597904535091034e-05	4.7717725752996895e-06
1	Deaths	10	Cambodia	2	Female	22	All ages	938	Alcoholic cardiomyopathy	2	Percent	1992	8.160007485866022e-06	1.745913765600996e-05	6.979455607698844e-07
1	Deaths	10	Cambodia	3	Both	22	All ages	938	Alcoholic cardiomyopathy	2	Percent	1992	2.2700795957602793e-05	4.391881289378369e-05	5.670766325416935e-06
1	Deaths	10	Cambodia	1	Male	22	All ages	938	Alcoholic cardiomyopathy	3	Rate	1992	0.04141060407409031	0.08789632038453109	0.005562545629715857
1	Deaths	10	Cambodia	2	Female	22	All ages	938	Alcoholic cardiomyopathy	3	Rate	1992	0.007930018707651984	0.016357764962834843	0.0006683914257572304
1	Deaths	10	Cambodia	3	Both	22	All ages	938	Alcoholic cardiomyopathy	3	Rate	1992	0.023911886965293283	0.04732230705420276	0.006211794847886137
1	Deaths	10	Cambodia	1	Male	27	Age-standardized	938	Alcoholic cardiomyopathy	3	Rate	1992	0.09288003357487257	0.19451002658017175	0.012077733618651769
1	Deaths	10	Cambodia	2	Female	27	Age-standardized	938	Alcoholic cardiomyopathy	3	Rate	1992	0.017222124094000344	0.037996135002516564	0.0012981769085444403
1	Deaths	10	Cambodia	3	Both	27	Age-standardized	938	Alcoholic cardiomyopathy	3	Rate	1992	0.04930583749757257	0.09284311147831813	0.012561348810043619
1	Deaths	132	Panama	1	Male	22	All ages	938	Alcoholic cardiomyopathy	1	Number	1992	2.9160726395230694	3.4673994934025347	2.4272464643728497
1	Deaths	132	Panama	2	Female	22	All ages	938	Alcoholic cardiomyopathy	1	Number	1992	0.1538060764994253	0.2102289596972373	0.12739660085300356
1	Deaths	132	Panama	3	Both	22	All ages	938	Alcoholic cardiomyopathy	1	Number	1992	3.0698787160224947	3.615466596976141	2.5852396269342752
1	Deaths	132	Panama	1	Male	22	All ages	938	Alcoholic cardiomyopathy	2	Percent	1992	0.0004889272613488416	0.0005825042302632449	0.0004086111495526351
1	Deaths	132	Panama	2	Female	22	All ages	938	Alcoholic cardiomyopathy	2	Percent	1992	3.5358981709420796e-05	4.843374597924053e-05	2.9278327949579304e-05
1	Deaths	132	Panama	3	Both	22	All ages	938	Alcoholic cardiomyopathy	2	Percent	1992	0.00029764120214048075	0.000351452311644851	0.00025144670490748715
1	Deaths	132	Panama	1	Male	22	All ages	938	Alcoholic cardiomyopathy	3	Rate	1992	0.23112141881614395	0.27481835659918297	0.19237814554375174
1	Deaths	132	Panama	2	Female	22	All ages	938	Alcoholic cardiomyopathy	3	Rate	1992	0.012503590558345844	0.017090461543442757	0.010356645015887393
1	Deaths	132	Panama	3	Both	22	All ages	938	Alcoholic cardiomyopathy	3	Rate	1992	0.12319918279625354	0.14509450417367828	0.1037498347112095
1	Deaths	132	Panama	1	Male	27	Age-standardized	938	Alcoholic cardiomyopathy	3	Rate	1992	0.33628453687430143	0.40286324964895986	0.278728808513636
1	Deaths	132	Panama	2	Female	27	Age-standardized	938	Alcoholic cardiomyopathy	3	Rate	1992	0.017664292247695813	0.024197089657232926	0.014626787610117629
1	Deaths	132	Panama	3	Both	27	Age-standardized	938	Alcoholic cardiomyopathy	3	Rate	1992	0.1778273334002781	0.21061199979100925	0.14902123762702188
1	Deaths	179	Ethiopia	1	Male	22	All ages	938	Alcoholic cardiomyopathy	1	Number	1991	0.38393258505597183	2.066183606190316	0.046086041548307644
1	Deaths	179	Ethiopia	2	Female	22	All ages	938	Alcoholic cardiomyopathy	1	Number	1991	0.03358237324258161	0.11144905846359357	0.00030196610433288866
1	Deaths	179	Ethiopia	3	Both	22	All ages	938	Alcoholic cardiomyopathy	1	Number	1991	0.41751495829855323	2.1180717137024274	0.06126041874200273
1	Deaths	179	Ethiopia	1	Male	22	All ages	938	Alcoholic cardiomyopathy	2	Percent	1991	7.682558401613398e-07	4.083076987025535e-06	9.180687126256643e-08
1	Deaths	179	Ethiopia	2	Female	22	All ages	938	Alcoholic cardiomyopathy	2	Percent	1991	8.399002549904456e-08	2.7626755336259404e-07	7.58052699594148e-10
1	Deaths	179	Ethiopia	3	Both	22	All ages	938	Alcoholic cardiomyopathy	2	Percent	1991	4.632005686591439e-07	2.326515602572443e-06	6.858447014801331e-08
1	Deaths	179	Ethiopia	1	Male	22	All ages	938	Alcoholic cardiomyopathy	3	Rate	1991	0.0014529585186365207	0.00781928700124186	0.00017440850103433718
1	Deaths	179	Ethiopia	2	Female	22	All ages	938	Alcoholic cardiomyopathy	3	Rate	1991	0.00012808112055884586	0.00042505990241171115	1.1516802798411328e-06
1	Deaths	179	Ethiopia	3	Both	22	All ages	938	Alcoholic cardiomyopathy	3	Rate	1991	0.0007930941617146843	0.004023401501771372	0.0001163677599635537
1	Deaths	179	Ethiopia	1	Male	27	Age-standardized	938	Alcoholic cardiomyopathy	3	Rate	1991	0.0028966541125471806	0.016076990480323405	0.0003341922460671559
1	Deaths	179	Ethiopia	2	Female	27	Age-standardized	938	Alcoholic cardiomyopathy	3	Rate	1991	0.0002644823232377055	0.0009103155996618114	2.406928237225003e-06
1	Deaths	179	Ethiopia	3	Both	27	Age-standardized	938	Alcoholic cardiomyopathy	3	Rate	1991	0.0016165158954220811	0.008387099085325655	0.00022818277714800692
1	Deaths	194	Lesotho	1	Male	22	All ages	938	Alcoholic cardiomyopathy	1	Number	1991	0.02171561721134833	0.06443448854757727	0.0029401561875305395
1	Deaths	194	Lesotho	2	Female	22	All ages	938	Alcoholic cardiomyopathy	1	Number	1991	0.01785142011071368	0.046021628229472485	0.0005734597168198933
1	Deaths	194	Lesotho	3	Both	22	All ages	938	Alcoholic cardiomyopathy	1	Number	1991	0.039567037322061994	0.10620724317819714	0.006594416892848129
1	Deaths	194	Lesotho	1	Male	22	All ages	938	Alcoholic cardiomyopathy	2	Percent	1991	2.6758658765755567e-06	8.475912013985125e-06	3.4477060303030483e-07
1	Deaths	194	Lesotho	2	Female	22	All ages	938	Alcoholic cardiomyopathy	2	Percent	1991	2.5325127988867486e-06	6.4696553589767375e-06	8.483960344635411e-08
1	Deaths	194	Lesotho	3	Both	22	All ages	938	Alcoholic cardiomyopathy	2	Percent	1991	2.6086840726013916e-06	6.802503426994607e-06	4.445251178300611e-07
1	Deaths	194	Lesotho	1	Male	22	All ages	938	Alcoholic cardiomyopathy	3	Rate	1991	0.0030616460979828253	0.009084503494292353	0.0004145273713108529
1	Deaths	194	Lesotho	2	Female	22	All ages	938	Alcoholic cardiomyopathy	3	Rate	1991	0.0021112396939355336	0.005442854837038614	6.782154638199176e-05
1	Deaths	194	Lesotho	3	Both	22	All ages	938	Alcoholic cardiomyopathy	3	Rate	1991	0.0025447965737026633	0.006830833108436445	0.00042412701708979844
1	Deaths	194	Lesotho	1	Male	27	Age-standardized	938	Alcoholic cardiomyopathy	3	Rate	1991	0.01933270415637778	0.06346271617898269	0.0029348180849209145
1	Deaths	194	Lesotho	2	Female	27	Age-standardized	938	Alcoholic cardiomyopathy	3	Rate	1991	0.005008611834599383	0.01336789375901651	0.00017881597785471208
1	Deaths	194	Lesotho	3	Both	27	Age-standardized	938	Alcoholic cardiomyopathy	3	Rate	1991	0.007491219159750167	0.02036800154466905	0.0013451845042103594
1	Deaths	90	Norway	1	Male	22	All ages	938	Alcoholic cardiomyopathy	1	Number	1990	19.83500654053644	21.045261698832263	18.673241177355067
1	Deaths	90	Norway	2	Female	22	All ages	938	Alcoholic cardiomyopathy	1	Number	1990	4.0466462413261794	4.351103259445954	3.780807969977441
1	Deaths	90	Norway	3	Both	22	All ages	938	Alcoholic cardiomyopathy	1	Number	1990	23.88165278186259	25.102719357494774	22.687210080530367
1	Deaths	90	Norway	1	Male	22	All ages	938	Alcoholic cardiomyopathy	2	Percent	1990	0.0008367570743270776	0.0008803994536052249	0.0007910460273505009
1	Deaths	90	Norway	2	Female	22	All ages	938	Alcoholic cardiomyopathy	2	Percent	1990	0.0001852060973326915	0.00019866726187541897	0.0001736607542551025
1	Deaths	90	Norway	3	Both	22	All ages	938	Alcoholic cardiomyopathy	2	Percent	1990	0.0005242541218438062	0.0005493926711597237	0.0004968013664376609
1	Deaths	90	Norway	1	Male	22	All ages	938	Alcoholic cardiomyopathy	3	Rate	1990	0.945132482610415	1.0028008004914577	0.8897746898277219
1	Deaths	90	Norway	2	Female	22	All ages	938	Alcoholic cardiomyopathy	3	Rate	1990	0.18843693778549225	0.2026143441512612	0.1760578597016299
1	Deaths	90	Norway	3	Both	22	All ages	938	Alcoholic cardiomyopathy	3	Rate	1990	0.562433567186849	0.5911907405775874	0.5343034090505245
1	Deaths	90	Norway	1	Male	27	Age-standardized	938	Alcoholic cardiomyopathy	3	Rate	1990	0.7369536016864181	0.7826181854460343	0.6923931610028788
1	Deaths	90	Norway	2	Female	27	Age-standardized	938	Alcoholic cardiomyopathy	3	Rate	1990	0.1381667824958882	0.1476855020522223	0.12962420531597485
1	Deaths	90	Norway	3	Both	27	Age-standardized	938	Alcoholic cardiomyopathy	3	Rate	1990	0.4240145745660333	0.44584223934719236	0.4023275398863964
1	Deaths	36	Kazakhstan	1	Male	22	All ages	938	Alcoholic cardiomyopathy	1	Number	1990	8.863732845333196	16.966413713202996	3.8883070042681958
1	Deaths	36	Kazakhstan	2	Female	22	All ages	938	Alcoholic cardiomyopathy	1	Number	1990	1.7981562410439682	3.127842853642829	1.0585881306727607
1	Deaths	36	Kazakhstan	3	Both	22	All ages	938	Alcoholic cardiomyopathy	1	Number	1990	10.661889086377167	18.79445709515976	5.551424803338821
1	Deaths	36	Kazakhstan	1	Male	22	All ages	938	Alcoholic cardiomyopathy	2	Percent	1990	0.00012745521972202056	0.0002443084499832239	5.6073130491142146e-05
1	Deaths	36	Kazakhstan	2	Female	22	All ages	938	Alcoholic cardiomyopathy	2	Percent	1990	2.9122778092429416e-05	5.098657631756557e-05	1.714005447288512e-05
1	Deaths	36	Kazakhstan	3	Both	22	All ages	938	Alcoholic cardiomyopathy	2	Percent	1990	8.120072504281616e-05	0.00014365534767065143	4.2350448990527625e-05
1	Deaths	36	Kazakhstan	1	Male	22	All ages	938	Alcoholic cardiomyopathy	3	Rate	1990	0.11157170208829835	0.2135637083548792	0.048943829679666595
1	Deaths	36	Kazakhstan	2	Female	22	All ages	938	Alcoholic cardiomyopathy	3	Rate	1990	0.021283796502040524	0.03702257304884993	0.012529931403309913
1	Deaths	36	Kazakhstan	3	Both	22	All ages	938	Alcoholic cardiomyopathy	3	Rate	1990	0.06503966653993956	0.11464996609561909	0.03386480717493502
1	Deaths	36	Kazakhstan	1	Male	27	Age-standardized	938	Alcoholic cardiomyopathy	3	Rate	1990	0.1431970909540589	0.2672049954210525	0.06761610986841493
1	Deaths	36	Kazakhstan	2	Female	27	Age-standardized	938	Alcoholic cardiomyopathy	3	Rate	1990	0.02295501288902628	0.03964959100527665	0.013533393204642722
1	Deaths	36	Kazakhstan	3	Both	27	Age-standardized	938	Alcoholic cardiomyopathy	3	Rate	1990	0.07545172978031607	0.13167209417831963	0.03942821822618947
1	Deaths	130	Mexico	1	Male	22	All ages	938	Alcoholic cardiomyopathy	1	Number	1990	56.620842024116335	62.380817928335674	52.00013592612532
1	Deaths	130	Mexico	2	Female	22	All ages	938	Alcoholic cardiomyopathy	1	Number	1990	13.987195979856796	20.86511654957951	12.352831452969609
1	Deaths	130	Mexico	3	Both	22	All ages	938	Alcoholic cardiomyopathy	1	Number	1990	70.6080380039732	76.88467027095167	64.99006103227471
1	Deaths	130	Mexico	1	Male	22	All ages	938	Alcoholic cardiomyopathy	2	Percent	1990	0.00022299378503093855	0.0002453269864947893	0.00020338568832649906
1	Deaths	130	Mexico	2	Female	22	All ages	938	Alcoholic cardiomyopathy	2	Percent	1990	7.179100808517487e-05	0.00010693509305087627	6.323324779344987e-05
1	Deaths	130	Mexico	3	Both	22	All ages	938	Alcoholic cardiomyopathy	2	Percent	1990	0.0001573443653581159	0.00017157225921634613	0.00014413855475093573
1	Deaths	130	Mexico	1	Male	22	All ages	938	Alcoholic cardiomyopathy	3	Rate	1990	0.13464200499183301	0.1483389878823102	0.12365415826842123
1	Deaths	130	Mexico	2	Female	22	All ages	938	Alcoholic cardiomyopathy	3	Rate	1990	0.03227457784795255	0.0481449483767726	0.028503384162605123
1	Deaths	130	Mexico	3	Both	22	All ages	938	Alcoholic cardiomyopathy	3	Rate	1990	0.08268791259642812	0.09003837346410774	0.07610879211756129
1	Deaths	130	Mexico	1	Male	27	Age-standardized	938	Alcoholic cardiomyopathy	3	Rate	1990	0.23364081299074652	0.25803953564930654	0.2155640642625501
1	Deaths	130	Mexico	2	Female	27	Age-standardized	938	Alcoholic cardiomyopathy	3	Rate	1990	0.06183341992733362	0.09287935434086952	0.05478938845519354
1	Deaths	130	Mexico	3	Both	27	Age-standardized	938	Alcoholic cardiomyopathy	3	Rate	1990	0.1448440640245957	0.15843012710243704	0.1337846204069739
1	Deaths	102	United States of America	1	Male	22	All ages	938	Alcoholic cardiomyopathy	1	Number	1990	3775.038712358007	4040.697033503315	3487.759654731328
1	Deaths	102	United States of America	2	Female	22	All ages	938	Alcoholic cardiomyopathy	1	Number	1990	751.6836421567077	903.3556142949018	615.0463531305913
1	Deaths	102	United States of America	3	Both	22	All ages	938	Alcoholic cardiomyopathy	1	Number	1990	4526.722354514723	4836.142023215476	4177.817975303968
1	Deaths	102	United States of America	1	Male	22	All ages	938	Alcoholic cardiomyopathy	2	Percent	1990	0.0033985923323324053	0.0036355411569189253	0.003135871175014058
1	Deaths	102	United States of America	2	Female	22	All ages	938	Alcoholic cardiomyopathy	2	Percent	1990	0.0007276725864787591	0.0008730858434015645	0.0005961615242982289
1	Deaths	102	United States of America	3	Both	22	All ages	938	Alcoholic cardiomyopathy	2	Percent	1990	0.002111594929777246	0.0022543219006378305	0.001947727800320439
1	Deaths	102	United States of America	1	Male	22	All ages	938	Alcoholic cardiomyopathy	3	Rate	1990	3.042313970036307	3.256408733894215	2.810794995818795
1	Deaths	102	United States of America	2	Female	22	All ages	938	Alcoholic cardiomyopathy	3	Rate	1990	0.5781736511038427	0.6948354127588583	0.47307613954100464
1	Deaths	102	United States of America	3	Both	22	All ages	938	Alcoholic cardiomyopathy	3	Rate	1990	1.781511568669868	1.9032850454139452	1.6441987097745996
1	Deaths	102	United States of America	1	Male	27	Age-standardized	938	Alcoholic cardiomyopathy	3	Rate	1990	2.7795389792257597	2.973513415184587	2.5741670972735453
1	Deaths	102	United States of America	2	Female	27	Age-standardized	938	Alcoholic cardiomyopathy	3	Rate	1990	0.46278882585600845	0.5519565154788146	0.37819242228814604
1	Deaths	102	United States of America	3	Both	27	Age-standardized	938	Alcoholic cardiomyopathy	3	Rate	1990	1.4760188649225978	1.5727063306216524	1.3687978133354015
1	Deaths	189	United Republic of Tanzania	1	Male	22	All ages	938	Alcoholic cardiomyopathy	1	Number	1990	0.2171912813950069	1.3746939863843075	0.02974707575988279
1	Deaths	189	United Republic of Tanzania	2	Female	22	All ages	938	Alcoholic cardiomyopathy	1	Number	1990	0.018480482926173665	0.04773356593856347	0.00018073579607823064
1	Deaths	189	United Republic of Tanzania	3	Both	22	All ages	938	Alcoholic cardiomyopathy	1	Number	1990	0.2356717643211805	1.3871191657760233	0.04428553510479247
1	Deaths	189	United Republic of Tanzania	1	Male	22	All ages	938	Alcoholic cardiomyopathy	2	Percent	1990	1.2160404365289465e-06	7.843383919006511e-06	1.719401771326641e-07
1	Deaths	189	United Republic of Tanzania	2	Female	22	All ages	938	Alcoholic cardiomyopathy	2	Percent	1990	1.173254111586925e-07	3.0915899843686684e-07	1.1660487007517164e-09
1	Deaths	189	United Republic of Tanzania	3	Both	22	All ages	938	Alcoholic cardiomyopathy	2	Percent	1990	6.993144499578085e-07	4.221616437755634e-06	1.3459063986212864e-07
1	Deaths	189	United Republic of Tanzania	1	Male	22	All ages	938	Alcoholic cardiomyopathy	3	Rate	1990	0.0017268031405813604	0.010929655545009846	0.00023650739346141238
1	Deaths	189	United Republic of Tanzania	2	Female	22	All ages	938	Alcoholic cardiomyopathy	3	Rate	1990	0.00013937229775312995	0.00035998717086477993	1.3630359815970222e-06
1	Deaths	189	United Republic of Tanzania	3	Both	22	All ages	938	Alcoholic cardiomyopathy	3	Rate	1990	0.0009121325180589988	0.005368638458542193	0.00017140057810945058
1	Deaths	189	United Republic of Tanzania	1	Male	27	Age-standardized	938	Alcoholic cardiomyopathy	3	Rate	1990	0.003465281067798953	0.022054416879486338	0.0004791344509625668
1	Deaths	189	United Republic of Tanzania	2	Female	27	Age-standardized	938	Alcoholic cardiomyopathy	3	Rate	1990	0.0002881223624945739	0.0007593794639084431	2.796420342489293e-06
1	Deaths	189	United Republic of Tanzania	3	Both	27	Age-standardized	938	Alcoholic cardiomyopathy	3	Rate	1990	0.001823556371753702	0.01080116420275812	0.00033838323574248834
1	Deaths	170	Congo	1	Male	22	All ages	938	Alcoholic cardiomyopathy	1	Number	1990	0.03808942598143818	0.2034677179969506	0.007567484937949518
1	Deaths	170	Congo	2	Female	22	All ages	938	Alcoholic cardiomyopathy	1	Number	1990	0.007301516536176161	0.01284344327543421	5.049156946897731e-05
1	Deaths	170	Congo	3	Both	22	All ages	938	Alcoholic cardiomyopathy	1	Number	1990	0.045390942517614344	0.20987875720863367	0.009115482471126413
1	Deaths	170	Congo	1	Male	22	All ages	938	Alcoholic cardiomyopathy	2	Percent	1990	2.4771991062813463e-06	1.2856595367588524e-05	5.005303944615415e-07
1	Deaths	170	Congo	2	Female	22	All ages	938	Alcoholic cardiomyopathy	2	Percent	1990	5.415521829639476e-07	9.455577944289398e-07	3.74580289934617e-09
1	Deaths	170	Congo	3	Both	22	All ages	938	Alcoholic cardiomyopathy	2	Percent	1990	1.5695019544285708e-06	7.0472196775408985e-06	3.146291392140062e-07
1	Deaths	170	Congo	1	Male	22	All ages	938	Alcoholic cardiomyopathy	3	Rate	1990	0.0032414206341834116	0.017315158800947236	0.000643995050980697
1	Deaths	170	Congo	2	Female	22	All ages	938	Alcoholic cardiomyopathy	3	Rate	1990	0.0005952186765320226	0.001046995822120208	4.116066163302634e-06
1	Deaths	170	Congo	3	Both	22	All ages	938	Alcoholic cardiomyopathy	3	Rate	1990	0.001889888290848108	0.00873847035875996	0.00037953042241693535
1	Deaths	170	Congo	1	Male	27	Age-standardized	938	Alcoholic cardiomyopathy	3	Rate	1990	0.007048971167344329	0.03907319288663307	0.0013860299472881125
1	Deaths	170	Congo	2	Female	27	Age-standardized	938	Alcoholic cardiomyopathy	3	Rate	1990	0.0011935507788676967	0.002144118156210777	8.110774172139178e-06
1	Deaths	170	Congo	3	Both	27	Age-standardized	938	Alcoholic cardiomyopathy	3	Rate	1990	0.0038215320426918296	0.01788940475932254	0.0007579974588327121
1	Deaths	89	Netherlands	1	Male	22	All ages	938	Alcoholic cardiomyopathy	1	Number	1990	194.45447105564367	211.00992490660724	178.48233697924508
1	Deaths	89	Netherlands	2	Female	22	All ages	938	Alcoholic cardiomyopathy	1	Number	1990	140.96892637226318	162.38641144902923	118.88372299756432
1	Deaths	89	Netherlands	3	Both	22	All ages	938	Alcoholic cardiomyopathy	1	Number	1990	335.4233974279066	364.63066370214216	305.65533782537784
1	Deaths	89	Netherlands	1	Male	22	All ages	938	Alcoholic cardiomyopathy	2	Percent	1990	0.0029220185739868105	0.0031682750095626488	0.0026777354807898533
1	Deaths	89	Netherlands	2	Female	22	All ages	938	Alcoholic cardiomyopathy	2	Percent	1990	0.002278681115831569	0.0026286913389117045	0.0019167440575751412
1	Deaths	89	Netherlands	3	Both	22	All ages	938	Alcoholic cardiomyopathy	2	Percent	1990	0.0026120695193398926	0.002833242540974327	0.002379518537271126
1	Deaths	89	Netherlands	1	Male	22	All ages	938	Alcoholic cardiomyopathy	3	Rate	1990	2.636948161740559	2.861452506444403	2.4203540697498425
1	Deaths	89	Netherlands	2	Female	22	All ages	938	Alcoholic cardiomyopathy	3	Rate	1990	1.8677245128025752	2.151488906203885	1.5751133908009294
1	Deaths	89	Netherlands	3	Both	22	All ages	938	Alcoholic cardiomyopathy	3	Rate	1990	2.2478668049806996	2.443601642876729	2.048373765609189
1	Deaths	89	Netherlands	1	Male	27	Age-standardized	938	Alcoholic cardiomyopathy	3	Rate	1990	2.4140884754151726	2.6229971133324756	2.212713156529496
1	Deaths	89	Netherlands	2	Female	27	Age-standardized	938	Alcoholic cardiomyopathy	3	Rate	1990	1.1567940367373073	1.3174600352089614	0.9899971411516679
1	Deaths	89	Netherlands	3	Both	27	Age-standardized	938	Alcoholic cardiomyopathy	3	Rate	1990	1.7111255759846717	1.8579263110683326	1.5631345807430648
1	Deaths	99	Uruguay	1	Male	22	All ages	938	Alcoholic cardiomyopathy	1	Number	1991	112.52627705654173	125.86068925374633	97.6336901161596
1	Deaths	99	Uruguay	2	Female	22	All ages	938	Alcoholic cardiomyopathy	1	Number	1991	5.48363452912293	7.104517476338844	4.280755263707327
1	Deaths	99	Uruguay	3	Both	22	All ages	938	Alcoholic cardiomyopathy	1	Number	1991	118.00991158566474	131.418157665074	103.28999263868921
1	Deaths	99	Uruguay	1	Male	22	All ages	938	Alcoholic cardiomyopathy	2	Percent	1991	0.006938732914767695	0.007775717447489897	0.006035658023596223
1	Deaths	99	Uruguay	2	Female	22	All ages	938	Alcoholic cardiomyopathy	2	Percent	1991	0.0003999408702093795	0.0005167116541566025	0.0003142561621701513
1	Deaths	99	Uruguay	3	Both	22	All ages	938	Alcoholic cardiomyopathy	2	Percent	1991	0.0039431156884259105	0.004397117285021622	0.003458889753274854
1	Deaths	99	Uruguay	1	Male	22	All ages	938	Alcoholic cardiomyopathy	3	Rate	1991	7.328063519194483	8.196442195964686	6.358211623984181
1	Deaths	99	Uruguay	2	Female	22	All ages	938	Alcoholic cardiomyopathy	3	Rate	1991	0.33768568758039447	0.43750068612032944	0.2636116205249016
1	Deaths	99	Uruguay	3	Both	22	All ages	938	Alcoholic cardiomyopathy	3	Rate	1991	3.7351529644603105	4.159539775862711	3.2692501589023277
1	Deaths	99	Uruguay	1	Male	27	Age-standardized	938	Alcoholic cardiomyopathy	3	Rate	1991	6.593110130701073	7.359096473314985	5.73618155154035
1	Deaths	99	Uruguay	2	Female	27	Age-standardized	938	Alcoholic cardiomyopathy	3	Rate	1991	0.26724415942736346	0.3427616102260799	0.21068842288829928
1	Deaths	99	Uruguay	3	Both	27	Age-standardized	938	Alcoholic cardiomyopathy	3	Rate	1991	3.0627573485945376	3.4003438523616087	2.6881321201410655
1	Deaths	62	Russian Federation	1	Male	22	All ages	938	Alcoholic cardiomyopathy	1	Number	1991	10161.63159680891	10478.2063804721	9798.56654864714
1	Deaths	62	Russian Federation	2	Female	22	All ages	938	Alcoholic cardiomyopathy	1	Number	1991	5385.642376799367	5541.782249110053	5214.048346718883
1	Deaths	62	Russian Federation	3	Both	22	All ages	938	Alcoholic cardiomyopathy	1	Number	1991	15547.27397360827	15906.78469419572	15086.284642902017
1	Deaths	62	Russian Federation	1	Male	22	All ages	938	Alcoholic cardiomyopathy	2	Percent	1991	0.012462937341633023	0.012854733036610746	0.01202544975617301
1	Deaths	62	Russian Federation	2	Female	22	All ages	938	Alcoholic cardiomyopathy	2	Percent	1991	0.0063236416837055545	0.0064941131855604664	0.0061245228263980146
1	Deaths	62	Russian Federation	3	Both	22	All ages	938	Alcoholic cardiomyopathy	2	Percent	1991	0.009326416919062384	0.009539098065391358	0.00906258483508856
1	Deaths	62	Russian Federation	1	Male	22	All ages	938	Alcoholic cardiomyopathy	3	Rate	1991	14.307276510333857	14.753004435315017	13.796091669021648
1	Deaths	62	Russian Federation	2	Female	22	All ages	938	Alcoholic cardiomyopathy	3	Rate	1991	6.69463459758623	6.888724609157888	6.48133426122064
1	Deaths	62	Russian Federation	3	Both	22	All ages	938	Alcoholic cardiomyopathy	3	Rate	1991	10.264167075259737	10.501512741626755	9.959826165186808
1	Deaths	62	Russian Federation	1	Male	27	Age-standardized	938	Alcoholic cardiomyopathy	3	Rate	1991	14.357621472204192	14.809021548020947	13.844072994236335
1	Deaths	62	Russian Federation	2	Female	27	Age-standardized	938	Alcoholic cardiomyopathy	3	Rate	1991	5.195873792788524	5.347051531955408	5.026846387301824
1	Deaths	62	Russian Federation	3	Both	27	Age-standardized	938	Alcoholic cardiomyopathy	3	Rate	1991	8.988890808295398	9.197092850789376	8.730484324901186
1	Deaths	422	United States Virgin Islands	1	Male	22	All ages	938	Alcoholic cardiomyopathy	1	Number	1994	0.7558355514039713	2.114697496056407	0.26677944725522523
1	Deaths	422	United States Virgin Islands	2	Female	22	All ages	938	Alcoholic cardiomyopathy	1	Number	1994	0.24078218204428056	0.39787363697270156	0.06276149770540396
1	Deaths	422	United States Virgin Islands	3	Both	22	All ages	938	Alcoholic cardiomyopathy	1	Number	1994	0.996617733448251	2.4049058919880038	0.4588740074773015
1	Deaths	422	United States Virgin Islands	1	Male	22	All ages	938	Alcoholic cardiomyopathy	2	Percent	1994	0.0018909780533469549	0.005232724289295536	0.0006661718018236561
1	Deaths	422	United States Virgin Islands	2	Female	22	All ages	938	Alcoholic cardiomyopathy	2	Percent	1994	0.000787856345236644	0.0012449695666340362	0.00020222925718158075
1	Deaths	422	United States Virgin Islands	3	Both	22	All ages	938	Alcoholic cardiomyopathy	2	Percent	1994	0.0014129209269385292	0.0032990622122724667	0.0006549125195090844
1	Deaths	422	United States Virgin Islands	1	Male	22	All ages	938	Alcoholic cardiomyopathy	3	Rate	1994	1.447380349966535	4.049520555403972	0.5108668532657722
1	Deaths	422	United States Virgin Islands	2	Female	22	All ages	938	Alcoholic cardiomyopathy	3	Rate	1994	0.4304692285744032	0.7113165771802556	0.11220470415228195
1	Deaths	422	United States Virgin Islands	3	Both	22	All ages	938	Alcoholic cardiomyopathy	3	Rate	1994	0.9214652949001622	2.2235579827588214	0.42427147183012287
1	Deaths	422	United States Virgin Islands	1	Male	27	Age-standardized	938	Alcoholic cardiomyopathy	3	Rate	1994	1.4948432748358205	4.3444349727123805	0.5318348036606214
1	Deaths	422	United States Virgin Islands	2	Female	27	Age-standardized	938	Alcoholic cardiomyopathy	3	Rate	1994	0.4213864769307801	0.6899283003925779	0.10509909107966135
1	Deaths	422	United States Virgin Islands	3	Both	27	Age-standardized	938	Alcoholic cardiomyopathy	3	Rate	1994	0.9197983204688311	2.2604401680426807	0.4212972232472318
1	Deaths	214	Nigeria	1	Male	22	All ages	938	Alcoholic cardiomyopathy	1	Number	1990	62.85705913128532	132.4784697487127	5.505930966968394
1	Deaths	214	Nigeria	2	Female	22	All ages	938	Alcoholic cardiomyopathy	1	Number	1990	6.731827398145533	12.357463992851807	0.1952780581039045
1	Deaths	214	Nigeria	3	Both	22	All ages	938	Alcoholic cardiomyopathy	1	Number	1990	69.58888652943078	141.65652282694842	7.79712446695346
1	Deaths	214	Nigeria	1	Male	22	All ages	938	Alcoholic cardiomyopathy	2	Percent	1990	8.946499193892767e-05	0.000178599963812291	7.98862218252407e-06
1	Deaths	214	Nigeria	2	Female	22	All ages	938	Alcoholic cardiomyopathy	2	Percent	1990	1.087365027127152e-05	2.0097220520085093e-05	3.102469783348089e-07
1	Deaths	214	Nigeria	3	Both	22	All ages	938	Alcoholic cardiomyopathy	2	Percent	1990	5.265560380007891e-05	0.00010227886763748127	5.664486893374338e-06
1	Deaths	214	Nigeria	1	Male	22	All ages	938	Alcoholic cardiomyopathy	3	Rate	1990	0.13939094182624573	0.29378241561387025	0.012209876085883042
1	Deaths	214	Nigeria	2	Female	22	All ages	938	Alcoholic cardiomyopathy	3	Rate	1990	0.014977022735745629	0.02749298343984346	0.00043445616517442503
1	Deaths	214	Nigeria	3	Both	22	All ages	938	Alcoholic cardiomyopathy	3	Rate	1990	0.07728510898028068	0.15732310646784323	0.00865945187823138
1	Deaths	214	Nigeria	1	Male	27	Age-standardized	938	Alcoholic cardiomyopathy	3	Rate	1990	0.21258778320061447	0.45237528993021087	0.018946550272254756
1	Deaths	214	Nigeria	2	Female	27	Age-standardized	938	Alcoholic cardiomyopathy	3	Rate	1990	0.06525750064795766	0.11992756812902258	0.001890174982341324
1	Deaths	214	Nigeria	3	Both	27	Age-standardized	938	Alcoholic cardiomyopathy	3	Rate	1990	0.16409587733682243	0.3052278165413481	0.0208122220363625
1	Deaths	99	Uruguay	1	Male	22	All ages	938	Alcoholic cardiomyopathy	1	Number	1994	122.94318604805963	134.1573139025388	111.61947599588684
1	Deaths	99	Uruguay	2	Female	22	All ages	938	Alcoholic cardiomyopathy	1	Number	1994	5.279112616293256	6.446023259	4.42691287197843
1	Deaths	99	Uruguay	3	Both	22	All ages	938	Alcoholic cardiomyopathy	1	Number	1994	128.22229866435285	139.4411882825572	117.15252802370162
1	Deaths	99	Uruguay	1	Male	22	All ages	938	Alcoholic cardiomyopathy	2	Percent	1994	0.007325827314093394	0.008007757021605992	0.006631960948478402
1	Deaths	99	Uruguay	2	Female	22	All ages	938	Alcoholic cardiomyopathy	2	Percent	1994	0.00038069934440921645	0.00046513088399476	0.00031786846120447415
1	Deaths	99	Uruguay	3	Both	22	All ages	938	Alcoholic cardiomyopathy	2	Percent	1994	0.004183439894127401	0.004542775210960764	0.0038139890899432844
1	Deaths	99	Uruguay	1	Male	22	All ages	938	Alcoholic cardiomyopathy	3	Rate	1994	7.879478311107638	8.598196281966267	7.153737173062881
1	Deaths	99	Uruguay	2	Female	22	All ages	938	Alcoholic cardiomyopathy	3	Rate	1994	0.3190604207225806	0.3895864783419773	0.26755494457085527
1	Deaths	99	Uruguay	3	Both	22	All ages	938	Alcoholic cardiomyopathy	3	Rate	1994	3.9884046615729805	4.337372603319596	3.6440751238434306
1	Deaths	99	Uruguay	1	Male	27	Age-standardized	938	Alcoholic cardiomyopathy	3	Rate	1994	7.015985904523681	7.6328708254548765	6.384404322667954
1	Deaths	99	Uruguay	2	Female	27	Age-standardized	938	Alcoholic cardiomyopathy	3	Rate	1994	0.2478592360461815	0.3016384183321045	0.20921607258357025
1	Deaths	99	Uruguay	3	Both	27	Age-standardized	938	Alcoholic cardiomyopathy	3	Rate	1994	3.2375050946767754	3.5104911854653653	2.9613654580094027
1	Deaths	66	Brunei Darussalam	1	Male	22	All ages	938	Alcoholic cardiomyopathy	1	Number	1994	1.2787580391077231	2.0256009317927792	0.283950033180636
1	Deaths	66	Brunei Darussalam	2	Female	22	All ages	938	Alcoholic cardiomyopathy	1	Number	1994	0.29753419219124455	0.47711230762798146	0.04678937405252289
1	Deaths	66	Brunei Darussalam	3	Both	22	All ages	938	Alcoholic cardiomyopathy	1	Number	1994	1.5762922312989687	2.3545001798367804	0.4938563869373737
1	Deaths	66	Brunei Darussalam	1	Male	22	All ages	938	Alcoholic cardiomyopathy	2	Percent	1994	0.0021211708095999985	0.003326113459706948	0.0004889430629654837
1	Deaths	66	Brunei Darussalam	2	Female	22	All ages	938	Alcoholic cardiomyopathy	2	Percent	1994	0.0006562081284884465	0.0010268389693867679	0.00010612194831989777
1	Deaths	66	Brunei Darussalam	3	Both	22	All ages	938	Alcoholic cardiomyopathy	2	Percent	1994	0.0014924865765306378	0.0021686196008615737	0.0004610722522965186
1	Deaths	66	Brunei Darussalam	1	Male	22	All ages	938	Alcoholic cardiomyopathy	3	Rate	1994	0.8482439771228601	1.3436504310436919	0.18835377615093976
1	Deaths	66	Brunei Darussalam	2	Female	22	All ages	938	Alcoholic cardiomyopathy	3	Rate	1994	0.2156365541004383	0.3457849774444639	0.033910386281645666
1	Deaths	66	Brunei Darussalam	3	Both	22	All ages	938	Alcoholic cardiomyopathy	3	Rate	1994	0.5459341304898516	0.815459204133827	0.17104255913723296
1	Deaths	66	Brunei Darussalam	1	Male	27	Age-standardized	938	Alcoholic cardiomyopathy	3	Rate	1994	1.449248387102493	2.4181716811257647	0.31797306931163605
1	Deaths	66	Brunei Darussalam	2	Female	27	Age-standardized	938	Alcoholic cardiomyopathy	3	Rate	1994	0.4329374375628479	0.7289876091071495	0.06083119055059557
1	Deaths	66	Brunei Darussalam	3	Both	27	Age-standardized	938	Alcoholic cardiomyopathy	3	Rate	1994	0.9569405982790226	1.420918370775591	0.30142191369452004
1	Deaths	196	South Africa	1	Male	22	All ages	938	Alcoholic cardiomyopathy	1	Number	1990	0.31644945546415226	0.5859776015044666	0.014692111873899441
1	Deaths	196	South Africa	2	Female	22	All ages	938	Alcoholic cardiomyopathy	1	Number	1990	1.218527767468153	1.7206863788778601	0.10194387919071002
1	Deaths	196	South Africa	3	Both	22	All ages	938	Alcoholic cardiomyopathy	1	Number	1990	1.5349772229323038	2.2123728806842466	0.1901051071895077
1	Deaths	196	South Africa	1	Male	22	All ages	938	Alcoholic cardiomyopathy	2	Percent	1990	1.9539040594318695e-06	3.624590466828241e-06	8.978071861130889e-08
1	Deaths	196	South Africa	2	Female	22	All ages	938	Alcoholic cardiomyopathy	2	Percent	1990	9.337870895214769e-06	1.3252849536582375e-05	7.839387694318667e-07
1	Deaths	196	South Africa	3	Both	22	All ages	938	Alcoholic cardiomyopathy	2	Percent	1990	5.248433772024958e-06	7.597516903028889e-06	6.49461768104491e-07
1	Deaths	196	South Africa	1	Male	22	All ages	938	Alcoholic cardiomyopathy	3	Rate	1990	0.0017623238978785169	0.0032633405206470355	8.182115474871104e-05
1	Deaths	196	South Africa	2	Female	22	All ages	938	Alcoholic cardiomyopathy	3	Rate	1990	0.006394202811304017	0.009029271203276774	0.0005349486949081864
1	Deaths	196	South Africa	3	Both	22	All ages	938	Alcoholic cardiomyopathy	3	Rate	1990	0.004147115272532815	0.005977264825139158	0.0005136153042753417
1	Deaths	196	South Africa	1	Male	27	Age-standardized	938	Alcoholic cardiomyopathy	3	Rate	1990	0.005791401899739476	0.011298497028078745	0.000282688851536705
1	Deaths	196	South Africa	2	Female	27	Age-standardized	938	Alcoholic cardiomyopathy	3	Rate	1990	0.011142587929122483	0.016413602493263436	0.0011086174658227219
1	Deaths	196	South Africa	3	Both	27	Age-standardized	938	Alcoholic cardiomyopathy	3	Rate	1990	0.00929195026097535	0.014637352840690466	0.0012922880479933584
1	Deaths	349	Greenland	1	Male	22	All ages	938	Alcoholic cardiomyopathy	1	Number	1992	0.3917244957956975	0.8198223848110294	0.07404467421880727
1	Deaths	349	Greenland	2	Female	22	All ages	938	Alcoholic cardiomyopathy	1	Number	1992	0.020960569409681357	0.031804116219112916	0.0019007119327635767
1	Deaths	349	Greenland	3	Both	22	All ages	938	Alcoholic cardiomyopathy	1	Number	1992	0.41268506520537956	0.8395484873786836	0.0938945705640382
1	Deaths	349	Greenland	1	Male	22	All ages	938	Alcoholic cardiomyopathy	2	Percent	1992	0.0015105774839198813	0.003130020108840253	0.0002858090146484378
1	Deaths	349	Greenland	2	Female	22	All ages	938	Alcoholic cardiomyopathy	2	Percent	1992	0.00010840872265716823	0.00016544622749262562	9.68883598761603e-06
1	Deaths	349	Greenland	3	Both	22	All ages	938	Alcoholic cardiomyopathy	2	Percent	1992	0.0009116278899135492	0.0018569947013681472	0.0002115859667441085
1	Deaths	349	Greenland	1	Male	22	All ages	938	Alcoholic cardiomyopathy	3	Rate	1992	1.3195563144013114	2.7616394077360553	0.2494256000374644
1	Deaths	349	Greenland	2	Female	22	All ages	938	Alcoholic cardiomyopathy	3	Rate	1992	0.08155409470673346	0.12374453458308615	0.007395354484178375
1	Deaths	349	Greenland	3	Both	22	All ages	938	Alcoholic cardiomyopathy	3	Rate	1992	0.7450869053395495	1.5157722851738669	0.16952301139109252
1	Deaths	349	Greenland	1	Male	27	Age-standardized	938	Alcoholic cardiomyopathy	3	Rate	1992	1.587589240432051	3.4367107629015634	0.310165161143241
1	Deaths	349	Greenland	2	Female	27	Age-standardized	938	Alcoholic cardiomyopathy	3	Rate	1992	0.09222329131791157	0.14145747680780868	0.008366589977203617
1	Deaths	349	Greenland	3	Both	27	Age-standardized	938	Alcoholic cardiomyopathy	3	Rate	1992	0.8703811750387364	1.8014024522059429	0.20150033539303594
1	Deaths	24	Marshall Islands	1	Male	22	All ages	938	Alcoholic cardiomyopathy	1	Number	1990	0.00937395570461256	0.022764679382596714	0.0008410779160228531
1	Deaths	24	Marshall Islands	2	Female	22	All ages	938	Alcoholic cardiomyopathy	1	Number	1990	0.008006295089218156	0.018403120062245915	0.0003954323561106528
1	Deaths	24	Marshall Islands	3	Both	22	All ages	938	Alcoholic cardiomyopathy	1	Number	1990	0.01738025079383071	0.03445734513964427	0.0018262463651459954
1	Deaths	24	Marshall Islands	1	Male	22	All ages	938	Alcoholic cardiomyopathy	2	Percent	1990	5.314670507810893e-05	0.00012905611664453982	4.582964885140452e-06
1	Deaths	24	Marshall Islands	2	Female	22	All ages	938	Alcoholic cardiomyopathy	2	Percent	1990	6.632220399832175e-05	0.0001468795757776592	3.42572664920306e-06
1	Deaths	24	Marshall Islands	3	Both	22	All ages	938	Alcoholic cardiomyopathy	2	Percent	1990	5.8506321896637416e-05	0.00011975567178359703	6.182641783437067e-06
1	Deaths	24	Marshall Islands	1	Male	22	All ages	938	Alcoholic cardiomyopathy	3	Rate	1990	0.04027298778061628	0.09780307092275271	0.0036134927134194917
1	Deaths	24	Marshall Islands	2	Female	22	All ages	938	Alcoholic cardiomyopathy	3	Rate	1990	0.03614335797097289	0.0830784462451659	0.0017851269583430045
1	Deaths	24	Marshall Islands	3	Both	22	All ages	938	Alcoholic cardiomyopathy	3	Rate	1990	0.03825928651164516	0.07585123228464809	0.004020130880376736
1	Deaths	24	Marshall Islands	1	Male	27	Age-standardized	938	Alcoholic cardiomyopathy	3	Rate	1990	0.10606072374520296	0.25768000569454186	0.00951135616427946
1	Deaths	24	Marshall Islands	2	Female	27	Age-standardized	938	Alcoholic cardiomyopathy	3	Rate	1990	0.07441931703430392	0.16453572184612741	0.0036017070245322625
1	Deaths	24	Marshall Islands	3	Both	27	Age-standardized	938	Alcoholic cardiomyopathy	3	Rate	1990	0.09199302205876228	0.18824868293278654	0.010002491179752443
1	Deaths	34	Azerbaijan	1	Male	22	All ages	938	Alcoholic cardiomyopathy	1	Number	1994	23.612091109509677	68.03057219685894	1.5054603207818984
1	Deaths	34	Azerbaijan	2	Female	22	All ages	938	Alcoholic cardiomyopathy	1	Number	1994	7.422007721479623	18.375975739037294	0.4257059146208995
1	Deaths	34	Azerbaijan	3	Both	22	All ages	938	Alcoholic cardiomyopathy	1	Number	1994	31.034098830989258	82.17916582565813	3.524275137809266
1	Deaths	34	Azerbaijan	1	Male	22	All ages	938	Alcoholic cardiomyopathy	2	Percent	1994	0.0006241536116017096	0.0018132122473547463	3.9806751724988136e-05
1	Deaths	34	Azerbaijan	2	Female	22	All ages	938	Alcoholic cardiomyopathy	2	Percent	1994	0.00025254125618174287	0.0006176244526239838	1.4455169279394248e-05
1	Deaths	34	Azerbaijan	3	Both	22	All ages	938	Alcoholic cardiomyopathy	2	Percent	1994	0.00046184067302276006	0.001229064446674393	5.3245429178329203e-05
1	Deaths	34	Azerbaijan	1	Male	22	All ages	938	Alcoholic cardiomyopathy	3	Rate	1994	0.6257283900154794	1.8028331423568	0.03989520701009213
1	Deaths	34	Azerbaijan	2	Female	22	All ages	938	Alcoholic cardiomyopathy	3	Rate	1994	0.18649462326714664	0.46173768624627476	0.010696817781536003
1	Deaths	34	Azerbaijan	3	Both	22	All ages	938	Alcoholic cardiomyopathy	3	Rate	1994	0.40027056217144075	1.0599276970456069	0.045455278026282506
1	Deaths	34	Azerbaijan	1	Male	27	Age-standardized	938	Alcoholic cardiomyopathy	3	Rate	1994	0.8993007696916624	2.5364738777902676	0.05443591182489991
1	Deaths	34	Azerbaijan	2	Female	27	Age-standardized	938	Alcoholic cardiomyopathy	3	Rate	1994	0.2239922091401858	0.5584972373140464	0.01282749605098841
1	Deaths	34	Azerbaijan	3	Both	27	Age-standardized	938	Alcoholic cardiomyopathy	3	Rate	1994	0.5127721014707309	1.3426817911772455	0.05638581764389905
1	Deaths	132	Panama	1	Male	22	All ages	938	Alcoholic cardiomyopathy	1	Number	1994	3.1166150125714873	3.675437141117347	2.651025390770234
1	Deaths	132	Panama	2	Female	22	All ages	938	Alcoholic cardiomyopathy	1	Number	1994	0.1495585378656197	0.1969771491681357	0.12646847736441116
1	Deaths	132	Panama	3	Both	22	All ages	938	Alcoholic cardiomyopathy	1	Number	1994	3.266173550437108	3.8138224444861506	2.790241901141273
1	Deaths	132	Panama	1	Male	22	All ages	938	Alcoholic cardiomyopathy	2	Percent	1994	0.0004728799043611461	0.0005502114887857275	0.00040486900956147285
1	Deaths	132	Panama	2	Female	22	All ages	938	Alcoholic cardiomyopathy	2	Percent	1994	3.360643646480148e-05	4.4105716084580465e-05	2.8414529672585576e-05
1	Deaths	132	Panama	3	Both	22	All ages	938	Alcoholic cardiomyopathy	2	Percent	1994	0.00029581898072629487	0.0003421578246470706	0.0002538432826075409
1	Deaths	132	Panama	1	Male	22	All ages	938	Alcoholic cardiomyopathy	3	Rate	1994	0.23760411040589666	0.2802075228237539	0.20210854632240452
1	Deaths	132	Panama	2	Female	22	All ages	938	Alcoholic cardiomyopathy	3	Rate	1994	0.011681773921587828	0.015385564456163367	0.009878246884881555
1	Deaths	132	Panama	3	Both	22	All ages	938	Alcoholic cardiomyopathy	3	Rate	1994	0.12601189908555574	0.14714068361140828	0.1076500300554601
1	Deaths	132	Panama	1	Male	27	Age-standardized	938	Alcoholic cardiomyopathy	3	Rate	1994	0.3364572293435121	0.39962704416150535	0.2836831113678273
1	Deaths	132	Panama	2	Female	27	Age-standardized	938	Alcoholic cardiomyopathy	3	Rate	1994	0.016026310288296403	0.02121737060402332	0.013545411214120432
1	Deaths	132	Panama	3	Both	27	Age-standardized	938	Alcoholic cardiomyopathy	3	Rate	1994	0.17660221914927102	0.20845851908801805	0.14949189824433193
1	Deaths	148	Morocco	1	Male	22	All ages	938	Alcoholic cardiomyopathy	1	Number	1990	8.386990368769771	18.580647772401303	0.4087839845519144
1	Deaths	148	Morocco	2	Female	22	All ages	938	Alcoholic cardiomyopathy	1	Number	1990	5.488479842653049	21.69884237849942	1.2073628885808638
1	Deaths	148	Morocco	3	Both	22	All ages	938	Alcoholic cardiomyopathy	1	Number	1990	13.875470211422831	29.517588784210886	2.7255075421432178
1	Deaths	148	Morocco	1	Male	22	All ages	938	Alcoholic cardiomyopathy	2	Percent	1990	8.511726517166764e-05	0.00018237281681504129	4.199216757042204e-06
1	Deaths	148	Morocco	2	Female	22	All ages	938	Alcoholic cardiomyopathy	2	Percent	1990	6.533602434052779e-05	0.0002676035656418572	1.480934705024381e-05
1	Deaths	148	Morocco	3	Both	22	All ages	938	Alcoholic cardiomyopathy	2	Percent	1990	7.601651518831655e-05	0.00016217915833631442	1.4958263348128674e-05
1	Deaths	148	Morocco	1	Male	22	All ages	938	Alcoholic cardiomyopathy	3	Rate	1990	0.06629626389651411	0.14687360708964084	0.003231296296396902
1	Deaths	148	Morocco	2	Female	22	All ages	938	Alcoholic cardiomyopathy	3	Rate	1990	0.04319513070976931	0.17077302999383814	0.00950212067485075
1	Deaths	148	Morocco	3	Both	22	All ages	938	Alcoholic cardiomyopathy	3	Rate	1990	0.054720428445491166	0.11640795449368921	0.010748532349895876
1	Deaths	148	Morocco	1	Male	27	Age-standardized	938	Alcoholic cardiomyopathy	3	Rate	1990	0.11176852056450616	0.24806637989492958	0.0054403189976622865
1	Deaths	148	Morocco	2	Female	27	Age-standardized	938	Alcoholic cardiomyopathy	3	Rate	1990	0.08953759543147334	0.3634437505082546	0.017611339851539193
1	Deaths	148	Morocco	3	Both	27	Age-standardized	938	Alcoholic cardiomyopathy	3	Rate	1990	0.10165068409645962	0.22341790295621983	0.01910172944682661
1	Deaths	19	Timor-Leste	1	Male	22	All ages	938	Alcoholic cardiomyopathy	1	Number	1992	0.2090073430496021	0.4791200494416655	0.023721780190687734
1	Deaths	19	Timor-Leste	2	Female	22	All ages	938	Alcoholic cardiomyopathy	1	Number	1992	0.0307239143077009	0.06805148229778661	0.0021921470858582504
1	Deaths	19	Timor-Leste	3	Both	22	All ages	938	Alcoholic cardiomyopathy	1	Number	1992	0.23973125735730316	0.5235314864200352	0.047303740337132416
1	Deaths	19	Timor-Leste	1	Male	22	All ages	938	Alcoholic cardiomyopathy	2	Percent	1992	5.055101009392784e-05	0.00012039782904579708	5.556731505950897e-06
1	Deaths	19	Timor-Leste	2	Female	22	All ages	938	Alcoholic cardiomyopathy	2	Percent	1992	8.394482651433016e-06	1.8513669867154476e-05	6.115220425446998e-07
1	Deaths	19	Timor-Leste	3	Both	22	All ages	938	Alcoholic cardiomyopathy	2	Percent	1992	3.0744025575895415e-05	6.859941053602692e-05	6.404966080070015e-06
1	Deaths	19	Timor-Leste	1	Male	22	All ages	938	Alcoholic cardiomyopathy	3	Rate	1992	0.04969764776025953	0.11392489423866374	0.005640551470401297
1	Deaths	19	Timor-Leste	2	Female	22	All ages	938	Alcoholic cardiomyopathy	3	Rate	1992	0.007802332599503642	0.017281661882629362	0.0005566953643862913
1	Deaths	19	Timor-Leste	3	Both	22	All ages	938	Alcoholic cardiomyopathy	3	Rate	1992	0.02943884845596395	0.06428933907301951	0.005808869725776237
1	Deaths	19	Timor-Leste	1	Male	27	Age-standardized	938	Alcoholic cardiomyopathy	3	Rate	1992	0.09696902584686928	0.24218209988207168	0.011352044666114877
1	Deaths	19	Timor-Leste	2	Female	27	Age-standardized	938	Alcoholic cardiomyopathy	3	Rate	1992	0.020506407531479236	0.045967677169357526	0.0013214503480366664
1	Deaths	19	Timor-Leste	3	Both	27	Age-standardized	938	Alcoholic cardiomyopathy	3	Rate	1992	0.059625979299554405	0.13446113565443904	0.012720618343378978
1	Deaths	19	Timor-Leste	1	Male	22	All ages	938	Alcoholic cardiomyopathy	1	Number	1991	0.20543358049308982	0.47091356556200553	0.0239845765739436
1	Deaths	19	Timor-Leste	2	Female	22	All ages	938	Alcoholic cardiomyopathy	1	Number	1991	0.030139992241464086	0.0662374393488176	0.002183348205278665
1	Deaths	19	Timor-Leste	3	Both	22	All ages	938	Alcoholic cardiomyopathy	1	Number	1991	0.2355735727345538	0.5243327232976399	0.04671698762052896
1	Deaths	19	Timor-Leste	1	Male	22	All ages	938	Alcoholic cardiomyopathy	2	Percent	1991	4.8303649574442664e-05	0.00011466897904005207	5.439143168726789e-06
1	Deaths	19	Timor-Leste	2	Female	22	All ages	938	Alcoholic cardiomyopathy	2	Percent	1991	8.046267696879956e-06	1.7779730014887126e-05	5.866717977261924e-07
1	Deaths	19	Timor-Leste	3	Both	22	All ages	938	Alcoholic cardiomyopathy	2	Percent	1991	2.9438107347412746e-05	6.551001508217074e-05	6.206007247708653e-06
1	Deaths	19	Timor-Leste	1	Male	22	All ages	938	Alcoholic cardiomyopathy	3	Rate	1991	0.049781567776862115	0.11411384411837852	0.005812047969223206
1	Deaths	19	Timor-Leste	2	Female	22	All ages	938	Alcoholic cardiomyopathy	3	Rate	1991	0.007806608673617559	0.017156267473331585	0.0005655125887327636
1	Deaths	19	Timor-Leste	3	Both	22	All ages	938	Alcoholic cardiomyopathy	3	Rate	1991	0.02949266787022645	0.06564391193036571	0.005848740093364667
1	Deaths	19	Timor-Leste	1	Male	27	Age-standardized	938	Alcoholic cardiomyopathy	3	Rate	1991	0.09809679363670357	0.2410858998518777	0.01188728268783924
1	Deaths	19	Timor-Leste	2	Female	27	Age-standardized	938	Alcoholic cardiomyopathy	3	Rate	1991	0.020647079252340866	0.046683095435252106	0.0013536391977572882
1	Deaths	19	Timor-Leste	3	Both	27	Age-standardized	938	Alcoholic cardiomyopathy	3	Rate	1991	0.06022366323013564	0.13656553100118762	0.013022263188251662
1	Deaths	190	Uganda	1	Male	22	All ages	938	Alcoholic cardiomyopathy	1	Number	1990	0.14476881238585848	0.8029580122380049	0.024308381409766364
1	Deaths	190	Uganda	2	Female	22	All ages	938	Alcoholic cardiomyopathy	1	Number	1990	0.009309324753947855	0.028936686455822987	0.00010359857748144693
1	Deaths	190	Uganda	3	Both	22	All ages	938	Alcoholic cardiomyopathy	1	Number	1990	0.15407813713980648	0.812579797119686	0.029222513357503567
1	Deaths	190	Uganda	1	Male	22	All ages	938	Alcoholic cardiomyopathy	2	Percent	1990	9.124709784782105e-07	5.2897684958168e-06	1.53167252937045e-07
1	Deaths	190	Uganda	2	Female	22	All ages	938	Alcoholic cardiomyopathy	2	Percent	1990	7.060693277281761e-08	2.1621999235563995e-07	8.092108143799381e-10
1	Deaths	190	Uganda	3	Both	22	All ages	938	Alcoholic cardiomyopathy	2	Percent	1990	5.274360420051267e-07	2.8927088134950623e-06	1.0161504946881052e-07
1	Deaths	190	Uganda	1	Male	22	All ages	938	Alcoholic cardiomyopathy	3	Rate	1990	0.001700296565278479	0.009430668994038646	0.00028549973393677126
1	Deaths	190	Uganda	2	Female	22	All ages	938	Alcoholic cardiomyopathy	3	Rate	1990	0.00010606987294171662	0.0003297028234428943	1.1803958118164935e-06
1	Deaths	190	Uganda	3	Both	22	All ages	938	Alcoholic cardiomyopathy	3	Rate	1990	0.0008910925762041457	0.004699458587883939	0.00016900492953954863
1	Deaths	190	Uganda	1	Male	27	Age-standardized	938	Alcoholic cardiomyopathy	3	Rate	1990	0.003742076666652083	0.02086843548053257	0.000640658462205354
1	Deaths	190	Uganda	2	Female	27	Age-standardized	938	Alcoholic cardiomyopathy	3	Rate	1990	0.00023618748432630834	0.0008011315024520268	2.6735704350065553e-06
1	Deaths	190	Uganda	3	Both	27	Age-standardized	938	Alcoholic cardiomyopathy	3	Rate	1990	0.001959192172445185	0.010398805869069105	0.0003700414276819465
1	Deaths	197	Eswatini	1	Male	22	All ages	938	Alcoholic cardiomyopathy	1	Number	1990	0.012572289608409223	0.047139497793672124	0.0017071355011670356
1	Deaths	197	Eswatini	2	Female	22	All ages	938	Alcoholic cardiomyopathy	1	Number	1990	0.0053841972003596476	0.01156864532724731	0.00017929100418312307
1	Deaths	197	Eswatini	3	Both	22	All ages	938	Alcoholic cardiomyopathy	1	Number	1990	0.01795648680876889	0.05125863606913155	0.0031869357125741903
1	Deaths	197	Eswatini	1	Male	22	All ages	938	Alcoholic cardiomyopathy	2	Percent	1990	3.3464968004079966e-06	1.2456037009396787e-05	4.413164935291253e-07
1	Deaths	197	Eswatini	2	Female	22	All ages	938	Alcoholic cardiomyopathy	2	Percent	1990	1.8846227154754134e-06	3.924535924731659e-06	6.047752566728332e-08
1	Deaths	197	Eswatini	3	Both	22	All ages	938	Alcoholic cardiomyopathy	2	Percent	1990	2.7133777362631463e-06	7.609661367969352e-06	4.80207285691548e-07
1	Deaths	197	Eswatini	1	Male	22	All ages	938	Alcoholic cardiomyopathy	3	Rate	1990	0.0032811221048999854	0.012302488491932845	0.0004455290327699826
1	Deaths	197	Eswatini	2	Female	22	All ages	938	Alcoholic cardiomyopathy	3	Rate	1990	0.0012721975794257997	0.0027334813408350896	4.2363526640397626e-05
1	Deaths	197	Eswatini	3	Both	22	All ages	938	Alcoholic cardiomyopathy	3	Rate	1990	0.0022267727429490665	0.006356551526757902	0.00039520991237693636
1	Deaths	197	Eswatini	1	Male	27	Age-standardized	938	Alcoholic cardiomyopathy	3	Rate	1990	0.02018828262652076	0.07671155145999022	0.00305506678149871
1	Deaths	197	Eswatini	2	Female	27	Age-standardized	938	Alcoholic cardiomyopathy	3	Rate	1990	0.004243447992110174	0.00890048710010427	0.0001813067558977961
1	Deaths	197	Eswatini	3	Both	27	Age-standardized	938	Alcoholic cardiomyopathy	3	Rate	1990	0.008093887172224876	0.021248699189393826	0.0015124646927174219
1	Deaths	52	Romania	1	Male	22	All ages	938	Alcoholic cardiomyopathy	1	Number	1990	575.567694777958	801.9786452474924	442.41156476790593
1	Deaths	52	Romania	2	Female	22	All ages	938	Alcoholic cardiomyopathy	1	Number	1990	139.7462819489291	213.9053327140568	102.15228033920272
1	Deaths	52	Romania	3	Both	22	All ages	938	Alcoholic cardiomyopathy	1	Number	1990	715.3139767268876	934.5460862477521	567.9100345751918
1	Deaths	52	Romania	1	Male	22	All ages	938	Alcoholic cardiomyopathy	2	Percent	1990	0.004328437207240077	0.006004960110960178	0.0033143118596250863
1	Deaths	52	Romania	2	Female	22	All ages	938	Alcoholic cardiomyopathy	2	Percent	1990	0.0012096833704167873	0.0018463493104858661	0.0008854427335184123
1	Deaths	52	Romania	3	Both	22	All ages	938	Alcoholic cardiomyopathy	2	Percent	1990	0.0028784923953290163	0.0037556601868958604	0.0022826347974282675
1	Deaths	52	Romania	1	Male	22	All ages	938	Alcoholic cardiomyopathy	3	Rate	1990	4.997287678393326	6.963069745907057	3.8411778170529014
1	Deaths	52	Romania	2	Female	22	All ages	938	Alcoholic cardiomyopathy	3	Rate	1990	1.1780820020452178	1.8032538619096738	0.861158960776305
1	Deaths	52	Romania	3	Both	22	All ages	938	Alcoholic cardiomyopathy	3	Rate	1990	3.059540034797326	3.997239335825044	2.4290640802190593
1	Deaths	52	Romania	1	Male	27	Age-standardized	938	Alcoholic cardiomyopathy	3	Rate	1990	4.594300383382351	6.3336189929422035	3.6409040950394336
1	Deaths	52	Romania	2	Female	27	Age-standardized	938	Alcoholic cardiomyopathy	3	Rate	1990	1.0183849338537523	1.564096806383951	0.7488899125615927
1	Deaths	52	Romania	3	Both	27	Age-standardized	938	Alcoholic cardiomyopathy	3	Rate	1990	2.7073509948407675	3.518316892193203	2.1798407048575035
1	Deaths	67	Japan	1	Male	22	All ages	938	Alcoholic cardiomyopathy	1	Number	1994	616.0082940822228	658.3371432454078	581.772662846539
1	Deaths	67	Japan	2	Female	22	All ages	938	Alcoholic cardiomyopathy	1	Number	1994	55.0813001992725	62.301102357144956	49.21474486041756
1	Deaths	67	Japan	3	Both	22	All ages	938	Alcoholic cardiomyopathy	1	Number	1994	671.0895942814946	715.7251966122418	634.1919581093795
1	Deaths	67	Japan	1	Male	22	All ages	938	Alcoholic cardiomyopathy	2	Percent	1994	0.0012892962281547842	0.0013776856804085704	0.0012186808983909864
1	Deaths	67	Japan	2	Female	22	All ages	938	Alcoholic cardiomyopathy	2	Percent	1994	0.00013736097914615904	0.0001552808047992546	0.00012271153189785268
1	Deaths	67	Japan	3	Both	22	All ages	938	Alcoholic cardiomyopathy	2	Percent	1994	0.0007636578196845386	0.0008139565723732881	0.0007212820850245464
1	Deaths	67	Japan	1	Male	22	All ages	938	Alcoholic cardiomyopathy	3	Rate	1994	0.9853298416199137	1.0530365245373132	0.9305685836510196
1	Deaths	67	Japan	2	Female	22	All ages	938	Alcoholic cardiomyopathy	3	Rate	1994	0.0850223713002635	0.09616671062341522	0.07596687616000437
1	Deaths	67	Japan	3	Both	22	All ages	938	Alcoholic cardiomyopathy	3	Rate	1994	0.5271615413770909	0.5622241814857701	0.4981773119635971
1	Deaths	67	Japan	1	Male	27	Age-standardized	938	Alcoholic cardiomyopathy	3	Rate	1994	0.7392418026372952	0.7890887182261177	0.6990131418988015
1	Deaths	67	Japan	2	Female	27	Age-standardized	938	Alcoholic cardiomyopathy	3	Rate	1994	0.05618315753328132	0.06370213080619329	0.050691143096211456
1	Deaths	67	Japan	3	Both	27	Age-standardized	938	Alcoholic cardiomyopathy	3	Rate	1994	0.37375742860686456	0.39847426117936535	0.353390327175928
1	Deaths	19	Timor-Leste	1	Male	22	All ages	938	Alcoholic cardiomyopathy	1	Number	1994	0.21483171911406154	0.5020391862926591	0.02406659721365062
1	Deaths	19	Timor-Leste	2	Female	22	All ages	938	Alcoholic cardiomyopathy	1	Number	1994	0.031367253630689367	0.06381729471671761	0.002298569638301932
1	Deaths	19	Timor-Leste	3	Both	22	All ages	938	Alcoholic cardiomyopathy	1	Number	1994	0.24619897274475108	0.5430458419621846	0.05029191393534717
1	Deaths	19	Timor-Leste	1	Male	22	All ages	938	Alcoholic cardiomyopathy	2	Percent	1994	5.391619071897426e-05	0.00012832392848786606	5.878351276543815e-06
1	Deaths	19	Timor-Leste	2	Female	22	All ages	938	Alcoholic cardiomyopathy	2	Percent	1994	8.96030342814347e-06	1.8845509481021387e-05	6.883472077991477e-07
1	Deaths	19	Timor-Leste	3	Both	22	All ages	938	Alcoholic cardiomyopathy	2	Percent	1994	3.2869271367333545e-05	7.30050117674219e-05	6.896270282923473e-06
1	Deaths	19	Timor-Leste	1	Male	22	All ages	938	Alcoholic cardiomyopathy	3	Rate	1994	0.04956847805332168	0.11583633222449179	0.005552925800354451
1	Deaths	19	Timor-Leste	2	Female	22	All ages	938	Alcoholic cardiomyopathy	3	Rate	1994	0.0076991316482639995	0.015664034832152247	0.0005641867935379153
1	Deaths	19	Timor-Leste	3	Both	22	All ages	938	Alcoholic cardiomyopathy	3	Rate	1994	0.029280930010492083	0.0645855143655244	0.005981316638397661
1	Deaths	19	Timor-Leste	1	Male	27	Age-standardized	938	Alcoholic cardiomyopathy	3	Rate	1994	0.09408409772931811	0.2229738783016111	0.010733060598979681
1	Deaths	19	Timor-Leste	2	Female	27	Age-standardized	938	Alcoholic cardiomyopathy	3	Rate	1994	0.020173583192480072	0.043798615509368	0.0013141395494796668
1	Deaths	19	Timor-Leste	3	Both	27	Age-standardized	938	Alcoholic cardiomyopathy	3	Rate	1994	0.05803320950811253	0.125225040297175	0.012218483165626341
1	Deaths	20	Viet Nam	1	Male	22	All ages	938	Alcoholic cardiomyopathy	1	Number	1992	19.913453366077228	40.06768796706028	2.1851469119132507
1	Deaths	20	Viet Nam	2	Female	22	All ages	938	Alcoholic cardiomyopathy	1	Number	1992	4.409832489577101	10.359610433789108	0.28080801244839987
1	Deaths	20	Viet Nam	3	Both	22	All ages	938	Alcoholic cardiomyopathy	1	Number	1992	24.323285855654323	47.46608717614192	4.518607108500665
1	Deaths	20	Viet Nam	1	Male	22	All ages	938	Alcoholic cardiomyopathy	2	Percent	1992	8.332174694465452e-05	0.0001665590454153191	8.320311254980394e-06
1	Deaths	20	Viet Nam	2	Female	22	All ages	938	Alcoholic cardiomyopathy	2	Percent	1992	2.273231761401082e-05	5.236435241912118e-05	1.5008396572051224e-06
1	Deaths	20	Viet Nam	3	Both	22	All ages	938	Alcoholic cardiomyopathy	2	Percent	1992	5.616840874988084e-05	0.00010584189023327163	1.0961741686805025e-05
1	Deaths	20	Viet Nam	1	Male	22	All ages	938	Alcoholic cardiomyopathy	3	Rate	1992	0.057718901271966556	0.11613570401135745	0.006333621625283614
1	Deaths	20	Viet Nam	2	Female	22	All ages	938	Alcoholic cardiomyopathy	3	Rate	1992	0.012119789767176004	0.02847189792903174	0.000771760397669783
1	Deaths	20	Viet Nam	3	Both	22	All ages	938	Alcoholic cardiomyopathy	3	Rate	1992	0.03431317735308553	0.06696102973905374	0.0063744581230933016
1	Deaths	20	Viet Nam	1	Male	27	Age-standardized	938	Alcoholic cardiomyopathy	3	Rate	1992	0.10324033929798557	0.20232853035468326	0.01133633418680732
1	Deaths	20	Viet Nam	2	Female	27	Age-standardized	938	Alcoholic cardiomyopathy	3	Rate	1992	0.01890555019279258	0.04516112051021067	0.0011605491758831755
1	Deaths	20	Viet Nam	3	Both	27	Age-standardized	938	Alcoholic cardiomyopathy	3	Rate	1992	0.05540223152029155	0.10546378577544913	0.011478776089883104
1	Deaths	165	Pakistan	1	Male	22	All ages	938	Alcoholic cardiomyopathy	1	Number	1991	57.47342111649739	180.21260960462354	8.857662645919472
1	Deaths	165	Pakistan	2	Female	22	All ages	938	Alcoholic cardiomyopathy	1	Number	1991	7.84852329779362	19.015480746025084	0.7589726983225554
1	Deaths	165	Pakistan	3	Both	22	All ages	938	Alcoholic cardiomyopathy	1	Number	1991	65.32194441429104	188.63693741057858	15.621112747118156
1	Deaths	165	Pakistan	1	Male	22	All ages	938	Alcoholic cardiomyopathy	2	Percent	1991	0.00010044843440224684	0.00031761369049718364	1.5046507375068539e-05
1	Deaths	165	Pakistan	2	Female	22	All ages	938	Alcoholic cardiomyopathy	2	Percent	1991	1.642285619895183e-05	3.884017457397399e-05	1.5795762730248129e-06
1	Deaths	165	Pakistan	3	Both	22	All ages	938	Alcoholic cardiomyopathy	2	Percent	1991	6.219072802336384e-05	0.00017786588456834943	1.4859521920477739e-05
1	Deaths	165	Pakistan	1	Male	22	All ages	938	Alcoholic cardiomyopathy	3	Rate	1991	0.09663666453611233	0.30301216042523843	0.014893405630973853
1	Deaths	165	Pakistan	2	Female	22	All ages	938	Alcoholic cardiomyopathy	3	Rate	1991	0.014512697179119809	0.03516150788009062	0.001403415715294005
1	Deaths	165	Pakistan	3	Both	22	All ages	938	Alcoholic cardiomyopathy	3	Rate	1991	0.05752494830022022	0.16612074501691293	0.013756536355848082
1	Deaths	165	Pakistan	1	Male	27	Age-standardized	938	Alcoholic cardiomyopathy	3	Rate	1991	0.17161786664486617	0.5284903353594417	0.025702151410409133
1	Deaths	165	Pakistan	2	Female	27	Age-standardized	938	Alcoholic cardiomyopathy	3	Rate	1991	0.02968589411329705	0.07150353468532047	0.0027628191966190836
1	Deaths	165	Pakistan	3	Both	27	Age-standardized	938	Alcoholic cardiomyopathy	3	Rate	1991	0.10724005132910959	0.30205948785413	0.025154433437082974
1	Deaths	141	Egypt	1	Male	22	All ages	938	Alcoholic cardiomyopathy	1	Number	1991	0.4367559929254367	0.909359825892397	0.03996176353999986
1	Deaths	141	Egypt	2	Female	22	All ages	938	Alcoholic cardiomyopathy	1	Number	1991	0.16136214102636037	0.6759678032065498	0.0390385825943637
1	Deaths	141	Egypt	3	Both	22	All ages	938	Alcoholic cardiomyopathy	1	Number	1991	0.5981181339517972	1.1770921104985033	0.179333765839224
1	Deaths	141	Egypt	1	Male	22	All ages	938	Alcoholic cardiomyopathy	2	Percent	1991	1.855526798270698e-06	3.854297713521839e-06	1.6838520147458647e-07
1	Deaths	141	Egypt	2	Female	22	All ages	938	Alcoholic cardiomyopathy	2	Percent	1991	7.42488235987113e-07	3.0864436689521817e-06	1.8130145654914817e-07
1	Deaths	141	Egypt	3	Both	22	All ages	938	Alcoholic cardiomyopathy	2	Percent	1991	1.3222448636886694e-06	2.6226689632455693e-06	3.94987322939188e-07
1	Deaths	141	Egypt	1	Male	22	All ages	938	Alcoholic cardiomyopathy	3	Rate	1991	0.0015102251175814075	0.003144405737362396	0.00013818072337535135
1	Deaths	141	Egypt	2	Female	22	All ages	938	Alcoholic cardiomyopathy	3	Rate	1991	0.0005865153531631961	0.002456992032349596	0.0001418965310678629
1	Deaths	141	Egypt	3	Both	22	All ages	938	Alcoholic cardiomyopathy	3	Rate	1991	0.0010598930513557132	0.0020858617686109813	0.0003177877437532506
1	Deaths	141	Egypt	1	Male	27	Age-standardized	938	Alcoholic cardiomyopathy	3	Rate	1991	0.002473822363644333	0.005461704328000087	0.00025291202958407054
1	Deaths	141	Egypt	2	Female	27	Age-standardized	938	Alcoholic cardiomyopathy	3	Rate	1991	0.001472579292334895	0.006810056963788031	0.00034915579632571346
1	Deaths	141	Egypt	3	Both	27	Age-standardized	938	Alcoholic cardiomyopathy	3	Rate	1991	0.001917084501347153	0.0043215831605295674	0.0006805321224416389
1	Deaths	87	Luxembourg	1	Male	22	All ages	938	Alcoholic cardiomyopathy	1	Number	1990	4.216644346314843	4.768222854344388	3.7631409224158863
1	Deaths	87	Luxembourg	2	Female	22	All ages	938	Alcoholic cardiomyopathy	1	Number	1990	2.4559126955989607	2.7750434068435967	2.129731424417531
1	Deaths	87	Luxembourg	3	Both	22	All ages	938	Alcoholic cardiomyopathy	1	Number	1990	6.672557041913807	7.289367598025433	6.133848028280303
1	Deaths	87	Luxembourg	1	Male	22	All ages	938	Alcoholic cardiomyopathy	2	Percent	1990	0.0021362652149473937	0.00241494249316408	0.001918759528978835
1	Deaths	87	Luxembourg	2	Female	22	All ages	938	Alcoholic cardiomyopathy	2	Percent	1990	0.0013134599930701612	0.001485079038160074	0.0011444359361942019
1	Deaths	87	Luxembourg	3	Both	22	All ages	938	Alcoholic cardiomyopathy	2	Percent	1990	0.0017359914341017768	0.0019027352961354595	0.0016013673480307856
1	Deaths	87	Luxembourg	1	Male	22	All ages	938	Alcoholic cardiomyopathy	3	Rate	1990	2.2577897137108573	2.553130790513189	2.0149626499328623
1	Deaths	87	Luxembourg	2	Female	22	All ages	938	Alcoholic cardiomyopathy	3	Rate	1990	1.2632261999264252	1.427374655353119	1.0954512100336355
1	Deaths	87	Luxembourg	3	Both	22	All ages	938	Alcoholic cardiomyopathy	3	Rate	1990	1.7505198455768758	1.912337738275628	1.6091915941384864
1	Deaths	87	Luxembourg	1	Male	27	Age-standardized	938	Alcoholic cardiomyopathy	3	Rate	1990	1.8872191052123921	2.116039646316805	1.6894182682633725
1	Deaths	87	Luxembourg	2	Female	27	Age-standardized	938	Alcoholic cardiomyopathy	3	Rate	1990	0.7844212048861464	0.8827052695134024	0.6881943743084249
1	Deaths	87	Luxembourg	3	Both	27	Age-standardized	938	Alcoholic cardiomyopathy	3	Rate	1990	1.28205733443318	1.398296522012668	1.1728481080979927
1	Deaths	116	Saint Lucia	1	Male	22	All ages	938	Alcoholic cardiomyopathy	1	Number	1990	0.8746383819866749	1.041214073347391	0.6922115754630948
1	Deaths	116	Saint Lucia	2	Female	22	All ages	938	Alcoholic cardiomyopathy	1	Number	1990	0.2661701816304979	0.33289634695803444	0.19532713679339178
1	Deaths	116	Saint Lucia	3	Both	22	All ages	938	Alcoholic cardiomyopathy	1	Number	1990	1.140808563617173	1.3436439298817	0.9368621471991918
1	Deaths	116	Saint Lucia	1	Male	22	All ages	938	Alcoholic cardiomyopathy	2	Percent	1990	0.0018529115541621745	0.0022062517423452185	0.0014714228997935092
1	Deaths	116	Saint Lucia	2	Female	22	All ages	938	Alcoholic cardiomyopathy	2	Percent	1990	0.0005984939810837536	0.0007378451484858804	0.0004446445746791461
1	Deaths	116	Saint Lucia	3	Both	22	All ages	938	Alcoholic cardiomyopathy	2	Percent	1990	0.0012443897582487796	0.0014403518767787805	0.0010321215217585988
1	Deaths	116	Saint Lucia	1	Male	22	All ages	938	Alcoholic cardiomyopathy	3	Rate	1990	1.3136778330428305	1.5638689952089695	1.0396788217731983
1	Deaths	116	Saint Lucia	2	Female	22	All ages	938	Alcoholic cardiomyopathy	3	Rate	1990	0.3802971547336852	0.47563379486709745	0.27907842234531116
1	Deaths	116	Saint Lucia	3	Both	22	All ages	938	Alcoholic cardiomyopathy	3	Rate	1990	0.8353323626275926	0.983854166486561	0.6859970163573201
1	Deaths	116	Saint Lucia	1	Male	27	Age-standardized	938	Alcoholic cardiomyopathy	3	Rate	1990	2.2062675064391675	2.61742403027126	1.756667613330468
1	Deaths	116	Saint Lucia	2	Female	27	Age-standardized	938	Alcoholic cardiomyopathy	3	Rate	1990	0.5508165546830267	0.6865942745999749	0.40212495870554993
1	Deaths	116	Saint Lucia	3	Both	27	Age-standardized	938	Alcoholic cardiomyopathy	3	Rate	1990	1.28698559547865	1.50593959984791	1.05547378386686
1	Deaths	67	Japan	1	Male	22	All ages	938	Alcoholic cardiomyopathy	1	Number	1992	613.6150035811863	665.7797693956505	574.7591095814338
1	Deaths	67	Japan	2	Female	22	All ages	938	Alcoholic cardiomyopathy	1	Number	1992	57.44060481106731	67.44918098589349	49.93573118108605
1	Deaths	67	Japan	3	Both	22	All ages	938	Alcoholic cardiomyopathy	1	Number	1992	671.0556083922538	727.318360626059	626.1605810844829
1	Deaths	67	Japan	1	Male	22	All ages	938	Alcoholic cardiomyopathy	2	Percent	1992	0.0013233454711204878	0.0014366717385731924	0.0012385143418421583
1	Deaths	67	Japan	2	Female	22	All ages	938	Alcoholic cardiomyopathy	2	Percent	1992	0.00014759465904074396	0.00017356247978685596	0.00012852740360767508
1	Deaths	67	Japan	3	Both	22	All ages	938	Alcoholic cardiomyopathy	2	Percent	1992	0.000786828830379455	0.0008537123112235765	0.0007352841072986881
1	Deaths	67	Japan	1	Male	22	All ages	938	Alcoholic cardiomyopathy	3	Rate	1992	0.9864389056242798	1.0702982542416561	0.9239747133694087
1	Deaths	67	Japan	2	Female	22	All ages	938	Alcoholic cardiomyopathy	3	Rate	1992	0.0892105964423451	0.10475484520211538	0.07755483036959548
1	Deaths	67	Japan	3	Both	22	All ages	938	Alcoholic cardiomyopathy	3	Rate	1992	0.5300902164149186	0.5745341255853837	0.4946260694144227
1	Deaths	67	Japan	1	Male	27	Age-standardized	938	Alcoholic cardiomyopathy	3	Rate	1992	0.7676322439790794	0.8322341525575355	0.7191834084233109
1	Deaths	67	Japan	2	Female	27	Age-standardized	938	Alcoholic cardiomyopathy	3	Rate	1992	0.06153105529547371	0.07252199678335183	0.053901888611626106
1	Deaths	67	Japan	3	Both	27	Age-standardized	938	Alcoholic cardiomyopathy	3	Rate	1992	0.38865745815127006	0.42086378168253996	0.3634335369612861
1	Deaths	217	Sierra Leone	1	Male	22	All ages	938	Alcoholic cardiomyopathy	1	Number	1991	2.954975582113956	7.245206890156454	0.22142996844448445
1	Deaths	217	Sierra Leone	2	Female	22	All ages	938	Alcoholic cardiomyopathy	1	Number	1991	0.24997842536175416	0.7312502158621101	0.0061934348805322914
1	Deaths	217	Sierra Leone	3	Both	22	All ages	938	Alcoholic cardiomyopathy	1	Number	1991	3.204954007475706	7.445502923052995	0.36344757463646454
1	Deaths	217	Sierra Leone	1	Male	22	All ages	938	Alcoholic cardiomyopathy	2	Percent	1991	7.073153489013411e-05	0.00017315600966348585	5.359645870651331e-06
1	Deaths	217	Sierra Leone	2	Female	22	All ages	938	Alcoholic cardiomyopathy	2	Percent	1991	7.24322236093673e-06	2.072129460037497e-05	1.8595462449843276e-07
1	Deaths	217	Sierra Leone	3	Both	22	All ages	938	Alcoholic cardiomyopathy	2	Percent	1991	4.196910603052602e-05	9.852527508671055e-05	4.821773565831852e-06
1	Deaths	217	Sierra Leone	1	Male	22	All ages	938	Alcoholic cardiomyopathy	3	Rate	1991	0.1418890749186366	0.3478931296288417	0.01063240372340891
1	Deaths	217	Sierra Leone	2	Female	22	All ages	938	Alcoholic cardiomyopathy	3	Rate	1991	0.011576338199987104	0.03386372162070789	0.0002868139388144489
1	Deaths	217	Sierra Leone	3	Both	22	All ages	938	Alcoholic cardiomyopathy	3	Rate	1991	0.07555313593221165	0.17551924087427503	0.008567862111808969
1	Deaths	217	Sierra Leone	1	Male	27	Age-standardized	938	Alcoholic cardiomyopathy	3	Rate	1991	0.2620449005685029	0.6559855640376949	0.019886902697911074
1	Deaths	217	Sierra Leone	2	Female	27	Age-standardized	938	Alcoholic cardiomyopathy	3	Rate	1991	0.05220855379523195	0.1532423590598169	0.0012992509719772505
1	Deaths	217	Sierra Leone	3	Both	27	Age-standardized	938	Alcoholic cardiomyopathy	3	Rate	1991	0.1657783257118454	0.37132783179790535	0.021235371306642162
1	Deaths	149	Palestine	1	Male	22	All ages	938	Alcoholic cardiomyopathy	1	Number	1990	0.0998468587921548	0.3108287035736206	0.014775892582049005
1	Deaths	149	Palestine	2	Female	22	All ages	938	Alcoholic cardiomyopathy	1	Number	1990	0.4082740199964765	0.7683478922665916	0.040282184996850816
1	Deaths	149	Palestine	3	Both	22	All ages	938	Alcoholic cardiomyopathy	1	Number	1990	0.5081208787886312	0.9210036193890917	0.07216613287767362
1	Deaths	149	Palestine	1	Male	22	All ages	938	Alcoholic cardiomyopathy	2	Percent	1990	1.5375465125562924e-05	4.739866529316116e-05	2.3583378255924803e-06
1	Deaths	149	Palestine	2	Female	22	All ages	938	Alcoholic cardiomyopathy	2	Percent	1990	7.468171581007788e-05	0.0001330992794513293	7.352523663094147e-06
1	Deaths	149	Palestine	3	Both	22	All ages	938	Alcoholic cardiomyopathy	2	Percent	1990	4.251716139514234e-05	7.731585484470366e-05	6.602538545721823e-06
1	Deaths	149	Palestine	1	Male	22	All ages	938	Alcoholic cardiomyopathy	3	Rate	1990	0.009711401724930221	0.03023212191708793	0.0014371471515934083
1	Deaths	149	Palestine	2	Female	22	All ages	938	Alcoholic cardiomyopathy	3	Rate	1990	0.04007490221145234	0.07541862851627175	0.0039539734236000625
1	Deaths	149	Palestine	3	Both	22	All ages	938	Alcoholic cardiomyopathy	3	Rate	1990	0.024823706108928895	0.04499465408207542	0.0035255998097226075
1	Deaths	149	Palestine	1	Male	27	Age-standardized	938	Alcoholic cardiomyopathy	3	Rate	1990	0.024261709703813843	0.07361386950536263	0.0035276664255244243
1	Deaths	149	Palestine	2	Female	27	Age-standardized	938	Alcoholic cardiomyopathy	3	Rate	1990	0.1017279396345005	0.1927135430478316	0.010127301103183805
1	Deaths	149	Palestine	3	Both	27	Age-standardized	938	Alcoholic cardiomyopathy	3	Rate	1990	0.07232263417153655	0.12781561390761484	0.00875396860110911
1	Deaths	213	Niger	1	Male	22	All ages	938	Alcoholic cardiomyopathy	1	Number	1990	3.7349423421952435	9.85304966373743	0.2948782107591559
1	Deaths	213	Niger	2	Female	22	All ages	938	Alcoholic cardiomyopathy	1	Number	1990	0.21720257006492324	0.7703141641981228	0.0057778859655267245
1	Deaths	213	Niger	3	Both	22	All ages	938	Alcoholic cardiomyopathy	1	Number	1990	3.95214491226017	10.06961392780876	0.42606714886718144
1	Deaths	213	Niger	1	Male	22	All ages	938	Alcoholic cardiomyopathy	2	Percent	1990	4.42567848357235e-05	0.00011727486512069931	3.481772798787808e-06
1	Deaths	213	Niger	2	Female	22	All ages	938	Alcoholic cardiomyopathy	2	Percent	1990	2.78771244623063e-06	9.829738264069139e-06	7.20881016017618e-08
1	Deaths	213	Niger	3	Both	22	All ages	938	Alcoholic cardiomyopathy	2	Percent	1990	2.4334192907641254e-05	6.155010803322477e-05	2.5981802950803823e-06
1	Deaths	213	Niger	1	Male	22	All ages	938	Alcoholic cardiomyopathy	3	Rate	1990	0.0937262924659267	0.2472567793166965	0.007399804037456022
1	Deaths	213	Niger	2	Female	22	All ages	938	Alcoholic cardiomyopathy	3	Rate	1990	0.005366619869362796	0.01903284706991065	0.00014275944164122794
1	Deaths	213	Niger	3	Both	22	All ages	938	Alcoholic cardiomyopathy	3	Rate	1990	0.04920355573954828	0.12536504130596862	0.005304466099672387
1	Deaths	213	Niger	1	Male	27	Age-standardized	938	Alcoholic cardiomyopathy	3	Rate	1990	0.21116755043975974	0.5602255227153036	0.01724800609997506
1	Deaths	213	Niger	2	Female	27	Age-standardized	938	Alcoholic cardiomyopathy	3	Rate	1990	0.05908585124210304	0.21132327178896407	0.0015569664576168582
1	Deaths	213	Niger	3	Both	27	Age-standardized	938	Alcoholic cardiomyopathy	3	Rate	1990	0.15633760184677456	0.3866918997031231	0.01722003953322046
1	Deaths	155	Turkey	2	Female	22	All ages	938	Alcoholic cardiomyopathy	3	Rate	1990	0.0016284866975906627	0.0038716941263519686	0.00016663690089029399
1	Deaths	155	Turkey	3	Both	22	All ages	938	Alcoholic cardiomyopathy	3	Rate	1990	0.01269046335764374	0.029214207773942572	0.0025169406496688427
1	Deaths	155	Turkey	1	Male	27	Age-standardized	938	Alcoholic cardiomyopathy	3	Rate	1990	0.037331450386853135	0.09162838268590667	0.005884841258053212
1	Deaths	155	Turkey	2	Female	27	Age-standardized	938	Alcoholic cardiomyopathy	3	Rate	1990	0.00282464300720527	0.006833139655718031	0.0002885143778496505
1	Deaths	155	Turkey	3	Both	27	Age-standardized	938	Alcoholic cardiomyopathy	3	Rate	1990	0.019536766941459664	0.04436536231866062	0.004022628737665754
1	Deaths	109	Cuba	1	Male	22	All ages	938	Alcoholic cardiomyopathy	1	Number	1992	34.6778819841218	39.551026247672816	29.794356160759353
1	Deaths	109	Cuba	2	Female	22	All ages	938	Alcoholic cardiomyopathy	1	Number	1992	3.674559056007604	4.553275694131316	2.9448674305163878
1	Deaths	109	Cuba	3	Both	22	All ages	938	Alcoholic cardiomyopathy	1	Number	1992	38.35244104012949	43.500984174425675	33.669518897232415
1	Deaths	109	Cuba	1	Male	22	All ages	938	Alcoholic cardiomyopathy	2	Percent	1992	0.0008305459201628902	0.0009456022889314629	0.0007138042309764078
1	Deaths	109	Cuba	2	Female	22	All ages	938	Alcoholic cardiomyopathy	2	Percent	1992	0.0001103023385557981	0.00013685168161715338	8.888610040579566e-05
1	Deaths	109	Cuba	3	Both	22	All ages	938	Alcoholic cardiomyopathy	2	Percent	1992	0.0005109251659019808	0.0005804156938044683	0.00044761344372540605
1	Deaths	109	Cuba	1	Male	22	All ages	938	Alcoholic cardiomyopathy	3	Rate	1992	0.627031626594318	0.7151458769283565	0.5387296610377019
1	Deaths	109	Cuba	2	Female	22	All ages	938	Alcoholic cardiomyopathy	3	Rate	1992	0.06722642268491771	0.08330263080523485	0.053876641963686106
1	Deaths	109	Cuba	3	Both	22	All ages	938	Alcoholic cardiomyopathy	3	Rate	1992	0.348771799027652	0.39559193883155913	0.30618595217697375
1	Deaths	109	Cuba	1	Male	27	Age-standardized	938	Alcoholic cardiomyopathy	3	Rate	1992	0.6536913273000066	0.7463222495319239	0.5615304606312431
1	Deaths	109	Cuba	2	Female	27	Age-standardized	938	Alcoholic cardiomyopathy	3	Rate	1992	0.06673384016712512	0.0826015470620047	0.053553497514716886
1	Deaths	109	Cuba	3	Both	27	Age-standardized	938	Alcoholic cardiomyopathy	3	Rate	1992	0.3558351335323311	0.40392690982726787	0.31159116243649
1	Deaths	181	Madagascar	1	Male	22	All ages	938	Alcoholic cardiomyopathy	1	Number	1990	0.17436097606697804	1.0399332884095855	0.026749229666774094
1	Deaths	181	Madagascar	2	Female	22	All ages	938	Alcoholic cardiomyopathy	1	Number	1990	0.015349412893298746	0.03566727890224422	0.00013363271365886352
1	Deaths	181	Madagascar	3	Both	22	All ages	938	Alcoholic cardiomyopathy	1	Number	1990	0.18971038896027684	1.0584021721142012	0.03822469489101154
1	Deaths	181	Madagascar	1	Male	22	All ages	938	Alcoholic cardiomyopathy	2	Percent	1990	2.205248567978064e-06	1.3244727279538685e-05	3.434907254452586e-07
1	Deaths	181	Madagascar	2	Female	22	All ages	938	Alcoholic cardiomyopathy	2	Percent	1990	2.2726695511615918e-07	5.313773616568794e-07	2.0394284340626514e-09
1	Deaths	181	Madagascar	3	Both	22	All ages	938	Alcoholic cardiomyopathy	2	Percent	1990	1.293478655262341e-06	7.238774288808152e-06	2.558953158499757e-07
1	Deaths	181	Madagascar	1	Male	22	All ages	938	Alcoholic cardiomyopathy	3	Rate	1990	0.0029364636474746696	0.01751381740396143	0.00045049151642888335
1	Deaths	181	Madagascar	2	Female	22	All ages	938	Alcoholic cardiomyopathy	3	Rate	1990	0.0002574204954215799	0.0005981654587820636	2.241114992066767e-06
1	Deaths	181	Madagascar	3	Both	22	All ages	938	Alcoholic cardiomyopathy	3	Rate	1990	0.00159412916163934	0.008893713077900841	0.0003212006530295341
1	Deaths	181	Madagascar	1	Male	27	Age-standardized	938	Alcoholic cardiomyopathy	3	Rate	1990	0.005571767924566856	0.033968794367332585	0.0008369116304842609
1	Deaths	181	Madagascar	2	Female	27	Age-standardized	938	Alcoholic cardiomyopathy	3	Rate	1990	0.0004832981143973789	0.0011175444159325844	4.4556729868118e-06
1	Deaths	181	Madagascar	3	Both	27	Age-standardized	938	Alcoholic cardiomyopathy	3	Rate	1990	0.0030072382329849844	0.017116899350256762	0.0005857772562431592
1	Deaths	12	Lao People's Democratic Republic	1	Male	22	All ages	938	Alcoholic cardiomyopathy	1	Number	1990	1.3093157165075602	2.795661493533133	0.19981302221663275
1	Deaths	12	Lao People's Democratic Republic	2	Female	22	All ages	938	Alcoholic cardiomyopathy	1	Number	1990	0.25335548447177736	0.62094127216679	0.02240600695760784
1	Deaths	12	Lao People's Democratic Republic	3	Both	22	All ages	938	Alcoholic cardiomyopathy	1	Number	1990	1.5626712009793362	3.057146772962482	0.3418846078373226
1	Deaths	12	Lao People's Democratic Republic	1	Male	22	All ages	938	Alcoholic cardiomyopathy	2	Percent	1990	3.956052143184404e-05	8.556331880951754e-05	5.848563583788899e-06
1	Deaths	12	Lao People's Democratic Republic	2	Female	22	All ages	938	Alcoholic cardiomyopathy	2	Percent	1990	8.862124973440594e-06	2.150469328534024e-05	7.743020712732854e-07
1	Deaths	12	Lao People's Democratic Republic	3	Both	22	All ages	938	Alcoholic cardiomyopathy	2	Percent	1990	2.532573881580871e-05	4.9335954923003106e-05	5.4589547350806735e-06
1	Deaths	12	Lao People's Democratic Republic	1	Male	22	All ages	938	Alcoholic cardiomyopathy	3	Rate	1990	0.06396121144956106	0.1365704953166168	0.009761039910575383
1	Deaths	12	Lao People's Democratic Republic	2	Female	22	All ages	938	Alcoholic cardiomyopathy	3	Rate	1990	0.011936952590963988	0.029255915036066744	0.0010556686521446432
1	Deaths	12	Lao People's Democratic Republic	3	Both	22	All ages	938	Alcoholic cardiomyopathy	3	Rate	1990	0.03747868270031815	0.07332177991144624	0.008199667805503467
1	Deaths	12	Lao People's Democratic Republic	1	Male	27	Age-standardized	938	Alcoholic cardiomyopathy	3	Rate	1990	0.11617211030188304	0.24105605788137435	0.01719966464028236
1	Deaths	12	Lao People's Democratic Republic	2	Female	27	Age-standardized	938	Alcoholic cardiomyopathy	3	Rate	1990	0.025387819126949807	0.061903315059303084	0.0019200532153506743
1	Deaths	12	Lao People's Democratic Republic	3	Both	27	Age-standardized	938	Alcoholic cardiomyopathy	3	Rate	1990	0.06877771916162205	0.12959052175779456	0.01392608190099654
1	Deaths	73	Western Europe	1	Male	22	All ages	938	Alcoholic cardiomyopathy	1	Number	1990	5647.986918850805	6252.963135430756	5051.692965001909
1	Deaths	73	Western Europe	2	Female	22	All ages	938	Alcoholic cardiomyopathy	1	Number	1990	2753.1909813696343	3228.614177185225	2340.91495650317
1	Deaths	73	Western Europe	3	Both	22	All ages	938	Alcoholic cardiomyopathy	1	Number	1990	8401.177900220442	9156.47902927979	7572.104312459867
1	Deaths	73	Western Europe	1	Male	22	All ages	938	Alcoholic cardiomyopathy	2	Percent	1990	0.0029306047130012686	0.0032457367741865776	0.002621229580832453
1	Deaths	73	Western Europe	2	Female	22	All ages	938	Alcoholic cardiomyopathy	2	Percent	1990	0.001427311196465747	0.0016749589152948439	0.0012144090246765417
1	Deaths	73	Western Europe	3	Both	22	All ages	938	Alcoholic cardiomyopathy	2	Percent	1990	0.002178623976851462	0.002374540754659756	0.001961722534693272
1	Deaths	73	Western Europe	1	Male	22	All ages	938	Alcoholic cardiomyopathy	3	Rate	1990	3.016917820115602	3.3400707513758494	2.6984025896022925
1	Deaths	73	Western Europe	2	Female	22	All ages	938	Alcoholic cardiomyopathy	3	Rate	1990	1.3961255744712402	1.6372096426911646	1.1870630336041803
1	Deaths	73	Western Europe	3	Both	22	All ages	938	Alcoholic cardiomyopathy	3	Rate	1990	2.1854576917772564	2.381939504413018	1.969784928869432
1	Deaths	73	Western Europe	1	Male	27	Age-standardized	938	Alcoholic cardiomyopathy	3	Rate	1990	2.4571154590141604	2.723286426835395	2.208222401004148
1	Deaths	73	Western Europe	2	Female	27	Age-standardized	938	Alcoholic cardiomyopathy	3	Rate	1990	0.8126862464518011	0.9352246148733326	0.6906302837526932
1	Deaths	73	Western Europe	3	Both	27	Age-standardized	938	Alcoholic cardiomyopathy	3	Rate	1990	1.5329793657208612	1.6636649712321492	1.386793595039715
1	Deaths	93	Sweden	1	Male	22	All ages	938	Alcoholic cardiomyopathy	1	Number	1990	29.304957623489724	32.70204882461449	26.27011787925519
1	Deaths	93	Sweden	2	Female	22	All ages	938	Alcoholic cardiomyopathy	1	Number	1990	6.391844633606628	7.391706584496221	5.616220281964822
1	Deaths	93	Sweden	3	Both	22	All ages	938	Alcoholic cardiomyopathy	1	Number	1990	35.69680225709638	39.123054344912894	32.48709966748849
1	Deaths	93	Sweden	1	Male	22	All ages	938	Alcoholic cardiomyopathy	2	Percent	1990	0.0006040853982332719	0.0006737120095805682	0.0005398123824691879
1	Deaths	93	Sweden	2	Female	22	All ages	938	Alcoholic cardiomyopathy	2	Percent	1990	0.00014059004679748725	0.00016219749092050048	0.0001228875615838826
1	Deaths	93	Sweden	3	Both	22	All ages	938	Alcoholic cardiomyopathy	2	Percent	1990	0.00037984999880546713	0.0004162339996410877	0.00034624007269513663
1	Deaths	93	Sweden	1	Male	22	All ages	938	Alcoholic cardiomyopathy	3	Rate	1990	0.6913826751168052	0.7715291824902467	0.6197826527629834
1	Deaths	93	Sweden	2	Female	22	All ages	938	Alcoholic cardiomyopathy	3	Rate	1990	0.14696771621121954	0.16995754713985767	0.1291337815440243
1	Deaths	93	Sweden	3	Both	22	All ages	938	Alcoholic cardiomyopathy	3	Rate	1990	0.41567116403103	0.45556813248632966	0.3782958046919317
1	Deaths	93	Sweden	1	Male	27	Age-standardized	938	Alcoholic cardiomyopathy	3	Rate	1990	0.4975039144275818	0.5537264050109519	0.4451920491665939
1	Deaths	93	Sweden	2	Female	27	Age-standardized	938	Alcoholic cardiomyopathy	3	Rate	1990	0.09869330944547894	0.11399551704130731	0.08643398731689825
1	Deaths	93	Sweden	3	Both	27	Age-standardized	938	Alcoholic cardiomyopathy	3	Rate	1990	0.2896250169649666	0.31807156753596044	0.2637862668416481
1	Deaths	38	Mongolia	1	Male	22	All ages	938	Alcoholic cardiomyopathy	1	Number	1992	30.704693044939486	65.42416480363046	11.761675063948406
1	Deaths	38	Mongolia	2	Female	22	All ages	938	Alcoholic cardiomyopathy	1	Number	1992	18.21238481680862	34.50176812730657	5.15633944447238
1	Deaths	38	Mongolia	3	Both	22	All ages	938	Alcoholic cardiomyopathy	1	Number	1992	48.91707786174813	88.2932299012215	25.102341898001693
1	Deaths	38	Mongolia	1	Male	22	All ages	938	Alcoholic cardiomyopathy	2	Percent	1992	0.0029441551083145214	0.006070460211244228	0.0011612241031312954
1	Deaths	38	Mongolia	2	Female	22	All ages	938	Alcoholic cardiomyopathy	2	Percent	1992	0.002055074303206143	0.003911844812804943	0.0005744965984767304
1	Deaths	38	Mongolia	3	Both	22	All ages	938	Alcoholic cardiomyopathy	2	Percent	1992	0.0025358558023589636	0.004617866157226618	0.0013280324986242027
1	Deaths	38	Mongolia	1	Male	22	All ages	938	Alcoholic cardiomyopathy	3	Rate	1992	2.752414647964867	5.864720069756841	1.0543341593818722
1	Deaths	38	Mongolia	2	Female	22	All ages	938	Alcoholic cardiomyopathy	3	Rate	1992	1.6245599122464227	3.077586486615062	0.45994977811437915
1	Deaths	38	Mongolia	3	Both	22	All ages	938	Alcoholic cardiomyopathy	3	Rate	1992	2.1870977769853988	3.9476177907762198	1.122333519541206
1	Deaths	38	Mongolia	1	Male	27	Age-standardized	938	Alcoholic cardiomyopathy	3	Rate	1992	5.781053019470046	13.000394194347006	2.1979607607440284
1	Deaths	38	Mongolia	2	Female	27	Age-standardized	938	Alcoholic cardiomyopathy	3	Rate	1992	2.87174168339258	5.418895225292047	0.7834860666391397
1	Deaths	38	Mongolia	3	Both	27	Age-standardized	938	Alcoholic cardiomyopathy	3	Rate	1992	4.102876636308206	7.390212440075429	2.096457883300625
1	Deaths	99	Uruguay	1	Male	22	All ages	938	Alcoholic cardiomyopathy	1	Number	1990	111.12773467359145	125.72015415274092	94.7401355799487
1	Deaths	99	Uruguay	2	Female	22	All ages	938	Alcoholic cardiomyopathy	1	Number	1990	5.467150653788883	7.143376588853329	4.194229480937865
1	Deaths	99	Uruguay	3	Both	22	All ages	938	Alcoholic cardiomyopathy	1	Number	1990	116.59488532738035	131.32030666630175	100.83736606413272
1	Deaths	99	Uruguay	1	Male	22	All ages	938	Alcoholic cardiomyopathy	2	Percent	1990	0.006779861363945507	0.007673939933975142	0.005801139022676455
1	Deaths	99	Uruguay	2	Female	22	All ages	938	Alcoholic cardiomyopathy	2	Percent	1990	0.0004042660367288484	0.0005281365509555888	0.000310841699951358
1	Deaths	99	Uruguay	3	Both	22	All ages	938	Alcoholic cardiomyopathy	2	Percent	1990	0.0038976075138562314	0.004371195694764029	0.0033779093179558445
1	Deaths	99	Uruguay	1	Male	22	All ages	938	Alcoholic cardiomyopathy	3	Rate	1990	7.279326532563262	8.235190400398483	6.205870970477445
1	Deaths	99	Uruguay	2	Female	22	All ages	938	Alcoholic cardiomyopathy	3	Rate	1990	0.33898422246667875	0.4429166328315762	0.2600582477926073
1	Deaths	99	Uruguay	3	Both	22	All ages	938	Alcoholic cardiomyopathy	3	Rate	1990	3.713893039360524	4.182941399918652	3.211969297636819
1	Deaths	99	Uruguay	1	Male	27	Age-standardized	938	Alcoholic cardiomyopathy	3	Rate	1990	6.5778380203562365	7.417465059353908	5.629332590551464
1	Deaths	99	Uruguay	2	Female	27	Age-standardized	938	Alcoholic cardiomyopathy	3	Rate	1990	0.27004494730021483	0.34997064511074555	0.20955549909477947
1	Deaths	99	Uruguay	3	Both	27	Age-standardized	938	Alcoholic cardiomyopathy	3	Rate	1990	3.0600476996799335	3.4314094274270794	2.6538998950757495
1	Deaths	171	Democratic Republic of the Congo	1	Male	22	All ages	938	Alcoholic cardiomyopathy	1	Number	1990	0.5605057909129135	3.224308855419099	0.07772252885809985
1	Deaths	171	Democratic Republic of the Congo	2	Female	22	All ages	938	Alcoholic cardiomyopathy	1	Number	1990	0.09810608051978639	0.26373021743497727	0.0007177892186871404
1	Deaths	171	Democratic Republic of the Congo	3	Both	22	All ages	938	Alcoholic cardiomyopathy	1	Number	1990	0.6586118714326998	3.4317234298667088	0.12288376006935892
1	Deaths	171	Democratic Republic of the Congo	1	Male	22	All ages	938	Alcoholic cardiomyopathy	2	Percent	1990	2.0151747544190042e-06	1.1464344109524857e-05	2.909914577684621e-07
1	Deaths	171	Democratic Republic of the Congo	2	Female	22	All ages	938	Alcoholic cardiomyopathy	2	Percent	1990	4.1072648966455113e-07	1.1373747939692291e-06	3.087297191096591e-09
1	Deaths	171	Democratic Republic of the Congo	3	Both	22	All ages	938	Alcoholic cardiomyopathy	2	Percent	1990	1.2723287617229228e-06	6.625111723254065e-06	2.41931141188903e-07
1	Deaths	171	Democratic Republic of the Congo	1	Male	22	All ages	938	Alcoholic cardiomyopathy	3	Rate	1990	0.0029734558879126976	0.0171048012456388	0.0004123142254786952
1	Deaths	171	Democratic Republic of the Congo	2	Female	22	All ages	938	Alcoholic cardiomyopathy	3	Rate	1990	0.0005083911741721711	0.0013666646776232059	3.7196237150956483e-06
1	Deaths	171	Democratic Republic of the Congo	3	Both	22	All ages	938	Alcoholic cardiomyopathy	3	Rate	1990	0.0017264796845253443	0.008995891270052705	0.00032212646707433933
1	Deaths	171	Democratic Republic of the Congo	1	Male	27	Age-standardized	938	Alcoholic cardiomyopathy	3	Rate	1990	0.006915594608355501	0.04218480405830062	0.0009341434680081554
1	Deaths	171	Democratic Republic of the Congo	2	Female	27	Age-standardized	938	Alcoholic cardiomyopathy	3	Rate	1990	0.0011322937781395152	0.003188784849809006	8.286369608612144e-06
1	Deaths	171	Democratic Republic of the Congo	3	Both	27	Age-standardized	938	Alcoholic cardiomyopathy	3	Rate	1990	0.0038339849037323116	0.02079242856921353	0.0006983931066472976
1	Deaths	118	Suriname	1	Male	22	All ages	938	Alcoholic cardiomyopathy	1	Number	1994	0.857819408514079	2.0038814464211168	0.24193815378108646
1	Deaths	118	Suriname	2	Female	22	All ages	938	Alcoholic cardiomyopathy	1	Number	1994	0.11271011527681227	0.19141167002863324	0.023371411160114243
1	Deaths	118	Suriname	3	Both	22	All ages	938	Alcoholic cardiomyopathy	1	Number	1994	0.9705295237908916	2.1062234784451888	0.37826646558177884
1	Deaths	118	Suriname	1	Male	22	All ages	938	Alcoholic cardiomyopathy	2	Percent	1994	0.0005431975201059046	0.001294181575130204	0.00015419461862706445
1	Deaths	118	Suriname	2	Female	22	All ages	938	Alcoholic cardiomyopathy	2	Percent	1994	9.370901085996167e-05	0.00015718859619587368	1.9646430553819734e-05
1	Deaths	118	Suriname	3	Both	22	All ages	938	Alcoholic cardiomyopathy	2	Percent	1994	0.0003488897169347499	0.0007751013857045985	0.00013695810208483268
1	Deaths	118	Suriname	1	Male	22	All ages	938	Alcoholic cardiomyopathy	3	Rate	1994	0.43362144706431305	1.0129474384912946	0.12229797006382519
1	Deaths	118	Suriname	2	Female	22	All ages	938	Alcoholic cardiomyopathy	3	Rate	1994	0.05726311162473627	0.09724795152775226	0.011873998378959692
1	Deaths	118	Suriname	3	Both	22	All ages	938	Alcoholic cardiomyopathy	3	Rate	1994	0.2459182921419434	0.5336868874069444	0.09584730903094388
1	Deaths	118	Suriname	1	Male	27	Age-standardized	938	Alcoholic cardiomyopathy	3	Rate	1994	0.588912214611068	1.398423701221039	0.16723286759103892
1	Deaths	118	Suriname	2	Female	27	Age-standardized	938	Alcoholic cardiomyopathy	3	Rate	1994	0.06879017997561993	0.1154471205593824	0.014567636922590813
1	Deaths	118	Suriname	3	Both	27	Age-standardized	938	Alcoholic cardiomyopathy	3	Rate	1994	0.3211214249600574	0.7092253905253402	0.12460107369359076
1	Deaths	76	Belgium	1	Male	22	All ages	938	Alcoholic cardiomyopathy	1	Number	1990	57.0257863247526	64.05192792038152	50.55617164111876
1	Deaths	76	Belgium	2	Female	22	All ages	938	Alcoholic cardiomyopathy	1	Number	1990	30.390135453225426	34.85898695548166	26.030091073366204
1	Deaths	76	Belgium	3	Both	22	All ages	938	Alcoholic cardiomyopathy	1	Number	1990	87.41592177797794	95.93100234271003	79.16613709903663
1	Deaths	76	Belgium	1	Male	22	All ages	938	Alcoholic cardiomyopathy	2	Percent	1990	0.0010786710331635852	0.001212278212537247	0.0009579536036081021
1	Deaths	76	Belgium	2	Female	22	All ages	938	Alcoholic cardiomyopathy	2	Percent	1990	0.0005889426112795184	0.0006753079447558662	0.0005037185735705508
1	Deaths	76	Belgium	3	Both	22	All ages	938	Alcoholic cardiomyopathy	2	Percent	1990	0.0008367639475322278	0.0009135004602600494	0.0007608270890839819
1	Deaths	76	Belgium	1	Male	22	All ages	938	Alcoholic cardiomyopathy	3	Rate	1990	1.1666114595946646	1.3103495442484416	1.0342585870519319
1	Deaths	76	Belgium	2	Female	22	All ages	938	Alcoholic cardiomyopathy	3	Rate	1990	0.596971694554419	0.6847560303011304	0.5113247225037968
1	Deaths	76	Belgium	3	Both	22	All ages	938	Alcoholic cardiomyopathy	3	Rate	1990	0.8760100371751511	0.961341128929873	0.7933375212730523
1	Deaths	76	Belgium	1	Male	27	Age-standardized	938	Alcoholic cardiomyopathy	3	Rate	1990	0.9253902880513807	1.0343833502588118	0.8259091932497727
1	Deaths	76	Belgium	2	Female	27	Age-standardized	938	Alcoholic cardiomyopathy	3	Rate	1990	0.33886206320418955	0.3873015792871011	0.2927747493684916
1	Deaths	76	Belgium	3	Both	27	Age-standardized	938	Alcoholic cardiomyopathy	3	Rate	1990	0.6014370047064792	0.6616388728984094	0.5471172461115122
1	Deaths	52	Romania	1	Male	22	All ages	938	Alcoholic cardiomyopathy	1	Number	1992	560.1107709362993	713.292165880301	441.4747145975893
1	Deaths	52	Romania	2	Female	22	All ages	938	Alcoholic cardiomyopathy	1	Number	1992	143.14449320578336	203.15377205304438	106.96800614443356
1	Deaths	52	Romania	3	Both	22	All ages	938	Alcoholic cardiomyopathy	1	Number	1992	703.2552641420831	864.5608857268819	565.5838120429079
1	Deaths	52	Romania	1	Male	22	All ages	938	Alcoholic cardiomyopathy	2	Percent	1992	0.003968791226275042	0.005054447840338609	0.0031296547771270393
1	Deaths	52	Romania	2	Female	22	All ages	938	Alcoholic cardiomyopathy	2	Percent	1992	0.0011942944383576898	0.0016976840994906298	0.0008916576754428038
1	Deaths	52	Romania	3	Both	22	All ages	938	Alcoholic cardiomyopathy	2	Percent	1992	0.0026946718597100424	0.0033139830621924512	0.002168691888917813
1	Deaths	52	Romania	1	Male	22	All ages	938	Alcoholic cardiomyopathy	3	Rate	1992	4.883425173317769	6.218964354081962	3.84907565881166
1	Deaths	52	Romania	2	Female	22	All ages	938	Alcoholic cardiomyopathy	3	Rate	1992	1.2099812058443815	1.717231592885659	0.9041862118673661
1	Deaths	52	Romania	3	Both	22	All ages	938	Alcoholic cardiomyopathy	3	Rate	1992	3.018271150416111	3.71057183958802	2.427404941097724
1	Deaths	52	Romania	1	Male	27	Age-standardized	938	Alcoholic cardiomyopathy	3	Rate	1992	4.43173551656486	5.604484880795247	3.4969843866431183
1	Deaths	52	Romania	2	Female	27	Age-standardized	938	Alcoholic cardiomyopathy	3	Rate	1992	1.0225059615355674	1.4554360454548492	0.771701533722072
1	Deaths	52	Romania	3	Both	27	Age-standardized	938	Alcoholic cardiomyopathy	3	Rate	1992	2.6342154070485346	3.2296158175704655	2.1209766242935886
1	Deaths	151	Qatar	1	Male	22	All ages	938	Alcoholic cardiomyopathy	1	Number	1992	0.08028627483423667	0.20041920174343017	0.007876278467912726
1	Deaths	151	Qatar	2	Female	22	All ages	938	Alcoholic cardiomyopathy	1	Number	1992	0.02407738074516794	0.04319873783898623	0.004042688306393123
1	Deaths	151	Qatar	3	Both	22	All ages	938	Alcoholic cardiomyopathy	1	Number	1992	0.10436365557940452	0.22722780969696202	0.020487600852118076
1	Deaths	151	Qatar	1	Male	22	All ages	938	Alcoholic cardiomyopathy	2	Percent	1992	8.164789230820387e-05	0.00020163833418373683	8.53537183399927e-06
1	Deaths	151	Qatar	2	Female	22	All ages	938	Alcoholic cardiomyopathy	2	Percent	1992	6.53500714213713e-05	0.00011826890375604128	1.1972203880811463e-05
1	Deaths	151	Qatar	3	Both	22	All ages	938	Alcoholic cardiomyopathy	2	Percent	1992	7.718267016878232e-05	0.00016899194026127884	1.5168117773728439e-05
1	Deaths	151	Qatar	1	Male	22	All ages	938	Alcoholic cardiomyopathy	3	Rate	1992	0.02553558141403412	0.06374465440851029	0.0025051025280752363
1	Deaths	151	Qatar	2	Female	22	All ages	938	Alcoholic cardiomyopathy	3	Rate	1992	0.01518790954794686	0.02724958041857037	0.0025501106195018096
1	Deaths	151	Qatar	3	Both	22	All ages	938	Alcoholic cardiomyopathy	3	Rate	1992	0.022067027563445807	0.04804586723152124	0.004331972181336512
1	Deaths	151	Qatar	1	Male	27	Age-standardized	938	Alcoholic cardiomyopathy	3	Rate	1992	0.06992423811726603	0.14893763914882346	0.006557041419513982
1	Deaths	151	Qatar	2	Female	27	Age-standardized	938	Alcoholic cardiomyopathy	3	Rate	1992	0.08295294364831216	0.14509383378591317	0.01274605011233682
1	Deaths	151	Qatar	3	Both	27	Age-standardized	938	Alcoholic cardiomyopathy	3	Rate	1992	0.0834646038754888	0.14970655092312937	0.01608684767037911
1	Deaths	66	Brunei Darussalam	1	Male	22	All ages	938	Alcoholic cardiomyopathy	1	Number	1991	1.1918933117196542	1.9576522240521865	0.25243405974757793
1	Deaths	66	Brunei Darussalam	2	Female	22	All ages	938	Alcoholic cardiomyopathy	1	Number	1991	0.2825962107248923	0.4830844552658746	0.04373178429192047
1	Deaths	66	Brunei Darussalam	3	Both	22	All ages	938	Alcoholic cardiomyopathy	1	Number	1991	1.4744895224445467	2.2460773672267194	0.46521503769354566
1	Deaths	66	Brunei Darussalam	1	Male	22	All ages	938	Alcoholic cardiomyopathy	2	Percent	1991	0.001918694358165021	0.0030658240795229186	0.0004327366433378526
1	Deaths	66	Brunei Darussalam	2	Female	22	All ages	938	Alcoholic cardiomyopathy	2	Percent	1991	0.0006402467023296242	0.0010816973566672855	0.00010443966554961879
1	Deaths	66	Brunei Darussalam	3	Both	22	All ages	938	Alcoholic cardiomyopathy	2	Percent	1991	0.0013874337198344743	0.0020537485298191037	0.000443200435123809
1	Deaths	66	Brunei Darussalam	1	Male	22	All ages	938	Alcoholic cardiomyopathy	3	Rate	1991	0.8456176981094634	1.388903982533004	0.17909548315208765
1	Deaths	66	Brunei Darussalam	2	Female	22	All ages	938	Alcoholic cardiomyopathy	3	Rate	1991	0.2248954620872181	0.3844478364217537	0.034802589217321295
1	Deaths	66	Brunei Darussalam	3	Both	22	All ages	938	Alcoholic cardiomyopathy	3	Rate	1991	0.5530591305884158	0.8424702766916038	0.17449525436904278
1	Deaths	66	Brunei Darussalam	1	Male	27	Age-standardized	938	Alcoholic cardiomyopathy	3	Rate	1991	1.5104212324454698	2.566622857069216	0.3339149139879439
1	Deaths	66	Brunei Darussalam	2	Female	27	Age-standardized	938	Alcoholic cardiomyopathy	3	Rate	1991	0.45098964394111907	0.7760417267747771	0.06329063135831414
1	Deaths	66	Brunei Darussalam	3	Both	27	Age-standardized	938	Alcoholic cardiomyopathy	3	Rate	1991	1.0051121892767567	1.5058187725543415	0.3144832161938097
1	Deaths	127	El Salvador	1	Male	22	All ages	938	Alcoholic cardiomyopathy	1	Number	1991	1.4057818428735889	2.8920325624456904	0.12291873310796732
1	Deaths	127	El Salvador	2	Female	22	All ages	938	Alcoholic cardiomyopathy	1	Number	1991	0.14024261126546303	0.2317666767829405	0.008524155006163372
1	Deaths	127	El Salvador	3	Both	22	All ages	938	Alcoholic cardiomyopathy	1	Number	1991	1.5460244541390509	3.0254088796189267	0.21489833093419092
1	Deaths	127	El Salvador	1	Male	22	All ages	938	Alcoholic cardiomyopathy	2	Percent	1991	6.913006219592054e-05	0.0001417363409973323	6.062575872784401e-06
1	Deaths	127	El Salvador	2	Female	22	All ages	938	Alcoholic cardiomyopathy	2	Percent	1991	1.0647302091134703e-05	1.779970627471085e-05	6.587989028435696e-07
1	Deaths	127	El Salvador	3	Both	22	All ages	938	Alcoholic cardiomyopathy	2	Percent	1991	4.6127657479890106e-05	8.992488437870208e-05	6.363929771435484e-06
1	Deaths	127	El Salvador	1	Male	22	All ages	938	Alcoholic cardiomyopathy	3	Rate	1991	0.053750117763942715	0.1105769658333758	0.0046998020449905585
1	Deaths	127	El Salvador	2	Female	22	All ages	938	Alcoholic cardiomyopathy	3	Rate	1991	0.0050965908076364376	0.008422689108180309	0.00030977838800395457
1	Deaths	127	El Salvador	3	Both	22	All ages	938	Alcoholic cardiomyopathy	3	Rate	1991	0.028805599830715043	0.05636955953528302	0.004003995737975636
1	Deaths	127	El Salvador	1	Male	27	Age-standardized	938	Alcoholic cardiomyopathy	3	Rate	1991	0.08796574384896685	0.18411062029169345	0.007700975498459533
1	Deaths	127	El Salvador	2	Female	27	Age-standardized	938	Alcoholic cardiomyopathy	3	Rate	1991	0.007686659156302289	0.013075135271488958	0.00046125068516923343
1	Deaths	127	El Salvador	3	Both	27	Age-standardized	938	Alcoholic cardiomyopathy	3	Rate	1991	0.04522821031571906	0.08944703223489045	0.006318428134431097
1	Deaths	20	Viet Nam	1	Male	22	All ages	938	Alcoholic cardiomyopathy	1	Number	1991	19.26775923173132	38.75362481417213	2.1725995325337935
1	Deaths	20	Viet Nam	2	Female	22	All ages	938	Alcoholic cardiomyopathy	1	Number	1991	4.304389344138958	10.286381522611583	0.2777425767785492
1	Deaths	20	Viet Nam	3	Both	22	All ages	938	Alcoholic cardiomyopathy	1	Number	1991	23.572148575870287	45.11446506323728	4.50237145011354
1	Deaths	20	Viet Nam	1	Male	22	All ages	938	Alcoholic cardiomyopathy	2	Percent	1991	8.070980832347688e-05	0.00016677814603004008	8.287533138226768e-06
1	Deaths	20	Viet Nam	2	Female	22	All ages	938	Alcoholic cardiomyopathy	2	Percent	1991	2.1995157881877025e-05	5.1993615669467924e-05	1.4694473795515412e-06
1	Deaths	20	Viet Nam	3	Both	22	All ages	938	Alcoholic cardiomyopathy	2	Percent	1991	5.425966336221635e-05	0.00010337545523868128	1.0707066832676125e-05
1	Deaths	20	Viet Nam	1	Male	22	All ages	938	Alcoholic cardiomyopathy	3	Rate	1991	0.05698597472706276	0.11461701683533272	0.006425640914647985
1	Deaths	20	Viet Nam	2	Female	22	All ages	938	Alcoholic cardiomyopathy	3	Rate	1991	0.012041594706017502	0.02877630887536113	0.0007769890859724852
1	Deaths	20	Viet Nam	3	Both	22	All ages	938	Alcoholic cardiomyopathy	3	Rate	1991	0.03388876530134288	0.06485931960350524	0.006472885103420462
1	Deaths	20	Viet Nam	1	Male	27	Age-standardized	938	Alcoholic cardiomyopathy	3	Rate	1991	0.1029805459321104	0.2076850844962403	0.011762429509253238
1	Deaths	20	Viet Nam	2	Female	27	Age-standardized	938	Alcoholic cardiomyopathy	3	Rate	1991	0.018798212748976466	0.045784763350283586	0.0011636729967340407
1	Deaths	20	Viet Nam	3	Both	27	Age-standardized	938	Alcoholic cardiomyopathy	3	Rate	1991	0.055235904202833225	0.10528037028203824	0.011439840414962429
1	Deaths	20	Viet Nam	1	Male	22	All ages	938	Alcoholic cardiomyopathy	1	Number	1994	21.188819872263828	42.84734257177481	2.133495548477605
1	Deaths	20	Viet Nam	2	Female	22	All ages	938	Alcoholic cardiomyopathy	1	Number	1994	4.627888798683498	10.659667083425466	0.2944410346878186
1	Deaths	20	Viet Nam	3	Both	22	All ages	938	Alcoholic cardiomyopathy	1	Number	1994	25.81670867094732	48.08737797766336	4.677697310471186
1	Deaths	20	Viet Nam	1	Male	22	All ages	938	Alcoholic cardiomyopathy	2	Percent	1994	8.830624882867689e-05	0.00017604541504913067	8.775350281052309e-06
1	Deaths	20	Viet Nam	2	Female	22	All ages	938	Alcoholic cardiomyopathy	2	Percent	1994	2.408872227153303e-05	5.3946621939530877e-05	1.5950436139270425e-06
1	Deaths	20	Viet Nam	3	Both	22	All ages	938	Alcoholic cardiomyopathy	2	Percent	1994	5.976478811061355e-05	0.00010976328977688325	1.1308330896826784e-05
1	Deaths	20	Viet Nam	1	Male	22	All ages	938	Alcoholic cardiomyopathy	3	Rate	1994	0.05911177325647718	0.11953390580571063	0.005951945689547146
1	Deaths	20	Viet Nam	2	Female	22	All ages	938	Alcoholic cardiomyopathy	3	Rate	1994	0.012309653821916676	0.02835349278296726	0.0007831794076394105
1	Deaths	20	Viet Nam	3	Both	22	All ages	938	Alcoholic cardiomyopathy	3	Rate	1994	0.03515301513742621	0.06547760783582131	0.006369331058390785
1	Deaths	20	Viet Nam	1	Male	27	Age-standardized	938	Alcoholic cardiomyopathy	3	Rate	1994	0.10360666036837686	0.19904241281596072	0.010763267525386734
1	Deaths	20	Viet Nam	2	Female	27	Age-standardized	938	Alcoholic cardiomyopathy	3	Rate	1994	0.019120893000993948	0.04438279944440393	0.0011678772765619531
1	Deaths	20	Viet Nam	3	Both	27	Age-standardized	938	Alcoholic cardiomyopathy	3	Rate	1994	0.0556554934164791	0.10499239354078288	0.010788602282260104
1	Deaths	184	Mozambique	1	Male	22	All ages	938	Alcoholic cardiomyopathy	1	Number	1992	0.10274094683745226	0.653110522447609	0.016624283710009326
1	Deaths	184	Mozambique	2	Female	22	All ages	938	Alcoholic cardiomyopathy	1	Number	1992	0.007892956830432701	0.02144029709240899	0.00010169633784164539
1	Deaths	184	Mozambique	3	Both	22	All ages	938	Alcoholic cardiomyopathy	1	Number	1992	0.11063390366788496	0.6600167282296986	0.02255922281398057
1	Deaths	184	Mozambique	1	Male	22	All ages	938	Alcoholic cardiomyopathy	2	Percent	1992	8.945402335484484e-07	5.782372387349219e-06	1.453977574165793e-07
1	Deaths	184	Mozambique	2	Female	22	All ages	938	Alcoholic cardiomyopathy	2	Percent	1992	7.939904510098164e-08	2.178238348678215e-07	1.0329542690431514e-09
1	Deaths	184	Mozambique	3	Both	22	All ages	938	Alcoholic cardiomyopathy	2	Percent	1992	5.159846343360484e-07	3.127342956763075e-06	1.0377966559776576e-07
1	Deaths	184	Mozambique	1	Male	22	All ages	938	Alcoholic cardiomyopathy	3	Rate	1992	0.0015866002611003727	0.01008580665586236	0.0002567242534433463
1	Deaths	184	Mozambique	2	Female	22	All ages	938	Alcoholic cardiomyopathy	3	Rate	1992	0.00011131499722555184	0.00030237421319149354	1.434231531717492e-06
1	Deaths	184	Mozambique	3	Both	22	All ages	938	Alcoholic cardiomyopathy	3	Rate	1992	0.0008155119270772158	0.004865158835555449	0.00016629003099828256
1	Deaths	184	Mozambique	1	Male	27	Age-standardized	938	Alcoholic cardiomyopathy	3	Rate	1992	0.0028305863152089626	0.018048085697410156	0.000455931047622373
1	Deaths	184	Mozambique	2	Female	27	Age-standardized	938	Alcoholic cardiomyopathy	3	Rate	1992	0.00020551313751617905	0.000609702323032676	2.734825998584231e-06
1	Deaths	184	Mozambique	3	Both	27	Age-standardized	938	Alcoholic cardiomyopathy	3	Rate	1992	0.0014429764646549433	0.00863882691772777	0.0002947648772765421
1	Deaths	123	Peru	1	Male	22	All ages	938	Alcoholic cardiomyopathy	1	Number	1990	0.5097293876082138	1.4422917833865434	0.06518825700060042
1	Deaths	123	Peru	2	Female	22	All ages	938	Alcoholic cardiomyopathy	1	Number	1990	0.4182974743632976	0.9706303524571906	0.027418053945750705
1	Deaths	123	Peru	3	Both	22	All ages	938	Alcoholic cardiomyopathy	1	Number	1990	0.928026861971512	1.8467182589945097	0.13871916526281725
1	Deaths	123	Peru	1	Male	22	All ages	938	Alcoholic cardiomyopathy	2	Percent	1990	6.779970321037365e-06	1.8899008269215167e-05	8.699098586387157e-07
1	Deaths	123	Peru	2	Female	22	All ages	938	Alcoholic cardiomyopathy	2	Percent	1990	6.91857576157513e-06	1.614461584440517e-05	4.428712156798021e-07
1	Deaths	123	Peru	3	Both	22	All ages	938	Alcoholic cardiomyopathy	2	Percent	1990	6.842823819116613e-06	1.3478103436969053e-05	1.0249982545616366e-06
1	Deaths	123	Peru	1	Male	22	All ages	938	Alcoholic cardiomyopathy	3	Rate	1990	0.004735881459268117	0.013400292551005789	0.0006056622694244955
1	Deaths	123	Peru	2	Female	22	All ages	938	Alcoholic cardiomyopathy	3	Rate	1990	0.003847811319465877	0.008928579984583416	0.0002522116550925138
1	Deaths	123	Peru	3	Both	22	All ages	938	Alcoholic cardiomyopathy	3	Rate	1990	0.004289631508064634	0.008536111566288156	0.0006412035324275704
1	Deaths	123	Peru	1	Male	27	Age-standardized	938	Alcoholic cardiomyopathy	3	Rate	1990	0.010664067234942915	0.02959971279790154	0.001339460311437794
1	Deaths	123	Peru	2	Female	27	Age-standardized	938	Alcoholic cardiomyopathy	3	Rate	1990	0.007698589901967843	0.017878029478439045	0.0005050091522709371
1	Deaths	123	Peru	3	Both	27	Age-standardized	938	Alcoholic cardiomyopathy	3	Rate	1990	0.009009030373126814	0.018248881347496495	0.0013396033966826958
1	Deaths	142	Iran (Islamic Republic of)	1	Male	22	All ages	938	Alcoholic cardiomyopathy	1	Number	1991	16.481209198865947	42.75286426178439	2.1031422988368407
1	Deaths	142	Iran (Islamic Republic of)	2	Female	22	All ages	938	Alcoholic cardiomyopathy	1	Number	1991	3.8059062854741845	6.669545868821407	0.3403997499650556
1	Deaths	142	Iran (Islamic Republic of)	3	Both	22	All ages	938	Alcoholic cardiomyopathy	1	Number	1991	20.287115484340127	46.22929844083105	3.862048956781025
1	Deaths	142	Iran (Islamic Republic of)	1	Male	22	All ages	938	Alcoholic cardiomyopathy	2	Percent	1991	9.823495021601191e-05	0.00024735646328735966	1.2653485043573949e-05
1	Deaths	142	Iran (Islamic Republic of)	2	Female	22	All ages	938	Alcoholic cardiomyopathy	2	Percent	1991	3.214762728362403e-05	5.6112466828541183e-05	2.9117004139679818e-06
1	Deaths	142	Iran (Islamic Republic of)	3	Both	22	All ages	938	Alcoholic cardiomyopathy	2	Percent	1991	7.088879547123291e-05	0.00015766156961530178	1.378626862470184e-05
1	Deaths	142	Iran (Islamic Republic of)	1	Male	22	All ages	938	Alcoholic cardiomyopathy	3	Rate	1991	0.05497153856983214	0.142598197643119	0.007014835295356239
1	Deaths	142	Iran (Islamic Republic of)	2	Female	22	All ages	938	Alcoholic cardiomyopathy	3	Rate	1991	0.013216027007288165	0.023160028575876724	0.0011820396907780955
1	Deaths	142	Iran (Islamic Republic of)	3	Both	22	All ages	938	Alcoholic cardiomyopathy	3	Rate	1991	0.034514218966815245	0.07864933436696472	0.006570456182289357
1	Deaths	142	Iran (Islamic Republic of)	1	Male	27	Age-standardized	938	Alcoholic cardiomyopathy	3	Rate	1991	0.10262767479384513	0.29357107982969327	0.013247458265487592
1	Deaths	142	Iran (Islamic Republic of)	2	Female	27	Age-standardized	938	Alcoholic cardiomyopathy	3	Rate	1991	0.04612292814629323	0.08297958754109755	0.0034543735809913897
1	Deaths	142	Iran (Islamic Republic of)	3	Both	27	Age-standardized	938	Alcoholic cardiomyopathy	3	Rate	1991	0.07782901219116026	0.1748159846960317	0.014280210286241124
1	Deaths	218	Togo	1	Male	22	All ages	938	Alcoholic cardiomyopathy	1	Number	1991	1.6782404136207543	3.895324789041192	0.13416145396606097
1	Deaths	218	Togo	2	Female	22	All ages	938	Alcoholic cardiomyopathy	1	Number	1991	0.10190094041413462	0.30478261597042466	0.0023375449740550983
1	Deaths	218	Togo	3	Both	22	All ages	938	Alcoholic cardiomyopathy	1	Number	1991	1.7801413540348876	4.022151768406544	0.19294495870106065
1	Deaths	218	Togo	1	Male	22	All ages	938	Alcoholic cardiomyopathy	2	Percent	1991	7.937859524204905e-05	0.0001830529777704576	6.2630948377444395e-06
1	Deaths	218	Togo	2	Female	22	All ages	938	Alcoholic cardiomyopathy	2	Percent	1991	5.4473266464743476e-06	1.653047322717593e-05	1.2576021084132458e-07
1	Deaths	218	Togo	3	Both	22	All ages	938	Alcoholic cardiomyopathy	2	Percent	1991	4.464798417756137e-05	0.00010266531472146247	4.7762359055079566e-06
1	Deaths	218	Togo	1	Male	22	All ages	938	Alcoholic cardiomyopathy	3	Rate	1991	0.09156169175934052	0.21252171306447018	0.0073196006926820175
1	Deaths	218	Togo	2	Female	22	All ages	938	Alcoholic cardiomyopathy	3	Rate	1991	0.005292268803649484	0.015829015157658152	0.00012140139524760912
1	Deaths	218	Togo	3	Both	22	All ages	938	Alcoholic cardiomyopathy	3	Rate	1991	0.04736465884870527	0.10701838138667213	0.005133733972720328
1	Deaths	218	Togo	1	Male	27	Age-standardized	938	Alcoholic cardiomyopathy	3	Rate	1991	0.22767824854983848	0.5398623872948757	0.01866140530319527
1	Deaths	218	Togo	2	Female	27	Age-standardized	938	Alcoholic cardiomyopathy	3	Rate	1991	0.048899635338918536	0.14700717014122955	0.0011219768998832792
1	Deaths	218	Togo	3	Both	27	Age-standardized	938	Alcoholic cardiomyopathy	3	Rate	1991	0.1382783107555191	0.29428503568794434	0.016805795347310783
1	Deaths	15	Myanmar	1	Male	22	All ages	938	Alcoholic cardiomyopathy	1	Number	1992	16.51890711560124	32.73898317306431	2.058329248735002
1	Deaths	15	Myanmar	2	Female	22	All ages	938	Alcoholic cardiomyopathy	1	Number	1992	3.065012861107018	7.774780451819382	0.21883085671855967
1	Deaths	15	Myanmar	3	Both	22	All ages	938	Alcoholic cardiomyopathy	1	Number	1992	19.58391997670827	36.44897013729497	4.641884517826836
1	Deaths	15	Myanmar	1	Male	22	All ages	938	Alcoholic cardiomyopathy	2	Percent	1992	5.9765396590010447e-05	0.00011737099361530369	7.6082667018657395e-06
1	Deaths	15	Myanmar	2	Female	22	All ages	938	Alcoholic cardiomyopathy	2	Percent	1992	1.3654908719233284e-05	3.418318279332795e-05	9.897030607547338e-07
1	Deaths	15	Myanmar	3	Both	22	All ages	938	Alcoholic cardiomyopathy	2	Percent	1992	3.907493900815935e-05	7.197904998024914e-05	9.217728255284576e-06
1	Deaths	15	Myanmar	1	Male	22	All ages	938	Alcoholic cardiomyopathy	3	Rate	1992	0.08109441374576716	0.16072180977061867	0.010104724395737041
1	Deaths	15	Myanmar	2	Female	22	All ages	938	Alcoholic cardiomyopathy	3	Rate	1992	0.014531407135966101	0.036860693660297573	0.001037490025976966
1	Deaths	15	Myanmar	3	Both	22	All ages	938	Alcoholic cardiomyopathy	3	Rate	1992	0.04723307360025664	0.08790869709414441	0.011195433464554996
1	Deaths	15	Myanmar	1	Male	27	Age-standardized	938	Alcoholic cardiomyopathy	3	Rate	1992	0.12820974557361844	0.25544305523212024	0.01571765027243982
1	Deaths	15	Myanmar	2	Female	27	Age-standardized	938	Alcoholic cardiomyopathy	3	Rate	1992	0.02586479846174918	0.06434986984981038	0.0015918619097426596
1	Deaths	15	Myanmar	3	Both	27	Age-standardized	938	Alcoholic cardiomyopathy	3	Rate	1992	0.0740628256577593	0.13829736713442203	0.017640582202116208
1	Deaths	28	Solomon Islands	1	Male	22	All ages	938	Alcoholic cardiomyopathy	1	Number	1990	0.07492310510401505	0.19010271807215856	0.005363711230453024
1	Deaths	28	Solomon Islands	2	Female	22	All ages	938	Alcoholic cardiomyopathy	1	Number	1990	0.0290246483954301	0.0675542898232929	0.001050472504783646
1	Deaths	28	Solomon Islands	3	Both	22	All ages	938	Alcoholic cardiomyopathy	1	Number	1990	0.1039477534994452	0.21749562085526358	0.00937956424671502
1	Deaths	28	Solomon Islands	1	Male	22	All ages	938	Alcoholic cardiomyopathy	2	Percent	1990	4.6696604663500566e-05	0.00011468412639243644	3.5110643344333037e-06
1	Deaths	28	Solomon Islands	2	Female	22	All ages	938	Alcoholic cardiomyopathy	2	Percent	1990	2.8463369357268815e-05	6.546686007786182e-05	1.093798045968708e-06
1	Deaths	28	Solomon Islands	3	Both	22	All ages	938	Alcoholic cardiomyopathy	2	Percent	1990	3.960376976131844e-05	8.100660575781147e-05	3.4561111483265295e-06
1	Deaths	28	Solomon Islands	1	Male	22	All ages	938	Alcoholic cardiomyopathy	3	Rate	1990	0.042604040878999806	0.10809941687162138	0.0030500040302404025
1	Deaths	28	Solomon Islands	2	Female	22	All ages	938	Alcoholic cardiomyopathy	3	Rate	1990	0.01778437485860849	0.04139277751642574	0.0006436597111948209
1	Deaths	28	Solomon Islands	3	Both	22	All ages	938	Alcoholic cardiomyopathy	3	Rate	1990	0.03065742572434441	0.06414622362931585	0.0027663252407077437
1	Deaths	28	Solomon Islands	1	Male	27	Age-standardized	938	Alcoholic cardiomyopathy	3	Rate	1990	0.09240390428719922	0.23804903559914412	0.006471140078543955
1	Deaths	28	Solomon Islands	2	Female	27	Age-standardized	938	Alcoholic cardiomyopathy	3	Rate	1990	0.04788951128576207	0.11634704147154391	0.0020987387324464713
1	Deaths	28	Solomon Islands	3	Both	27	Age-standardized	938	Alcoholic cardiomyopathy	3	Rate	1990	0.07180946526723887	0.1550298979188463	0.00652994360832656
1	Deaths	156	United Arab Emirates	1	Male	22	All ages	938	Alcoholic cardiomyopathy	1	Number	1990	0.6099557316882498	1.522308499434741	0.07977116720512957
1	Deaths	156	United Arab Emirates	2	Female	22	All ages	938	Alcoholic cardiomyopathy	1	Number	1990	0.28283667204030194	0.6575369886824521	0.03815855815927315
1	Deaths	156	United Arab Emirates	3	Both	22	All ages	938	Alcoholic cardiomyopathy	1	Number	1990	0.8927924037285508	1.876151500669137	0.207133137267702
1	Deaths	156	United Arab Emirates	1	Male	22	All ages	938	Alcoholic cardiomyopathy	2	Percent	1990	0.0001682819662200986	0.0004182592493190038	2.2774768984313237e-05
1	Deaths	156	United Arab Emirates	2	Female	22	All ages	938	Alcoholic cardiomyopathy	2	Percent	1990	0.00015390223122449534	0.0003422463077319998	2.189372401119692e-05
1	Deaths	156	United Arab Emirates	3	Both	22	All ages	938	Alcoholic cardiomyopathy	2	Percent	1990	0.00016352186170542123	0.0003170605877169274	4.038164307840874e-05
1	Deaths	156	United Arab Emirates	1	Male	22	All ages	938	Alcoholic cardiomyopathy	3	Rate	1990	0.05040794760367485	0.12580658413315096	0.006592446972554003
1	Deaths	156	United Arab Emirates	2	Female	22	All ages	938	Alcoholic cardiomyopathy	3	Rate	1990	0.04279929889711834	0.09949955184920779	0.005774214228871617
1	Deaths	156	United Arab Emirates	3	Both	22	All ages	938	Alcoholic cardiomyopathy	3	Rate	1990	0.04772037644825134	0.10028160579321438	0.01107141060345242
1	Deaths	156	United Arab Emirates	1	Male	27	Age-standardized	938	Alcoholic cardiomyopathy	3	Rate	1990	0.12098597499946262	0.3143425989761042	0.016248102682251228
1	Deaths	156	United Arab Emirates	2	Female	27	Age-standardized	938	Alcoholic cardiomyopathy	3	Rate	1990	0.1801335783689643	0.4073393827025452	0.02544214252287126
1	Deaths	156	United Arab Emirates	3	Both	27	Age-standardized	938	Alcoholic cardiomyopathy	3	Rate	1990	0.14937376010084522	0.29731652515964013	0.032176677508258054
1	Deaths	74	Andorra	1	Male	22	All ages	938	Alcoholic cardiomyopathy	1	Number	1990	0.5851174019107255	1.1336251422486616	0.1768490279049471
1	Deaths	74	Andorra	2	Female	22	All ages	938	Alcoholic cardiomyopathy	1	Number	1990	0.19228404950214373	0.3638115714678326	0.03799865732640652
1	Deaths	74	Andorra	3	Both	22	All ages	938	Alcoholic cardiomyopathy	1	Number	1990	0.7774014514128682	1.3666426408261991	0.290334354179532
1	Deaths	74	Andorra	1	Male	22	All ages	938	Alcoholic cardiomyopathy	2	Percent	1990	0.003183545672071399	0.0056446658344908645	0.0010167615357436451
1	Deaths	74	Andorra	2	Female	22	All ages	938	Alcoholic cardiomyopathy	2	Percent	1990	0.0019850365476686256	0.0035140019012725107	0.00042482448720015606
1	Deaths	74	Andorra	3	Both	22	All ages	938	Alcoholic cardiomyopathy	2	Percent	1990	0.0027704566434140023	0.004458933423589042	0.0010312031520084758
1	Deaths	74	Andorra	1	Male	22	All ages	938	Alcoholic cardiomyopathy	3	Rate	1990	2.026465790677715	3.9261395451875107	0.6124899105609989
1	Deaths	74	Andorra	2	Female	22	All ages	938	Alcoholic cardiomyopathy	3	Rate	1990	0.7544011297031432	1.4273667588394992	0.1490827246901938
1	Deaths	74	Andorra	3	Both	22	All ages	938	Alcoholic cardiomyopathy	3	Rate	1990	1.4300433524695837	2.5139626639017525	0.5340750424808338
1	Deaths	74	Andorra	1	Male	27	Age-standardized	938	Alcoholic cardiomyopathy	3	Rate	1990	1.9843434172557708	3.8734485969897046	0.5768573063607334
1	Deaths	74	Andorra	2	Female	27	Age-standardized	938	Alcoholic cardiomyopathy	3	Rate	1990	0.7384520252990808	1.3700300490612471	0.14115984899608475
1	Deaths	74	Andorra	3	Both	27	Age-standardized	938	Alcoholic cardiomyopathy	3	Rate	1990	1.3849981308885315	2.4408312980968825	0.49301487182072395
1	Deaths	137	North Africa and Middle East	1	Male	22	All ages	938	Alcoholic cardiomyopathy	1	Number	1992	73.66245007352508	131.70498868860426	7.390228016133687
1	Deaths	137	North Africa and Middle East	2	Female	22	All ages	938	Alcoholic cardiomyopathy	1	Number	1992	33.16093632371118	95.66269205375762	8.911408698053682
1	Deaths	137	North Africa and Middle East	3	Both	22	All ages	938	Alcoholic cardiomyopathy	1	Number	1992	106.82338639723619	212.12923145079066	25.290465845276003
1	Deaths	137	North Africa and Middle East	1	Male	22	All ages	938	Alcoholic cardiomyopathy	2	Percent	1992	5.511651869646362e-05	9.790762620286874e-05	5.512718798883052e-06
1	Deaths	137	North Africa and Middle East	2	Female	22	All ages	938	Alcoholic cardiomyopathy	2	Percent	1992	3.141747406353401e-05	8.954424410956486e-05	8.64303776932612e-06
1	Deaths	137	North Africa and Middle East	3	Both	22	All ages	938	Alcoholic cardiomyopathy	2	Percent	1992	4.465409011475049e-05	8.588332918634507e-05	1.0590268170141236e-05
1	Deaths	137	North Africa and Middle East	1	Male	22	All ages	938	Alcoholic cardiomyopathy	3	Rate	1992	0.04040221884785601	0.07223726296152436	0.00405337603277335
1	Deaths	137	North Africa and Middle East	2	Female	22	All ages	938	Alcoholic cardiomyopathy	3	Rate	1992	0.019115270982077624	0.05514374695671967	0.00513688728305112
1	Deaths	137	North Africa and Middle East	3	Both	22	All ages	938	Alcoholic cardiomyopathy	3	Rate	1992	0.030023305498503496	0.05962009758169038	0.007108025759908268
1	Deaths	137	North Africa and Middle East	1	Male	27	Age-standardized	938	Alcoholic cardiomyopathy	3	Rate	1992	0.07335990882543243	0.13937465475218178	0.007412472043429334
1	Deaths	137	North Africa and Middle East	2	Female	27	Age-standardized	938	Alcoholic cardiomyopathy	3	Rate	1992	0.045393572253657505	0.13408940589846408	0.010999316060796514
1	Deaths	137	North Africa and Middle East	3	Both	27	Age-standardized	938	Alcoholic cardiomyopathy	3	Rate	1992	0.06071624350419786	0.12367675367865212	0.014330473923444133
1	Deaths	13	Malaysia	1	Male	22	All ages	938	Alcoholic cardiomyopathy	1	Number	1990	0.18532261881595996	0.37188195322740125	0.005826961650001004
1	Deaths	13	Malaysia	2	Female	22	All ages	938	Alcoholic cardiomyopathy	1	Number	1990	0.017061493014942853	0.031304298923020245	0.0001526909374198173
1	Deaths	13	Malaysia	3	Both	22	All ages	938	Alcoholic cardiomyopathy	1	Number	1990	0.20238411183090277	0.3996726129153887	0.008899750133940563
1	Deaths	13	Malaysia	1	Male	22	All ages	938	Alcoholic cardiomyopathy	2	Percent	1990	3.921757324569383e-06	7.862339570791059e-06	1.2357425489541636e-07
1	Deaths	13	Malaysia	2	Female	22	All ages	938	Alcoholic cardiomyopathy	2	Percent	1990	4.7145854498873333e-07	8.644519390187815e-07	4.204723953427232e-09
1	Deaths	13	Malaysia	3	Both	22	All ages	938	Alcoholic cardiomyopathy	2	Percent	1990	2.425584404982792e-06	4.782552306811613e-06	1.0652747644626549e-07
1	Deaths	13	Malaysia	1	Male	22	All ages	938	Alcoholic cardiomyopathy	3	Rate	1990	0.0020785365542353384	0.0041709438307215504	6.535388322826517e-05
1	Deaths	13	Malaysia	2	Female	22	All ages	938	Alcoholic cardiomyopathy	3	Rate	1990	0.0001949684744270228	0.0003577266889060235	1.7448601421634452e-06
1	Deaths	13	Malaysia	3	Both	22	All ages	938	Alcoholic cardiomyopathy	3	Rate	1990	0.0011455544864742448	0.0022622662950372873	5.0375242415045426e-05
1	Deaths	13	Malaysia	1	Male	27	Age-standardized	938	Alcoholic cardiomyopathy	3	Rate	1990	0.0034594931975371044	0.006892338109171534	0.00010751886032433049
1	Deaths	13	Malaysia	2	Female	27	Age-standardized	938	Alcoholic cardiomyopathy	3	Rate	1990	0.0003347780426485353	0.0006162318450238551	2.9301536507579277e-06
1	Deaths	13	Malaysia	3	Both	27	Age-standardized	938	Alcoholic cardiomyopathy	3	Rate	1990	0.0018612135088941367	0.003570491398321349	7.613300278590181e-05
1	Deaths	106	Bahamas	1	Male	22	All ages	938	Alcoholic cardiomyopathy	1	Number	1990	1.9666848723661248	2.4863732433285395	1.478410656457428
1	Deaths	106	Bahamas	2	Female	22	All ages	938	Alcoholic cardiomyopathy	1	Number	1990	0.4268303998076203	0.5536138546842808	0.35271180450760536
1	Deaths	106	Bahamas	3	Both	22	All ages	938	Alcoholic cardiomyopathy	1	Number	1990	2.3935152721737434	2.9286473689085413	1.8865683043444783
1	Deaths	106	Bahamas	1	Male	22	All ages	938	Alcoholic cardiomyopathy	2	Percent	1990	0.0025159556370145443	0.003131410037410753	0.001929058274220939
1	Deaths	106	Bahamas	2	Female	22	All ages	938	Alcoholic cardiomyopathy	2	Percent	1990	0.0006772051432464634	0.0008820714807171244	0.0005677215824382353
1	Deaths	106	Bahamas	3	Both	22	All ages	938	Alcoholic cardiomyopathy	2	Percent	1990	0.0016951020166268537	0.002046261592417813	0.0013596554855002476
1	Deaths	106	Bahamas	1	Male	22	All ages	938	Alcoholic cardiomyopathy	3	Rate	1990	1.5631871728368256	1.9762529398926056	1.1750904310252366
1	Deaths	106	Bahamas	2	Female	22	All ages	938	Alcoholic cardiomyopathy	3	Rate	1990	0.32610154527636437	0.4229650314980341	0.2694743967135107
1	Deaths	106	Bahamas	3	Both	22	All ages	938	Alcoholic cardiomyopathy	3	Rate	1990	0.9324125996645957	1.1408774944915714	0.7349274423058602
1	Deaths	106	Bahamas	1	Male	27	Age-standardized	938	Alcoholic cardiomyopathy	3	Rate	1990	2.4698193187859663	3.1405362974060527	1.8437139300382963
1	Deaths	106	Bahamas	2	Female	27	Age-standardized	938	Alcoholic cardiomyopathy	3	Rate	1990	0.42967098022074407	0.5578500909636454	0.351863018288241
1	Deaths	106	Bahamas	3	Both	27	Age-standardized	938	Alcoholic cardiomyopathy	3	Rate	1990	1.3533106003376758	1.6693488712406115	1.0638815965292776
1	Deaths	88	Malta	1	Male	22	All ages	938	Alcoholic cardiomyopathy	1	Number	1990	1.120845917711926	1.3188529131237459	0.9590165676362238
1	Deaths	88	Malta	2	Female	22	All ages	938	Alcoholic cardiomyopathy	1	Number	1990	1.04747885765758	1.1894397717306346	0.9255010975808939
1	Deaths	88	Malta	3	Both	22	All ages	938	Alcoholic cardiomyopathy	1	Number	1990	2.1683247753695065	2.399646702608605	1.9458879529600182
1	Deaths	88	Malta	1	Male	22	All ages	938	Alcoholic cardiomyopathy	2	Percent	1990	0.000789545979211651	0.0009182406559410195	0.0006785327955757883
1	Deaths	88	Malta	2	Female	22	All ages	938	Alcoholic cardiomyopathy	2	Percent	1990	0.0008035641455020259	0.000906286392039796	0.0007113006325673998
1	Deaths	88	Malta	3	Both	22	All ages	938	Alcoholic cardiomyopathy	2	Percent	1990	0.0007962539859038289	0.0008743034298388831	0.0007205810373278214
1	Deaths	88	Malta	1	Male	22	All ages	938	Alcoholic cardiomyopathy	3	Rate	1990	0.6124794825360649	0.7206792093423344	0.5240488115337122
1	Deaths	88	Malta	2	Female	22	All ages	938	Alcoholic cardiomyopathy	3	Rate	1990	0.5583910797885401	0.6340677462124219	0.493367053134941
1	Deaths	88	Malta	3	Both	22	All ages	938	Alcoholic cardiomyopathy	3	Rate	1990	0.5851005130591688	0.6475203958400444	0.5250781859643435
1	Deaths	88	Malta	1	Male	27	Age-standardized	938	Alcoholic cardiomyopathy	3	Rate	1990	0.5918414722351042	0.6921835459231381	0.5114104503209056
1	Deaths	88	Malta	2	Female	27	Age-standardized	938	Alcoholic cardiomyopathy	3	Rate	1990	0.45551059994296617	0.5179749747420058	0.4019408612189551
1	Deaths	88	Malta	3	Both	27	Age-standardized	938	Alcoholic cardiomyopathy	3	Rate	1990	0.5235420926013133	0.5791815944656612	0.47229289493507715
1	Deaths	43	Albania	1	Male	22	All ages	938	Alcoholic cardiomyopathy	1	Number	1991	10.795294092649813	23.02261566276732	2.120788521138219
1	Deaths	43	Albania	2	Female	22	All ages	938	Alcoholic cardiomyopathy	1	Number	1991	8.337413453781354	14.225296506743902	1.5110981147387854
1	Deaths	43	Albania	3	Both	22	All ages	938	Alcoholic cardiomyopathy	1	Number	1991	19.13270754643114	30.79167407	8.414777326059705
1	Deaths	43	Albania	1	Male	22	All ages	938	Alcoholic cardiomyopathy	2	Percent	1991	0.0010752573267161722	0.002300357023371215	0.00021100311854143036
1	Deaths	43	Albania	2	Female	22	All ages	938	Alcoholic cardiomyopathy	2	Percent	1991	0.001111662182057322	0.0018806189947998039	0.00020149133233502914
1	Deaths	43	Albania	3	Both	22	All ages	938	Alcoholic cardiomyopathy	2	Percent	1991	0.0010908580244987313	0.0017729008257791243	0.0004748627342158645
1	Deaths	43	Albania	1	Male	22	All ages	938	Alcoholic cardiomyopathy	3	Rate	1991	0.6324719184484824	1.348843095052575	0.12425221333257504
1	Deaths	43	Albania	2	Female	22	All ages	938	Alcoholic cardiomyopathy	3	Rate	1991	0.5155447195689086	0.8796225039106936	0.09343888942568727
1	Deaths	43	Albania	3	Both	22	All ages	938	Alcoholic cardiomyopathy	3	Rate	1991	0.5755848608649511	0.9263310689064205	0.25314861603751787
1	Deaths	43	Albania	1	Male	27	Age-standardized	938	Alcoholic cardiomyopathy	3	Rate	1991	1.1890523653902179	2.486931474200072	0.23064512571004703
1	Deaths	43	Albania	2	Female	27	Age-standardized	938	Alcoholic cardiomyopathy	3	Rate	1991	0.7988548328590919	1.3691507883150067	0.1410715109014822
1	Deaths	43	Albania	3	Both	27	Age-standardized	938	Alcoholic cardiomyopathy	3	Rate	1991	0.974367602189335	1.5697168927544112	0.40524263489586715
1	Deaths	56	Eastern Europe	1	Male	22	All ages	938	Alcoholic cardiomyopathy	1	Number	1990	16452.171869045073	18346.59083190622	14780.335549453026
1	Deaths	56	Eastern Europe	2	Female	22	All ages	938	Alcoholic cardiomyopathy	1	Number	1990	7697.904821695443	8330.88683840478	7315.5486128910925
1	Deaths	56	Eastern Europe	3	Both	22	All ages	938	Alcoholic cardiomyopathy	1	Number	1990	24150.07669074051	25915.352534207537	22428.55951907745
1	Deaths	56	Eastern Europe	1	Male	22	All ages	938	Alcoholic cardiomyopathy	2	Percent	1990	0.013537953339885615	0.01509979095836976	0.012173452094642455
1	Deaths	56	Eastern Europe	2	Female	22	All ages	938	Alcoholic cardiomyopathy	2	Percent	1990	0.00593405218463106	0.006428813892217327	0.005648871447561352
1	Deaths	56	Eastern Europe	3	Both	22	All ages	938	Alcoholic cardiomyopathy	2	Percent	1990	0.009611972648290052	0.010314038759667788	0.008932193686133865
1	Deaths	56	Eastern Europe	1	Male	22	All ages	938	Alcoholic cardiomyopathy	3	Rate	1990	15.540785112177515	17.3302605837809	13.961562065377333
1	Deaths	56	Eastern Europe	2	Female	22	All ages	938	Alcoholic cardiomyopathy	3	Rate	1990	6.381601416811061	6.906346659602788	6.064626216370095
1	Deaths	56	Eastern Europe	3	Both	22	All ages	938	Alcoholic cardiomyopathy	3	Rate	1990	10.662708219742338	11.442110351142825	9.902626356161452
1	Deaths	56	Eastern Europe	1	Male	27	Age-standardized	938	Alcoholic cardiomyopathy	3	Rate	1990	15.079105483434578	16.73386889372877	13.648231032468995
1	Deaths	56	Eastern Europe	2	Female	27	Age-standardized	938	Alcoholic cardiomyopathy	3	Rate	1990	4.985491217006393	5.378961884791963	4.7407110805889285
1	Deaths	56	Eastern Europe	3	Both	27	Age-standardized	938	Alcoholic cardiomyopathy	3	Rate	1990	9.280830244107536	9.942208916587381	8.607432688862506
1	Deaths	367	Monaco	1	Male	22	All ages	938	Alcoholic cardiomyopathy	1	Number	1992	1.3708662514074585	2.265450117900934	0.38706348409694236
1	Deaths	367	Monaco	2	Female	22	All ages	938	Alcoholic cardiomyopathy	1	Number	1992	0.8294713358303916	1.402952940569873	0.13298430250372664
1	Deaths	367	Monaco	3	Both	22	All ages	938	Alcoholic cardiomyopathy	1	Number	1992	2.200337587237849	3.34978778123725	0.7225978348194746
1	Deaths	367	Monaco	1	Male	22	All ages	938	Alcoholic cardiomyopathy	2	Percent	1992	0.00614808023648598	0.010126425981132347	0.0017513402024713822
1	Deaths	367	Monaco	2	Female	22	All ages	938	Alcoholic cardiomyopathy	2	Percent	1992	0.003724259441192491	0.006118038553056832	0.0006381102239917695
1	Deaths	367	Monaco	3	Both	22	All ages	938	Alcoholic cardiomyopathy	2	Percent	1992	0.004938973079425941	0.00727113668689103	0.0016292928324615197
1	Deaths	367	Monaco	1	Male	22	All ages	938	Alcoholic cardiomyopathy	3	Rate	1992	9.23613282126151	15.26334036408954	2.607818046223844
1	Deaths	367	Monaco	2	Female	22	All ages	938	Alcoholic cardiomyopathy	3	Rate	1992	5.128957452946507	8.675026646298026	0.8222958407219144
1	Deaths	367	Monaco	3	Both	22	All ages	938	Alcoholic cardiomyopathy	3	Rate	1992	7.0944886574731925	10.800629665542802	2.329852552069912
1	Deaths	367	Monaco	1	Male	27	Age-standardized	938	Alcoholic cardiomyopathy	3	Rate	1992	4.891265051212374	8.146869064108525	1.4250374223106785
1	Deaths	367	Monaco	2	Female	27	Age-standardized	938	Alcoholic cardiomyopathy	3	Rate	1992	1.8325077730604296	2.949685727540373	0.35749265494915233
1	Deaths	367	Monaco	3	Both	27	Age-standardized	938	Alcoholic cardiomyopathy	3	Rate	1992	3.215617012247301	4.8581736184265845	1.1817387744705974
1	Deaths	109	Cuba	1	Male	22	All ages	938	Alcoholic cardiomyopathy	1	Number	1991	34.092320806252154	39.36049101639225	28.97326297170959
1	Deaths	109	Cuba	2	Female	22	All ages	938	Alcoholic cardiomyopathy	1	Number	1991	3.553324389889898	4.531828093551519	2.831846157694762
1	Deaths	109	Cuba	3	Both	22	All ages	938	Alcoholic cardiomyopathy	1	Number	1991	37.64564519614203	43.007892293966584	32.72798609875583
1	Deaths	109	Cuba	1	Male	22	All ages	938	Alcoholic cardiomyopathy	2	Percent	1991	0.0008416491607915242	0.0009686776445633048	0.0007167154359638154
1	Deaths	109	Cuba	2	Female	22	All ages	938	Alcoholic cardiomyopathy	2	Percent	1991	0.0001115648787131217	0.00014222908684582107	8.919123255151237e-05
1	Deaths	109	Cuba	3	Both	22	All ages	938	Alcoholic cardiomyopathy	2	Percent	1991	0.0005202704267365352	0.0005936384378018039	0.0004516239930992786
1	Deaths	109	Cuba	1	Male	22	All ages	938	Alcoholic cardiomyopathy	3	Rate	1991	0.6201478497155736	0.7159771846065819	0.5270309062636321
1	Deaths	109	Cuba	2	Female	22	All ages	938	Alcoholic cardiomyopathy	3	Rate	1991	0.0654382656431957	0.08345845695340816	0.052151473041737915
1	Deaths	109	Cuba	3	Both	22	All ages	938	Alcoholic cardiomyopathy	3	Rate	1991	0.34450401293717514	0.39357517731585373	0.2995013762582278
1	Deaths	109	Cuba	1	Male	27	Age-standardized	938	Alcoholic cardiomyopathy	3	Rate	1991	0.6557437674918111	0.7567929124708573	0.5572536262425868
1	Deaths	109	Cuba	2	Female	27	Age-standardized	938	Alcoholic cardiomyopathy	3	Rate	1991	0.06587465003186926	0.08420287737246551	0.05258742114392108
1	Deaths	109	Cuba	3	Both	27	Age-standardized	938	Alcoholic cardiomyopathy	3	Rate	1991	0.3569654029748136	0.4087945719853789	0.3098092991662053
1	Deaths	201	Burkina Faso	1	Male	22	All ages	938	Alcoholic cardiomyopathy	1	Number	1990	7.5038139640113295	19.20687579722656	0.5994005282486502
1	Deaths	201	Burkina Faso	2	Female	22	All ages	938	Alcoholic cardiomyopathy	1	Number	1990	0.34858030684414926	1.0272596282158921	0.01129611028406156
1	Deaths	201	Burkina Faso	3	Both	22	All ages	938	Alcoholic cardiomyopathy	1	Number	1990	7.852394270855475	19.701990783362632	0.806233123933831
1	Deaths	201	Burkina Faso	1	Male	22	All ages	938	Alcoholic cardiomyopathy	2	Percent	1990	8.99970996833587e-05	0.0002274343000445559	7.3114347655818276e-06
1	Deaths	201	Burkina Faso	2	Female	22	All ages	938	Alcoholic cardiomyopathy	2	Percent	1990	4.64307168490547e-06	1.3680631455193672e-05	1.559779189914402e-07
1	Deaths	201	Burkina Faso	3	Both	22	All ages	938	Alcoholic cardiomyopathy	2	Percent	1990	4.9545514389604703e-05	0.0001220476139446634	5.1241706405273096e-06
1	Deaths	201	Burkina Faso	1	Male	22	All ages	938	Alcoholic cardiomyopathy	3	Rate	1990	0.1628163036055253	0.41674707503584596	0.01300567669410537
1	Deaths	201	Burkina Faso	2	Female	22	All ages	938	Alcoholic cardiomyopathy	3	Rate	1990	0.007085898188155505	0.020882009096385226	0.0002296259594229569
1	Deaths	201	Burkina Faso	3	Both	22	All ages	938	Alcoholic cardiomyopathy	3	Rate	1990	0.08241289815521902	0.20677746224622984	0.008461624065252676
1	Deaths	201	Burkina Faso	1	Male	27	Age-standardized	938	Alcoholic cardiomyopathy	3	Rate	1990	0.31530513904359153	0.8038087458006178	0.025140885093806967
1	Deaths	201	Burkina Faso	2	Female	27	Age-standardized	938	Alcoholic cardiomyopathy	3	Rate	1990	0.0628032927809942	0.18611191536399221	0.002042922362636385
1	Deaths	201	Burkina Faso	3	Both	27	Age-standardized	938	Alcoholic cardiomyopathy	3	Rate	1990	0.1889837468158602	0.41822452096781826	0.02116872670515454
1	Deaths	194	Lesotho	1	Male	22	All ages	938	Alcoholic cardiomyopathy	1	Number	1990	0.02098856084972816	0.061514254351616386	0.0028513528479155227
1	Deaths	194	Lesotho	2	Female	22	All ages	938	Alcoholic cardiomyopathy	1	Number	1990	0.017104922365470884	0.04523511157157099	0.0005860031315140122
1	Deaths	194	Lesotho	3	Both	22	All ages	938	Alcoholic cardiomyopathy	1	Number	1990	0.038093483215199044	0.10293252378475315	0.006440628657511254
1	Deaths	194	Lesotho	1	Male	22	All ages	938	Alcoholic cardiomyopathy	2	Percent	1990	2.63806560039334e-06	8.261108753564537e-06	3.407591910185766e-07
1	Deaths	194	Lesotho	2	Female	22	All ages	938	Alcoholic cardiomyopathy	2	Percent	1990	2.4555643590905447e-06	6.301264294140551e-06	8.695462289609967e-08
1	Deaths	194	Lesotho	3	Both	22	All ages	938	Alcoholic cardiomyopathy	2	Percent	1990	2.5524344881582762e-06	6.667224601954022e-06	4.405459376324407e-07
1	Deaths	194	Lesotho	1	Male	22	All ages	938	Alcoholic cardiomyopathy	3	Rate	1990	0.0030136367859259577	0.008832507435841562	0.0004094107210902102
1	Deaths	194	Lesotho	2	Female	22	All ages	938	Alcoholic cardiomyopathy	3	Rate	1990	0.0020457628363575796	0.005410156689071951	7.008645832035775e-05
1	Deaths	194	Lesotho	3	Both	22	All ages	938	Alcoholic cardiomyopathy	3	Rate	1990	0.002485598998183678	0.006716345064969485	0.0004202508877527809
1	Deaths	194	Lesotho	1	Male	27	Age-standardized	938	Alcoholic cardiomyopathy	3	Rate	1990	0.019456923637363184	0.06429680965370932	0.0028704556294277595
1	Deaths	194	Lesotho	2	Female	27	Age-standardized	938	Alcoholic cardiomyopathy	3	Rate	1990	0.005069801943957308	0.013614928456438411	0.00018726768314302424
1	Deaths	194	Lesotho	3	Both	27	Age-standardized	938	Alcoholic cardiomyopathy	3	Rate	1990	0.0075507323903999364	0.020397566640121847	0.0013722044740347881
1	Deaths	59	Latvia	1	Male	22	All ages	938	Alcoholic cardiomyopathy	1	Number	1990	184.16741754164968	223.1399518192909	148.85817399620646
1	Deaths	59	Latvia	2	Female	22	All ages	938	Alcoholic cardiomyopathy	1	Number	1990	65.04795788031038	80.89857003847789	54.20512755545093
1	Deaths	59	Latvia	3	Both	22	All ages	938	Alcoholic cardiomyopathy	1	Number	1990	249.2153754219598	292.6586624096339	212.9248890603835
1	Deaths	59	Latvia	1	Male	22	All ages	938	Alcoholic cardiomyopathy	2	Percent	1990	0.011091126099637577	0.013377276384322486	0.008941166529701046
1	Deaths	59	Latvia	2	Female	22	All ages	938	Alcoholic cardiomyopathy	2	Percent	1990	0.0037255994068261643	0.0046145067373897205	0.003123052596174069
1	Deaths	59	Latvia	3	Both	22	All ages	938	Alcoholic cardiomyopathy	2	Percent	1990	0.0073164199292748205	0.008534560288103803	0.006225909702376792
1	Deaths	59	Latvia	1	Male	22	All ages	938	Alcoholic cardiomyopathy	3	Rate	1990	14.90613304680944	18.060490038227258	12.0482752938139
1	Deaths	59	Latvia	2	Female	22	All ages	938	Alcoholic cardiomyopathy	3	Rate	1990	4.57251606008321	5.686727497569546	3.810324326279615
1	Deaths	59	Latvia	3	Both	22	All ages	938	Alcoholic cardiomyopathy	3	Rate	1990	9.375695846450578	11.010069506891286	8.01041667107943
1	Deaths	59	Latvia	1	Male	27	Age-standardized	938	Alcoholic cardiomyopathy	3	Rate	1990	13.067081709903993	15.723664577109854	10.670925970363959
1	Deaths	59	Latvia	2	Female	27	Age-standardized	938	Alcoholic cardiomyopathy	3	Rate	1990	3.4730766939007096	4.296110214328636	2.9129415683563757
1	Deaths	59	Latvia	3	Both	27	Age-standardized	938	Alcoholic cardiomyopathy	3	Rate	1990	7.672675583596239	8.96887726838406	6.578077182455766
1	Deaths	95	United Kingdom	1	Male	22	All ages	938	Alcoholic cardiomyopathy	1	Number	1990	245.1423207071517	251.2477528194868	239.61375079157037
1	Deaths	95	United Kingdom	2	Female	22	All ages	938	Alcoholic cardiomyopathy	1	Number	1990	121.51620178154435	128.72986928280255	111.72136364224109
1	Deaths	95	United Kingdom	3	Both	22	All ages	938	Alcoholic cardiomyopathy	1	Number	1990	366.6585224886964	376.34527354341276	353.4314968979745
1	Deaths	95	United Kingdom	1	Male	22	All ages	938	Alcoholic cardiomyopathy	2	Percent	1990	0.0007776269068037174	0.0007972572300087144	0.0007612614843018324
1	Deaths	95	United Kingdom	2	Female	22	All ages	938	Alcoholic cardiomyopathy	2	Percent	1990	0.0003688003172112772	0.0003908474498276307	0.0003407734818465583
1	Deaths	95	United Kingdom	3	Both	22	All ages	938	Alcoholic cardiomyopathy	2	Percent	1990	0.0005686975210393854	0.0005834539206652687	0.000548582536517796
1	Deaths	95	United Kingdom	1	Male	22	All ages	938	Alcoholic cardiomyopathy	3	Rate	1990	0.8805958911846684	0.9025277159977801	0.8607362605107618
1	Deaths	95	United Kingdom	2	Female	22	All ages	938	Alcoholic cardiomyopathy	3	Rate	1990	0.4124632567120494	0.4369486565746607	0.3792165720833831
1	Deaths	95	United Kingdom	3	Both	22	All ages	938	Alcoholic cardiomyopathy	3	Rate	1990	0.6399002066029059	0.6568057293742058	0.6168161218507074
1	Deaths	95	United Kingdom	1	Male	27	Age-standardized	938	Alcoholic cardiomyopathy	3	Rate	1990	0.7087483106950385	0.726100610252395	0.6923688936337132
1	Deaths	95	United Kingdom	2	Female	27	Age-standardized	938	Alcoholic cardiomyopathy	3	Rate	1990	0.24440042731128386	0.2564367888335223	0.22919428555069227
1	Deaths	95	United Kingdom	3	Both	27	Age-standardized	938	Alcoholic cardiomyopathy	3	Rate	1990	0.4680690976195049	0.4795481050558425	0.4525063452624475
1	Deaths	128	Guatemala	1	Male	22	All ages	938	Alcoholic cardiomyopathy	1	Number	1991	3.328393003805046	4.478280618461839	2.3496700841906804
1	Deaths	128	Guatemala	2	Female	22	All ages	938	Alcoholic cardiomyopathy	1	Number	1991	2.923614195551582	4.274774640526071	1.9609803459263055
1	Deaths	128	Guatemala	3	Both	22	All ages	938	Alcoholic cardiomyopathy	1	Number	1991	6.252007199356624	7.645139124935577	4.74079110596719
1	Deaths	128	Guatemala	1	Male	22	All ages	938	Alcoholic cardiomyopathy	2	Percent	1991	8.356141660400648e-05	0.00011353276668814293	5.8900689158000254e-05
1	Deaths	128	Guatemala	2	Female	22	All ages	938	Alcoholic cardiomyopathy	2	Percent	1991	9.219996889473597e-05	0.00013581339370410099	6.192828911741571e-05
1	Deaths	128	Guatemala	3	Both	22	All ages	938	Alcoholic cardiomyopathy	2	Percent	1991	8.738953508253081e-05	0.00010782863068570357	6.588014639920309e-05
1	Deaths	128	Guatemala	1	Male	22	All ages	938	Alcoholic cardiomyopathy	3	Rate	1991	0.07836306785132574	0.10543580868022925	0.05532019687133363
1	Deaths	128	Guatemala	2	Female	22	All ages	938	Alcoholic cardiomyopathy	3	Rate	1991	0.06674104630616289	0.09758569809445557	0.044765783485413276
1	Deaths	128	Guatemala	3	Both	22	All ages	938	Alcoholic cardiomyopathy	3	Rate	1991	0.07246238991144838	0.08860915135468175	0.054947002243483145
1	Deaths	128	Guatemala	1	Male	27	Age-standardized	938	Alcoholic cardiomyopathy	3	Rate	1991	0.16117664701486165	0.21585593585029383	0.11537965428863776
1	Deaths	128	Guatemala	2	Female	27	Age-standardized	938	Alcoholic cardiomyopathy	3	Rate	1991	0.14006184841691338	0.2106366354213113	0.0954291369222817
1	Deaths	128	Guatemala	3	Both	27	Age-standardized	938	Alcoholic cardiomyopathy	3	Rate	1991	0.15081645428332824	0.18454859375182375	0.11448757203822853
1	Deaths	174	Eastern Sub-Saharan Africa	1	Male	22	All ages	938	Alcoholic cardiomyopathy	1	Number	1990	1.524585638424053	8.521397091744099	0.26292624390499725
1	Deaths	174	Eastern Sub-Saharan Africa	2	Female	22	All ages	938	Alcoholic cardiomyopathy	1	Number	1990	0.13484907741764382	0.3734793019013184	0.0013014070691796545
1	Deaths	174	Eastern Sub-Saharan Africa	3	Both	22	All ages	938	Alcoholic cardiomyopathy	1	Number	1990	1.659434715841697	8.621715464044081	0.34257968883063106
1	Deaths	174	Eastern Sub-Saharan Africa	1	Male	22	All ages	938	Alcoholic cardiomyopathy	2	Percent	1990	9.677531440481607e-07	5.428057312865714e-06	1.674224099248502e-07
1	Deaths	174	Eastern Sub-Saharan Africa	2	Female	22	All ages	938	Alcoholic cardiomyopathy	2	Percent	1990	1.0381557108679193e-07	2.909507825498535e-07	1.0227241731041809e-09
1	Deaths	174	Eastern Sub-Saharan Africa	3	Both	22	All ages	938	Alcoholic cardiomyopathy	2	Percent	1990	5.762097881315353e-07	3.006495408792995e-06	1.199132142747957e-07
1	Deaths	174	Eastern Sub-Saharan Africa	1	Male	22	All ages	938	Alcoholic cardiomyopathy	3	Rate	1990	0.0016106433784021843	0.009002401344105912	0.0002777675475098194
1	Deaths	174	Eastern Sub-Saharan Africa	2	Female	22	All ages	938	Alcoholic cardiomyopathy	3	Rate	1990	0.00014022246072911836	0.00038836147600624195	1.3532647397019886e-06
1	Deaths	174	Eastern Sub-Saharan Africa	3	Both	22	All ages	938	Alcoholic cardiomyopathy	3	Rate	1990	0.0008696112427490206	0.004518129353171285	0.00017952568190877672
1	Deaths	174	Eastern Sub-Saharan Africa	1	Male	27	Age-standardized	938	Alcoholic cardiomyopathy	3	Rate	1990	0.0032857861247588696	0.018350579772896534	0.0005497227495740412
1	Deaths	174	Eastern Sub-Saharan Africa	2	Female	27	Age-standardized	938	Alcoholic cardiomyopathy	3	Rate	1990	0.00028772797305911293	0.0008489153049435455	2.907669640544195e-06
1	Deaths	174	Eastern Sub-Saharan Africa	3	Both	27	Age-standardized	938	Alcoholic cardiomyopathy	3	Rate	1990	0.0017695300659311517	0.009194057544067281	0.00035506045682086475
1	Deaths	94	Switzerland	1	Male	22	All ages	938	Alcoholic cardiomyopathy	1	Number	1990	116.00401853268862	135.80881756809447	100.04780877964562
1	Deaths	94	Switzerland	2	Female	22	All ages	938	Alcoholic cardiomyopathy	1	Number	1990	20.411346836822023	25.385145459298133	16.68214964664128
1	Deaths	94	Switzerland	3	Both	22	All ages	938	Alcoholic cardiomyopathy	1	Number	1990	136.4153653695108	156.85160230083645	118.5272984450509
1	Deaths	94	Switzerland	1	Male	22	All ages	938	Alcoholic cardiomyopathy	2	Percent	1990	0.003624996707796576	0.004235831559540395	0.00312024087417666
1	Deaths	94	Switzerland	2	Female	22	All ages	938	Alcoholic cardiomyopathy	2	Percent	1990	0.0006691631047265607	0.0008292794917013815	0.0005450689188038093
1	Deaths	94	Switzerland	3	Both	22	All ages	938	Alcoholic cardiomyopathy	2	Percent	1990	0.002182477029949133	0.002500520609298677	0.0018969525205039842
1	Deaths	94	Switzerland	1	Male	22	All ages	938	Alcoholic cardiomyopathy	3	Rate	1990	3.428797793346038	4.014179680018578	2.957170883490468
1	Deaths	94	Switzerland	2	Female	22	All ages	938	Alcoholic cardiomyopathy	3	Rate	1990	0.5859978298820725	0.7287926793519487	0.47893475961441334
1	Deaths	94	Switzerland	3	Both	22	All ages	938	Alcoholic cardiomyopathy	3	Rate	1990	1.986707224800883	2.2843336648227335	1.726191470580069
1	Deaths	94	Switzerland	1	Male	27	Age-standardized	938	Alcoholic cardiomyopathy	3	Rate	1990	2.6917040238258894	3.1444814817525266	2.3215980105247263
1	Deaths	94	Switzerland	2	Female	27	Age-standardized	938	Alcoholic cardiomyopathy	3	Rate	1990	0.33923139213938835	0.4135779279852376	0.27469454679005895
1	Deaths	94	Switzerland	3	Both	27	Age-standardized	938	Alcoholic cardiomyopathy	3	Rate	1990	1.3734057373655806	1.5728158503302412	1.1963867780809405
1	Deaths	26	Papua New Guinea	1	Male	22	All ages	938	Alcoholic cardiomyopathy	1	Number	1990	0.968437917973548	2.5996109746645124	0.0660722482440475
1	Deaths	26	Papua New Guinea	2	Female	22	All ages	938	Alcoholic cardiomyopathy	1	Number	1990	0.837937382042812	2.2332905291980376	0.03335395672102123
1	Deaths	26	Papua New Guinea	3	Both	22	All ages	938	Alcoholic cardiomyopathy	1	Number	1990	1.8063753000163592	3.9932029828136044	0.16712048826793469
1	Deaths	26	Papua New Guinea	1	Male	22	All ages	938	Alcoholic cardiomyopathy	2	Percent	1990	5.1264871282388017e-05	0.0001369380891827204	3.5008923448962443e-06
1	Deaths	26	Papua New Guinea	2	Female	22	All ages	938	Alcoholic cardiomyopathy	2	Percent	1990	5.553170513489663e-05	0.00014282178483266412	2.294317446721198e-06
1	Deaths	26	Papua New Guinea	3	Both	22	All ages	938	Alcoholic cardiomyopathy	2	Percent	1990	5.316470747447492e-05	0.00011166865906851111	5.072359141152683e-06
1	Deaths	26	Papua New Guinea	1	Male	22	All ages	938	Alcoholic cardiomyopathy	3	Rate	1990	0.04539174265924773	0.12184660491510284	0.0030968784199274357
1	Deaths	26	Papua New Guinea	2	Female	22	All ages	938	Alcoholic cardiomyopathy	3	Rate	1990	0.042542404040149334	0.11338502144463036	0.0016933932458103888
1	Deaths	26	Papua New Guinea	3	Both	22	All ages	938	Alcoholic cardiomyopathy	3	Rate	1990	0.0440239672463232	0.09732010691339395	0.004072966953008304
1	Deaths	26	Papua New Guinea	1	Male	27	Age-standardized	938	Alcoholic cardiomyopathy	3	Rate	1990	0.08840435367420646	0.23249894566684254	0.006031590076983675
1	Deaths	26	Papua New Guinea	2	Female	27	Age-standardized	938	Alcoholic cardiomyopathy	3	Rate	1990	0.06480989901117397	0.16013237859964158	0.002764626648782231
1	Deaths	26	Papua New Guinea	3	Both	27	Age-standardized	938	Alcoholic cardiomyopathy	3	Rate	1990	0.07759178443496335	0.1652174387259967	0.007814586089509154
1	Deaths	38	Mongolia	1	Male	22	All ages	938	Alcoholic cardiomyopathy	1	Number	1994	32.01632930937351	67.26673820533242	12.120818803974727
1	Deaths	38	Mongolia	2	Female	22	All ages	938	Alcoholic cardiomyopathy	1	Number	1994	19.007125300155455	34.687472004095305	5.210733708786867
1	Deaths	38	Mongolia	3	Both	22	All ages	938	Alcoholic cardiomyopathy	1	Number	1994	51.023454609528955	92.15561714312949	27.28007507741674
1	Deaths	38	Mongolia	1	Male	22	All ages	938	Alcoholic cardiomyopathy	2	Percent	1994	0.0031058367278489025	0.006405606059135868	0.0011748299299362056
1	Deaths	38	Mongolia	2	Female	22	All ages	938	Alcoholic cardiomyopathy	2	Percent	1994	0.0022666347090529114	0.004261298422493224	0.0006080182386413729
1	Deaths	38	Mongolia	3	Both	22	All ages	938	Alcoholic cardiomyopathy	2	Percent	1994	0.0027283052946051674	0.004924228289753173	0.0014393920738363366
1	Deaths	38	Mongolia	1	Male	22	All ages	938	Alcoholic cardiomyopathy	3	Rate	1994	2.791473928328252	5.864924243170261	1.0568029006179762
1	Deaths	38	Mongolia	2	Female	22	All ages	938	Alcoholic cardiomyopathy	3	Rate	1994	1.64507850474836	3.0022222549104214	0.4509922401691567
1	Deaths	38	Mongolia	3	Both	22	All ages	938	Alcoholic cardiomyopathy	3	Rate	1994	2.2161698674900783	4.00271803223637	1.1848919449320707
1	Deaths	38	Mongolia	1	Male	27	Age-standardized	938	Alcoholic cardiomyopathy	3	Rate	1994	5.799813190789494	12.422881305932993	2.1811667877879155
1	Deaths	38	Mongolia	2	Female	27	Age-standardized	938	Alcoholic cardiomyopathy	3	Rate	1994	2.889019507162991	5.338645418208065	0.7526332356317055
1	Deaths	38	Mongolia	3	Both	27	Age-standardized	938	Alcoholic cardiomyopathy	3	Rate	1994	4.119456727970169	7.532246143948716	2.1125102648008562
1	Deaths	104	Caribbean	1	Male	22	All ages	938	Alcoholic cardiomyopathy	1	Number	1994	140.7007054069063	223.4529561749746	95.8045386625241
1	Deaths	104	Caribbean	2	Female	22	All ages	938	Alcoholic cardiomyopathy	1	Number	1994	22.54886791626235	43.43740856339484	10.292380171201323
1	Deaths	104	Caribbean	3	Both	22	All ages	938	Alcoholic cardiomyopathy	1	Number	1994	163.2495733231688	252.70180731508054	115.56963881761948
1	Deaths	104	Caribbean	1	Male	22	All ages	938	Alcoholic cardiomyopathy	2	Percent	1994	0.0009033328276437876	0.0014251201504897257	0.0006293215585609331
1	Deaths	104	Caribbean	2	Female	22	All ages	938	Alcoholic cardiomyopathy	2	Percent	1994	0.00016878821290478865	0.00033174838218204186	7.655920868270142e-05
1	Deaths	104	Caribbean	3	Both	22	All ages	938	Alcoholic cardiomyopathy	2	Percent	1994	0.0005641915752851132	0.0008676913833204794	0.0004011433550040631
1	Deaths	104	Caribbean	1	Male	22	All ages	938	Alcoholic cardiomyopathy	3	Rate	1994	0.766640888429758	1.2175359913712944	0.5220135636380064
1	Deaths	104	Caribbean	2	Female	22	All ages	938	Alcoholic cardiomyopathy	3	Rate	1994	0.11945882054895328	0.2301216014017198	0.05452671062951289
1	Deaths	104	Caribbean	3	Both	22	All ages	938	Alcoholic cardiomyopathy	3	Rate	1994	0.43850424011829453	0.6787816454126848	0.310431296197904
1	Deaths	104	Caribbean	1	Male	27	Age-standardized	938	Alcoholic cardiomyopathy	3	Rate	1994	0.9796457348025933	1.561933131625038	0.6687781497800084
1	Deaths	104	Caribbean	2	Female	27	Age-standardized	938	Alcoholic cardiomyopathy	3	Rate	1994	0.14299129280143674	0.27539535567576245	0.06588165429692418
1	Deaths	104	Caribbean	3	Both	27	Age-standardized	938	Alcoholic cardiomyopathy	3	Rate	1994	0.5469444147277036	0.8487011585060592	0.38856441748147474
1	Deaths	104	Caribbean	1	Male	22	All ages	938	Alcoholic cardiomyopathy	1	Number	1991	133.69847637290087	204.1220308940677	90.62497166791127
1	Deaths	104	Caribbean	2	Female	22	All ages	938	Alcoholic cardiomyopathy	1	Number	1991	21.625031273703154	41.230266115372295	9.75796377603826
1	Deaths	104	Caribbean	3	Both	22	All ages	938	Alcoholic cardiomyopathy	1	Number	1991	155.32350764660399	235.28807989158523	107.0092594037225
1	Deaths	104	Caribbean	1	Male	22	All ages	938	Alcoholic cardiomyopathy	2	Percent	1991	0.0009081940472306327	0.0013959332443436712	0.0006188847516434831
1	Deaths	104	Caribbean	2	Female	22	All ages	938	Alcoholic cardiomyopathy	2	Percent	1991	0.00017077818569857098	0.00032227100832399986	7.747781514008471e-05
1	Deaths	104	Caribbean	3	Both	22	All ages	938	Alcoholic cardiomyopathy	2	Percent	1991	0.0005672376608757798	0.0008476088277743613	0.0003933778983613436
1	Deaths	104	Caribbean	1	Male	22	All ages	938	Alcoholic cardiomyopathy	3	Rate	1991	0.7574536025125151	1.1564302888661833	0.5134255313126913
1	Deaths	104	Caribbean	2	Female	22	All ages	938	Alcoholic cardiomyopathy	3	Rate	1991	0.11930178751192234	0.22746068594766175	0.0538331023073984
1	Deaths	104	Caribbean	3	Both	22	All ages	938	Alcoholic cardiomyopathy	3	Rate	1991	0.4341389598179812	0.65764496185672	0.2990976013374903
1	Deaths	104	Caribbean	1	Male	27	Age-standardized	938	Alcoholic cardiomyopathy	3	Rate	1991	0.996440443818895	1.5233516030228766	0.678838399312014
1	Deaths	104	Caribbean	2	Female	27	Age-standardized	938	Alcoholic cardiomyopathy	3	Rate	1991	0.1468879152264765	0.28268322089980913	0.06687075107010436
1	Deaths	104	Caribbean	3	Both	27	Age-standardized	938	Alcoholic cardiomyopathy	3	Rate	1991	0.5585762690273965	0.8482240618187411	0.38658865701428285
1	Deaths	67	Japan	1	Male	22	All ages	938	Alcoholic cardiomyopathy	1	Number	1991	605.7443930057923	662.0384594209095	564.0899852393844
1	Deaths	67	Japan	2	Female	22	All ages	938	Alcoholic cardiomyopathy	1	Number	1991	58.002040268358165	69.075593577472	49.5891716417439
1	Deaths	67	Japan	3	Both	22	All ages	938	Alcoholic cardiomyopathy	1	Number	1991	663.7464332741508	726.5232205111137	617.7939274763926
1	Deaths	67	Japan	1	Male	22	All ages	938	Alcoholic cardiomyopathy	2	Percent	1991	0.0013415699901632538	0.001467910073363957	0.0012505604769120072
1	Deaths	67	Japan	2	Female	22	All ages	938	Alcoholic cardiomyopathy	2	Percent	1991	0.00015253805135951066	0.00018139647305902181	0.00013063839191513268
1	Deaths	67	Japan	3	Both	22	All ages	938	Alcoholic cardiomyopathy	2	Percent	1991	0.0007980002724198652	0.0008723082068617802	0.0007416772403659297
1	Deaths	67	Japan	1	Male	22	All ages	938	Alcoholic cardiomyopathy	3	Rate	1991	0.9764125290665105	1.0671541560538815	0.9092688854709904
1	Deaths	67	Japan	2	Female	22	All ages	938	Alcoholic cardiomyopathy	3	Rate	1991	0.09037052538323621	0.10762376036900302	0.07726279065098011
1	Deaths	67	Japan	3	Both	22	All ages	938	Alcoholic cardiomyopathy	3	Rate	1991	0.5258637553139772	0.575599671664041	0.48945714572107096
1	Deaths	67	Japan	1	Male	27	Age-standardized	938	Alcoholic cardiomyopathy	3	Rate	1991	0.7760276148054465	0.8472426197341456	0.723813159164017
1	Deaths	67	Japan	2	Female	27	Age-standardized	938	Alcoholic cardiomyopathy	3	Rate	1991	0.06384088937548799	0.07605117208364456	0.05479533001297231
1	Deaths	67	Japan	3	Both	27	Age-standardized	938	Alcoholic cardiomyopathy	3	Rate	1991	0.3931445161082329	0.4295333272797707	0.36657704824411663
1	Deaths	134	Tropical Latin America	1	Male	22	All ages	938	Alcoholic cardiomyopathy	1	Number	1990	1558.0681859184465	1740.8764299737572	1429.6465895048348
1	Deaths	134	Tropical Latin America	2	Female	22	All ages	938	Alcoholic cardiomyopathy	1	Number	1990	182.17509452506476	250.21035005847563	161.62244023430344
1	Deaths	134	Tropical Latin America	3	Both	22	All ages	938	Alcoholic cardiomyopathy	1	Number	1990	1740.2432804435127	1924.873046200468	1608.9260673104502
1	Deaths	134	Tropical Latin America	1	Male	22	All ages	938	Alcoholic cardiomyopathy	2	Percent	1990	0.00296188661762404	0.0032979199494737313	0.002718307994809327
1	Deaths	134	Tropical Latin America	2	Female	22	All ages	938	Alcoholic cardiomyopathy	2	Percent	1990	0.000496879466437185	0.0006825010081639024	0.0004384303092369449
1	Deaths	134	Tropical Latin America	3	Both	22	All ages	938	Alcoholic cardiomyopathy	2	Percent	1990	0.0019493749593910072	0.002154854243089838	0.001800255391718798
1	Deaths	134	Tropical Latin America	1	Male	22	All ages	938	Alcoholic cardiomyopathy	3	Rate	1990	2.065551758131216	2.307903083523782	1.8953015363170862
1	Deaths	134	Tropical Latin America	2	Female	22	All ages	938	Alcoholic cardiomyopathy	3	Rate	1990	0.2362213592938999	0.324440775805847	0.20957130624291415
1	Deaths	134	Tropical Latin America	3	Both	22	All ages	938	Alcoholic cardiomyopathy	3	Rate	1990	1.1407572257308767	1.2617849818722866	1.0546766981242963
1	Deaths	134	Tropical Latin America	1	Male	27	Age-standardized	938	Alcoholic cardiomyopathy	3	Rate	1990	3.0353440419944513	3.3866019976190214	2.775095590794343
1	Deaths	134	Tropical Latin America	2	Female	27	Age-standardized	938	Alcoholic cardiomyopathy	3	Rate	1990	0.32427199150104935	0.44577762188005204	0.28770701907836366
1	Deaths	134	Tropical Latin America	3	Both	27	Age-standardized	938	Alcoholic cardiomyopathy	3	Rate	1990	1.6169662270342493	1.7924657722254032	1.4889495907629047
1	Deaths	131	Nicaragua	1	Male	22	All ages	938	Alcoholic cardiomyopathy	1	Number	1990	2.210936437212682	4.423628671503692	0.3182157486901599
1	Deaths	131	Nicaragua	2	Female	22	All ages	938	Alcoholic cardiomyopathy	1	Number	1990	0.24582957091934185	0.37369699347636537	0.02214833044450394
1	Deaths	131	Nicaragua	3	Both	22	All ages	938	Alcoholic cardiomyopathy	1	Number	1990	2.4567660081320253	4.690431074049844	0.5116941782936734
1	Deaths	131	Nicaragua	1	Male	22	All ages	938	Alcoholic cardiomyopathy	2	Percent	1990	0.0002204197963929726	0.00044294386281433577	3.195625143175146e-05
1	Deaths	131	Nicaragua	2	Female	22	All ages	938	Alcoholic cardiomyopathy	2	Percent	1990	3.178061781139086e-05	4.8432106526802814e-05	2.8361856561983164e-06
1	Deaths	131	Nicaragua	3	Both	22	All ages	938	Alcoholic cardiomyopathy	2	Percent	1990	0.00013831573123451103	0.00026461184399972736	2.857836092723613e-05
1	Deaths	131	Nicaragua	1	Male	22	All ages	938	Alcoholic cardiomyopathy	3	Rate	1990	0.11587550232107795	0.23184302622405248	0.01667773397069539
1	Deaths	131	Nicaragua	2	Female	22	All ages	938	Alcoholic cardiomyopathy	3	Rate	1990	0.0124187565371775	0.018878330883068877	0.001118883796064947
1	Deaths	131	Nicaragua	3	Both	22	All ages	938	Alcoholic cardiomyopathy	3	Rate	1990	0.06319606905631235	0.12065325109447639	0.013162450359587623
[truncated: 280,049 more rows]
