# Supplementary material for: Global, regional, and national burden of cardiomyopathy (including alcoholic cardiomyopathy and others) from 1990 to 2021: An analysis of data from the global burden of disease study 2021 and forecast to 2040
Source: PLoS One. 2026 Jan 30;21(1):e0341687. doi: 10.1371/journal.pone.0341687 (PMC12858021; doi:10.1371/journal.pone.0341687)
Supplement: S1 Data — (ZIP) [file pone.0341687.s027.zip › The dataset used in the article/alcohol cardiomyopathy/Disease/Global_21Regions_204counties_change.csv]

measure_id	measure_name	location_id	location_name	sex_id	sex_name	age_id	age_name	cause_id	cause_name	metric_id	metric_name	year_start	year_end	val	upper	lower
1	Deaths	16	Philippines	1	Male	22	All ages	938	Alcoholic cardiomyopathy	1	Number	1990	2021	1.178843822964941	2.0405288829074215	0.4124366129789979
1	Deaths	16	Philippines	2	Female	22	All ages	938	Alcoholic cardiomyopathy	1	Number	1990	2021	1.7615552475612803	2.8459293721879755	0.656446718990371
1	Deaths	16	Philippines	3	Both	22	All ages	938	Alcoholic cardiomyopathy	1	Number	1990	2021	1.2265871447191428	2.0236059885220903	0.47320556676867304
1	Deaths	16	Philippines	1	Male	22	All ages	938	Alcoholic cardiomyopathy	2	Percent	1990	2021	-0.101161736	0.14621815413246067	-0.365567121
1	Deaths	16	Philippines	2	Female	22	All ages	938	Alcoholic cardiomyopathy	2	Percent	1990	2021	0.1097413857646836	0.4866248546718878	-0.309828766
1	Deaths	16	Philippines	3	Both	22	All ages	938	Alcoholic cardiomyopathy	2	Percent	1990	2021	-0.091318939	0.18542592307814376	-0.375668365
1	Deaths	16	Philippines	1	Male	22	All ages	938	Alcoholic cardiomyopathy	3	Rate	1990	2021	0.20464302523504893	0.6810529847136644	-0.219089548
1	Deaths	16	Philippines	2	Female	22	All ages	938	Alcoholic cardiomyopathy	3	Rate	1990	2021	0.5463443062479549	1.1535440915645425	-0.072465794
1	Deaths	16	Philippines	3	Both	22	All ages	938	Alcoholic cardiomyopathy	3	Rate	1990	2021	0.23880284650046177	0.682238988112668	-0.180354897
1	Deaths	16	Philippines	1	Male	27	Age-standardized	938	Alcoholic cardiomyopathy	3	Rate	1990	2021	-0.156100174	0.173547612822887	-0.446774381
1	Deaths	16	Philippines	2	Female	27	Age-standardized	938	Alcoholic cardiomyopathy	3	Rate	1990	2021	0.004673867938292458	0.4242172290042047	-0.395256786
1	Deaths	16	Philippines	3	Both	27	Age-standardized	938	Alcoholic cardiomyopathy	3	Rate	1990	2021	-0.172235876	0.10279411393242478	-0.43618544
1	Deaths	122	Ecuador	1	Male	22	All ages	938	Alcoholic cardiomyopathy	1	Number	1990	2021	77.02514409203116	120.41623043492154	48.16728335474137
1	Deaths	122	Ecuador	2	Female	22	All ages	938	Alcoholic cardiomyopathy	1	Number	1990	2021	-0.856389618	-0.743409072	-0.921133128
1	Deaths	122	Ecuador	3	Both	22	All ages	938	Alcoholic cardiomyopathy	1	Number	1990	2021	-0.15228522	0.3962584137085433	-0.511875645
1	Deaths	122	Ecuador	1	Male	22	All ages	938	Alcoholic cardiomyopathy	2	Percent	1990	2021	30.220268596614872	45.98033638991318	19.519665885052603
1	Deaths	122	Ecuador	2	Female	22	All ages	938	Alcoholic cardiomyopathy	2	Percent	1990	2021	-0.938782704	-0.89605118	-0.964692041
1	Deaths	122	Ecuador	3	Both	22	All ages	938	Alcoholic cardiomyopathy	2	Percent	1990	2021	-0.65119881	-0.439622844	-0.788835661
1	Deaths	122	Ecuador	1	Male	22	All ages	938	Alcoholic cardiomyopathy	3	Rate	1990	2021	42.10980388376948	66.08388614037325	26.165498604149374
1	Deaths	122	Ecuador	2	Female	22	All ages	938	Alcoholic cardiomyopathy	3	Rate	1990	2021	-0.920703594	-0.858319864	-0.956452595
1	Deaths	122	Ecuador	3	Both	22	All ages	938	Alcoholic cardiomyopathy	3	Rate	1990	2021	-0.531776125	-0.228795415	-0.730391068
1	Deaths	122	Ecuador	1	Male	27	Age-standardized	938	Alcoholic cardiomyopathy	3	Rate	1990	2021	29.36372289155514	46.22388185151284	18.211660369716938
1	Deaths	122	Ecuador	2	Female	27	Age-standardized	938	Alcoholic cardiomyopathy	3	Rate	1990	2021	-0.958314304	-0.925394845	-0.977188877
1	Deaths	122	Ecuador	3	Both	27	Age-standardized	938	Alcoholic cardiomyopathy	3	Rate	1990	2021	-0.747324017	-0.581958141	-0.854551689
1	Deaths	123	Peru	1	Male	22	All ages	938	Alcoholic cardiomyopathy	1	Number	1990	2021	1.0524945618176573	4.570832141849034	-0.163586377
1	Deaths	123	Peru	2	Female	22	All ages	938	Alcoholic cardiomyopathy	1	Number	1990	2021	-0.382639201	1.3223914624109747	-0.785351891
1	Deaths	123	Peru	3	Both	22	All ages	938	Alcoholic cardiomyopathy	1	Number	1990	2021	0.4056244626879317	2.017803272770687	-0.355344804
1	Deaths	123	Peru	1	Male	22	All ages	938	Alcoholic cardiomyopathy	2	Percent	1990	2021	-0.180028763	1.1927256493484257	-0.680655265
1	Deaths	123	Peru	2	Female	22	All ages	938	Alcoholic cardiomyopathy	2	Percent	1990	2021	-0.720826122	0.057268220969528355	-0.902799496
1	Deaths	123	Peru	3	Both	22	All ages	938	Alcoholic cardiomyopathy	2	Percent	1990	2021	-0.40856748	0.27392252733386024	-0.725926615
1	Deaths	123	Peru	1	Male	22	All ages	938	Alcoholic cardiomyopathy	3	Rate	1990	2021	0.21061540298169254	2.285823662487773	-0.506661195
1	Deaths	123	Peru	2	Female	22	All ages	938	Alcoholic cardiomyopathy	3	Rate	1990	2021	-0.6276185	0.40082690147224787	-0.870527924
1	Deaths	123	Peru	3	Both	22	All ages	938	Alcoholic cardiomyopathy	3	Rate	1990	2021	-0.161596747	0.8000085703979417	-0.615486905
1	Deaths	123	Peru	1	Male	27	Age-standardized	938	Alcoholic cardiomyopathy	3	Rate	1990	2021	-0.340504066	0.8223098762741312	-0.732375434
1	Deaths	123	Peru	2	Female	27	Age-standardized	938	Alcoholic cardiomyopathy	3	Rate	1990	2021	-0.797635533	-0.236619198	-0.929633803
1	Deaths	123	Peru	3	Both	27	Age-standardized	938	Alcoholic cardiomyopathy	3	Rate	1990	2021	-0.540713771	-0.006376653	-0.793693908
1	Deaths	175	Burundi	1	Male	22	All ages	938	Alcoholic cardiomyopathy	1	Number	1990	2021	0.5619356356583091	1.7857136900484893	-0.574028983
1	Deaths	175	Burundi	2	Female	22	All ages	938	Alcoholic cardiomyopathy	1	Number	1990	2021	0.14675189778574588	1.5422406694176343	-0.50509601
1	Deaths	175	Burundi	3	Both	22	All ages	938	Alcoholic cardiomyopathy	1	Number	1990	2021	0.5226467816686545	1.6460895182073085	-0.52189816
1	Deaths	175	Burundi	1	Male	22	All ages	938	Alcoholic cardiomyopathy	2	Percent	1990	2021	0.37724783888678703	1.347175858351213	-0.606596381
1	Deaths	175	Burundi	2	Female	22	All ages	938	Alcoholic cardiomyopathy	2	Percent	1990	2021	0.2392642507180369	1.7385001954992283	-0.427447175
1	Deaths	175	Burundi	3	Both	22	All ages	938	Alcoholic cardiomyopathy	2	Percent	1990	2021	0.47578833825092265	1.5133627321810155	-0.508496863
1	Deaths	175	Burundi	1	Male	22	All ages	938	Alcoholic cardiomyopathy	3	Rate	1990	2021	-0.362513842	0.13695716771828867	-0.826144804
1	Deaths	175	Burundi	2	Female	22	All ages	938	Alcoholic cardiomyopathy	3	Rate	1990	2021	-0.504574818	0.09831084503147026	-0.786189236
1	Deaths	175	Burundi	3	Both	22	All ages	938	Alcoholic cardiomyopathy	3	Rate	1990	2021	-0.360392023	0.11152499968296405	-0.799166981
1	Deaths	175	Burundi	1	Male	27	Age-standardized	938	Alcoholic cardiomyopathy	3	Rate	1990	2021	-0.406774064	0.041181466698011274	-0.836671014
1	Deaths	175	Burundi	2	Female	27	Age-standardized	938	Alcoholic cardiomyopathy	3	Rate	1990	2021	-0.401366724	0.26658434882904614	-0.735374003
1	Deaths	175	Burundi	3	Both	27	Age-standardized	938	Alcoholic cardiomyopathy	3	Rate	1990	2021	-0.336749909	0.15810460884222768	-0.792967268
1	Deaths	17	Sri Lanka	1	Male	22	All ages	938	Alcoholic cardiomyopathy	1	Number	1990	2021	-0.241264962	0.619773826629225	-0.671090935
1	Deaths	17	Sri Lanka	2	Female	22	All ages	938	Alcoholic cardiomyopathy	1	Number	1990	2021	-0.155226001	0.948224386867932	-0.664537459
1	Deaths	17	Sri Lanka	3	Both	22	All ages	938	Alcoholic cardiomyopathy	1	Number	1990	2021	-0.233777072	0.5567390563935705	-0.648113554
1	Deaths	17	Sri Lanka	1	Male	22	All ages	938	Alcoholic cardiomyopathy	2	Percent	1990	2021	-0.415932762	0.241339804564477	-0.710142049
1	Deaths	17	Sri Lanka	2	Female	22	All ages	938	Alcoholic cardiomyopathy	2	Percent	1990	2021	-0.551244938	0.003561270497186329	-0.812889872
1	Deaths	17	Sri Lanka	3	Both	22	All ages	938	Alcoholic cardiomyopathy	2	Percent	1990	2021	-0.494190509	-0.024589231	-0.741542909
1	Deaths	17	Sri Lanka	1	Male	22	All ages	938	Alcoholic cardiomyopathy	3	Rate	1990	2021	-0.392019824	0.2979371288413169	-0.736442656
1	Deaths	17	Sri Lanka	2	Female	22	All ages	938	Alcoholic cardiomyopathy	3	Rate	1990	2021	-0.375463832	0.4403101834885337	-0.751994628
1	Deaths	17	Sri Lanka	3	Both	22	All ages	938	Alcoholic cardiomyopathy	3	Rate	1990	2021	-0.410606818	0.19747315407661029	-0.729322284
1	Deaths	17	Sri Lanka	1	Male	27	Age-standardized	938	Alcoholic cardiomyopathy	3	Rate	1990	2021	-0.610184985	-0.181970704	-0.829777657
1	Deaths	17	Sri Lanka	2	Female	27	Age-standardized	938	Alcoholic cardiomyopathy	3	Rate	1990	2021	-0.689934993	-0.294761957	-0.878813236
1	Deaths	17	Sri Lanka	3	Both	27	Age-standardized	938	Alcoholic cardiomyopathy	3	Rate	1990	2021	-0.650083431	-0.280212941	-0.841858591
1	Deaths	193	Botswana	1	Male	22	All ages	938	Alcoholic cardiomyopathy	1	Number	1990	2021	0.07898033985273957	1.2349069273651623	-0.629669268
1	Deaths	193	Botswana	2	Female	22	All ages	938	Alcoholic cardiomyopathy	1	Number	1990	2021	0.49054833891118466	2.836286867724287	-0.518813549
1	Deaths	193	Botswana	3	Both	22	All ages	938	Alcoholic cardiomyopathy	1	Number	1990	2021	0.17561423272839172	1.228582516217872	-0.430443216
1	Deaths	193	Botswana	1	Male	22	All ages	938	Alcoholic cardiomyopathy	2	Percent	1990	2021	-0.587006956	-0.141809759	-0.85036036
1	Deaths	193	Botswana	2	Female	22	All ages	938	Alcoholic cardiomyopathy	2	Percent	1990	2021	-0.449807258	0.3491606542201249	-0.822314259
1	Deaths	193	Botswana	3	Both	22	All ages	938	Alcoholic cardiomyopathy	2	Percent	1990	2021	-0.55679198	-0.189553796	-0.780698853
1	Deaths	193	Botswana	1	Male	22	All ages	938	Alcoholic cardiomyopathy	3	Rate	1990	2021	-0.423647619	0.19380667186416287	-0.80218268
1	Deaths	193	Botswana	2	Female	22	All ages	938	Alcoholic cardiomyopathy	3	Rate	1990	2021	-0.153537314	1.178576568051124	-0.726740579
1	Deaths	193	Botswana	3	Both	22	All ages	938	Alcoholic cardiomyopathy	3	Rate	1990	2021	-0.351967667	0.22845869624900988	-0.686043941
1	Deaths	193	Botswana	1	Male	27	Age-standardized	938	Alcoholic cardiomyopathy	3	Rate	1990	2021	-0.565144449	-0.104780857	-0.857516047
1	Deaths	193	Botswana	2	Female	27	Age-standardized	938	Alcoholic cardiomyopathy	3	Rate	1990	2021	-0.434960067	0.4849515611975931	-0.821818742
1	Deaths	193	Botswana	3	Both	27	Age-standardized	938	Alcoholic cardiomyopathy	3	Rate	1990	2021	-0.575849982	-0.188696412	-0.803719479
1	Deaths	1	Global	1	Male	22	All ages	938	Alcoholic cardiomyopathy	1	Number	1990	2021	0.5248197240673056	0.6647263635420757	0.3722405989747319
1	Deaths	1	Global	2	Female	22	All ages	938	Alcoholic cardiomyopathy	1	Number	1990	2021	-0.059511778	0.08568861053992566	-0.171869794
1	Deaths	1	Global	3	Both	22	All ages	938	Alcoholic cardiomyopathy	1	Number	1990	2021	0.35983417962494046	0.4653885834836014	0.23801252893803426
1	Deaths	1	Global	1	Male	22	All ages	938	Alcoholic cardiomyopathy	2	Percent	1990	2021	0.004342991930913282	0.11409123779958665	-0.099528484
1	Deaths	1	Global	2	Female	22	All ages	938	Alcoholic cardiomyopathy	2	Percent	1990	2021	-0.33669079	-0.227068659	-0.422501815
1	Deaths	1	Global	3	Both	22	All ages	938	Alcoholic cardiomyopathy	2	Percent	1990	2021	-0.076214216	0.014017467262213965	-0.161411158
1	Deaths	1	Global	1	Male	22	All ages	938	Alcoholic cardiomyopathy	3	Rate	1990	2021	0.03431903082137379	0.12922080672510247	-0.069178773
1	Deaths	1	Global	2	Female	22	All ages	938	Alcoholic cardiomyopathy	3	Rate	1990	2021	-0.366651959	-0.268870424	-0.442316627
1	Deaths	1	Global	3	Both	22	All ages	938	Alcoholic cardiomyopathy	3	Rate	1990	2021	-0.080912594	-0.009570275	-0.163249651
1	Deaths	1	Global	1	Male	27	Age-standardized	938	Alcoholic cardiomyopathy	3	Rate	1990	2021	-0.29552203	-0.228815145	-0.368944813
1	Deaths	1	Global	2	Female	27	Age-standardized	938	Alcoholic cardiomyopathy	3	Rate	1990	2021	-0.569907023	-0.50402962	-0.621081956
1	Deaths	1	Global	3	Both	27	Age-standardized	938	Alcoholic cardiomyopathy	3	Rate	1990	2021	-0.370574129	-0.317288396	-0.429397845
1	Deaths	18	Thailand	1	Male	22	All ages	938	Alcoholic cardiomyopathy	1	Number	1990	2021	3.855244537066357	9.227130612586723	0.016193559236852596
1	Deaths	18	Thailand	2	Female	22	All ages	938	Alcoholic cardiomyopathy	1	Number	1990	2021	0.8604912957850814	3.3116094461388084	-0.150921137
1	Deaths	18	Thailand	3	Both	22	All ages	938	Alcoholic cardiomyopathy	1	Number	1990	2021	3.324562049416148	7.7551831971948975	0.06449326587036693
1	Deaths	18	Thailand	1	Male	22	All ages	938	Alcoholic cardiomyopathy	2	Percent	1990	2021	1.4563744141907473	3.9161198384030427	-0.480745258
1	Deaths	18	Thailand	2	Female	22	All ages	938	Alcoholic cardiomyopathy	2	Percent	1990	2021	-0.119867437	0.8988354315058458	-0.581461342
1	Deaths	18	Thailand	3	Both	22	All ages	938	Alcoholic cardiomyopathy	2	Percent	1990	2021	1.1232082760167459	2.956439538963402	-0.464424782
1	Deaths	18	Thailand	1	Male	22	All ages	938	Alcoholic cardiomyopathy	3	Rate	1990	2021	3.245507139084296	7.9427742921305855	-0.111423333
1	Deaths	18	Thailand	2	Female	22	All ages	938	Alcoholic cardiomyopathy	3	Rate	1990	2021	0.5435477069899635	2.577106159593996	-0.295565781
1	Deaths	18	Thailand	3	Both	22	All ages	938	Alcoholic cardiomyopathy	3	Rate	1990	2021	2.681315547270672	6.45291468933554	-0.093842205
1	Deaths	18	Thailand	1	Male	27	Age-standardized	938	Alcoholic cardiomyopathy	3	Rate	1990	2021	1.0096316653389124	3.260887548595421	-0.593703758
1	Deaths	18	Thailand	2	Female	27	Age-standardized	938	Alcoholic cardiomyopathy	3	Rate	1990	2021	-0.357194684	0.4968247014575098	-0.705137244
1	Deaths	18	Thailand	3	Both	27	Age-standardized	938	Alcoholic cardiomyopathy	3	Rate	1990	2021	0.7718847508301871	2.5179827837940145	-0.591822217
1	Deaths	52	Romania	1	Male	22	All ages	938	Alcoholic cardiomyopathy	1	Number	1990	2021	0.08287451657561534	0.5661474792467007	-0.249446253
1	Deaths	52	Romania	2	Female	22	All ages	938	Alcoholic cardiomyopathy	1	Number	1990	2021	-0.134794085	0.4356149156675683	-0.47067884
1	Deaths	52	Romania	3	Both	22	All ages	938	Alcoholic cardiomyopathy	1	Number	1990	2021	0.040350004513974524	0.4693444456298068	-0.265318611
1	Deaths	52	Romania	1	Male	22	All ages	938	Alcoholic cardiomyopathy	2	Percent	1990	2021	-0.172878153	0.19639444139815707	-0.424370433
1	Deaths	52	Romania	2	Female	22	All ages	938	Alcoholic cardiomyopathy	2	Percent	1990	2021	-0.375786913	0.030762208785098066	-0.618589493
1	Deaths	52	Romania	3	Both	22	All ages	938	Alcoholic cardiomyopathy	2	Percent	1990	2021	-0.226439729	0.0889265396804891	-0.454344988
1	Deaths	52	Romania	1	Male	22	All ages	938	Alcoholic cardiomyopathy	3	Rate	1990	2021	0.35463938320557076	0.9591975088718121	-0.061082657
1	Deaths	52	Romania	2	Female	22	All ages	938	Alcoholic cardiomyopathy	3	Rate	1990	2021	0.054630708282909536	0.7499228217053994	-0.354791339
1	Deaths	52	Romania	3	Both	22	All ages	938	Alcoholic cardiomyopathy	3	Rate	1990	2021	0.28431986788964264	0.813916716593147	-0.093030327
1	Deaths	52	Romania	1	Male	27	Age-standardized	938	Alcoholic cardiomyopathy	3	Rate	1990	2021	-0.074072946	0.3348268448541564	-0.347540716
1	Deaths	52	Romania	2	Female	27	Age-standardized	938	Alcoholic cardiomyopathy	3	Rate	1990	2021	-0.447331712	-0.094530405	-0.667231437
1	Deaths	52	Romania	3	Both	27	Age-standardized	938	Alcoholic cardiomyopathy	3	Rate	1990	2021	-0.158375697	0.17926826299292492	-0.404808454
1	Deaths	194	Lesotho	1	Male	22	All ages	938	Alcoholic cardiomyopathy	1	Number	1990	2021	0.029212421473149286	1.3059766403031121	-0.535291656
1	Deaths	194	Lesotho	2	Female	22	All ages	938	Alcoholic cardiomyopathy	1	Number	1990	2021	-0.299557794	1.141424210089247	-0.747049757
1	Deaths	194	Lesotho	3	Both	22	All ages	938	Alcoholic cardiomyopathy	1	Number	1990	2021	-0.118413591	0.8485914094014364	-0.588708978
1	Deaths	194	Lesotho	1	Male	22	All ages	938	Alcoholic cardiomyopathy	2	Percent	1990	2021	-0.591889366	-0.099984605	-0.807831988
1	Deaths	194	Lesotho	2	Female	22	All ages	938	Alcoholic cardiomyopathy	2	Percent	1990	2021	-0.725089834	-0.156753561	-0.893835271
1	Deaths	194	Lesotho	3	Both	22	All ages	938	Alcoholic cardiomyopathy	2	Percent	1990	2021	-0.652116804	-0.29351622	-0.824459251
1	Deaths	194	Lesotho	1	Male	22	All ages	938	Alcoholic cardiomyopathy	3	Rate	1990	2021	-0.211925564	0.7657008423962786	-0.644169893
1	Deaths	194	Lesotho	2	Female	22	All ages	938	Alcoholic cardiomyopathy	3	Rate	1990	2021	-0.393001066	0.8557451297931755	-0.780794865
1	Deaths	194	Lesotho	3	Both	22	All ages	938	Alcoholic cardiomyopathy	3	Rate	1990	2021	-0.279181807	0.5114778381446242	-0.663712997
1	Deaths	194	Lesotho	1	Male	27	Age-standardized	938	Alcoholic cardiomyopathy	3	Rate	1990	2021	-0.72880918	-0.304321556	-0.876734273
1	Deaths	194	Lesotho	2	Female	27	Age-standardized	938	Alcoholic cardiomyopathy	3	Rate	1990	2021	-0.522513841	0.5873643083030187	-0.833112715
1	Deaths	194	Lesotho	3	Both	27	Age-standardized	938	Alcoholic cardiomyopathy	3	Rate	1990	2021	-0.557684886	-0.011923543	-0.797723394
1	Deaths	53	Serbia	1	Male	22	All ages	938	Alcoholic cardiomyopathy	1	Number	1990	2021	0.35038939292185756	1.2393549261041843	-0.288455057
1	Deaths	53	Serbia	2	Female	22	All ages	938	Alcoholic cardiomyopathy	1	Number	1990	2021	-0.251727474	0.3462965227134595	-0.61772788
1	Deaths	53	Serbia	3	Both	22	All ages	938	Alcoholic cardiomyopathy	1	Number	1990	2021	0.28413723188383144	1.016611034246871	-0.294066713
1	Deaths	53	Serbia	1	Male	22	All ages	938	Alcoholic cardiomyopathy	2	Percent	1990	2021	-0.033106439	0.5907500890897296	-0.488846468
1	Deaths	53	Serbia	2	Female	22	All ages	938	Alcoholic cardiomyopathy	2	Percent	1990	2021	-0.501179464	-0.105369289	-0.742064033
1	Deaths	53	Serbia	3	Both	22	All ages	938	Alcoholic cardiomyopathy	2	Percent	1990	2021	-0.111623375	0.39060784872876503	-0.507791137
1	Deaths	53	Serbia	1	Male	22	All ages	938	Alcoholic cardiomyopathy	3	Rate	1990	2021	0.43859300682132807	1.385623253092884	-0.241978955
1	Deaths	53	Serbia	2	Female	22	All ages	938	Alcoholic cardiomyopathy	3	Rate	1990	2021	-0.181512701	0.472627373209346	-0.581857058
1	Deaths	53	Serbia	3	Both	22	All ages	938	Alcoholic cardiomyopathy	3	Rate	1990	2021	0.38636224994687945	1.1771453558782157	-0.237870194
1	Deaths	53	Serbia	1	Male	27	Age-standardized	938	Alcoholic cardiomyopathy	3	Rate	1990	2021	-0.144602014	0.5056470619055443	-0.543687929
1	Deaths	53	Serbia	2	Female	27	Age-standardized	938	Alcoholic cardiomyopathy	3	Rate	1990	2021	-0.576561574	-0.231861004	-0.774232291
1	Deaths	53	Serbia	3	Both	27	Age-standardized	938	Alcoholic cardiomyopathy	3	Rate	1990	2021	-0.160935373	0.3591551749977737	-0.519844057
1	Deaths	195	Namibia	1	Male	22	All ages	938	Alcoholic cardiomyopathy	1	Number	1990	2021	0.3403532833214566	1.5736398298076721	-0.351579825
1	Deaths	195	Namibia	2	Female	22	All ages	938	Alcoholic cardiomyopathy	1	Number	1990	2021	0.343271338452005	2.0595309565152653	-0.445831898
1	Deaths	195	Namibia	3	Both	22	All ages	938	Alcoholic cardiomyopathy	1	Number	1990	2021	0.34118291790898114	1.3673078169515067	-0.279767351
1	Deaths	195	Namibia	1	Male	22	All ages	938	Alcoholic cardiomyopathy	2	Percent	1990	2021	-0.414810758	0.12152437399255263	-0.715802577
1	Deaths	195	Namibia	2	Female	22	All ages	938	Alcoholic cardiomyopathy	2	Percent	1990	2021	-0.432359007	0.28069414472586907	-0.749276714
1	Deaths	195	Namibia	3	Both	22	All ages	938	Alcoholic cardiomyopathy	2	Percent	1990	2021	-0.421798444	0.00919725122868037	-0.671229683
1	Deaths	195	Namibia	1	Male	22	All ages	938	Alcoholic cardiomyopathy	3	Rate	1990	2021	-0.218841471	0.4999185127539485	-0.622100415
1	Deaths	195	Namibia	2	Female	22	All ages	938	Alcoholic cardiomyopathy	3	Rate	1990	2021	-0.230897445	0.7517630333268372	-0.682705876
1	Deaths	195	Namibia	3	Both	22	All ages	938	Alcoholic cardiomyopathy	3	Rate	1990	2021	-0.225436657	0.3671735834586808	-0.584049423
1	Deaths	195	Namibia	1	Male	27	Age-standardized	938	Alcoholic cardiomyopathy	3	Rate	1990	2021	-0.489520155	0.11437804562187269	-0.77288105
1	Deaths	195	Namibia	2	Female	27	Age-standardized	938	Alcoholic cardiomyopathy	3	Rate	1990	2021	-0.399540317	0.6965136909199213	-0.767358362
1	Deaths	195	Namibia	3	Both	27	Age-standardized	938	Alcoholic cardiomyopathy	3	Rate	1990	2021	-0.464625	0.041559756515655036	-0.720371141
1	Deaths	176	Comoros	1	Male	22	All ages	938	Alcoholic cardiomyopathy	1	Number	1990	2021	0.28688238156404444	1.4493592735495786	-0.540544392
1	Deaths	176	Comoros	2	Female	22	All ages	938	Alcoholic cardiomyopathy	1	Number	1990	2021	0.492635785567012	2.034976368822129	-0.246268166
1	Deaths	176	Comoros	3	Both	22	All ages	938	Alcoholic cardiomyopathy	1	Number	1990	2021	0.30424401686864627	1.3679093708776722	-0.439381188
1	Deaths	176	Comoros	1	Male	22	All ages	938	Alcoholic cardiomyopathy	2	Percent	1990	2021	0.1335257439364192	1.0117791834704577	-0.581763098
1	Deaths	176	Comoros	2	Female	22	All ages	938	Alcoholic cardiomyopathy	2	Percent	1990	2021	0.2562765484253173	1.4795833435903891	-0.328883802
1	Deaths	176	Comoros	3	Both	22	All ages	938	Alcoholic cardiomyopathy	2	Percent	1990	2021	0.12983897393354576	0.9785849153103034	-0.490433345
1	Deaths	176	Comoros	1	Male	22	All ages	938	Alcoholic cardiomyopathy	3	Rate	1990	2021	-0.204870702	0.5133918581779068	-0.716114992
1	Deaths	176	Comoros	2	Female	22	All ages	938	Alcoholic cardiomyopathy	3	Rate	1990	2021	-0.06717182	0.8967195545620739	-0.52895254
1	Deaths	176	Comoros	3	Both	22	All ages	938	Alcoholic cardiomyopathy	3	Rate	1990	2021	-0.189517715	0.4714643673397896	-0.651620701
1	Deaths	176	Comoros	1	Male	27	Age-standardized	938	Alcoholic cardiomyopathy	3	Rate	1990	2021	-0.466154966	-0.019328903	-0.80067127
1	Deaths	176	Comoros	2	Female	27	Age-standardized	938	Alcoholic cardiomyopathy	3	Rate	1990	2021	-0.351812324	0.282004547338705	-0.662946391
1	Deaths	176	Comoros	3	Both	27	Age-standardized	938	Alcoholic cardiomyopathy	3	Rate	1990	2021	-0.461961169	-0.044314817	-0.756826313
1	Deaths	54	Slovakia	1	Male	22	All ages	938	Alcoholic cardiomyopathy	1	Number	1990	2021	1.7651649679804047	3.7727489616914696	0.13425383305544675
1	Deaths	54	Slovakia	2	Female	22	All ages	938	Alcoholic cardiomyopathy	1	Number	1990	2021	-0.081718338	0.8485975565977553	-0.482302425
1	Deaths	54	Slovakia	3	Both	22	All ages	938	Alcoholic cardiomyopathy	1	Number	1990	2021	1.4723918525920074	3.084938771647789	0.04514709618955777
1	Deaths	54	Slovakia	1	Male	22	All ages	938	Alcoholic cardiomyopathy	2	Percent	1990	2021	1.2530289328338002	2.9039010836895627	-0.077876223
1	Deaths	54	Slovakia	2	Female	22	All ages	938	Alcoholic cardiomyopathy	2	Percent	1990	2021	-0.357699507	0.2764359997257341	-0.63624784
1	Deaths	54	Slovakia	3	Both	22	All ages	938	Alcoholic cardiomyopathy	2	Percent	1990	2021	0.8764107630875572	2.098068755974317	-0.215225055
1	Deaths	54	Slovakia	1	Male	22	All ages	938	Alcoholic cardiomyopathy	3	Rate	1990	2021	1.6919468123270782	3.646372459595607	0.10422019142440424
1	Deaths	54	Slovakia	2	Female	22	All ages	938	Alcoholic cardiomyopathy	3	Rate	1990	2021	-0.106837232	0.7980305809821661	-0.496463647
1	Deaths	54	Slovakia	3	Both	22	All ages	938	Alcoholic cardiomyopathy	3	Rate	1990	2021	1.4058181570394193	2.9749442860044484	0.01700458936304097
1	Deaths	54	Slovakia	1	Male	27	Age-standardized	938	Alcoholic cardiomyopathy	3	Rate	1990	2021	0.7783810125729423	2.0669210708705323	-0.253682785
1	Deaths	54	Slovakia	2	Female	27	Age-standardized	938	Alcoholic cardiomyopathy	3	Rate	1990	2021	-0.421663572	0.1050422136807971	-0.667674909
1	Deaths	54	Slovakia	3	Both	27	Age-standardized	938	Alcoholic cardiomyopathy	3	Rate	1990	2021	0.634474258317232	1.7014106947693204	-0.309157185
1	Deaths	196	South Africa	1	Male	22	All ages	938	Alcoholic cardiomyopathy	1	Number	1990	2021	-0.128789188	0.7995791257668887	-0.445920731
1	Deaths	196	South Africa	2	Female	22	All ages	938	Alcoholic cardiomyopathy	1	Number	1990	2021	-0.048122792	0.4184801677587258	-0.400513352
1	Deaths	196	South Africa	3	Both	22	All ages	938	Alcoholic cardiomyopathy	1	Number	1990	2021	-0.0647529	0.34549346118104407	-0.354771982
1	Deaths	196	South Africa	1	Male	22	All ages	938	Alcoholic cardiomyopathy	2	Percent	1990	2021	-0.644135295	-0.264167618	-0.76974093
1	Deaths	196	South Africa	2	Female	22	All ages	938	Alcoholic cardiomyopathy	2	Percent	1990	2021	-0.631491103	-0.460063745	-0.773890406
1	Deaths	196	South Africa	3	Both	22	All ages	938	Alcoholic cardiomyopathy	2	Percent	1990	2021	-0.62725617	-0.458476166	-0.741552507
1	Deaths	196	South Africa	1	Male	22	All ages	938	Alcoholic cardiomyopathy	3	Rate	1990	2021	-0.438553406	0.15972799830666395	-0.642926931
1	Deaths	196	South Africa	2	Female	22	All ages	938	Alcoholic cardiomyopathy	3	Rate	1990	2021	-0.374299884	-0.067586451	-0.605937759
1	Deaths	196	South Africa	3	Both	22	All ages	938	Alcoholic cardiomyopathy	3	Rate	1990	2021	-0.391138957	-0.124061916	-0.579946086
1	Deaths	196	South Africa	1	Male	27	Age-standardized	938	Alcoholic cardiomyopathy	3	Rate	1990	2021	-0.488596622	0.2120686504288582	-0.673971669
1	Deaths	196	South Africa	2	Female	27	Age-standardized	938	Alcoholic cardiomyopathy	3	Rate	1990	2021	-0.322944347	0.1363903036704993	-0.674303248
1	Deaths	196	South Africa	3	Both	27	Age-standardized	938	Alcoholic cardiomyopathy	3	Rate	1990	2021	-0.325280181	0.1573595323588736	-0.626898568
1	Deaths	55	Slovenia	1	Male	22	All ages	938	Alcoholic cardiomyopathy	1	Number	1990	2021	-0.155573501	0.44239888279364536	-0.454487127
1	Deaths	55	Slovenia	2	Female	22	All ages	938	Alcoholic cardiomyopathy	1	Number	1990	2021	-0.411021812	0.15904578559031987	-0.684469426
1	Deaths	55	Slovenia	3	Both	22	All ages	938	Alcoholic cardiomyopathy	1	Number	1990	2021	-0.289082347	0.10104276907827701	-0.516611636
1	Deaths	55	Slovenia	1	Male	22	All ages	938	Alcoholic cardiomyopathy	2	Percent	1990	2021	-0.32538817	0.12324779697157841	-0.557976958
1	Deaths	55	Slovenia	2	Female	22	All ages	938	Alcoholic cardiomyopathy	2	Percent	1990	2021	-0.548746734	-0.099651371	-0.75626389
1	Deaths	55	Slovenia	3	Both	22	All ages	938	Alcoholic cardiomyopathy	2	Percent	1990	2021	-0.443593704	-0.144686595	-0.623196376
1	Deaths	55	Slovenia	1	Male	22	All ages	938	Alcoholic cardiomyopathy	3	Rate	1990	2021	-0.21299153	0.3443208381485761	-0.491580082
1	Deaths	55	Slovenia	2	Female	22	All ages	938	Alcoholic cardiomyopathy	3	Rate	1990	2021	-0.425848008	0.12986942447897049	-0.692412195
1	Deaths	55	Slovenia	3	Both	22	All ages	938	Alcoholic cardiomyopathy	3	Rate	1990	2021	-0.322100618	0.04990530128721993	-0.539062405
1	Deaths	55	Slovenia	1	Male	27	Age-standardized	938	Alcoholic cardiomyopathy	3	Rate	1990	2021	-0.523339927	-0.223052099	-0.685362926
1	Deaths	55	Slovenia	2	Female	27	Age-standardized	938	Alcoholic cardiomyopathy	3	Rate	1990	2021	-0.727259743	-0.438076672	-0.846731647
1	Deaths	55	Slovenia	3	Both	27	Age-standardized	938	Alcoholic cardiomyopathy	3	Rate	1990	2021	-0.61725402	-0.41000892	-0.738536174
1	Deaths	177	Djibouti	1	Male	22	All ages	938	Alcoholic cardiomyopathy	1	Number	1990	2021	2.15476058424966	5.156627783511244	0.3774842773283706
1	Deaths	177	Djibouti	2	Female	22	All ages	938	Alcoholic cardiomyopathy	1	Number	1990	2021	1.8532100095712232	4.880026195751187	0.3726985548783511
1	Deaths	177	Djibouti	3	Both	22	All ages	938	Alcoholic cardiomyopathy	1	Number	1990	2021	2.1347688995741936	4.79666101830289	0.45562708431220444
1	Deaths	177	Djibouti	1	Male	22	All ages	938	Alcoholic cardiomyopathy	2	Percent	1990	2021	0.039107231849708664	0.8543425029394751	-0.530029988
1	Deaths	177	Djibouti	2	Female	22	All ages	938	Alcoholic cardiomyopathy	2	Percent	1990	2021	0.07260828290498374	1.029268092631705	-0.434048383
1	Deaths	177	Djibouti	3	Both	22	All ages	938	Alcoholic cardiomyopathy	2	Percent	1990	2021	0.09585609520703481	0.8504408236990175	-0.466179469
1	Deaths	177	Djibouti	1	Male	22	All ages	938	Alcoholic cardiomyopathy	3	Rate	1990	2021	0.015081935502529818	0.9809685964304746	-0.556777965
1	Deaths	177	Djibouti	2	Female	22	All ages	938	Alcoholic cardiomyopathy	3	Rate	1990	2021	-0.036466202	0.985694693358539	-0.536437399
1	Deaths	177	Djibouti	3	Both	22	All ages	938	Alcoholic cardiomyopathy	3	Rate	1990	2021	0.03168038333380253	0.907732803598749	-0.520940153
1	Deaths	177	Djibouti	1	Male	27	Age-standardized	938	Alcoholic cardiomyopathy	3	Rate	1990	2021	-0.320460055	0.27675691416059295	-0.707497708
1	Deaths	177	Djibouti	2	Female	27	Age-standardized	938	Alcoholic cardiomyopathy	3	Rate	1990	2021	-0.281757545	0.5091357620262144	-0.638516078
1	Deaths	177	Djibouti	3	Both	27	Age-standardized	938	Alcoholic cardiomyopathy	3	Rate	1990	2021	-0.294504836	0.3028356338565654	-0.659858168
1	Deaths	19	Timor-Leste	1	Male	22	All ages	938	Alcoholic cardiomyopathy	1	Number	1990	2021	1.3297877348536522	3.554957123736614	0.17500617034394317
1	Deaths	19	Timor-Leste	2	Female	22	All ages	938	Alcoholic cardiomyopathy	1	Number	1990	2021	1.4039788573896155	3.8354556824704797	0.2751926255773418
1	Deaths	19	Timor-Leste	3	Both	22	All ages	938	Alcoholic cardiomyopathy	1	Number	1990	2021	1.339289406555722	3.2241780995684417	0.22341053514172599
1	Deaths	19	Timor-Leste	1	Male	22	All ages	938	Alcoholic cardiomyopathy	2	Percent	1990	2021	0.837123601584161	2.5894082205244757	-0.02303594
1	Deaths	19	Timor-Leste	2	Female	22	All ages	938	Alcoholic cardiomyopathy	2	Percent	1990	2021	1.1628858773375377	3.247188939840932	0.21234428664876095
1	Deaths	19	Timor-Leste	3	Both	22	All ages	938	Alcoholic cardiomyopathy	2	Percent	1990	2021	0.9625111857329676	2.4607817086183235	0.12239006207349042
1	Deaths	19	Timor-Leste	1	Male	22	All ages	938	Alcoholic cardiomyopathy	3	Rate	1990	2021	0.3298637076150907	1.600010326254309	-0.329295953
1	Deaths	19	Timor-Leste	2	Female	22	All ages	938	Alcoholic cardiomyopathy	3	Rate	1990	2021	0.3141104043704429	1.6432522909567264	-0.30292902
1	Deaths	19	Timor-Leste	3	Both	22	All ages	938	Alcoholic cardiomyopathy	3	Rate	1990	2021	0.30734450854006634	1.360740841252757	-0.316279961
1	Deaths	19	Timor-Leste	1	Male	27	Age-standardized	938	Alcoholic cardiomyopathy	3	Rate	1990	2021	0.059961237750566665	0.9981278736780962	-0.452531633
1	Deaths	19	Timor-Leste	2	Female	27	Age-standardized	938	Alcoholic cardiomyopathy	3	Rate	1990	2021	0.0008087538414516715	1.0199958339167334	-0.493304819
1	Deaths	19	Timor-Leste	3	Both	27	Age-standardized	938	Alcoholic cardiomyopathy	3	Rate	1990	2021	0.03371536611831901	0.7942431448117797	-0.460085216
1	Deaths	106	Bahamas	1	Male	22	All ages	938	Alcoholic cardiomyopathy	1	Number	1990	2021	6.174470748447283	9.65705680532346	3.721184009468816
1	Deaths	106	Bahamas	2	Female	22	All ages	938	Alcoholic cardiomyopathy	1	Number	1990	2021	3.8724102797208766	5.623518813165241	2.303804558612986
1	Deaths	106	Bahamas	3	Both	22	All ages	938	Alcoholic cardiomyopathy	1	Number	1990	2021	5.763949285864152	8.589382062415785	3.625567299997183
1	Deaths	106	Bahamas	1	Male	22	All ages	938	Alcoholic cardiomyopathy	2	Percent	1990	2021	1.548431965430419	2.5345480447027833	0.8354035926240584
1	Deaths	106	Bahamas	2	Female	22	All ages	938	Alcoholic cardiomyopathy	2	Percent	1990	2021	0.8600200735702686	1.4218073854743298	0.2973162135110036
1	Deaths	106	Bahamas	3	Both	22	All ages	938	Alcoholic cardiomyopathy	2	Percent	1990	2021	1.4795395398928977	2.3146817778355633	0.8545241821322069
1	Deaths	106	Bahamas	1	Male	22	All ages	938	Alcoholic cardiomyopathy	3	Rate	1990	2021	3.818968208513502	6.158161171998774	2.171137836626689
1	Deaths	106	Bahamas	2	Female	22	All ages	938	Alcoholic cardiomyopathy	3	Rate	1990	2021	2.1782900548537225	3.320544199579519	1.1550831249829807
1	Deaths	106	Bahamas	3	Both	22	All ages	938	Alcoholic cardiomyopathy	3	Rate	1990	2021	3.4754330213564644	5.344908177568617	2.0605517223757874
1	Deaths	106	Bahamas	1	Male	27	Age-standardized	938	Alcoholic cardiomyopathy	3	Rate	1990	2021	1.8338050994427288	3.219588048355746	0.8909899236140562
1	Deaths	106	Bahamas	2	Female	27	Age-standardized	938	Alcoholic cardiomyopathy	3	Rate	1990	2021	1.040423395026936	1.7852958967854697	0.38573215976397063
1	Deaths	106	Bahamas	3	Both	27	Age-standardized	938	Alcoholic cardiomyopathy	3	Rate	1990	2021	1.7209606109655726	2.887151143373493	0.8623736704819142
1	Deaths	20	Viet Nam	1	Male	22	All ages	938	Alcoholic cardiomyopathy	1	Number	1990	2021	2.0310771851175247	5.762008725862885	0.6280790556854869
1	Deaths	20	Viet Nam	2	Female	22	All ages	938	Alcoholic cardiomyopathy	1	Number	1990	2021	0.7000998060786828	3.333258220123477	-0.25465764
1	Deaths	20	Viet Nam	3	Both	22	All ages	938	Alcoholic cardiomyopathy	1	Number	1990	2021	1.7860256342361303	4.761458863357304	0.4309162613718627
1	Deaths	20	Viet Nam	1	Male	22	All ages	938	Alcoholic cardiomyopathy	2	Percent	1990	2021	0.7909100651747807	2.9934106043116264	-0.052880349
1	Deaths	20	Viet Nam	2	Female	22	All ages	938	Alcoholic cardiomyopathy	2	Percent	1990	2021	0.1201413237247032	1.8215232815203337	-0.475852348
1	Deaths	20	Viet Nam	3	Both	22	All ages	938	Alcoholic cardiomyopathy	2	Percent	1990	2021	0.7258719222599995	2.560365596590794	-0.086935193
1	Deaths	20	Viet Nam	1	Male	22	All ages	938	Alcoholic cardiomyopathy	3	Rate	1990	2021	1.0077211424530284	3.4790109440384906	0.07840498346068125
1	Deaths	20	Viet Nam	2	Female	22	All ages	938	Alcoholic cardiomyopathy	3	Rate	1990	2021	0.18739317479376166	2.026458338973216	-0.479433838
1	Deaths	20	Viet Nam	3	Both	22	All ages	938	Alcoholic cardiomyopathy	3	Rate	1990	2021	0.8957375443932382	2.9203565622389878	-0.026340014
1	Deaths	20	Viet Nam	1	Male	27	Age-standardized	938	Alcoholic cardiomyopathy	3	Rate	1990	2021	0.19722961084295001	1.5542804629450782	-0.365015877
1	Deaths	20	Viet Nam	2	Female	27	Age-standardized	938	Alcoholic cardiomyopathy	3	Rate	1990	2021	-0.248722884	0.9363205448965723	-0.676065948
1	Deaths	20	Viet Nam	3	Both	27	Age-standardized	938	Alcoholic cardiomyopathy	3	Rate	1990	2021	0.13102649523903057	1.313486696050172	-0.416401134
1	Deaths	107	Barbados	1	Male	22	All ages	938	Alcoholic cardiomyopathy	1	Number	1990	2021	1.6450975945959518	2.6462361400065335	0.904955982936474
1	Deaths	107	Barbados	2	Female	22	All ages	938	Alcoholic cardiomyopathy	1	Number	1990	2021	1.4990435412556213	2.6419145342745973	0.5660005814594272
1	Deaths	107	Barbados	3	Both	22	All ages	938	Alcoholic cardiomyopathy	1	Number	1990	2021	1.626738412565256	2.568440073950858	0.9061943765691725
1	Deaths	107	Barbados	1	Male	22	All ages	938	Alcoholic cardiomyopathy	2	Percent	1990	2021	0.7575793015507203	1.1703495911333386	0.4360724460314021
1	Deaths	107	Barbados	2	Female	22	All ages	938	Alcoholic cardiomyopathy	2	Percent	1990	2021	0.7959167613712289	1.3979950309705804	0.17132726323266645
1	Deaths	107	Barbados	3	Both	22	All ages	938	Alcoholic cardiomyopathy	2	Percent	1990	2021	0.8167187764907244	1.2213429404035465	0.49620241119158665
1	Deaths	107	Barbados	1	Male	22	All ages	938	Alcoholic cardiomyopathy	3	Rate	1990	2021	1.2345531446131426	2.080305410771919	0.60928859136124
1	Deaths	107	Barbados	2	Female	22	All ages	938	Alcoholic cardiomyopathy	3	Rate	1990	2021	1.1240986280610232	2.0954985529709447	0.3310451105423478
1	Deaths	107	Barbados	3	Both	22	All ages	938	Alcoholic cardiomyopathy	3	Rate	1990	2021	1.2260836309616836	2.024148121750732	0.6154437300697283
1	Deaths	107	Barbados	1	Male	27	Age-standardized	938	Alcoholic cardiomyopathy	3	Rate	1990	2021	0.3645715345322036	0.8786575855385748	-0.01566272
1	Deaths	107	Barbados	2	Female	27	Age-standardized	938	Alcoholic cardiomyopathy	3	Rate	1990	2021	0.37618250300167266	1.0193202024656733	-0.129634722
1	Deaths	107	Barbados	3	Both	27	Age-standardized	938	Alcoholic cardiomyopathy	3	Rate	1990	2021	0.41839807821656294	0.9262819972965641	0.030632002961117868
1	Deaths	178	Eritrea	1	Male	22	All ages	938	Alcoholic cardiomyopathy	1	Number	1990	2021	0.22263586506281055	1.189210115340706	-0.488992021
1	Deaths	178	Eritrea	2	Female	22	All ages	938	Alcoholic cardiomyopathy	1	Number	1990	2021	0.655610576395327	2.3221201019599027	-0.143642463
1	Deaths	178	Eritrea	3	Both	22	All ages	938	Alcoholic cardiomyopathy	1	Number	1990	2021	0.25601007839059725	1.134939305826555	-0.408739573
1	Deaths	178	Eritrea	1	Male	22	All ages	938	Alcoholic cardiomyopathy	2	Percent	1990	2021	0.4761552803686573	1.5529097514563641	-0.378855427
1	Deaths	178	Eritrea	2	Female	22	All ages	938	Alcoholic cardiomyopathy	2	Percent	1990	2021	0.573496943480953	2.0593577387253186	-0.138892698
1	Deaths	178	Eritrea	3	Both	22	All ages	938	Alcoholic cardiomyopathy	2	Percent	1990	2021	0.37544638466434327	1.2855114543994823	-0.319119406
1	Deaths	178	Eritrea	1	Male	22	All ages	938	Alcoholic cardiomyopathy	3	Rate	1990	2021	-0.379028142	0.11189104804841143	-0.740461094
1	Deaths	178	Eritrea	2	Female	22	All ages	938	Alcoholic cardiomyopathy	3	Rate	1990	2021	-0.131136807	0.7434461472986541	-0.550584204
1	Deaths	178	Eritrea	3	Both	22	All ages	938	Alcoholic cardiomyopathy	3	Rate	1990	2021	-0.351629505	0.10208642313426561	-0.694782851
1	Deaths	178	Eritrea	1	Male	27	Age-standardized	938	Alcoholic cardiomyopathy	3	Rate	1990	2021	-0.434977675	-0.054593535	-0.774747733
1	Deaths	178	Eritrea	2	Female	27	Age-standardized	938	Alcoholic cardiomyopathy	3	Rate	1990	2021	-0.218311967	0.5974957498206633	-0.586257899
1	Deaths	178	Eritrea	3	Both	27	Age-standardized	938	Alcoholic cardiomyopathy	3	Rate	1990	2021	-0.426465387	-0.057477399	-0.721809537
1	Deaths	108	Belize	1	Male	22	All ages	938	Alcoholic cardiomyopathy	1	Number	1990	2021	19.998058060387923	35.66874215525279	13.09665075914094
1	Deaths	108	Belize	2	Female	22	All ages	938	Alcoholic cardiomyopathy	1	Number	1990	2021	18.671123659967215	25.960933585845805	13.150736062383459
1	Deaths	108	Belize	3	Both	22	All ages	938	Alcoholic cardiomyopathy	1	Number	1990	2021	19.7844666232551	31.362380761258866	13.613495819263301
1	Deaths	108	Belize	1	Male	22	All ages	938	Alcoholic cardiomyopathy	2	Percent	1990	2021	6.491310828019411	12.09711665622042	4.079632508668167
1	Deaths	108	Belize	2	Female	22	All ages	938	Alcoholic cardiomyopathy	2	Percent	1990	2021	7.350660494415363	10.102520007836075	5.099225754846065
1	Deaths	108	Belize	3	Both	22	All ages	938	Alcoholic cardiomyopathy	2	Percent	1990	2021	6.980771555373388	11.455296748194014	4.662346933046993
1	Deaths	108	Belize	1	Male	22	All ages	938	Alcoholic cardiomyopathy	3	Rate	1990	2021	8.317273220939942	15.270680286059575	5.254975876595897
1	Deaths	108	Belize	2	Female	22	All ages	938	Alcoholic cardiomyopathy	3	Rate	1990	2021	7.412642963100964	10.530236509629882	5.051768684682636
1	Deaths	108	Belize	3	Both	22	All ages	938	Alcoholic cardiomyopathy	3	Rate	1990	2021	8.054525184514391	13.09831663930238	5.366209358544158
1	Deaths	108	Belize	1	Male	27	Age-standardized	938	Alcoholic cardiomyopathy	3	Rate	1990	2021	5.3170474891446	10.04197961591416	3.202381118089028
1	Deaths	108	Belize	2	Female	27	Age-standardized	938	Alcoholic cardiomyopathy	3	Rate	1990	2021	4.751797512893713	6.914455805820661	3.1357040577417314
1	Deaths	108	Belize	3	Both	27	Age-standardized	938	Alcoholic cardiomyopathy	3	Rate	1990	2021	5.184750892793052	8.696386679620781	3.3184145197803754
1	Deaths	109	Cuba	1	Male	22	All ages	938	Alcoholic cardiomyopathy	1	Number	1990	2021	15.22705816426912	19.15002343701085	11.820249019847946
1	Deaths	109	Cuba	2	Female	22	All ages	938	Alcoholic cardiomyopathy	1	Number	1990	2021	10.332451722928202	14.887135028299049	6.766196134154355
1	Deaths	109	Cuba	3	Both	22	All ages	938	Alcoholic cardiomyopathy	1	Number	1990	2021	14.757989672316919	18.27717448552386	11.681349636902459
1	Deaths	109	Cuba	1	Male	22	All ages	938	Alcoholic cardiomyopathy	2	Percent	1990	2021	5.941527466490533	7.4669517513861905	4.665006484012911
1	Deaths	109	Cuba	2	Female	22	All ages	938	Alcoholic cardiomyopathy	2	Percent	1990	2021	3.960705177071842	5.6392178927440595	2.404984924343964
1	Deaths	109	Cuba	3	Both	22	All ages	938	Alcoholic cardiomyopathy	2	Percent	1990	2021	5.810241760096179	7.186976714283116	4.654322529704938
1	Deaths	109	Cuba	1	Male	22	All ages	938	Alcoholic cardiomyopathy	3	Rate	1990	2021	14.823368643655678	18.64874013480714	11.501312578715119
1	Deaths	109	Cuba	2	Female	22	All ages	938	Alcoholic cardiomyopathy	3	Rate	1990	2021	9.766576765799213	14.093826389282144	6.3783986820303555
1	Deaths	109	Cuba	3	Both	22	All ages	938	Alcoholic cardiomyopathy	3	Rate	1990	2021	14.167260772614767	17.554519863328924	11.205956526897694
1	Deaths	109	Cuba	1	Male	27	Age-standardized	938	Alcoholic cardiomyopathy	3	Rate	1990	2021	8.306985604143774	10.562798067449632	6.381242493285469
1	Deaths	109	Cuba	2	Female	27	Age-standardized	938	Alcoholic cardiomyopathy	3	Rate	1990	2021	5.187015169885965	7.616279738042717	3.2141326768219414
1	Deaths	109	Cuba	3	Both	27	Age-standardized	938	Alcoholic cardiomyopathy	3	Rate	1990	2021	7.670635750705803	9.637424418701109	5.990916517132371
1	Deaths	179	Ethiopia	1	Male	22	All ages	938	Alcoholic cardiomyopathy	1	Number	1990	2021	0.24683472706435178	1.3747363090168483	-0.583024482
1	Deaths	179	Ethiopia	2	Female	22	All ages	938	Alcoholic cardiomyopathy	1	Number	1990	2021	0.3838257604510389	3.85053314063947	-0.336823563
1	Deaths	179	Ethiopia	3	Both	22	All ages	938	Alcoholic cardiomyopathy	1	Number	1990	2021	0.25802075398877944	1.371194000455713	-0.527769645
1	Deaths	179	Ethiopia	1	Male	22	All ages	938	Alcoholic cardiomyopathy	2	Percent	1990	2021	0.4895708553523996	1.8778014700768273	-0.494345485
1	Deaths	179	Ethiopia	2	Female	22	All ages	938	Alcoholic cardiomyopathy	2	Percent	1990	2021	0.8432445029645713	5.601429190917469	-0.090373175
1	Deaths	179	Ethiopia	3	Both	22	All ages	938	Alcoholic cardiomyopathy	2	Percent	1990	2021	0.5769568548131907	2.08767038657614	-0.405830192
1	Deaths	179	Ethiopia	1	Male	22	All ages	938	Alcoholic cardiomyopathy	3	Rate	1990	2021	-0.424563355	0.09598350593387049	-0.807558301
1	Deaths	179	Ethiopia	2	Female	22	All ages	938	Alcoholic cardiomyopathy	3	Rate	1990	2021	-0.353865795	1.2648049082010926	-0.690350482
1	Deaths	179	Ethiopia	3	Both	22	All ages	938	Alcoholic cardiomyopathy	3	Rate	1990	2021	-0.416030915	0.10070043418691102	-0.780792227
1	Deaths	179	Ethiopia	1	Male	27	Age-standardized	938	Alcoholic cardiomyopathy	3	Rate	1990	2021	-0.438756014	0.07248128470145446	-0.807408507
1	Deaths	179	Ethiopia	2	Female	27	Age-standardized	938	Alcoholic cardiomyopathy	3	Rate	1990	2021	-0.381290237	1.1045994672286203	-0.693088991
1	Deaths	179	Ethiopia	3	Both	27	Age-standardized	938	Alcoholic cardiomyopathy	3	Rate	1990	2021	-0.438832557	0.05703995548696607	-0.785267895
1	Deaths	110	Dominica	1	Male	22	All ages	938	Alcoholic cardiomyopathy	1	Number	1990	2021	0.9307725345907527	2.639834335103059	0.009973471300281145
1	Deaths	110	Dominica	2	Female	22	All ages	938	Alcoholic cardiomyopathy	1	Number	1990	2021	0.3712916767230648	1.596583522800129	-0.406189626
1	Deaths	110	Dominica	3	Both	22	All ages	938	Alcoholic cardiomyopathy	1	Number	1990	2021	0.8944279304351503	2.5024974346412017	-0.055493825
1	Deaths	110	Dominica	1	Male	22	All ages	938	Alcoholic cardiomyopathy	2	Percent	1990	2021	0.2862476290631256	1.4609481095650043	-0.347122314
1	Deaths	110	Dominica	2	Female	22	All ages	938	Alcoholic cardiomyopathy	2	Percent	1990	2021	0.061882954836069023	1.1223578455537184	-0.541230831
1	Deaths	110	Dominica	3	Both	22	All ages	938	Alcoholic cardiomyopathy	2	Percent	1990	2021	0.3576522679902326	1.4950588032465928	-0.321774425
1	Deaths	110	Dominica	1	Male	22	All ages	938	Alcoholic cardiomyopathy	3	Rate	1990	2021	1.0395903714197932	2.8449744495733253	0.06689531291168103
1	Deaths	110	Dominica	2	Female	22	All ages	938	Alcoholic cardiomyopathy	3	Rate	1990	2021	0.5136534438621279	1.8661499652315168	-0.344542716
1	Deaths	110	Dominica	3	Both	22	All ages	938	Alcoholic cardiomyopathy	3	Rate	1990	2021	1.0454063025683191	2.781632551151682	0.019779560835580298
1	Deaths	110	Dominica	1	Male	27	Age-standardized	938	Alcoholic cardiomyopathy	3	Rate	1990	2021	0.08147165694290044	0.9624669243821404	-0.431094731
1	Deaths	110	Dominica	2	Female	27	Age-standardized	938	Alcoholic cardiomyopathy	3	Rate	1990	2021	0.061773931944829726	1.0034546304291083	-0.540384761
1	Deaths	110	Dominica	3	Both	27	Age-standardized	938	Alcoholic cardiomyopathy	3	Rate	1990	2021	0.28023568139787836	1.3133126381242852	-0.341664985
1	Deaths	111	Dominican Republic	1	Male	22	All ages	938	Alcoholic cardiomyopathy	1	Number	1990	2021	4.804917247753758	10.266651732051345	1.131379892074957
1	Deaths	111	Dominican Republic	2	Female	22	All ages	938	Alcoholic cardiomyopathy	1	Number	1990	2021	1.71227729246976	4.624678894669466	-0.297232903
1	Deaths	111	Dominican Republic	3	Both	22	All ages	938	Alcoholic cardiomyopathy	1	Number	1990	2021	4.446739497651597	8.952216865950238	0.9955553149746501
1	Deaths	111	Dominican Republic	1	Male	22	All ages	938	Alcoholic cardiomyopathy	2	Percent	1990	2021	1.8902320595657518	4.371000581722568	0.07570252193985877
1	Deaths	111	Dominican Republic	2	Female	22	All ages	938	Alcoholic cardiomyopathy	2	Percent	1990	2021	0.5306946390791836	2.139587704440667	-0.598484596
1	Deaths	111	Dominican Republic	3	Both	22	All ages	938	Alcoholic cardiomyopathy	2	Percent	1990	2021	1.8602877920696055	4.135139583669041	0.06824193145855435
1	Deaths	111	Dominican Republic	1	Male	22	All ages	938	Alcoholic cardiomyopathy	3	Rate	1990	2021	2.67285068746961	6.128564937865031	0.3485532640272482
1	Deaths	111	Dominican Republic	2	Female	22	All ages	938	Alcoholic cardiomyopathy	3	Rate	1990	2021	0.8066519776954247	2.746607058640038	-0.531885782
1	Deaths	111	Dominican Republic	3	Both	22	All ages	938	Alcoholic cardiomyopathy	3	Rate	1990	2021	2.536661910840163	5.462146084534235	0.29574848888742006
1	Deaths	111	Dominican Republic	1	Male	27	Age-standardized	938	Alcoholic cardiomyopathy	3	Rate	1990	2021	1.334997318813093	3.590078958045998	-0.160306532
1	Deaths	111	Dominican Republic	2	Female	27	Age-standardized	938	Alcoholic cardiomyopathy	3	Rate	1990	2021	0.23512472333484877	1.586937711813787	-0.691139918
1	Deaths	111	Dominican Republic	3	Both	27	Age-standardized	938	Alcoholic cardiomyopathy	3	Rate	1990	2021	1.2111725135095763	3.1355823229940762	-0.197104626
1	Deaths	351	Guam	1	Male	22	All ages	938	Alcoholic cardiomyopathy	1	Number	1990	2021	0.642783220932169	1.7257416530715668	-0.04040137
1	Deaths	351	Guam	2	Female	22	All ages	938	Alcoholic cardiomyopathy	1	Number	1990	2021	-0.647672295	0.047617376576273844	-0.786969767
1	Deaths	351	Guam	3	Both	22	All ages	938	Alcoholic cardiomyopathy	1	Number	1990	2021	0.3001677805568344	0.8893757824124192	-0.148865115
1	Deaths	351	Guam	1	Male	22	All ages	938	Alcoholic cardiomyopathy	2	Percent	1990	2021	-0.235184132	0.2405945373122389	-0.554651255
1	Deaths	351	Guam	2	Female	22	All ages	938	Alcoholic cardiomyopathy	2	Percent	1990	2021	-0.83229694	-0.500518086	-0.902557568
1	Deaths	351	Guam	3	Both	22	All ages	938	Alcoholic cardiomyopathy	2	Percent	1990	2021	-0.389568721	-0.117076674	-0.59995939
1	Deaths	351	Guam	1	Male	22	All ages	938	Alcoholic cardiomyopathy	3	Rate	1990	2021	0.486583759300099	1.466572108768399	-0.13164213
1	Deaths	351	Guam	2	Female	22	All ages	938	Alcoholic cardiomyopathy	3	Rate	1990	2021	-0.713694787	-0.148695058	-0.826889383
1	Deaths	351	Guam	3	Both	22	All ages	938	Alcoholic cardiomyopathy	3	Rate	1990	2021	0.11731717492892078	0.6236612252305274	-0.268565458
1	Deaths	351	Guam	1	Male	27	Age-standardized	938	Alcoholic cardiomyopathy	3	Rate	1990	2021	-0.226609556	0.22613256138607457	-0.544935132
1	Deaths	351	Guam	2	Female	27	Age-standardized	938	Alcoholic cardiomyopathy	3	Rate	1990	2021	-0.868727622	-0.5831715	-0.92024775
1	Deaths	351	Guam	3	Both	27	Age-standardized	938	Alcoholic cardiomyopathy	3	Rate	1990	2021	-0.443537802	-0.200369023	-0.63963639
1	Deaths	181	Madagascar	1	Male	22	All ages	938	Alcoholic cardiomyopathy	1	Number	1990	2021	1.0020024218692796	2.555824278628172	-0.313783023
1	Deaths	181	Madagascar	2	Female	22	All ages	938	Alcoholic cardiomyopathy	1	Number	1990	2021	1.0998128639191926	2.92341256179877	0.14956342721876176
1	Deaths	181	Madagascar	3	Both	22	All ages	938	Alcoholic cardiomyopathy	1	Number	1990	2021	1.009916236545054	2.4883458321489447	-0.212513587
1	Deaths	181	Madagascar	1	Male	22	All ages	938	Alcoholic cardiomyopathy	2	Percent	1990	2021	0.4073906708968713	1.4341980608978764	-0.509016317
1	Deaths	181	Madagascar	2	Female	22	All ages	938	Alcoholic cardiomyopathy	2	Percent	1990	2021	0.4928007760533745	1.7113164394937066	-0.145322836
1	Deaths	181	Madagascar	3	Both	22	All ages	938	Alcoholic cardiomyopathy	2	Percent	1990	2021	0.41678166690175306	1.377134911259007	-0.403034716
1	Deaths	181	Madagascar	1	Male	22	All ages	938	Alcoholic cardiomyopathy	3	Rate	1990	2021	-0.156114571	0.4988534802568734	-0.710745351
1	Deaths	181	Madagascar	2	Female	22	All ages	938	Alcoholic cardiomyopathy	3	Rate	1990	2021	-0.134762045	0.6166609512582337	-0.52631688
1	Deaths	181	Madagascar	3	Both	22	All ages	938	Alcoholic cardiomyopathy	3	Rate	1990	2021	-0.162419556	0.45367761928380695	-0.671835469
1	Deaths	181	Madagascar	1	Male	27	Age-standardized	938	Alcoholic cardiomyopathy	3	Rate	1990	2021	-0.234808282	0.3235359154735212	-0.735749866
1	Deaths	181	Madagascar	2	Female	27	Age-standardized	938	Alcoholic cardiomyopathy	3	Rate	1990	2021	-0.177857509	0.4697069120411046	-0.535672086
1	Deaths	181	Madagascar	3	Both	27	Age-standardized	938	Alcoholic cardiomyopathy	3	Rate	1990	2021	-0.246650841	0.2522207027282304	-0.691184072
1	Deaths	147	Libya	1	Male	22	All ages	938	Alcoholic cardiomyopathy	1	Number	1990	2021	0.9247964010072006	3.1823760814791755	-0.079743211
1	Deaths	147	Libya	2	Female	22	All ages	938	Alcoholic cardiomyopathy	1	Number	1990	2021	1.5050390489359997	6.1307737272201015	0.1888100405768314
1	Deaths	147	Libya	3	Both	22	All ages	938	Alcoholic cardiomyopathy	1	Number	1990	2021	1.1215487218729698	3.6942325248737458	0.12526935839557599
1	Deaths	147	Libya	1	Male	22	All ages	938	Alcoholic cardiomyopathy	2	Percent	1990	2021	-0.250465715	0.5946194280590156	-0.610875318
1	Deaths	147	Libya	2	Female	22	All ages	938	Alcoholic cardiomyopathy	2	Percent	1990	2021	0.03978986628500037	1.867115757788812	-0.481257216
1	Deaths	147	Libya	3	Both	22	All ages	938	Alcoholic cardiomyopathy	2	Percent	1990	2021	-0.151065222	0.8897782162371143	-0.506823465
1	Deaths	147	Libya	1	Male	22	All ages	938	Alcoholic cardiomyopathy	3	Rate	1990	2021	0.19739170889451071	1.60180372366726	-0.427519789
1	Deaths	147	Libya	2	Female	22	All ages	938	Alcoholic cardiomyopathy	3	Rate	1990	2021	0.5139907511502232	3.3096835061879473	-0.281509242
1	Deaths	147	Libya	3	Both	22	All ages	938	Alcoholic cardiomyopathy	3	Rate	1990	2021	0.301546251709835	1.87985879579986	-0.309659919
1	Deaths	147	Libya	1	Male	27	Age-standardized	938	Alcoholic cardiomyopathy	3	Rate	1990	2021	-0.304023816	0.5873294186790758	-0.671387717
1	Deaths	147	Libya	2	Female	27	Age-standardized	938	Alcoholic cardiomyopathy	3	Rate	1990	2021	-0.057484855	1.6542109306988897	-0.542191349
1	Deaths	147	Libya	3	Both	27	Age-standardized	938	Alcoholic cardiomyopathy	3	Rate	1990	2021	-0.220325001	0.8000141042003021	-0.575385022
1	Deaths	93	Sweden	1	Male	22	All ages	938	Alcoholic cardiomyopathy	1	Number	1990	2021	1.858768320618197	2.5578549027084954	1.2851333393865967
1	Deaths	93	Sweden	2	Female	22	All ages	938	Alcoholic cardiomyopathy	1	Number	1990	2021	0.14445189369582362	0.46639817519675464	-0.122591638
1	Deaths	93	Sweden	3	Both	22	All ages	938	Alcoholic cardiomyopathy	1	Number	1990	2021	1.551804011187675	2.1091090592297776	1.0551182663710457
1	Deaths	93	Sweden	1	Male	22	All ages	938	Alcoholic cardiomyopathy	2	Percent	1990	2021	2.0475760514584693	2.566001175445659	1.5373387635352058
1	Deaths	93	Sweden	2	Female	22	All ages	938	Alcoholic cardiomyopathy	2	Percent	1990	2021	0.11740726792085109	0.3760548058330176	-0.115141591
1	Deaths	93	Sweden	3	Both	22	All ages	938	Alcoholic cardiomyopathy	2	Percent	1990	2021	1.6051205388998868	2.104169446271923	1.1202207484586681
1	Deaths	93	Sweden	1	Male	22	All ages	938	Alcoholic cardiomyopathy	3	Rate	1990	2021	1.3211869411213553	1.8888127376427977	0.8554220108883085
1	Deaths	93	Sweden	2	Female	22	All ages	938	Alcoholic cardiomyopathy	3	Rate	1990	2021	-0.034127886	0.23758203606039516	-0.259502061
1	Deaths	93	Sweden	3	Both	22	All ages	938	Alcoholic cardiomyopathy	3	Rate	1990	2021	1.1125201821093549	1.5738871822468052	0.7013370914444914
1	Deaths	93	Sweden	1	Male	27	Age-standardized	938	Alcoholic cardiomyopathy	3	Rate	1990	2021	0.9082476921098033	1.3868480970261396	0.5223433231250709
1	Deaths	93	Sweden	2	Female	27	Age-standardized	938	Alcoholic cardiomyopathy	3	Rate	1990	2021	-0.13895584	0.11788587524953703	-0.342654016
1	Deaths	93	Sweden	3	Both	27	Age-standardized	938	Alcoholic cardiomyopathy	3	Rate	1990	2021	0.7679674190465672	1.1760542435561687	0.42683958795376364
1	Deaths	148	Morocco	1	Male	22	All ages	938	Alcoholic cardiomyopathy	1	Number	1990	2021	0.6914080011687892	2.2652239410887973	-0.129759558
1	Deaths	148	Morocco	2	Female	22	All ages	938	Alcoholic cardiomyopathy	1	Number	1990	2021	1.1552878038489773	3.9489741843962163	0.179686274405156
1	Deaths	148	Morocco	3	Both	22	All ages	938	Alcoholic cardiomyopathy	1	Number	1990	2021	0.8748969141663553	2.3385623051059454	0.11541272841391118
1	Deaths	148	Morocco	1	Male	22	All ages	938	Alcoholic cardiomyopathy	2	Percent	1990	2021	0.061328877399398206	0.9863222836815752	-0.428491028
1	Deaths	148	Morocco	2	Female	22	All ages	938	Alcoholic cardiomyopathy	2	Percent	1990	2021	0.3943914538484663	2.1339915468404547	-0.22883127
1	Deaths	148	Morocco	3	Both	22	All ages	938	Alcoholic cardiomyopathy	2	Percent	1990	2021	0.19352428596186091	1.0962808592185462	-0.235922367
1	Deaths	148	Morocco	1	Male	22	All ages	938	Alcoholic cardiomyopathy	3	Rate	1990	2021	0.14285394772582613	1.206253055858534	-0.411994194
1	Deaths	148	Morocco	2	Female	22	All ages	938	Alcoholic cardiomyopathy	3	Rate	1990	2021	0.4840223909913419	2.4076138179626256	-0.187727578
1	Deaths	148	Morocco	3	Both	22	All ages	938	Alcoholic cardiomyopathy	3	Rate	1990	2021	0.27880935252109396	1.2771303678006094	-0.239211384
1	Deaths	148	Morocco	1	Male	27	Age-standardized	938	Alcoholic cardiomyopathy	3	Rate	1990	2021	-0.287283137	0.35692442191490276	-0.62229269
1	Deaths	148	Morocco	2	Female	27	Age-standardized	938	Alcoholic cardiomyopathy	3	Rate	1990	2021	-0.040020733	1.2762692172247927	-0.479711818
1	Deaths	148	Morocco	3	Both	27	Age-standardized	938	Alcoholic cardiomyopathy	3	Rate	1990	2021	-0.165198807	0.507503030161046	-0.498640343
1	Deaths	182	Malawi	1	Male	22	All ages	938	Alcoholic cardiomyopathy	1	Number	1990	2021	1.0111203442057954	2.649811080894889	-0.207313791
1	Deaths	182	Malawi	2	Female	22	All ages	938	Alcoholic cardiomyopathy	1	Number	1990	2021	0.692758965163626	2.4867190519364364	-0.175903808
1	Deaths	182	Malawi	3	Both	22	All ages	938	Alcoholic cardiomyopathy	1	Number	1990	2021	0.9842258149789209	2.3888041139508918	-0.149105675
1	Deaths	182	Malawi	1	Male	22	All ages	938	Alcoholic cardiomyopathy	2	Percent	1990	2021	0.8529389249735843	2.2149489508425697	-0.264008063
1	Deaths	182	Malawi	2	Female	22	All ages	938	Alcoholic cardiomyopathy	2	Percent	1990	2021	0.7736004784233633	2.6520326281754865	-0.099500737
1	Deaths	182	Malawi	3	Both	22	All ages	938	Alcoholic cardiomyopathy	2	Percent	1990	2021	0.954438357754695	2.2805637321989125	-0.148297267
1	Deaths	182	Malawi	1	Male	22	All ages	938	Alcoholic cardiomyopathy	3	Rate	1990	2021	0.024068870690008258	0.8584954016364102	-0.596361663
1	Deaths	182	Malawi	2	Female	22	All ages	938	Alcoholic cardiomyopathy	3	Rate	1990	2021	-0.15453694	0.741471892160395	-0.588398052
1	Deaths	182	Malawi	3	Both	22	All ages	938	Alcoholic cardiomyopathy	3	Rate	1990	2021	0.0004570198844077724	0.7086527345937911	-0.570974637
1	Deaths	182	Malawi	1	Male	27	Age-standardized	938	Alcoholic cardiomyopathy	3	Rate	1990	2021	-0.025917299	0.7603505845614873	-0.618158428
1	Deaths	182	Malawi	2	Female	27	Age-standardized	938	Alcoholic cardiomyopathy	3	Rate	1990	2021	-0.165629643	0.6766762270122716	-0.595073246
1	Deaths	182	Malawi	3	Both	27	Age-standardized	938	Alcoholic cardiomyopathy	3	Rate	1990	2021	-0.054264585	0.5483779129209638	-0.586790526
1	Deaths	149	Palestine	1	Male	22	All ages	938	Alcoholic cardiomyopathy	1	Number	1990	2021	0.9583549453128686	2.6211485216023753	0.05444353595778338
1	Deaths	149	Palestine	2	Female	22	All ages	938	Alcoholic cardiomyopathy	1	Number	1990	2021	0.6769702702621165	2.3885311116450074	-0.162021278
1	Deaths	149	Palestine	3	Both	22	All ages	938	Alcoholic cardiomyopathy	1	Number	1990	2021	0.7322629714458377	2.076808597220567	-0.08338295
1	Deaths	149	Palestine	1	Male	22	All ages	938	Alcoholic cardiomyopathy	2	Percent	1990	2021	0.15051148114344937	1.0129865721922369	-0.361841499
1	Deaths	149	Palestine	2	Female	22	All ages	938	Alcoholic cardiomyopathy	2	Percent	1990	2021	0.08875292921270715	1.1613916722380058	-0.437338785
1	Deaths	149	Palestine	3	Both	22	All ages	938	Alcoholic cardiomyopathy	2	Percent	1990	2021	0.06318550317667058	0.8774858813298924	-0.417811452
1	Deaths	149	Palestine	1	Male	22	All ages	938	Alcoholic cardiomyopathy	3	Rate	1990	2021	-0.230667992	0.4225538993739129	-0.58576602
1	Deaths	149	Palestine	2	Female	22	All ages	938	Alcoholic cardiomyopathy	3	Rate	1990	2021	-0.321617109	0.3707586670651499	-0.661013413
1	Deaths	149	Palestine	3	Both	22	All ages	938	Alcoholic cardiomyopathy	3	Rate	1990	2021	-0.309563004	0.2263394876308951	-0.63465921
1	Deaths	149	Palestine	1	Male	27	Age-standardized	938	Alcoholic cardiomyopathy	3	Rate	1990	2021	-0.407244305	0.12008183837627927	-0.683944216
1	Deaths	149	Palestine	2	Female	27	Age-standardized	938	Alcoholic cardiomyopathy	3	Rate	1990	2021	-0.350750303	0.2995389983947398	-0.676916379
1	Deaths	149	Palestine	3	Both	27	Age-standardized	938	Alcoholic cardiomyopathy	3	Rate	1990	2021	-0.342095016	0.18535822921740713	-0.658467298
1	Deaths	150	Oman	1	Male	22	All ages	938	Alcoholic cardiomyopathy	1	Number	1990	2021	0.5411446955620985	4.00461819991746	-0.408081596
1	Deaths	150	Oman	2	Female	22	All ages	938	Alcoholic cardiomyopathy	1	Number	1990	2021	0.06042212706762438	2.2925918852633522	-0.505166852
1	Deaths	150	Oman	3	Both	22	All ages	938	Alcoholic cardiomyopathy	1	Number	1990	2021	0.43990508722923544	3.0043803043571433	-0.425817316
1	Deaths	150	Oman	1	Male	22	All ages	938	Alcoholic cardiomyopathy	2	Percent	1990	2021	-0.242826752	1.176613062616362	-0.6967387
1	Deaths	150	Oman	2	Female	22	All ages	938	Alcoholic cardiomyopathy	2	Percent	1990	2021	-0.318458248	1.0070865081870635	-0.668693071
1	Deaths	150	Oman	3	Both	22	All ages	938	Alcoholic cardiomyopathy	2	Percent	1990	2021	-0.225075944	0.9574304934528844	-0.659995534
1	Deaths	150	Oman	1	Male	22	All ages	938	Alcoholic cardiomyopathy	3	Rate	1990	2021	-0.378347605	1.0187156325100042	-0.761237544
1	Deaths	150	Oman	2	Female	22	All ages	938	Alcoholic cardiomyopathy	3	Rate	1990	2021	-0.521178235	0.48673308133448756	-0.77656362
1	Deaths	150	Oman	3	Both	22	All ages	938	Alcoholic cardiomyopathy	3	Rate	1990	2021	-0.392537581	0.6893547825577624	-0.757765699
1	Deaths	150	Oman	1	Male	27	Age-standardized	938	Alcoholic cardiomyopathy	3	Rate	1990	2021	-0.514501123	0.5038983336349412	-0.816868911
1	Deaths	150	Oman	2	Female	27	Age-standardized	938	Alcoholic cardiomyopathy	3	Rate	1990	2021	-0.606696322	0.30623952474630506	-0.827510736
1	Deaths	150	Oman	3	Both	27	Age-standardized	938	Alcoholic cardiomyopathy	3	Rate	1990	2021	-0.547295831	0.1855389478600895	-0.803115745
1	Deaths	183	Mauritius	1	Male	22	All ages	938	Alcoholic cardiomyopathy	1	Number	1990	2021	1.0090886994706267	1.4802479677573535	0.6259214969910973
1	Deaths	183	Mauritius	2	Female	22	All ages	938	Alcoholic cardiomyopathy	1	Number	1990	2021	-0.74607543	-0.68739984	-0.796413889
1	Deaths	183	Mauritius	3	Both	22	All ages	938	Alcoholic cardiomyopathy	1	Number	1990	2021	0.6268390137767016	0.9587952955249016	0.33801885000526616
1	Deaths	183	Mauritius	1	Male	22	All ages	938	Alcoholic cardiomyopathy	2	Percent	1990	2021	0.09969607817700561	0.3713690186151309	-0.115686306
1	Deaths	183	Mauritius	2	Female	22	All ages	938	Alcoholic cardiomyopathy	2	Percent	1990	2021	-0.875980576	-0.847567809	-0.901086382
1	Deaths	183	Mauritius	3	Both	22	All ages	938	Alcoholic cardiomyopathy	2	Percent	1990	2021	-0.152435464	0.026659879811242515	-0.3012341
1	Deaths	183	Mauritius	1	Male	22	All ages	938	Alcoholic cardiomyopathy	3	Rate	1990	2021	0.7542670968362568	1.165667151967043	0.41969868476279115
1	Deaths	183	Mauritius	2	Female	22	All ages	938	Alcoholic cardiomyopathy	3	Rate	1990	2021	-0.784068819	-0.734172547	-0.826875401
1	Deaths	183	Mauritius	3	Both	22	All ages	938	Alcoholic cardiomyopathy	3	Rate	1990	2021	0.4017185393048797	0.6877390185439125	0.15286504202880563
1	Deaths	183	Mauritius	1	Male	27	Age-standardized	938	Alcoholic cardiomyopathy	3	Rate	1990	2021	-0.094811324	0.10096320862069783	-0.257154814
1	Deaths	183	Mauritius	2	Female	27	Age-standardized	938	Alcoholic cardiomyopathy	3	Rate	1990	2021	-0.895509984	-0.873007048	-0.916518318
1	Deaths	183	Mauritius	3	Both	27	Age-standardized	938	Alcoholic cardiomyopathy	3	Rate	1990	2021	-0.270755087	-0.129859247	-0.39281916
1	Deaths	151	Qatar	1	Male	22	All ages	938	Alcoholic cardiomyopathy	1	Number	1990	2021	3.8862712078026473	11.996276346902828	1.098268122556764
1	Deaths	151	Qatar	2	Female	22	All ages	938	Alcoholic cardiomyopathy	1	Number	1990	2021	3.804686199973843	8.541842263786869	0.9577686167975203
1	Deaths	151	Qatar	3	Both	22	All ages	938	Alcoholic cardiomyopathy	1	Number	1990	2021	3.866503908559665	9.738983347155147	1.271387403248294
1	Deaths	151	Qatar	1	Male	22	All ages	938	Alcoholic cardiomyopathy	2	Percent	1990	2021	0.15679642912145686	2.1579975412022994	-0.489655
1	Deaths	151	Qatar	2	Female	22	All ages	938	Alcoholic cardiomyopathy	2	Percent	1990	2021	0.4062725207992699	1.7228281612910037	-0.407049824
1	Deaths	151	Qatar	3	Both	22	All ages	938	Alcoholic cardiomyopathy	2	Percent	1990	2021	0.21813350342901444	1.695846083923106	-0.398434177
1	Deaths	151	Qatar	1	Male	22	All ages	938	Alcoholic cardiomyopathy	3	Rate	1990	2021	-0.30849665	0.8392283711157164	-0.703053847
1	Deaths	151	Qatar	2	Female	22	All ages	938	Alcoholic cardiomyopathy	3	Rate	1990	2021	-0.191197955	0.6062363312087771	-0.670436904
1	Deaths	151	Qatar	3	Both	22	All ages	938	Alcoholic cardiomyopathy	3	Rate	1990	2021	-0.272837316	0.6046402301348502	-0.660604781
1	Deaths	151	Qatar	1	Male	27	Age-standardized	938	Alcoholic cardiomyopathy	3	Rate	1990	2021	-0.492277239	0.587215294576532	-0.785693553
1	Deaths	151	Qatar	2	Female	27	Age-standardized	938	Alcoholic cardiomyopathy	3	Rate	1990	2021	-0.408838068	0.1844685856285494	-0.78625803
1	Deaths	151	Qatar	3	Both	27	Age-standardized	938	Alcoholic cardiomyopathy	3	Rate	1990	2021	-0.448269617	0.17216754111286542	-0.762726393
1	Deaths	152	Saudi Arabia	1	Male	22	All ages	938	Alcoholic cardiomyopathy	1	Number	1990	2021	1.54627549466584	4.641579690090983	0.1705650644014024
1	Deaths	152	Saudi Arabia	2	Female	22	All ages	938	Alcoholic cardiomyopathy	1	Number	1990	2021	0.9616937829364144	3.9115869261639737	-0.209204732
1	Deaths	152	Saudi Arabia	3	Both	22	All ages	938	Alcoholic cardiomyopathy	1	Number	1990	2021	1.1097622943964327	3.2938952350247392	-0.041714627
1	Deaths	152	Saudi Arabia	1	Male	22	All ages	938	Alcoholic cardiomyopathy	2	Percent	1990	2021	0.21420005201890677	1.6101899119301908	-0.406649877
1	Deaths	152	Saudi Arabia	2	Female	22	All ages	938	Alcoholic cardiomyopathy	2	Percent	1990	2021	0.28886744555781463	2.0137451185681137	-0.456597592
1	Deaths	152	Saudi Arabia	3	Both	22	All ages	938	Alcoholic cardiomyopathy	2	Percent	1990	2021	0.12936484015634303	1.124470267433941	-0.462243952
1	Deaths	152	Saudi Arabia	1	Male	22	All ages	938	Alcoholic cardiomyopathy	3	Rate	1990	2021	0.024712803400837778	1.2703744948073745	-0.528922534
1	Deaths	152	Saudi Arabia	2	Female	22	All ages	938	Alcoholic cardiomyopathy	3	Rate	1990	2021	-0.125079194	1.1905812355792096	-0.647303142
1	Deaths	152	Saudi Arabia	3	Both	22	All ages	938	Alcoholic cardiomyopathy	3	Rate	1990	2021	-0.112743615	0.8057891985520721	-0.596994971
1	Deaths	152	Saudi Arabia	1	Male	27	Age-standardized	938	Alcoholic cardiomyopathy	3	Rate	1990	2021	-0.412136008	0.26482211608877076	-0.717026636
1	Deaths	152	Saudi Arabia	2	Female	27	Age-standardized	938	Alcoholic cardiomyopathy	3	Rate	1990	2021	-0.420181334	0.4407763442092322	-0.764641939
1	Deaths	152	Saudi Arabia	3	Both	27	Age-standardized	938	Alcoholic cardiomyopathy	3	Rate	1990	2021	-0.450147215	0.14085832470656415	-0.741999809
1	Deaths	94	Switzerland	1	Male	22	All ages	938	Alcoholic cardiomyopathy	1	Number	1990	2021	-0.252172094	-0.019871676	-0.461216967
1	Deaths	94	Switzerland	2	Female	22	All ages	938	Alcoholic cardiomyopathy	1	Number	1990	2021	-0.691851948	-0.590980325	-0.769523583
1	Deaths	94	Switzerland	3	Both	22	All ages	938	Alcoholic cardiomyopathy	1	Number	1990	2021	-0.31795983	-0.129076323	-0.496250489
1	Deaths	94	Switzerland	1	Male	22	All ages	938	Alcoholic cardiomyopathy	2	Percent	1990	2021	-0.302003471	-0.084432279	-0.494858013
1	Deaths	94	Switzerland	2	Female	22	All ages	938	Alcoholic cardiomyopathy	2	Percent	1990	2021	-0.734873826	-0.647775374	-0.802128488
1	Deaths	94	Switzerland	3	Both	22	All ages	938	Alcoholic cardiomyopathy	2	Percent	1990	2021	-0.388728449	-0.215719831	-0.547828543
1	Deaths	94	Switzerland	1	Male	22	All ages	938	Alcoholic cardiomyopathy	3	Rate	1990	2021	-0.431475582	-0.254872838	-0.590398663
1	Deaths	94	Switzerland	2	Female	22	All ages	938	Alcoholic cardiomyopathy	3	Rate	1990	2021	-0.760018342	-0.681460846	-0.820507992
1	Deaths	94	Switzerland	3	Both	22	All ages	938	Alcoholic cardiomyopathy	3	Rate	1990	2021	-0.475147041	-0.3297948	-0.612347728
1	Deaths	94	Switzerland	1	Male	27	Age-standardized	938	Alcoholic cardiomyopathy	3	Rate	1990	2021	-0.600430937	-0.478612439	-0.711156648
1	Deaths	94	Switzerland	2	Female	27	Age-standardized	938	Alcoholic cardiomyopathy	3	Rate	1990	2021	-0.847955788	-0.796057847	-0.885038085
1	Deaths	94	Switzerland	3	Both	27	Age-standardized	938	Alcoholic cardiomyopathy	3	Rate	1990	2021	-0.613203414	-0.506309642	-0.71505784
1	Deaths	153	Syrian Arab Republic	1	Male	22	All ages	938	Alcoholic cardiomyopathy	1	Number	1990	2021	0.653679700384478	2.5318527550237273	-0.272609482
1	Deaths	153	Syrian Arab Republic	2	Female	22	All ages	938	Alcoholic cardiomyopathy	1	Number	1990	2021	0.5182094411826229	2.685755084338029	-0.443154734
1	Deaths	153	Syrian Arab Republic	3	Both	22	All ages	938	Alcoholic cardiomyopathy	1	Number	1990	2021	0.6087102581436342	2.1690990183723984	-0.244149894
1	Deaths	153	Syrian Arab Republic	1	Male	22	All ages	938	Alcoholic cardiomyopathy	2	Percent	1990	2021	0.012156878444291235	0.9702355299421626	-0.530427347
1	Deaths	153	Syrian Arab Republic	2	Female	22	All ages	938	Alcoholic cardiomyopathy	2	Percent	1990	2021	0.09759871517581516	1.564289044546732	-0.572825861
1	Deaths	153	Syrian Arab Republic	3	Both	22	All ages	938	Alcoholic cardiomyopathy	2	Percent	1990	2021	0.056320232804836445	0.9737256429818302	-0.458566108
1	Deaths	153	Syrian Arab Republic	1	Male	22	All ages	938	Alcoholic cardiomyopathy	3	Rate	1990	2021	0.5940945351626862	2.404593510142023	-0.298818719
1	Deaths	153	Syrian Arab Republic	2	Female	22	All ages	938	Alcoholic cardiomyopathy	3	Rate	1990	2021	0.2952777553735551	2.1445441208554286	-0.52492109
1	Deaths	153	Syrian Arab Republic	3	Both	22	All ages	938	Alcoholic cardiomyopathy	3	Rate	1990	2021	0.45817417641551084	1.8725485697013413	-0.314879047
1	Deaths	153	Syrian Arab Republic	1	Male	27	Age-standardized	938	Alcoholic cardiomyopathy	3	Rate	1990	2021	-0.288468182	0.48636849275081195	-0.678043515
1	Deaths	153	Syrian Arab Republic	2	Female	27	Age-standardized	938	Alcoholic cardiomyopathy	3	Rate	1990	2021	-0.082845159	1.3306768402758071	-0.643238714
1	Deaths	153	Syrian Arab Republic	3	Both	27	Age-standardized	938	Alcoholic cardiomyopathy	3	Rate	1990	2021	-0.318542601	0.35693010240831446	-0.677663589
1	Deaths	184	Mozambique	1	Male	22	All ages	938	Alcoholic cardiomyopathy	1	Number	1990	2021	0.9814433916412896	3.509172192929941	-0.129753089
1	Deaths	184	Mozambique	2	Female	22	All ages	938	Alcoholic cardiomyopathy	1	Number	1990	2021	0.8728887184645822	2.5770621776332474	-0.039040642
1	Deaths	184	Mozambique	3	Both	22	All ages	938	Alcoholic cardiomyopathy	1	Number	1990	2021	0.9735657986835604	2.9758711821067614	-0.090426734
1	Deaths	184	Mozambique	1	Male	22	All ages	938	Alcoholic cardiomyopathy	2	Percent	1990	2021	0.36680872628167993	2.0468771748224746	-0.371392029
1	Deaths	184	Mozambique	2	Female	22	All ages	938	Alcoholic cardiomyopathy	2	Percent	1990	2021	0.36750213996399445	1.593112223465601	-0.259924083
1	Deaths	184	Mozambique	3	Both	22	All ages	938	Alcoholic cardiomyopathy	2	Percent	1990	2021	0.39970007160591375	1.7688115111529588	-0.315301783
1	Deaths	184	Mozambique	1	Male	22	All ages	938	Alcoholic cardiomyopathy	3	Rate	1990	2021	-0.152862353	0.9278317694890083	-0.627938439
1	Deaths	184	Mozambique	2	Female	22	All ages	938	Alcoholic cardiomyopathy	3	Rate	1990	2021	-0.190526037	0.5460281593318717	-0.584667486
1	Deaths	184	Mozambique	3	Both	22	All ages	938	Alcoholic cardiomyopathy	3	Rate	1990	2021	-0.151448706	0.7094594162256274	-0.608921287
1	Deaths	184	Mozambique	1	Male	27	Age-standardized	938	Alcoholic cardiomyopathy	3	Rate	1990	2021	0.005954751491687068	1.183841516143162	-0.570407205
1	Deaths	184	Mozambique	2	Female	27	Age-standardized	938	Alcoholic cardiomyopathy	3	Rate	1990	2021	-0.071161027	0.7495517250222353	-0.526429308
1	Deaths	184	Mozambique	3	Both	27	Age-standardized	938	Alcoholic cardiomyopathy	3	Rate	1990	2021	-0.035015226	0.8781936542240797	-0.562635361
1	Deaths	154	Tunisia	1	Male	22	All ages	938	Alcoholic cardiomyopathy	1	Number	1990	2021	0.6010849747633376	2.173210323687215	-0.217604437
1	Deaths	154	Tunisia	2	Female	22	All ages	938	Alcoholic cardiomyopathy	1	Number	1990	2021	2.512415472476264	7.689019386448031	0.7678611135446438
1	Deaths	154	Tunisia	3	Both	22	All ages	938	Alcoholic cardiomyopathy	1	Number	1990	2021	1.152076926501355	2.9336692901606054	0.24030998302912987
1	Deaths	154	Tunisia	1	Male	22	All ages	938	Alcoholic cardiomyopathy	2	Percent	1990	2021	-0.364161966	0.1978239008346502	-0.669429551
1	Deaths	154	Tunisia	2	Female	22	All ages	938	Alcoholic cardiomyopathy	2	Percent	1990	2021	0.4639356013800363	2.5638318549857066	-0.276599042
1	Deaths	154	Tunisia	3	Both	22	All ages	938	Alcoholic cardiomyopathy	2	Percent	1990	2021	-0.12681595	0.45683362076644424	-0.468180438
1	Deaths	154	Tunisia	1	Male	22	All ages	938	Alcoholic cardiomyopathy	3	Rate	1990	2021	0.1493441876707674	1.2778996113718892	-0.438354737
1	Deaths	154	Tunisia	2	Female	22	All ages	938	Alcoholic cardiomyopathy	3	Rate	1990	2021	1.431766790498537	5.015708833860086	0.22395143166272533
1	Deaths	154	Tunisia	3	Both	22	All ages	938	Alcoholic cardiomyopathy	3	Rate	1990	2021	0.5172953952166861	1.7733852014152023	-0.125534686
1	Deaths	154	Tunisia	1	Male	27	Age-standardized	938	Alcoholic cardiomyopathy	3	Rate	1990	2021	-0.310251771	0.34781591187419514	-0.660235643
1	Deaths	154	Tunisia	2	Female	27	Age-standardized	938	Alcoholic cardiomyopathy	3	Rate	1990	2021	0.018275752617927105	1.4793515624093292	-0.505109458
1	Deaths	154	Tunisia	3	Both	27	Age-standardized	938	Alcoholic cardiomyopathy	3	Rate	1990	2021	-0.179244214	0.41157089915141565	-0.515587603
1	Deaths	185	Rwanda	1	Male	22	All ages	938	Alcoholic cardiomyopathy	1	Number	1990	2021	0.13008012082185663	1.2195637745596546	-0.627435985
1	Deaths	185	Rwanda	2	Female	22	All ages	938	Alcoholic cardiomyopathy	1	Number	1990	2021	0.04702338981427877	1.4708655244531164	-0.613208568
1	Deaths	185	Rwanda	3	Both	22	All ages	938	Alcoholic cardiomyopathy	1	Number	1990	2021	0.12056319750060183	1.1352733621980555	-0.569564829
1	Deaths	185	Rwanda	1	Male	22	All ages	938	Alcoholic cardiomyopathy	2	Percent	1990	2021	0.35151812410908256	1.5612200619072998	-0.541532101
1	Deaths	185	Rwanda	2	Female	22	All ages	938	Alcoholic cardiomyopathy	2	Percent	1990	2021	0.25549648108684825	1.9611915256120118	-0.51078143
1	Deaths	185	Rwanda	3	Both	22	All ages	938	Alcoholic cardiomyopathy	2	Percent	1990	2021	0.3454560753811883	1.5332282538555417	-0.468540617
1	Deaths	185	Rwanda	1	Male	22	All ages	938	Alcoholic cardiomyopathy	3	Rate	1990	2021	-0.38636363	0.20522875607688257	-0.797696796
1	Deaths	185	Rwanda	2	Female	22	All ages	938	Alcoholic cardiomyopathy	3	Rate	1990	2021	-0.433964905	0.3357835317236455	-0.790895287
1	Deaths	185	Rwanda	3	Both	22	All ages	938	Alcoholic cardiomyopathy	3	Rate	1990	2021	-0.392905467	0.15684040621490325	-0.766800445
1	Deaths	185	Rwanda	1	Male	27	Age-standardized	938	Alcoholic cardiomyopathy	3	Rate	1990	2021	-0.500099786	-0.062478802	-0.830936112
1	Deaths	185	Rwanda	2	Female	27	Age-standardized	938	Alcoholic cardiomyopathy	3	Rate	1990	2021	-0.502699864	0.11122233628437307	-0.80101912
1	Deaths	185	Rwanda	3	Both	27	Age-standardized	938	Alcoholic cardiomyopathy	3	Rate	1990	2021	-0.508746822	-0.09363428	-0.801210767
1	Deaths	40	Turkmenistan	1	Male	22	All ages	938	Alcoholic cardiomyopathy	1	Number	1990	2021	0.3404929948839326	1.3082743693781382	-0.272411699
1	Deaths	40	Turkmenistan	2	Female	22	All ages	938	Alcoholic cardiomyopathy	1	Number	1990	2021	0.1847237826947648	1.270603423020931	-0.347679106
1	Deaths	40	Turkmenistan	3	Both	22	All ages	938	Alcoholic cardiomyopathy	1	Number	1990	2021	0.3074824436171027	1.2441261187931083	-0.251082109
1	Deaths	40	Turkmenistan	1	Male	22	All ages	938	Alcoholic cardiomyopathy	2	Percent	1990	2021	-0.21561787	0.24045526993460603	-0.554557143
1	Deaths	40	Turkmenistan	2	Female	22	All ages	938	Alcoholic cardiomyopathy	2	Percent	1990	2021	-0.24368627	0.4195292327224216	-0.566672111
1	Deaths	40	Turkmenistan	3	Both	22	All ages	938	Alcoholic cardiomyopathy	2	Percent	1990	2021	-0.203670336	0.25478175342506093	-0.538677352
1	Deaths	40	Turkmenistan	1	Male	22	All ages	938	Alcoholic cardiomyopathy	3	Rate	1990	2021	-0.070883052	0.5999015626044043	-0.495697013
1	Deaths	40	Turkmenistan	2	Female	22	All ages	938	Alcoholic cardiomyopathy	3	Rate	1990	2021	-0.120682311	0.6852719452392044	-0.51583879
1	Deaths	40	Turkmenistan	3	Both	22	All ages	938	Alcoholic cardiomyopathy	3	Rate	1990	2021	-0.062360453	0.6093381654004388	-0.462925842
1	Deaths	40	Turkmenistan	1	Male	27	Age-standardized	938	Alcoholic cardiomyopathy	3	Rate	1990	2021	-0.401596608	0.0028884495013037585	-0.66442868
1	Deaths	40	Turkmenistan	2	Female	27	Age-standardized	938	Alcoholic cardiomyopathy	3	Rate	1990	2021	-0.412896151	0.14333378939492966	-0.677823335
1	Deaths	40	Turkmenistan	3	Both	27	Age-standardized	938	Alcoholic cardiomyopathy	3	Rate	1990	2021	-0.390142036	0.03815828533919605	-0.64853757
1	Deaths	95	United Kingdom	1	Male	22	All ages	938	Alcoholic cardiomyopathy	1	Number	1990	2021	0.6464733173313905	0.7602734257817962	0.5328272035376747
1	Deaths	95	United Kingdom	2	Female	22	All ages	938	Alcoholic cardiomyopathy	1	Number	1990	2021	-0.48903533	-0.455081895	-0.520020535
1	Deaths	95	United Kingdom	3	Both	22	All ages	938	Alcoholic cardiomyopathy	1	Number	1990	2021	0.2701485098365212	0.3501013619549566	0.18707105382946396
1	Deaths	95	United Kingdom	1	Male	22	All ages	938	Alcoholic cardiomyopathy	2	Percent	1990	2021	0.4727587822464249	0.5753365506141398	0.3647758555943999
1	Deaths	95	United Kingdom	2	Female	22	All ages	938	Alcoholic cardiomyopathy	2	Percent	1990	2021	-0.495592324	-0.462714075	-0.524842723
1	Deaths	95	United Kingdom	3	Both	22	All ages	938	Alcoholic cardiomyopathy	2	Percent	1990	2021	0.193400094472134	0.2697580386610914	0.11322997985759689
1	Deaths	95	United Kingdom	1	Male	22	All ages	938	Alcoholic cardiomyopathy	3	Rate	1990	2021	0.3762143849821888	0.47133487349142555	0.28122261381050234
1	Deaths	95	United Kingdom	2	Female	22	All ages	938	Alcoholic cardiomyopathy	3	Rate	1990	2021	-0.564211655	-0.535253662	-0.590638123
1	Deaths	95	United Kingdom	3	Both	22	All ages	938	Alcoholic cardiomyopathy	3	Rate	1990	2021	0.07266593660356808	0.14018772664431553	0.0025053557987926166
1	Deaths	95	United Kingdom	1	Male	27	Age-standardized	938	Alcoholic cardiomyopathy	3	Rate	1990	2021	0.13310147712758702	0.21114333283156841	0.05687823974273262
1	Deaths	95	United Kingdom	2	Female	27	Age-standardized	938	Alcoholic cardiomyopathy	3	Rate	1990	2021	-0.622393575	-0.593480535	-0.640629713
1	Deaths	95	United Kingdom	3	Both	27	Age-standardized	938	Alcoholic cardiomyopathy	3	Rate	1990	2021	-0.069859751	-0.008353671	-0.130417057
1	Deaths	157	Yemen	1	Male	22	All ages	938	Alcoholic cardiomyopathy	1	Number	1990	2021	0.6150615218983435	2.419910315687752	-0.224004121
1	Deaths	157	Yemen	2	Female	22	All ages	938	Alcoholic cardiomyopathy	1	Number	1990	2021	1.4482479413567382	3.9261562581579343	0.30463111439220775
1	Deaths	157	Yemen	3	Both	22	All ages	938	Alcoholic cardiomyopathy	1	Number	1990	2021	0.868323636466642	2.432514726691724	0.0012033704092816802
1	Deaths	157	Yemen	1	Male	22	All ages	938	Alcoholic cardiomyopathy	2	Percent	1990	2021	-0.020976719	0.9852227043117148	-0.529275333
1	Deaths	157	Yemen	2	Female	22	All ages	938	Alcoholic cardiomyopathy	2	Percent	1990	2021	0.8986599841996722	2.8730226751006005	0.07108484295289215
1	Deaths	157	Yemen	3	Both	22	All ages	938	Alcoholic cardiomyopathy	2	Percent	1990	2021	0.26179720443512416	1.2732771879446698	-0.305342062
1	Deaths	157	Yemen	1	Male	22	All ages	938	Alcoholic cardiomyopathy	3	Rate	1990	2021	-0.339356631	0.39891950947987875	-0.682577707
1	Deaths	157	Yemen	2	Female	22	All ages	938	Alcoholic cardiomyopathy	3	Rate	1990	2021	-0.017268623	0.9773684848838324	-0.476318591
1	Deaths	157	Yemen	3	Both	22	All ages	938	Alcoholic cardiomyopathy	3	Rate	1990	2021	-0.242837149	0.3910719666700754	-0.594249099
1	Deaths	157	Yemen	1	Male	27	Age-standardized	938	Alcoholic cardiomyopathy	3	Rate	1990	2021	-0.448097528	0.15062374564623005	-0.739748514
1	Deaths	157	Yemen	2	Female	27	Age-standardized	938	Alcoholic cardiomyopathy	3	Rate	1990	2021	-0.128780766	0.8020563451482655	-0.524176557
1	Deaths	157	Yemen	3	Both	27	Age-standardized	938	Alcoholic cardiomyopathy	3	Rate	1990	2021	-0.356049082	0.17232675780462198	-0.635945781
1	Deaths	186	Seychelles	1	Male	22	All ages	938	Alcoholic cardiomyopathy	1	Number	1990	2021	0.8438029138927969	1.9053824431677668	0.06655540575648623
1	Deaths	186	Seychelles	2	Female	22	All ages	938	Alcoholic cardiomyopathy	1	Number	1990	2021	-0.008260887	0.831333066917043	-0.462127546
1	Deaths	186	Seychelles	3	Both	22	All ages	938	Alcoholic cardiomyopathy	1	Number	1990	2021	0.747808162282332	1.6988525832111374	0.01590839665664322
1	Deaths	186	Seychelles	1	Male	22	All ages	938	Alcoholic cardiomyopathy	2	Percent	1990	2021	0.20647678632312008	0.869909907211284	-0.281723298
1	Deaths	186	Seychelles	2	Female	22	All ages	938	Alcoholic cardiomyopathy	2	Percent	1990	2021	-0.386417321	0.1591312396624429	-0.672150458
1	Deaths	186	Seychelles	3	Both	22	All ages	938	Alcoholic cardiomyopathy	2	Percent	1990	2021	0.11641003884457704	0.7203154202075318	-0.351299791
1	Deaths	186	Seychelles	1	Male	22	All ages	938	Alcoholic cardiomyopathy	3	Rate	1990	2021	0.20734602186743262	0.9024820431355675	-0.30160571
1	Deaths	186	Seychelles	2	Female	22	All ages	938	Alcoholic cardiomyopathy	3	Rate	1990	2021	-0.274401738	0.33988069396713094	-0.606469773
1	Deaths	186	Seychelles	3	Both	22	All ages	938	Alcoholic cardiomyopathy	3	Rate	1990	2021	0.20800188935739372	0.8653185686916938	-0.297852425
1	Deaths	186	Seychelles	1	Male	27	Age-standardized	938	Alcoholic cardiomyopathy	3	Rate	1990	2021	-0.203671188	0.24975091016537637	-0.547026224
1	Deaths	186	Seychelles	2	Female	27	Age-standardized	938	Alcoholic cardiomyopathy	3	Rate	1990	2021	-0.411776458	0.10094184040787293	-0.68260073
1	Deaths	186	Seychelles	3	Both	27	Age-standardized	938	Alcoholic cardiomyopathy	3	Rate	1990	2021	-0.18413706	0.26150513612985493	-0.534661891
1	Deaths	158	South Asia	1	Male	22	All ages	938	Alcoholic cardiomyopathy	1	Number	1990	2021	1.0258715757749262	2.0612073693625215	0.24821897705904297
1	Deaths	158	South Asia	2	Female	22	All ages	938	Alcoholic cardiomyopathy	1	Number	1990	2021	1.1136911567632346	4.011347462932863	0.22089075634185748
1	Deaths	158	South Asia	3	Both	22	All ages	938	Alcoholic cardiomyopathy	1	Number	1990	2021	1.0353955295904786	1.9951664499352557	0.30873282949444125
1	Deaths	158	South Asia	1	Male	22	All ages	938	Alcoholic cardiomyopathy	2	Percent	1990	2021	0.3326931389293593	0.9599605714002797	-0.165956055
1	Deaths	158	South Asia	2	Female	22	All ages	938	Alcoholic cardiomyopathy	2	Percent	1990	2021	0.5502209453933722	2.5499935556801505	-0.080909458
1	Deaths	158	South Asia	3	Both	22	All ages	938	Alcoholic cardiomyopathy	2	Percent	1990	2021	0.40614353015238563	1.0507005481975227	-0.072417672
1	Deaths	158	South Asia	1	Male	22	All ages	938	Alcoholic cardiomyopathy	3	Rate	1990	2021	0.22353969742874086	0.8488381905668082	-0.246129178
1	Deaths	158	South Asia	2	Female	22	All ages	938	Alcoholic cardiomyopathy	3	Rate	1990	2021	0.22561078654352557	1.90579893189951	-0.292074022
1	Deaths	158	South Asia	3	Both	22	All ages	938	Alcoholic cardiomyopathy	3	Rate	1990	2021	0.20522184656146064	0.7735324594508688	-0.225058042
1	Deaths	158	South Asia	1	Male	27	Age-standardized	938	Alcoholic cardiomyopathy	3	Rate	1990	2021	-0.104080197	0.34624873811289186	-0.447260123
1	Deaths	158	South Asia	2	Female	27	Age-standardized	938	Alcoholic cardiomyopathy	3	Rate	1990	2021	-0.191774634	0.9139760891404424	-0.529016663
1	Deaths	158	South Asia	3	Both	27	Age-standardized	938	Alcoholic cardiomyopathy	3	Rate	1990	2021	-0.158374954	0.23699470809720372	-0.45882038
1	Deaths	187	Somalia	1	Male	22	All ages	938	Alcoholic cardiomyopathy	1	Number	1990	2021	0.812493885600478	2.386407269040325	-0.356169802
1	Deaths	187	Somalia	2	Female	22	All ages	938	Alcoholic cardiomyopathy	1	Number	1990	2021	0.8643451508784974	2.2234847512096727	-0.310128459
1	Deaths	187	Somalia	3	Both	22	All ages	938	Alcoholic cardiomyopathy	1	Number	1990	2021	0.8160348845339287	2.3457172335544896	-0.300529766
1	Deaths	187	Somalia	1	Male	22	All ages	938	Alcoholic cardiomyopathy	2	Percent	1990	2021	-0.037400979	0.7343143927507427	-0.669475869
1	Deaths	187	Somalia	2	Female	22	All ages	938	Alcoholic cardiomyopathy	2	Percent	1990	2021	-0.000476396	0.694764810673188	-0.59481435
1	Deaths	187	Somalia	3	Both	22	All ages	938	Alcoholic cardiomyopathy	2	Percent	1990	2021	-0.032393392	0.6935273554567695	-0.645984738
1	Deaths	187	Somalia	1	Male	22	All ages	938	Alcoholic cardiomyopathy	3	Rate	1990	2021	-0.321158406	0.2683265452399757	-0.758863342
1	Deaths	187	Somalia	2	Female	22	All ages	938	Alcoholic cardiomyopathy	3	Rate	1990	2021	-0.328876982	0.16038321202238937	-0.751661504
1	Deaths	187	Somalia	3	Both	22	All ages	938	Alcoholic cardiomyopathy	3	Rate	1990	2021	-0.332748018	0.2292916138496571	-0.742998935
1	Deaths	187	Somalia	1	Male	27	Age-standardized	938	Alcoholic cardiomyopathy	3	Rate	1990	2021	-0.195254128	0.5028732206638461	-0.729995409
1	Deaths	187	Somalia	2	Female	27	Age-standardized	938	Alcoholic cardiomyopathy	3	Rate	1990	2021	-0.270170779	0.22313931094486605	-0.723765101
1	Deaths	187	Somalia	3	Both	27	Age-standardized	938	Alcoholic cardiomyopathy	3	Rate	1990	2021	-0.251479477	0.37220041171672785	-0.72207534
1	Deaths	189	United Republic of Tanzania	1	Male	22	All ages	938	Alcoholic cardiomyopathy	1	Number	1990	2021	0.8349802117454488	2.348565602535878	-0.43491751
1	Deaths	189	United Republic of Tanzania	2	Female	22	All ages	938	Alcoholic cardiomyopathy	1	Number	1990	2021	0.7667024846471016	2.812247876681927	-0.064788903
1	Deaths	189	United Republic of Tanzania	3	Both	22	All ages	938	Alcoholic cardiomyopathy	1	Number	1990	2021	0.8296261322123604	2.193742772047668	-0.333411033
1	Deaths	189	United Republic of Tanzania	1	Male	22	All ages	938	Alcoholic cardiomyopathy	2	Percent	1990	2021	0.3624605655831967	1.4413332531210548	-0.556355663
1	Deaths	189	United Republic of Tanzania	2	Female	22	All ages	938	Alcoholic cardiomyopathy	2	Percent	1990	2021	0.391615173736684	1.8942800961576371	-0.228516503
1	Deaths	189	United Republic of Tanzania	3	Both	22	All ages	938	Alcoholic cardiomyopathy	2	Percent	1990	2021	0.40400022909224387	1.396910858847299	-0.464296076
1	Deaths	189	United Republic of Tanzania	1	Male	22	All ages	938	Alcoholic cardiomyopathy	3	Rate	1990	2021	-0.18795494	0.4818612964230291	-0.749930576
1	Deaths	189	United Republic of Tanzania	2	Female	22	All ages	938	Alcoholic cardiomyopathy	3	Rate	1990	2021	-0.219808318	0.6835228966957269	-0.587002381
1	Deaths	189	United Republic of Tanzania	3	Both	22	All ages	938	Alcoholic cardiomyopathy	3	Rate	1990	2021	-0.191195774	0.41182540324523775	-0.705327791
1	Deaths	189	United Republic of Tanzania	1	Male	27	Age-standardized	938	Alcoholic cardiomyopathy	3	Rate	1990	2021	-0.277773435	0.31222058879919096	-0.767986294
1	Deaths	189	United Republic of Tanzania	2	Female	27	Age-standardized	938	Alcoholic cardiomyopathy	3	Rate	1990	2021	-0.282413744	0.5186422084241242	-0.600992153
1	Deaths	189	United Republic of Tanzania	3	Both	27	Age-standardized	938	Alcoholic cardiomyopathy	3	Rate	1990	2021	-0.282478473	0.24303692926855983	-0.725222793
1	Deaths	160	Afghanistan	1	Male	22	All ages	938	Alcoholic cardiomyopathy	1	Number	1990	2021	-0.075904811	0.8458911396852744	-0.491884191
1	Deaths	160	Afghanistan	2	Female	22	All ages	938	Alcoholic cardiomyopathy	1	Number	1990	2021	0.5594737257173222	2.59395512988921	-0.128903092
1	Deaths	160	Afghanistan	3	Both	22	All ages	938	Alcoholic cardiomyopathy	1	Number	1990	2021	0.07825730818304166	1.01687113350755	-0.397986098
1	Deaths	160	Afghanistan	1	Male	22	All ages	938	Alcoholic cardiomyopathy	2	Percent	1990	2021	-0.455494739	0.04820103317476766	-0.687769766
1	Deaths	160	Afghanistan	2	Female	22	All ages	938	Alcoholic cardiomyopathy	2	Percent	1990	2021	0.09900671383036738	1.3938995685210886	-0.39021742
1	Deaths	160	Afghanistan	3	Both	22	All ages	938	Alcoholic cardiomyopathy	2	Percent	1990	2021	-0.311126281	0.24617446376369517	-0.593923356
1	Deaths	160	Afghanistan	1	Male	22	All ages	938	Alcoholic cardiomyopathy	3	Rate	1990	2021	-0.719189389	-0.439077461	-0.845595656
1	Deaths	160	Afghanistan	2	Female	22	All ages	938	Alcoholic cardiomyopathy	3	Rate	1990	2021	-0.479551341	0.19942330269519287	-0.709285761
1	Deaths	160	Afghanistan	3	Both	22	All ages	938	Alcoholic cardiomyopathy	3	Rate	1990	2021	-0.656602759	-0.357678378	-0.808274044
1	Deaths	160	Afghanistan	1	Male	27	Age-standardized	938	Alcoholic cardiomyopathy	3	Rate	1990	2021	-0.332720667	0.5424166928335201	-0.680102521
1	Deaths	160	Afghanistan	2	Female	27	Age-standardized	938	Alcoholic cardiomyopathy	3	Rate	1990	2021	-0.014660798	1.066033313913339	-0.433208089
1	Deaths	160	Afghanistan	3	Both	27	Age-standardized	938	Alcoholic cardiomyopathy	3	Rate	1990	2021	-0.27975804	0.38348049777967197	-0.59563474
1	Deaths	210	Liberia	1	Male	22	All ages	938	Alcoholic cardiomyopathy	1	Number	1990	2021	0.06038105181565324	1.7252773200441323	-0.621631937
1	Deaths	210	Liberia	2	Female	22	All ages	938	Alcoholic cardiomyopathy	1	Number	1990	2021	0.5036647908173938	6.637796158194921	-0.707277863
1	Deaths	210	Liberia	3	Both	22	All ages	938	Alcoholic cardiomyopathy	1	Number	1990	2021	0.08594949173616225	1.642122423073743	-0.582312248
1	Deaths	210	Liberia	1	Male	22	All ages	938	Alcoholic cardiomyopathy	2	Percent	1990	2021	0.27615958770390414	2.131380580423153	-0.531805784
1	Deaths	210	Liberia	2	Female	22	All ages	938	Alcoholic cardiomyopathy	2	Percent	1990	2021	0.7566139108487019	8.007849839772664	-0.674590082
1	Deaths	210	Liberia	3	Both	22	All ages	938	Alcoholic cardiomyopathy	2	Percent	1990	2021	0.28736126689091873	2.0197832749120326	-0.510034346
1	Deaths	210	Liberia	1	Male	22	All ages	938	Alcoholic cardiomyopathy	3	Rate	1990	2021	-0.527944586	0.21322604947892376	-0.831559898
1	Deaths	210	Liberia	2	Female	22	All ages	938	Alcoholic cardiomyopathy	3	Rate	1990	2021	-0.313735388	2.4858495405419037	-0.866403174
1	Deaths	210	Liberia	3	Both	22	All ages	938	Alcoholic cardiomyopathy	3	Rate	1990	2021	-0.510557204	0.19081761727518412	-0.811746069
1	Deaths	210	Liberia	1	Male	27	Age-standardized	938	Alcoholic cardiomyopathy	3	Rate	1990	2021	-0.540505649	0.11393923214669699	-0.836524761
1	Deaths	210	Liberia	2	Female	27	Age-standardized	938	Alcoholic cardiomyopathy	3	Rate	1990	2021	-0.421879538	1.9667110205087304	-0.891244546
1	Deaths	210	Liberia	3	Both	27	Age-standardized	938	Alcoholic cardiomyopathy	3	Rate	1990	2021	-0.529629771	0.08599149379838722	-0.811418094
1	Deaths	190	Uganda	1	Male	22	All ages	938	Alcoholic cardiomyopathy	1	Number	1990	2021	0.26678436440012926	1.3542800783872029	-0.560905908
1	Deaths	190	Uganda	2	Female	22	All ages	938	Alcoholic cardiomyopathy	1	Number	1990	2021	0.8666443488724682	3.275227994865454	-0.088337073
1	Deaths	190	Uganda	3	Both	22	All ages	938	Alcoholic cardiomyopathy	1	Number	1990	2021	0.30302760764030484	1.3308166157077261	-0.470627506
1	Deaths	190	Uganda	1	Male	22	All ages	938	Alcoholic cardiomyopathy	2	Percent	1990	2021	0.08572120055796302	1.004513127963461	-0.611960594
1	Deaths	190	Uganda	2	Female	22	All ages	938	Alcoholic cardiomyopathy	2	Percent	1990	2021	0.6927454799928741	2.750579097042253	-0.163095983
1	Deaths	190	Uganda	3	Both	22	All ages	938	Alcoholic cardiomyopathy	2	Percent	1990	2021	0.14924792912081847	1.017778337710339	-0.517631195
1	Deaths	190	Uganda	1	Male	22	All ages	938	Alcoholic cardiomyopathy	3	Rate	1990	2021	-0.494955258	-0.06138976	-0.824940875
1	Deaths	190	Uganda	2	Female	22	All ages	938	Alcoholic cardiomyopathy	3	Rate	1990	2021	-0.25393395	0.7087360340863169	-0.635623809
1	Deaths	190	Uganda	3	Both	22	All ages	938	Alcoholic cardiomyopathy	3	Rate	1990	2021	-0.479844781	-0.069561979	-0.788679945
1	Deaths	190	Uganda	1	Male	27	Age-standardized	938	Alcoholic cardiomyopathy	3	Rate	1990	2021	-0.471160295	-0.054487775	-0.807549759
1	Deaths	190	Uganda	2	Female	27	Age-standardized	938	Alcoholic cardiomyopathy	3	Rate	1990	2021	-0.281411568	0.6410662945155684	-0.627602029
1	Deaths	190	Uganda	3	Both	27	Age-standardized	938	Alcoholic cardiomyopathy	3	Rate	1990	2021	-0.492571359	-0.098429202	-0.781312355
1	Deaths	380	Palau	1	Male	22	All ages	938	Alcoholic cardiomyopathy	1	Number	1990	2021	1.0114793529086015	3.2817102019632194	0.04667273686528195
1	Deaths	380	Palau	2	Female	22	All ages	938	Alcoholic cardiomyopathy	1	Number	1990	2021	-0.307418084	0.5982891639917429	-0.646254524
1	Deaths	380	Palau	3	Both	22	All ages	938	Alcoholic cardiomyopathy	1	Number	1990	2021	0.478399508400505	1.7013312088544081	-0.249645526
1	Deaths	380	Palau	1	Male	22	All ages	938	Alcoholic cardiomyopathy	2	Percent	1990	2021	0.24055994160918215	1.5145336445637982	-0.326677472
1	Deaths	380	Palau	2	Female	22	All ages	938	Alcoholic cardiomyopathy	2	Percent	1990	2021	-0.572838867	-0.073603438	-0.763814777
1	Deaths	380	Palau	3	Both	22	All ages	938	Alcoholic cardiomyopathy	2	Percent	1990	2021	-0.088927421	0.6098864744251725	-0.506955862
1	Deaths	380	Palau	1	Male	22	All ages	938	Alcoholic cardiomyopathy	3	Rate	1990	2021	0.5806842748492818	2.3647036823512195	-0.177491365
1	Deaths	380	Palau	2	Female	22	All ages	938	Alcoholic cardiomyopathy	3	Rate	1990	2021	-0.373060383	0.4468047359512822	-0.679782206
1	Deaths	380	Palau	3	Both	22	All ages	938	Alcoholic cardiomyopathy	3	Rate	1990	2021	0.24108235368383768	1.2677053636143487	-0.370094693
1	Deaths	380	Palau	1	Male	27	Age-standardized	938	Alcoholic cardiomyopathy	3	Rate	1990	2021	-0.236027784	0.6170592377921738	-0.595065353
1	Deaths	380	Palau	2	Female	27	Age-standardized	938	Alcoholic cardiomyopathy	3	Rate	1990	2021	-0.456109807	0.22875999535370103	-0.714445393
1	Deaths	380	Palau	3	Both	27	Age-standardized	938	Alcoholic cardiomyopathy	3	Rate	1990	2021	-0.306519318	0.1913445579744519	-0.610149589
1	Deaths	161	Bangladesh	1	Male	22	All ages	938	Alcoholic cardiomyopathy	1	Number	1990	2021	0.92324180618428	2.5818660342222874	-0.087030692
1	Deaths	161	Bangladesh	2	Female	22	All ages	938	Alcoholic cardiomyopathy	1	Number	1990	2021	1.2114304045599624	6.2786962854585875	0.003819826105855734
1	Deaths	161	Bangladesh	3	Both	22	All ages	938	Alcoholic cardiomyopathy	1	Number	1990	2021	0.950799762032467	2.6329250444190344	0.03680713642610425
1	Deaths	161	Bangladesh	1	Male	22	All ages	938	Alcoholic cardiomyopathy	2	Percent	1990	2021	0.9227623734919224	2.3794204102686893	-0.04541111
1	Deaths	161	Bangladesh	2	Female	22	All ages	938	Alcoholic cardiomyopathy	2	Percent	1990	2021	1.484283261953918	7.191970246823828	0.18324787532580658
1	Deaths	161	Bangladesh	3	Both	22	All ages	938	Alcoholic cardiomyopathy	2	Percent	1990	2021	1.052276246656424	2.651283980404454	0.13455744553117158
1	Deaths	161	Bangladesh	1	Male	22	All ages	938	Alcoholic cardiomyopathy	3	Rate	1990	2021	0.33225263950134215	1.4812015125130966	-0.367575223
1	Deaths	161	Bangladesh	2	Female	22	All ages	938	Alcoholic cardiomyopathy	3	Rate	1990	2021	0.40171881420629496	3.6136136616295422	-0.363727145
1	Deaths	161	Bangladesh	3	Both	22	All ages	938	Alcoholic cardiomyopathy	3	Rate	1990	2021	0.29299558235455836	1.4079129620997288	-0.312801307
1	Deaths	161	Bangladesh	1	Male	27	Age-standardized	938	Alcoholic cardiomyopathy	3	Rate	1990	2021	-0.247832698	0.40489938072783677	-0.643418726
1	Deaths	161	Bangladesh	2	Female	27	Age-standardized	938	Alcoholic cardiomyopathy	3	Rate	1990	2021	-0.281094876	1.327975517871458	-0.675657841
1	Deaths	161	Bangladesh	3	Both	27	Age-standardized	938	Alcoholic cardiomyopathy	3	Rate	1990	2021	-0.2999412	0.3444933759224309	-0.624838238
1	Deaths	211	Mali	1	Male	22	All ages	938	Alcoholic cardiomyopathy	1	Number	1990	2021	-0.004370599	1.1608986811509558	-0.606433721
1	Deaths	211	Mali	2	Female	22	All ages	938	Alcoholic cardiomyopathy	1	Number	1990	2021	-0.335463814	1.6105479806417156	-0.793290455
1	Deaths	211	Mali	3	Both	22	All ages	938	Alcoholic cardiomyopathy	1	Number	1990	2021	-0.025645401	1.0823110575300918	-0.593951395
1	Deaths	211	Mali	1	Male	22	All ages	938	Alcoholic cardiomyopathy	2	Percent	1990	2021	-0.378732535	0.349370224925417	-0.752854901
1	Deaths	211	Mali	2	Female	22	All ages	938	Alcoholic cardiomyopathy	2	Percent	1990	2021	-0.503651665	1.0674172359413023	-0.847404401
1	Deaths	211	Mali	3	Both	22	All ages	938	Alcoholic cardiomyopathy	2	Percent	1990	2021	-0.340522875	0.42468873504625615	-0.724636831
1	Deaths	211	Mali	1	Male	22	All ages	938	Alcoholic cardiomyopathy	3	Rate	1990	2021	-0.645951519	-0.231578643	-0.860046777
1	Deaths	211	Mali	2	Female	22	All ages	938	Alcoholic cardiomyopathy	3	Rate	1990	2021	-0.75868067	-0.052006945	-0.924935602
1	Deaths	211	Mali	3	Both	22	All ages	938	Alcoholic cardiomyopathy	3	Rate	1990	2021	-0.649824961	-0.251634511	-0.854069467
1	Deaths	211	Mali	1	Male	27	Age-standardized	938	Alcoholic cardiomyopathy	3	Rate	1990	2021	-0.565370531	-0.037512085	-0.827462647
1	Deaths	211	Mali	2	Female	27	Age-standardized	938	Alcoholic cardiomyopathy	3	Rate	1990	2021	-0.604172026	0.6777931263969907	-0.886507011
1	Deaths	211	Mali	3	Both	27	Age-standardized	938	Alcoholic cardiomyopathy	3	Rate	1990	2021	-0.590241128	-0.116205932	-0.819575027
1	Deaths	385	Puerto Rico	1	Male	22	All ages	938	Alcoholic cardiomyopathy	1	Number	1990	2021	2.8094311488767327	3.927469982896596	1.9058840606853014
1	Deaths	385	Puerto Rico	2	Female	22	All ages	938	Alcoholic cardiomyopathy	1	Number	1990	2021	0.3476859154854509	0.8305991340156617	-0.025476559
1	Deaths	385	Puerto Rico	3	Both	22	All ages	938	Alcoholic cardiomyopathy	1	Number	1990	2021	2.4825341345540006	3.4535657019021855	1.6741573834924972
1	Deaths	385	Puerto Rico	1	Male	22	All ages	938	Alcoholic cardiomyopathy	2	Percent	1990	2021	2.174592851698483	2.938326385051236	1.5797369951395126
1	Deaths	385	Puerto Rico	2	Female	22	All ages	938	Alcoholic cardiomyopathy	2	Percent	1990	2021	-0.092008545	0.1874089501309546	-0.296480407
1	Deaths	385	Puerto Rico	3	Both	22	All ages	938	Alcoholic cardiomyopathy	2	Percent	1990	2021	1.6446670352263486	2.235731794738564	1.172522536806837
1	Deaths	385	Puerto Rico	1	Male	22	All ages	938	Alcoholic cardiomyopathy	3	Rate	1990	2021	3.2688000941098894	4.521660191421209	2.256296719100309
1	Deaths	385	Puerto Rico	2	Female	22	All ages	938	Alcoholic cardiomyopathy	3	Rate	1990	2021	0.4484540010026563	0.9674752176525276	0.047389723069278064
1	Deaths	385	Puerto Rico	3	Both	22	All ages	938	Alcoholic cardiomyopathy	3	Rate	1990	2021	2.8186824458780237	3.883441916240201	1.932277894001372
1	Deaths	385	Puerto Rico	1	Male	27	Age-standardized	938	Alcoholic cardiomyopathy	3	Rate	1990	2021	1.4326242121220945	2.1214508228235496	0.8404783538950035
1	Deaths	385	Puerto Rico	2	Female	27	Age-standardized	938	Alcoholic cardiomyopathy	3	Rate	1990	2021	-0.155425944	0.1502503678767955	-0.389836294
1	Deaths	385	Puerto Rico	3	Both	27	Age-standardized	938	Alcoholic cardiomyopathy	3	Rate	1990	2021	1.1967088606665888	1.7848228539037776	0.6884329994469538
1	Deaths	162	Bhutan	1	Male	22	All ages	938	Alcoholic cardiomyopathy	1	Number	1990	2021	0.9903758635271792	3.2760631300392227	-0.002921715
1	Deaths	162	Bhutan	2	Female	22	All ages	938	Alcoholic cardiomyopathy	1	Number	1990	2021	0.8127462701150225	5.229354028666148	-0.188313216
1	Deaths	162	Bhutan	3	Both	22	All ages	938	Alcoholic cardiomyopathy	1	Number	1990	2021	0.9661601360326054	2.944608889259375	0.017982641192922845
1	Deaths	162	Bhutan	1	Male	22	All ages	938	Alcoholic cardiomyopathy	2	Percent	1990	2021	1.348548717976631	3.6367509513217606	0.20321387835864876
1	Deaths	162	Bhutan	2	Female	22	All ages	938	Alcoholic cardiomyopathy	2	Percent	1990	2021	1.4785581924329305	7.049698159945275	0.19413738972641834
1	Deaths	162	Bhutan	3	Both	22	All ages	938	Alcoholic cardiomyopathy	2	Percent	1990	2021	1.4921104936973253	3.5607580248139676	0.37135526819362696
1	Deaths	162	Bhutan	1	Male	22	All ages	938	Alcoholic cardiomyopathy	3	Rate	1990	2021	0.6902405218237821	2.6312614660935476	-0.153274438
1	Deaths	162	Bhutan	2	Female	22	All ages	938	Alcoholic cardiomyopathy	3	Rate	1990	2021	0.47617137459121867	4.072741977688895	-0.339020129
1	Deaths	162	Bhutan	3	Both	22	All ages	938	Alcoholic cardiomyopathy	3	Rate	1990	2021	0.6366621343253472	2.283553503836735	-0.152615491
1	Deaths	162	Bhutan	1	Male	27	Age-standardized	938	Alcoholic cardiomyopathy	3	Rate	1990	2021	-0.184107906	0.8190737256393245	-0.567877417
1	Deaths	162	Bhutan	2	Female	27	Age-standardized	938	Alcoholic cardiomyopathy	3	Rate	1990	2021	-0.263702053	1.4385469445224537	-0.677532999
1	Deaths	162	Bhutan	3	Both	27	Age-standardized	938	Alcoholic cardiomyopathy	3	Rate	1990	2021	-0.176156589	0.6591415812559656	-0.558411622
1	Deaths	393	Saint Kitts and Nevis	1	Male	22	All ages	938	Alcoholic cardiomyopathy	1	Number	1990	2021	14.77020154252722	22.670137884556862	9.266697002912778
1	Deaths	393	Saint Kitts and Nevis	2	Female	22	All ages	938	Alcoholic cardiomyopathy	1	Number	1990	2021	3.4912030356207446	5.786374390287205	1.7839786530419028
1	Deaths	393	Saint Kitts and Nevis	3	Both	22	All ages	938	Alcoholic cardiomyopathy	1	Number	1990	2021	9.821773717035585	14.55558186398731	6.6611159388824515
1	Deaths	393	Saint Kitts and Nevis	1	Male	22	All ages	938	Alcoholic cardiomyopathy	2	Percent	1990	2021	9.724413239303527	14.494874548098643	6.379841017119997
1	Deaths	393	Saint Kitts and Nevis	2	Female	22	All ages	938	Alcoholic cardiomyopathy	2	Percent	1990	2021	3.50751426589857	5.708666604388564	1.8400749100310256
1	Deaths	393	Saint Kitts and Nevis	3	Both	22	All ages	938	Alcoholic cardiomyopathy	2	Percent	1990	2021	7.825319867690699	11.691957100690821	5.463753733932679
1	Deaths	393	Saint Kitts and Nevis	1	Male	22	All ages	938	Alcoholic cardiomyopathy	3	Rate	1990	2021	9.943119095952165	15.424973212283101	6.124175789507723
1	Deaths	393	Saint Kitts and Nevis	2	Female	22	All ages	938	Alcoholic cardiomyopathy	3	Rate	1990	2021	2.235701844862038	3.8892655175946227	1.0057264818042622
1	Deaths	393	Saint Kitts and Nevis	3	Both	22	All ages	938	Alcoholic cardiomyopathy	3	Rate	1990	2021	6.653047055461335	10.000747483083256	4.417862386580468
1	Deaths	393	Saint Kitts and Nevis	1	Male	27	Age-standardized	938	Alcoholic cardiomyopathy	3	Rate	1990	2021	5.961874586161828	9.117242500152402	3.5844771758915552
1	Deaths	393	Saint Kitts and Nevis	2	Female	27	Age-standardized	938	Alcoholic cardiomyopathy	3	Rate	1990	2021	1.106479638500038	2.2045646329077555	0.3033172382673948
1	Deaths	393	Saint Kitts and Nevis	3	Both	27	Age-standardized	938	Alcoholic cardiomyopathy	3	Rate	1990	2021	3.938431692357236	6.0001202173167165	2.595456223247127
1	Deaths	212	Mauritania	1	Male	22	All ages	938	Alcoholic cardiomyopathy	1	Number	1990	2021	-0.162416302	1.0061878378465372	-0.717798302
1	Deaths	212	Mauritania	2	Female	22	All ages	938	Alcoholic cardiomyopathy	1	Number	1990	2021	0.2799187676738578	4.371517306849142	-0.702031129
1	Deaths	212	Mauritania	3	Both	22	All ages	938	Alcoholic cardiomyopathy	1	Number	1990	2021	-0.127579316	1.0573866305027004	-0.66297386
1	Deaths	212	Mauritania	1	Male	22	All ages	938	Alcoholic cardiomyopathy	2	Percent	1990	2021	-0.335764216	0.6149232107382927	-0.772299327
1	Deaths	212	Mauritania	2	Female	22	All ages	938	Alcoholic cardiomyopathy	2	Percent	1990	2021	0.17178999346080603	3.773684654564658	-0.728633984
1	Deaths	212	Mauritania	3	Both	22	All ages	938	Alcoholic cardiomyopathy	2	Percent	1990	2021	-0.258166619	0.7093890811812441	-0.704427139
1	Deaths	212	Mauritania	1	Male	22	All ages	938	Alcoholic cardiomyopathy	3	Rate	1990	2021	-0.605514192	-0.055124126	-0.86708843
1	Deaths	212	Mauritania	2	Female	22	All ages	938	Alcoholic cardiomyopathy	3	Rate	1990	2021	-0.40630654	1.4915914774085315	-0.861786408
1	Deaths	212	Mauritania	3	Both	22	All ages	938	Alcoholic cardiomyopathy	3	Rate	1990	2021	-0.592267233	-0.038463943	-0.842488144
1	Deaths	212	Mauritania	1	Male	27	Age-standardized	938	Alcoholic cardiomyopathy	3	Rate	1990	2021	-0.609939994	-0.059318066	-0.86730721
1	Deaths	212	Mauritania	2	Female	27	Age-standardized	938	Alcoholic cardiomyopathy	3	Rate	1990	2021	-0.46727708	1.3083404472765972	-0.877587945
1	Deaths	212	Mauritania	3	Both	27	Age-standardized	938	Alcoholic cardiomyopathy	3	Rate	1990	2021	-0.605518493	-0.069829133	-0.843055609
1	Deaths	396	San Marino	1	Male	22	All ages	938	Alcoholic cardiomyopathy	1	Number	1990	2021	0.24135024425840973	1.3160805794813493	-0.339580002
1	Deaths	396	San Marino	2	Female	22	All ages	938	Alcoholic cardiomyopathy	1	Number	1990	2021	-0.336522551	0.5102021446471274	-0.680582164
1	Deaths	396	San Marino	3	Both	22	All ages	938	Alcoholic cardiomyopathy	1	Number	1990	2021	0.09062378926525004	0.8327594624463692	-0.385367376
1	Deaths	396	San Marino	1	Male	22	All ages	938	Alcoholic cardiomyopathy	2	Percent	1990	2021	-0.085270286	0.5356503105612916	-0.484800959
1	Deaths	396	San Marino	2	Female	22	All ages	938	Alcoholic cardiomyopathy	2	Percent	1990	2021	-0.525808543	0.014351018629303809	-0.734519709
1	Deaths	396	San Marino	3	Both	22	All ages	938	Alcoholic cardiomyopathy	2	Percent	1990	2021	-0.207055013	0.2626954465994379	-0.507960991
1	Deaths	396	San Marino	1	Male	22	All ages	938	Alcoholic cardiomyopathy	3	Rate	1990	2021	-0.083299955	0.7103562683839463	-0.512299575
1	Deaths	396	San Marino	2	Female	22	All ages	938	Alcoholic cardiomyopathy	3	Rate	1990	2021	-0.526698744	0.07732459092452595	-0.772138657
1	Deaths	396	San Marino	3	Both	22	All ages	938	Alcoholic cardiomyopathy	3	Rate	1990	2021	-0.208736972	0.32969298561400384	-0.554075314
1	Deaths	396	San Marino	1	Male	27	Age-standardized	938	Alcoholic cardiomyopathy	3	Rate	1990	2021	-0.42373749	0.07600861964405335	-0.691152696
1	Deaths	396	San Marino	2	Female	27	Age-standardized	938	Alcoholic cardiomyopathy	3	Rate	1990	2021	-0.720046714	-0.349153417	-0.86546647
1	Deaths	396	San Marino	3	Both	27	Age-standardized	938	Alcoholic cardiomyopathy	3	Rate	1990	2021	-0.489501275	-0.125871999	-0.724828874
1	Deaths	163	India	1	Male	22	All ages	938	Alcoholic cardiomyopathy	1	Number	1990	2021	1.0311987668611091	2.15354167855441	0.2175569436244861
1	Deaths	163	India	2	Female	22	All ages	938	Alcoholic cardiomyopathy	1	Number	1990	2021	1.0825334595222214	4.071104063544709	0.19137184342034744
1	Deaths	163	India	3	Both	22	All ages	938	Alcoholic cardiomyopathy	1	Number	1990	2021	1.036749937786715	2.0528275532325404	0.2845237620225117
1	Deaths	163	India	1	Male	22	All ages	938	Alcoholic cardiomyopathy	2	Percent	1990	2021	0.2831080948117707	0.9143951595940951	-0.208124368
1	Deaths	163	India	2	Female	22	All ages	938	Alcoholic cardiomyopathy	2	Percent	1990	2021	0.4773653450839029	2.494032220040281	-0.113934327
1	Deaths	163	India	3	Both	22	All ages	938	Alcoholic cardiomyopathy	2	Percent	1990	2021	0.3560966821981416	0.9595020472786253	-0.119918967
1	Deaths	163	India	1	Male	22	All ages	938	Alcoholic cardiomyopathy	3	Rate	1990	2021	0.24489235273532353	0.9327600940459563	-0.253776955
1	Deaths	163	India	2	Female	22	All ages	938	Alcoholic cardiomyopathy	3	Rate	1990	2021	0.23454402948822986	2.006194794103775	-0.293744362
1	Deaths	163	India	3	Both	22	All ages	938	Alcoholic cardiomyopathy	3	Rate	1990	2021	0.2283399692523523	0.8411244469929037	-0.225318804
1	Deaths	163	India	1	Male	27	Age-standardized	938	Alcoholic cardiomyopathy	3	Rate	1990	2021	-0.087708932	0.39316220300204574	-0.456214972
1	Deaths	163	India	2	Female	27	Age-standardized	938	Alcoholic cardiomyopathy	3	Rate	1990	2021	-0.187699131	0.9875445888798172	-0.533789425
1	Deaths	163	India	3	Both	27	Age-standardized	938	Alcoholic cardiomyopathy	3	Rate	1990	2021	-0.142438699	0.2674663161301337	-0.461448686
1	Deaths	104	Caribbean	1	Male	22	All ages	938	Alcoholic cardiomyopathy	1	Number	1990	2021	5.823689606628796	8.001439661502232	3.9512300334359947
1	Deaths	104	Caribbean	2	Female	22	All ages	938	Alcoholic cardiomyopathy	1	Number	1990	2021	3.0013350658266695	5.103508310534566	1.4070768838252934
1	Deaths	104	Caribbean	3	Both	22	All ages	938	Alcoholic cardiomyopathy	1	Number	1990	2021	5.424765411137481	7.127150660075222	3.8354767125083247
1	Deaths	104	Caribbean	1	Male	22	All ages	938	Alcoholic cardiomyopathy	2	Percent	1990	2021	2.6626056532188773	3.826240282161861	1.6273548352776905
1	Deaths	104	Caribbean	2	Female	22	All ages	938	Alcoholic cardiomyopathy	2	Percent	1990	2021	1.295738891376925	2.4888477097728887	0.3982262841074409
1	Deaths	104	Caribbean	3	Both	22	All ages	938	Alcoholic cardiomyopathy	2	Percent	1990	2021	2.555099553334736	3.512526410432161	1.6344524711316744
1	Deaths	104	Caribbean	1	Male	22	All ages	938	Alcoholic cardiomyopathy	3	Rate	1990	2021	4.065646455837731	5.682324892742801	2.675604008504069
1	Deaths	104	Caribbean	2	Female	22	All ages	938	Alcoholic cardiomyopathy	3	Rate	1990	2021	1.9806101069478284	3.5465271612940867	0.7930409651029586
1	Deaths	104	Caribbean	3	Both	22	All ages	938	Alcoholic cardiomyopathy	3	Rate	1990	2021	3.777756538555821	5.043729960737668	2.595887009379663
1	Deaths	104	Caribbean	1	Male	27	Age-standardized	938	Alcoholic cardiomyopathy	3	Rate	1990	2021	2.519085190464215	3.6281452409228176	1.5553418417217568
1	Deaths	104	Caribbean	2	Female	27	Age-standardized	938	Alcoholic cardiomyopathy	3	Rate	1990	2021	1.076988897698066	2.116305208475832	0.25154215023744986
1	Deaths	104	Caribbean	3	Both	27	Age-standardized	938	Alcoholic cardiomyopathy	3	Rate	1990	2021	2.2503142264256737	3.1213770384160577	1.4404215499197903
1	Deaths	213	Niger	1	Male	22	All ages	938	Alcoholic cardiomyopathy	1	Number	1990	2021	0.20533728059816286	1.5375261441772388	-0.552102416
1	Deaths	213	Niger	2	Female	22	All ages	938	Alcoholic cardiomyopathy	1	Number	1990	2021	1.028620595012445	6.6828633603304075	-0.442146005
1	Deaths	213	Niger	3	Both	22	All ages	938	Alcoholic cardiomyopathy	1	Number	1990	2021	0.25058340789162936	1.5904990625018447	-0.485206552
1	Deaths	213	Niger	1	Male	22	All ages	938	Alcoholic cardiomyopathy	2	Percent	1990	2021	-0.094822687	0.8827903243503575	-0.641908987
1	Deaths	213	Niger	2	Female	22	All ages	938	Alcoholic cardiomyopathy	2	Percent	1990	2021	0.676111076303481	5.297036633144386	-0.527377913
1	Deaths	213	Niger	3	Both	22	All ages	938	Alcoholic cardiomyopathy	2	Percent	1990	2021	-0.021621145	0.9829430707317008	-0.590793372
1	Deaths	213	Niger	1	Male	22	All ages	938	Alcoholic cardiomyopathy	3	Rate	1990	2021	-0.613870998	-0.187105175	-0.856516305
1	Deaths	213	Niger	2	Female	22	All ages	938	Alcoholic cardiomyopathy	3	Rate	1990	2021	-0.348318433	1.468071381483941	-0.820792924
1	Deaths	213	Niger	3	Both	22	All ages	938	Alcoholic cardiomyopathy	3	Rate	1990	2021	-0.59881364	-0.168969552	-0.83485459
1	Deaths	213	Niger	1	Male	27	Age-standardized	938	Alcoholic cardiomyopathy	3	Rate	1990	2021	-0.564858914	-0.040357162	-0.842579813
1	Deaths	213	Niger	2	Female	27	Age-standardized	938	Alcoholic cardiomyopathy	3	Rate	1990	2021	-0.34523175	1.527164978067715	-0.820967661
1	Deaths	213	Niger	3	Both	27	Age-standardized	938	Alcoholic cardiomyopathy	3	Rate	1990	2021	-0.594084239	-0.126317584	-0.824046448
1	Deaths	164	Nepal	1	Male	22	All ages	938	Alcoholic cardiomyopathy	1	Number	1990	2021	0.7827203927360984	3.091506270502792	-0.075812785
1	Deaths	164	Nepal	2	Female	22	All ages	938	Alcoholic cardiomyopathy	1	Number	1990	2021	0.9900584627467268	3.8464672979043506	-0.009892669
1	Deaths	164	Nepal	3	Both	22	All ages	938	Alcoholic cardiomyopathy	1	Number	1990	2021	0.8132463852028182	2.954922059422537	0.02992245109898108
1	Deaths	164	Nepal	1	Male	22	All ages	938	Alcoholic cardiomyopathy	2	Percent	1990	2021	0.43973216810256033	2.35076743503984	-0.208520582
1	Deaths	164	Nepal	2	Female	22	All ages	938	Alcoholic cardiomyopathy	2	Percent	1990	2021	0.8848467279412758	3.5814870151077467	-0.023889554
1	Deaths	164	Nepal	3	Both	22	All ages	938	Alcoholic cardiomyopathy	2	Percent	1990	2021	0.577608744337562	2.208838505323812	-0.067613536
1	Deaths	164	Nepal	1	Male	22	All ages	938	Alcoholic cardiomyopathy	3	Rate	1990	2021	0.17522998940088433	1.6972602605037146	-0.390744317
1	Deaths	164	Nepal	2	Female	22	All ages	938	Alcoholic cardiomyopathy	3	Rate	1990	2021	0.1835839679676196	1.8824283821097885	-0.411135308
1	Deaths	164	Nepal	3	Both	22	All ages	938	Alcoholic cardiomyopathy	3	Rate	1990	2021	0.1340374755562015	1.4734806394153688	-0.355867649
1	Deaths	164	Nepal	1	Male	27	Age-standardized	938	Alcoholic cardiomyopathy	3	Rate	1990	2021	-0.169068323	0.8935410755095456	-0.548248856
1	Deaths	164	Nepal	2	Female	27	Age-standardized	938	Alcoholic cardiomyopathy	3	Rate	1990	2021	-0.213415447	0.9389224959229152	-0.602905303
1	Deaths	164	Nepal	3	Both	27	Age-standardized	938	Alcoholic cardiomyopathy	3	Rate	1990	2021	-0.226572305	0.674487352680416	-0.556272999
1	Deaths	105	Antigua and Barbuda	1	Male	22	All ages	938	Alcoholic cardiomyopathy	1	Number	1990	2021	15.188129136794192	20.593517633505115	11.55843575968382
1	Deaths	105	Antigua and Barbuda	2	Female	22	All ages	938	Alcoholic cardiomyopathy	1	Number	1990	2021	10.239671309138926	13.837957619414855	7.167263344331523
1	Deaths	105	Antigua and Barbuda	3	Both	22	All ages	938	Alcoholic cardiomyopathy	1	Number	1990	2021	14.639474585485484	19.574341782495186	11.412846276223558
1	Deaths	105	Antigua and Barbuda	1	Male	22	All ages	938	Alcoholic cardiomyopathy	2	Percent	1990	2021	8.757200324722675	12.018886851709503	6.731035073306328
1	Deaths	105	Antigua and Barbuda	2	Female	22	All ages	938	Alcoholic cardiomyopathy	2	Percent	1990	2021	5.946598117290595	8.053275810450472	3.9865984920825555
1	Deaths	105	Antigua and Barbuda	3	Both	22	All ages	938	Alcoholic cardiomyopathy	2	Percent	1990	2021	8.535424771531885	11.373852674221219	6.613100039339685
1	Deaths	105	Antigua and Barbuda	1	Male	22	All ages	938	Alcoholic cardiomyopathy	3	Rate	1990	2021	9.745164238579394	13.333088864067559	7.335889445725927
1	Deaths	105	Antigua and Barbuda	2	Female	22	All ages	938	Alcoholic cardiomyopathy	3	Rate	1990	2021	6.679763914937639	9.138375790785142	4.58047051292245
1	Deaths	105	Antigua and Barbuda	3	Both	22	All ages	938	Alcoholic cardiomyopathy	3	Rate	1990	2021	9.536608985154666	12.861322086246554	7.362768639733089
1	Deaths	105	Antigua and Barbuda	1	Male	27	Age-standardized	938	Alcoholic cardiomyopathy	3	Rate	1990	2021	5.9978971137169	8.359922325893073	4.488571476368761
1	Deaths	105	Antigua and Barbuda	2	Female	27	Age-standardized	938	Alcoholic cardiomyopathy	3	Rate	1990	2021	4.288605699681791	6.157153083534168	2.863804156864937
1	Deaths	105	Antigua and Barbuda	3	Both	27	Age-standardized	938	Alcoholic cardiomyopathy	3	Rate	1990	2021	6.001835458411636	8.184215271129297	4.534122039360912
1	Deaths	96	Southern Latin America	1	Male	22	All ages	938	Alcoholic cardiomyopathy	1	Number	1990	2021	-0.704249227	-0.644881363	-0.751316294
1	Deaths	96	Southern Latin America	2	Female	22	All ages	938	Alcoholic cardiomyopathy	1	Number	1990	2021	-0.608957639	-0.463960068	-0.726539926
1	Deaths	96	Southern Latin America	3	Both	22	All ages	938	Alcoholic cardiomyopathy	1	Number	1990	2021	-0.699239625	-0.641521318	-0.745505803
1	Deaths	96	Southern Latin America	1	Male	22	All ages	938	Alcoholic cardiomyopathy	2	Percent	1990	2021	-0.796198216	-0.755447448	-0.828399444
1	Deaths	96	Southern Latin America	2	Female	22	All ages	938	Alcoholic cardiomyopathy	2	Percent	1990	2021	-0.762060331	-0.675371182	-0.833176744
1	Deaths	96	Southern Latin America	3	Both	22	All ages	938	Alcoholic cardiomyopathy	2	Percent	1990	2021	-0.804258482	-0.767193005	-0.834116852
1	Deaths	96	Southern Latin America	1	Male	22	All ages	938	Alcoholic cardiomyopathy	3	Rate	1990	2021	-0.783065005	-0.739518315	-0.817588985
1	Deaths	96	Southern Latin America	2	Female	22	All ages	938	Alcoholic cardiomyopathy	3	Rate	1990	2021	-0.714476416	-0.608604954	-0.800330327
1	Deaths	96	Southern Latin America	3	Both	22	All ages	938	Alcoholic cardiomyopathy	3	Rate	1990	2021	-0.779905194	-0.737667251	-0.813762531
1	Deaths	96	Southern Latin America	1	Male	27	Age-standardized	938	Alcoholic cardiomyopathy	3	Rate	1990	2021	-0.836866415	-0.803153521	-0.863277123
1	Deaths	96	Southern Latin America	2	Female	27	Age-standardized	938	Alcoholic cardiomyopathy	3	Rate	1990	2021	-0.791377434	-0.718090565	-0.855248315
1	Deaths	96	Southern Latin America	3	Both	27	Age-standardized	938	Alcoholic cardiomyopathy	3	Rate	1990	2021	-0.835227773	-0.803637831	-0.860523865
1	Deaths	197	Eswatini	1	Male	22	All ages	938	Alcoholic cardiomyopathy	1	Number	1990	2021	0.08316307614601882	1.3186342093228374	-0.499279826
1	Deaths	197	Eswatini	2	Female	22	All ages	938	Alcoholic cardiomyopathy	1	Number	1990	2021	-0.140153025	1.599749453934275	-0.695232196
1	Deaths	197	Eswatini	3	Both	22	All ages	938	Alcoholic cardiomyopathy	1	Number	1990	2021	0.01620243191757894	0.8330380936186508	-0.474979933
1	Deaths	197	Eswatini	1	Male	22	All ages	938	Alcoholic cardiomyopathy	2	Percent	1990	2021	-0.575063463	-0.164931722	-0.798454422
1	Deaths	197	Eswatini	2	Female	22	All ages	938	Alcoholic cardiomyopathy	2	Percent	1990	2021	-0.69590046	-0.096799909	-0.890107114
1	Deaths	197	Eswatini	3	Both	22	All ages	938	Alcoholic cardiomyopathy	2	Percent	1990	2021	-0.618308116	-0.329409738	-0.793417768
1	Deaths	197	Eswatini	1	Male	22	All ages	938	Alcoholic cardiomyopathy	3	Rate	1990	2021	-0.267424269	0.5681619776868594	-0.661347902
1	Deaths	197	Eswatini	2	Female	22	All ages	938	Alcoholic cardiomyopathy	3	Rate	1990	2021	-0.381842914	0.8689994775802181	-0.780897784
1	Deaths	197	Eswatini	3	Both	22	All ages	938	Alcoholic cardiomyopathy	3	Rate	1990	2021	-0.290659324	0.2795171898948701	-0.633519781
1	Deaths	197	Eswatini	1	Male	27	Age-standardized	938	Alcoholic cardiomyopathy	3	Rate	1990	2021	-0.7225086	-0.421339537	-0.866048126
1	Deaths	197	Eswatini	2	Female	27	Age-standardized	938	Alcoholic cardiomyopathy	3	Rate	1990	2021	-0.633712279	-0.124582297	-0.862850731
1	Deaths	197	Eswatini	3	Both	27	Age-standardized	938	Alcoholic cardiomyopathy	3	Rate	1990	2021	-0.643021803	-0.353684632	-0.802744543
1	Deaths	165	Pakistan	1	Male	22	All ages	938	Alcoholic cardiomyopathy	1	Number	1990	2021	1.1577239959481662	2.8063967009406707	0.26865534820721315
1	Deaths	165	Pakistan	2	Female	22	All ages	938	Alcoholic cardiomyopathy	1	Number	1990	2021	1.3002609686961106	3.8344212945914884	0.3173315820657738
1	Deaths	165	Pakistan	3	Both	22	All ages	938	Alcoholic cardiomyopathy	1	Number	1990	2021	1.1747485615571527	2.674972490742322	0.34926425809407263
1	Deaths	165	Pakistan	1	Male	22	All ages	938	Alcoholic cardiomyopathy	2	Percent	1990	2021	0.26255262963306025	1.1806310973679064	-0.222429248
1	Deaths	165	Pakistan	2	Female	22	All ages	938	Alcoholic cardiomyopathy	2	Percent	1990	2021	0.4290881408866398	1.921395799245128	-0.145080483
1	Deaths	165	Pakistan	3	Both	22	All ages	938	Alcoholic cardiomyopathy	2	Percent	1990	2021	0.3075106292302971	1.193657238976417	-0.17310477
1	Deaths	165	Pakistan	1	Male	22	All ages	938	Alcoholic cardiomyopathy	3	Rate	1990	2021	0.0424494313501562	0.838963687589279	-0.387081458
1	Deaths	165	Pakistan	2	Female	22	All ages	938	Alcoholic cardiomyopathy	3	Rate	1990	2021	0.05781355729181269	1.2231896539886586	-0.394202994
1	Deaths	165	Pakistan	3	Both	22	All ages	938	Alcoholic cardiomyopathy	3	Rate	1990	2021	0.02598305761620619	0.7337450311991695	-0.363456404
1	Deaths	165	Pakistan	1	Male	27	Age-standardized	938	Alcoholic cardiomyopathy	3	Rate	1990	2021	-0.016336082	0.724622668353295	-0.433140677
1	Deaths	165	Pakistan	2	Female	27	Age-standardized	938	Alcoholic cardiomyopathy	3	Rate	1990	2021	-0.013337031	1.0381099619308294	-0.438566455
1	Deaths	165	Pakistan	3	Both	27	Age-standardized	938	Alcoholic cardiomyopathy	3	Rate	1990	2021	-0.052662293	0.569887335984519	-0.408643564
1	Deaths	97	Argentina	1	Male	22	All ages	938	Alcoholic cardiomyopathy	1	Number	1990	2021	-0.808421581	-0.760690411	-0.851437428
1	Deaths	97	Argentina	2	Female	22	All ages	938	Alcoholic cardiomyopathy	1	Number	1990	2021	-0.619613578	-0.465061195	-0.751095973
1	Deaths	97	Argentina	3	Both	22	All ages	938	Alcoholic cardiomyopathy	1	Number	1990	2021	-0.799285023	-0.751342137	-0.842067096
1	Deaths	97	Argentina	1	Male	22	All ages	938	Alcoholic cardiomyopathy	2	Percent	1990	2021	-0.863372259	-0.828452468	-0.894239101
1	Deaths	97	Argentina	2	Female	22	All ages	938	Alcoholic cardiomyopathy	2	Percent	1990	2021	-0.763358755	-0.666508573	-0.844539093
1	Deaths	97	Argentina	3	Both	22	All ages	938	Alcoholic cardiomyopathy	2	Percent	1990	2021	-0.865582255	-0.83391413	-0.89425819
1	Deaths	97	Argentina	1	Male	22	All ages	938	Alcoholic cardiomyopathy	3	Rate	1990	2021	-0.860054785	-0.825187869	-0.891477229
1	Deaths	97	Argentina	2	Female	22	All ages	938	Alcoholic cardiomyopathy	3	Rate	1990	2021	-0.724037632	-0.611913121	-0.819425351
1	Deaths	97	Argentina	3	Both	22	All ages	938	Alcoholic cardiomyopathy	3	Rate	1990	2021	-0.853895503	-0.818996905	-0.885037441
1	Deaths	97	Argentina	1	Male	27	Age-standardized	938	Alcoholic cardiomyopathy	3	Rate	1990	2021	-0.884180875	-0.85423149	-0.90974373
1	Deaths	97	Argentina	2	Female	27	Age-standardized	938	Alcoholic cardiomyopathy	3	Rate	1990	2021	-0.784789643	-0.698864802	-0.859864436
1	Deaths	97	Argentina	3	Both	27	Age-standardized	938	Alcoholic cardiomyopathy	3	Rate	1990	2021	-0.881263814	-0.853261561	-0.906382838
1	Deaths	198	Zimbabwe	1	Male	22	All ages	938	Alcoholic cardiomyopathy	1	Number	1990	2021	0.9518868989722666	2.97166596923129	0.03872365842956286
1	Deaths	198	Zimbabwe	2	Female	22	All ages	938	Alcoholic cardiomyopathy	1	Number	1990	2021	-0.039890723	1.9782350246448295	-0.585072524
1	Deaths	198	Zimbabwe	3	Both	22	All ages	938	Alcoholic cardiomyopathy	1	Number	1990	2021	0.9436134426780983	2.9217040350107277	0.03735536509096425
1	Deaths	198	Zimbabwe	1	Male	22	All ages	938	Alcoholic cardiomyopathy	2	Percent	1990	2021	-0.162876877	0.5803044922529882	-0.533590897
1	Deaths	198	Zimbabwe	2	Female	22	All ages	938	Alcoholic cardiomyopathy	2	Percent	1990	2021	-0.599083432	0.12438481538428488	-0.811274596
1	Deaths	198	Zimbabwe	3	Both	22	All ages	938	Alcoholic cardiomyopathy	2	Percent	1990	2021	-0.169716017	0.5731724595638771	-0.537806181
1	Deaths	198	Zimbabwe	1	Male	22	All ages	938	Alcoholic cardiomyopathy	3	Rate	1990	2021	0.31865123806984197	1.6831689122378357	-0.298261473
1	Deaths	198	Zimbabwe	2	Female	22	All ages	938	Alcoholic cardiomyopathy	3	Rate	1990	2021	-0.374283493	0.9409569930130971	-0.72958602
1	Deaths	198	Zimbabwe	3	Both	22	All ages	938	Alcoholic cardiomyopathy	3	Rate	1990	2021	0.2889926322473172	1.6008503007769206	-0.312032221
1	Deaths	198	Zimbabwe	1	Male	27	Age-standardized	938	Alcoholic cardiomyopathy	3	Rate	1990	2021	-0.380700167	0.37748578202819816	-0.679874479
1	Deaths	198	Zimbabwe	2	Female	27	Age-standardized	938	Alcoholic cardiomyopathy	3	Rate	1990	2021	-0.52835495	0.42659939570820365	-0.815280828
1	Deaths	198	Zimbabwe	3	Both	27	Age-standardized	938	Alcoholic cardiomyopathy	3	Rate	1990	2021	-0.149150395	0.7169831412138757	-0.524716638
1	Deaths	215	Sao Tome and Principe	1	Male	22	All ages	938	Alcoholic cardiomyopathy	1	Number	1990	2021	0.2795983723879905	2.1313408058655705	-0.499313864
1	Deaths	215	Sao Tome and Principe	2	Female	22	All ages	938	Alcoholic cardiomyopathy	1	Number	1990	2021	-0.624173635	0.8535931433398988	-0.907565777
1	Deaths	215	Sao Tome and Principe	3	Both	22	All ages	938	Alcoholic cardiomyopathy	1	Number	1990	2021	0.013806336468781604	1.4624872264229822	-0.575559891
1	Deaths	215	Sao Tome and Principe	1	Male	22	All ages	938	Alcoholic cardiomyopathy	2	Percent	1990	2021	0.20547278713567677	1.818706964396267	-0.530449192
1	Deaths	215	Sao Tome and Principe	2	Female	22	All ages	938	Alcoholic cardiomyopathy	2	Percent	1990	2021	-0.589008811	0.9992866955161573	-0.899501991
1	Deaths	215	Sao Tome and Principe	3	Both	22	All ages	938	Alcoholic cardiomyopathy	2	Percent	1990	2021	0.021129184009142196	1.4265312810671786	-0.567743914
1	Deaths	215	Sao Tome and Principe	1	Male	22	All ages	938	Alcoholic cardiomyopathy	3	Rate	1990	2021	-0.294004477	0.7276613023469976	-0.723755377
1	Deaths	215	Sao Tome and Principe	2	Female	22	All ages	938	Alcoholic cardiomyopathy	3	Rate	1990	2021	-0.786492357	0.05302964452111904	-0.947487949
1	Deaths	215	Sao Tome and Principe	3	Both	22	All ages	938	Alcoholic cardiomyopathy	3	Rate	1990	2021	-0.432385511	0.3787085143011966	-0.762362547
1	Deaths	215	Sao Tome and Principe	1	Male	27	Age-standardized	938	Alcoholic cardiomyopathy	3	Rate	1990	2021	-0.413796047	0.42224234233395913	-0.765705097
1	Deaths	215	Sao Tome and Principe	2	Female	27	Age-standardized	938	Alcoholic cardiomyopathy	3	Rate	1990	2021	-0.574217426	1.1178872195813478	-0.896326345
1	Deaths	215	Sao Tome and Principe	3	Both	27	Age-standardized	938	Alcoholic cardiomyopathy	3	Rate	1990	2021	-0.551208636	0.1516998352841149	-0.810743231
1	Deaths	98	Chile	1	Male	22	All ages	938	Alcoholic cardiomyopathy	1	Number	1990	2021	-0.137082509	0.06747673081456795	-0.303546262
1	Deaths	98	Chile	2	Female	22	All ages	938	Alcoholic cardiomyopathy	1	Number	1990	2021	-0.449169051	-0.300056721	-0.555227728
1	Deaths	98	Chile	3	Both	22	All ages	938	Alcoholic cardiomyopathy	1	Number	1990	2021	-0.169531942	0.017002780891786078	-0.320294456
1	Deaths	98	Chile	1	Male	22	All ages	938	Alcoholic cardiomyopathy	2	Percent	1990	2021	-0.488338491	-0.372803215	-0.586591047
1	Deaths	98	Chile	2	Female	22	All ages	938	Alcoholic cardiomyopathy	2	Percent	1990	2021	-0.699376127	-0.61752659	-0.757467345
1	Deaths	98	Chile	3	Both	22	All ages	938	Alcoholic cardiomyopathy	2	Percent	1990	2021	-0.525688614	-0.425240306	-0.612595813
1	Deaths	98	Chile	1	Male	22	All ages	938	Alcoholic cardiomyopathy	3	Rate	1990	2021	-0.391501891	-0.247254137	-0.508886091
1	Deaths	98	Chile	2	Female	22	All ages	938	Alcoholic cardiomyopathy	3	Rate	1990	2021	-0.609842932	-0.504225719	-0.684964968
1	Deaths	98	Chile	3	Both	22	All ages	938	Alcoholic cardiomyopathy	3	Rate	1990	2021	-0.413058553	-0.281223308	-0.519611439
1	Deaths	98	Chile	1	Male	27	Age-standardized	938	Alcoholic cardiomyopathy	3	Rate	1990	2021	-0.640754392	-0.555856555	-0.708067972
1	Deaths	98	Chile	2	Female	27	Age-standardized	938	Alcoholic cardiomyopathy	3	Rate	1990	2021	-0.764851861	-0.700644007	-0.810617278
1	Deaths	98	Chile	3	Both	27	Age-standardized	938	Alcoholic cardiomyopathy	3	Rate	1990	2021	-0.649603071	-0.573016475	-0.713440446
1	Deaths	99	Uruguay	1	Male	22	All ages	938	Alcoholic cardiomyopathy	1	Number	1990	2021	-0.545556437	-0.430167168	-0.627104186
1	Deaths	99	Uruguay	2	Female	22	All ages	938	Alcoholic cardiomyopathy	1	Number	1990	2021	-0.712078221	-0.584723902	-0.796725378
1	Deaths	99	Uruguay	3	Both	22	All ages	938	Alcoholic cardiomyopathy	1	Number	1990	2021	-0.553364667	-0.442578099	-0.63065221
1	Deaths	99	Uruguay	1	Male	22	All ages	938	Alcoholic cardiomyopathy	2	Percent	1990	2021	-0.638980374	-0.540778616	-0.700590385
1	Deaths	99	Uruguay	2	Female	22	All ages	938	Alcoholic cardiomyopathy	2	Percent	1990	2021	-0.804346337	-0.720299962	-0.860221848
1	Deaths	99	Uruguay	3	Both	22	All ages	938	Alcoholic cardiomyopathy	2	Percent	1990	2021	-0.670378069	-0.587871092	-0.724664738
1	Deaths	99	Uruguay	1	Male	22	All ages	938	Alcoholic cardiomyopathy	3	Rate	1990	2021	-0.574956059	-0.467031745	-0.651228185
1	Deaths	99	Uruguay	2	Female	22	All ages	938	Alcoholic cardiomyopathy	3	Rate	1990	2021	-0.738152408	-0.622331292	-0.815133921
1	Deaths	99	Uruguay	3	Both	22	All ages	938	Alcoholic cardiomyopathy	3	Rate	1990	2021	-0.588275022	-0.486147864	-0.659521539
1	Deaths	99	Uruguay	1	Male	27	Age-standardized	938	Alcoholic cardiomyopathy	3	Rate	1990	2021	-0.657454732	-0.571377883	-0.719462451
1	Deaths	99	Uruguay	2	Female	27	Age-standardized	938	Alcoholic cardiomyopathy	3	Rate	1990	2021	-0.799249773	-0.717222951	-0.85381885
1	Deaths	99	Uruguay	3	Both	27	Age-standardized	938	Alcoholic cardiomyopathy	3	Rate	1990	2021	-0.666164326	-0.585157294	-0.723312677
1	Deaths	216	Senegal	1	Male	22	All ages	938	Alcoholic cardiomyopathy	1	Number	1990	2021	-0.051391345	1.470608320851535	-0.658939511
1	Deaths	216	Senegal	2	Female	22	All ages	938	Alcoholic cardiomyopathy	1	Number	1990	2021	0.6810547816405605	5.88863657796312	-0.537168628
1	Deaths	216	Senegal	3	Both	22	All ages	938	Alcoholic cardiomyopathy	1	Number	1990	2021	-0.006021929	1.440718606441061	-0.591835807
1	Deaths	216	Senegal	1	Male	22	All ages	938	Alcoholic cardiomyopathy	2	Percent	1990	2021	-0.277426566	0.8289428601057434	-0.741400244
1	Deaths	216	Senegal	2	Female	22	All ages	938	Alcoholic cardiomyopathy	2	Percent	1990	2021	0.34752952644642093	4.174746874225711	-0.62190236
1	Deaths	216	Senegal	3	Both	22	All ages	938	Alcoholic cardiomyopathy	2	Percent	1990	2021	-0.225692287	0.8361167266029658	-0.667389073
1	Deaths	216	Senegal	1	Male	22	All ages	938	Alcoholic cardiomyopathy	3	Rate	1990	2021	-0.556638922	0.15471386731767808	-0.840595017
1	Deaths	216	Senegal	2	Female	22	All ages	938	Alcoholic cardiomyopathy	3	Rate	1990	2021	-0.167482685	2.411494552255593	-0.770789664
1	Deaths	216	Senegal	3	Both	22	All ages	938	Alcoholic cardiomyopathy	3	Rate	1990	2021	-0.521650008	0.1745910287418592	-0.803571785
1	Deaths	216	Senegal	1	Male	27	Age-standardized	938	Alcoholic cardiomyopathy	3	Rate	1990	2021	-0.609744503	0.008670241676115322	-0.863530109
1	Deaths	216	Senegal	2	Female	27	Age-standardized	938	Alcoholic cardiomyopathy	3	Rate	1990	2021	-0.400417505	1.4740026695303732	-0.837812144
1	Deaths	216	Senegal	3	Both	27	Age-standardized	938	Alcoholic cardiomyopathy	3	Rate	1990	2021	-0.587751264	-0.005982078	-0.829153192
1	Deaths	100	High-income North America	1	Male	22	All ages	938	Alcoholic cardiomyopathy	1	Number	1990	2021	0.3359707988211607	0.4930237350463541	0.18943144384890104
1	Deaths	100	High-income North America	2	Female	22	All ages	938	Alcoholic cardiomyopathy	1	Number	1990	2021	-0.125089958	0.06540764062216246	-0.261390084
1	Deaths	100	High-income North America	3	Both	22	All ages	938	Alcoholic cardiomyopathy	1	Number	1990	2021	0.2588506660358461	0.397941631432013	0.1260548422369637
1	Deaths	100	High-income North America	1	Male	22	All ages	938	Alcoholic cardiomyopathy	2	Percent	1990	2021	-0.182242214	-0.088321435	-0.269065474
1	Deaths	100	High-income North America	2	Female	22	All ages	938	Alcoholic cardiomyopathy	2	Percent	1990	2021	-0.454530243	-0.335495542	-0.537838324
1	Deaths	100	High-income North America	3	Both	22	All ages	938	Alcoholic cardiomyopathy	2	Percent	1990	2021	-0.222664703	-0.140145291	-0.302741458
1	Deaths	100	High-income North America	1	Male	22	All ages	938	Alcoholic cardiomyopathy	3	Rate	1990	2021	0.00988680053238442	0.12860622719846695	-0.100885202
1	Deaths	100	High-income North America	2	Female	22	All ages	938	Alcoholic cardiomyopathy	3	Rate	1990	2021	-0.331259752	-0.185652312	-0.435441183
1	Deaths	100	High-income North America	3	Both	22	All ages	938	Alcoholic cardiomyopathy	3	Rate	1990	2021	-0.043012636	0.06272532015135808	-0.14396498
1	Deaths	100	High-income North America	1	Male	27	Age-standardized	938	Alcoholic cardiomyopathy	3	Rate	1990	2021	-0.291456571	-0.209816063	-0.366965496
1	Deaths	100	High-income North America	2	Female	27	Age-standardized	938	Alcoholic cardiomyopathy	3	Rate	1990	2021	-0.454587883	-0.333066792	-0.534087243
1	Deaths	100	High-income North America	3	Both	27	Age-standardized	938	Alcoholic cardiomyopathy	3	Rate	1990	2021	-0.280270018	-0.202862955	-0.353832672
1	Deaths	217	Sierra Leone	1	Male	22	All ages	938	Alcoholic cardiomyopathy	1	Number	1990	2021	-0.148381143	1.2324097306037056	-0.678226129
1	Deaths	217	Sierra Leone	2	Female	22	All ages	938	Alcoholic cardiomyopathy	1	Number	1990	2021	-0.231133816	2.3333173288799243	-0.80412964
1	Deaths	217	Sierra Leone	3	Both	22	All ages	938	Alcoholic cardiomyopathy	1	Number	1990	2021	-0.154553433	1.001582748211582	-0.657577751
1	Deaths	217	Sierra Leone	1	Male	22	All ages	938	Alcoholic cardiomyopathy	2	Percent	1990	2021	-0.195976598	0.8811698901533577	-0.674603536
1	Deaths	217	Sierra Leone	2	Female	22	All ages	938	Alcoholic cardiomyopathy	2	Percent	1990	2021	-0.282025251	1.9657121783863345	-0.813412966
1	Deaths	217	Sierra Leone	3	Both	22	All ages	938	Alcoholic cardiomyopathy	2	Percent	1990	2021	-0.206683699	0.6520172686374095	-0.656419557
1	Deaths	217	Sierra Leone	1	Male	22	All ages	938	Alcoholic cardiomyopathy	3	Rate	1990	2021	-0.605240831	0.03481058892957491	-0.850845029
1	Deaths	217	Sierra Leone	2	Female	22	All ages	938	Alcoholic cardiomyopathy	3	Rate	1990	2021	-0.636482863	0.5759803188198879	-0.907393206
1	Deaths	217	Sierra Leone	3	Both	22	All ages	938	Alcoholic cardiomyopathy	3	Rate	1990	2021	-0.604160832	-0.062856387	-0.839677463
1	Deaths	217	Sierra Leone	1	Male	27	Age-standardized	938	Alcoholic cardiomyopathy	3	Rate	1990	2021	-0.599286881	0.045940520730339135	-0.855231881
1	Deaths	217	Sierra Leone	2	Female	27	Age-standardized	938	Alcoholic cardiomyopathy	3	Rate	1990	2021	-0.502195657	1.22392340871349	-0.875029848
1	Deaths	217	Sierra Leone	3	Both	27	Age-standardized	938	Alcoholic cardiomyopathy	3	Rate	1990	2021	-0.58703774	-0.061861117	-0.826495344
1	Deaths	101	Canada	1	Male	22	All ages	938	Alcoholic cardiomyopathy	1	Number	1990	2021	0.6050204608176177	1.030079678603435	0.27853099081294025
1	Deaths	101	Canada	2	Female	22	All ages	938	Alcoholic cardiomyopathy	1	Number	1990	2021	-0.084974178	0.1867983839593073	-0.304761518
1	Deaths	101	Canada	3	Both	22	All ages	938	Alcoholic cardiomyopathy	1	Number	1990	2021	0.4743753598421004	0.8156829735637321	0.20284158412263925
1	Deaths	101	Canada	1	Male	22	All ages	938	Alcoholic cardiomyopathy	2	Percent	1990	2021	0.029925419225042563	0.3057432182955766	-0.175543441
1	Deaths	101	Canada	2	Female	22	All ages	938	Alcoholic cardiomyopathy	2	Percent	1990	2021	-0.461842608	-0.30192362	-0.589189714
1	Deaths	101	Canada	3	Both	22	All ages	938	Alcoholic cardiomyopathy	2	Percent	1990	2021	-0.091793044	0.11622808481230332	-0.256003149
1	Deaths	101	Canada	1	Male	22	All ages	938	Alcoholic cardiomyopathy	3	Rate	1990	2021	0.16754696400154132	0.47674962612454713	-0.069952681
1	Deaths	101	Canada	2	Female	22	All ages	938	Alcoholic cardiomyopathy	3	Rate	1990	2021	-0.334548127	-0.136901726	-0.494388312
1	Deaths	101	Canada	3	Both	22	All ages	938	Alcoholic cardiomyopathy	3	Rate	1990	2021	0.07237300990813313	0.3206198831266524	-0.12512452
1	Deaths	101	Canada	1	Male	27	Age-standardized	938	Alcoholic cardiomyopathy	3	Rate	1990	2021	-0.243927234	-0.053390878	-0.397117629
1	Deaths	101	Canada	2	Female	27	Age-standardized	938	Alcoholic cardiomyopathy	3	Rate	1990	2021	-0.533673235	-0.40348848	-0.643320024
1	Deaths	101	Canada	3	Both	27	Age-standardized	938	Alcoholic cardiomyopathy	3	Rate	1990	2021	-0.269753757	-0.111855268	-0.405431441
1	Deaths	22	Fiji	1	Male	22	All ages	938	Alcoholic cardiomyopathy	1	Number	1990	2021	0.5550901546197244	1.823449941488374	-0.126420363
1	Deaths	22	Fiji	2	Female	22	All ages	938	Alcoholic cardiomyopathy	1	Number	1990	2021	0.4180316867691667	2.0516222751680617	-0.271304175
1	Deaths	22	Fiji	3	Both	22	All ages	938	Alcoholic cardiomyopathy	1	Number	1990	2021	0.5197018169149239	1.4697366468051627	-0.073845723
1	Deaths	22	Fiji	1	Male	22	All ages	938	Alcoholic cardiomyopathy	2	Percent	1990	2021	-0.203431179	0.3191432264381261	-0.543685932
1	Deaths	22	Fiji	2	Female	22	All ages	938	Alcoholic cardiomyopathy	2	Percent	1990	2021	-0.350268011	0.29033772927521934	-0.651089999
1	Deaths	22	Fiji	3	Both	22	All ages	938	Alcoholic cardiomyopathy	2	Percent	1990	2021	-0.258524685	0.09772401434873777	-0.524340206
1	Deaths	22	Fiji	1	Male	22	All ages	938	Alcoholic cardiomyopathy	3	Rate	1990	2021	0.2787238875549365	1.3216743252931522	-0.281670489
1	Deaths	22	Fiji	2	Female	22	All ages	938	Alcoholic cardiomyopathy	3	Rate	1990	2021	0.16042149426070254	1.4972418553903681	-0.403684483
1	Deaths	22	Fiji	3	Both	22	All ages	938	Alcoholic cardiomyopathy	3	Rate	1990	2021	0.24666192149845814	1.026007075487787	-0.240244857
1	Deaths	22	Fiji	1	Male	27	Age-standardized	938	Alcoholic cardiomyopathy	3	Rate	1990	2021	-0.204057918	0.34778792298398875	-0.531266855
1	Deaths	22	Fiji	2	Female	27	Age-standardized	938	Alcoholic cardiomyopathy	3	Rate	1990	2021	-0.160239995	0.7135709921401953	-0.559656805
1	Deaths	22	Fiji	3	Both	27	Age-standardized	938	Alcoholic cardiomyopathy	3	Rate	1990	2021	-0.201899541	0.2335480135127188	-0.489532617
1	Deaths	218	Togo	1	Male	22	All ages	938	Alcoholic cardiomyopathy	1	Number	1990	2021	0.6640991610987128	2.755034067820525	-0.347248434
1	Deaths	218	Togo	2	Female	22	All ages	938	Alcoholic cardiomyopathy	1	Number	1990	2021	0.6340061291169202	4.6152616066523935	-0.591596088
1	Deaths	218	Togo	3	Both	22	All ages	938	Alcoholic cardiomyopathy	1	Number	1990	2021	0.6623330325402635	2.6481302015085206	-0.292316028
1	Deaths	218	Togo	1	Male	22	All ages	938	Alcoholic cardiomyopathy	2	Percent	1990	2021	0.0015331893200707435	1.141867328289029	-0.607393423
1	Deaths	218	Togo	2	Female	22	All ages	938	Alcoholic cardiomyopathy	2	Percent	1990	2021	0.04509539232670126	2.610801130354692	-0.732345336
1	Deaths	218	Togo	3	Both	22	All ages	938	Alcoholic cardiomyopathy	2	Percent	1990	2021	0.025781670226212132	1.047972135933015	-0.553922386
1	Deaths	218	Togo	1	Male	22	All ages	938	Alcoholic cardiomyopathy	3	Rate	1990	2021	-0.278635303	0.627756973663713	-0.717040939
1	Deaths	218	Togo	2	Female	22	All ages	938	Alcoholic cardiomyopathy	3	Rate	1990	2021	-0.284789212	1.4578216734201905	-0.821240032
1	Deaths	218	Togo	3	Both	22	All ages	938	Alcoholic cardiomyopathy	3	Rate	1990	2021	-0.275826392	0.5892601293715181	-0.691706749
1	Deaths	218	Togo	1	Male	27	Age-standardized	938	Alcoholic cardiomyopathy	3	Rate	1990	2021	-0.505564838	0.11013333332661189	-0.795844146
1	Deaths	218	Togo	2	Female	27	Age-standardized	938	Alcoholic cardiomyopathy	3	Rate	1990	2021	-0.430916404	1.0988897966188782	-0.862498305
1	Deaths	218	Togo	3	Both	27	Age-standardized	938	Alcoholic cardiomyopathy	3	Rate	1990	2021	-0.479330259	0.17380654127310508	-0.764366588
1	Deaths	23	Kiribati	1	Male	22	All ages	938	Alcoholic cardiomyopathy	1	Number	1990	2021	1.1622709256442298	3.139251664340446	0.15613250252839397
1	Deaths	23	Kiribati	2	Female	22	All ages	938	Alcoholic cardiomyopathy	1	Number	1990	2021	0.5133388694696827	2.1205858225024095	-0.188745417
1	Deaths	23	Kiribati	3	Both	22	All ages	938	Alcoholic cardiomyopathy	1	Number	1990	2021	0.8424149538979069	2.178253749572429	0.07055298088646991
1	Deaths	23	Kiribati	1	Male	22	All ages	938	Alcoholic cardiomyopathy	2	Percent	1990	2021	0.6635430940041483	2.100570285608499	-0.092239156
1	Deaths	23	Kiribati	2	Female	22	All ages	938	Alcoholic cardiomyopathy	2	Percent	1990	2021	0.17131758407174183	1.2907071586721304	-0.368272334
1	Deaths	23	Kiribati	3	Both	22	All ages	938	Alcoholic cardiomyopathy	2	Percent	1990	2021	0.4210558763400797	1.331974666959534	-0.162843906
1	Deaths	23	Kiribati	1	Male	22	All ages	938	Alcoholic cardiomyopathy	3	Rate	1990	2021	0.34534291633301173	1.5754001681731418	-0.280666149
1	Deaths	23	Kiribati	2	Female	22	All ages	938	Alcoholic cardiomyopathy	3	Rate	1990	2021	-0.082364429	0.8922137080535386	-0.508083697
1	Deaths	23	Kiribati	3	Both	22	All ages	938	Alcoholic cardiomyopathy	3	Rate	1990	2021	0.13145022001599713	0.9518056432468898	-0.342559936
1	Deaths	23	Kiribati	1	Male	27	Age-standardized	938	Alcoholic cardiomyopathy	3	Rate	1990	2021	0.06511183113310309	0.9634868219544714	-0.426696296
1	Deaths	23	Kiribati	2	Female	27	Age-standardized	938	Alcoholic cardiomyopathy	3	Rate	1990	2021	-0.196154516	0.6403480390168533	-0.57819829
1	Deaths	23	Kiribati	3	Both	27	Age-standardized	938	Alcoholic cardiomyopathy	3	Rate	1990	2021	-0.077635687	0.5755914601009935	-0.447750067
1	Deaths	47	Czechia	1	Male	22	All ages	938	Alcoholic cardiomyopathy	1	Number	1990	2021	3.5612792957054964	5.407329118144204	2.104006236433195
1	Deaths	47	Czechia	2	Female	22	All ages	938	Alcoholic cardiomyopathy	1	Number	1990	2021	-0.498483423	-0.278819081	-0.657128029
1	Deaths	47	Czechia	3	Both	22	All ages	938	Alcoholic cardiomyopathy	1	Number	1990	2021	2.5006161346199764	3.854522773669341	1.443497179782247
1	Deaths	47	Czechia	1	Male	22	All ages	938	Alcoholic cardiomyopathy	2	Percent	1990	2021	3.199471972472766	4.936157570194385	1.8407499883912954
1	Deaths	47	Czechia	2	Female	22	All ages	938	Alcoholic cardiomyopathy	2	Percent	1990	2021	-0.524413448	-0.327534114	-0.67757494
1	Deaths	47	Czechia	3	Both	22	All ages	938	Alcoholic cardiomyopathy	2	Percent	1990	2021	2.2690341207277416	3.5048087294328294	1.2741375522619096
1	Deaths	47	Czechia	1	Male	22	All ages	938	Alcoholic cardiomyopathy	3	Rate	1990	2021	3.352130086623178	5.113532634633156	1.9616776467439287
1	Deaths	47	Czechia	2	Female	22	All ages	938	Alcoholic cardiomyopathy	3	Rate	1990	2021	-0.507587306	-0.291910466	-0.663352083
1	Deaths	47	Czechia	3	Both	22	All ages	938	Alcoholic cardiomyopathy	3	Rate	1990	2021	2.389342610987452	3.700212836844699	1.3658261268234428
1	Deaths	47	Czechia	1	Male	27	Age-standardized	938	Alcoholic cardiomyopathy	3	Rate	1990	2021	1.911702056764122	3.1281146708049175	0.9870601232098777
1	Deaths	47	Czechia	2	Female	27	Age-standardized	938	Alcoholic cardiomyopathy	3	Rate	1990	2021	-0.665161142	-0.511451642	-0.773990566
1	Deaths	47	Czechia	3	Both	27	Age-standardized	938	Alcoholic cardiomyopathy	3	Rate	1990	2021	1.4787034503615046	2.439965986481742	0.7016463606419514
1	Deaths	24	Marshall Islands	1	Male	22	All ages	938	Alcoholic cardiomyopathy	1	Number	1990	2021	0.8776877038223949	2.704302864289511	0.06043456211979329
1	Deaths	24	Marshall Islands	2	Female	22	All ages	938	Alcoholic cardiomyopathy	1	Number	1990	2021	-0.095717746	1.1958367763106563	-0.559505144
1	Deaths	24	Marshall Islands	3	Both	22	All ages	938	Alcoholic cardiomyopathy	1	Number	1990	2021	0.4292838596269218	1.6905887231111858	-0.210953844
1	Deaths	24	Marshall Islands	1	Male	22	All ages	938	Alcoholic cardiomyopathy	2	Percent	1990	2021	0.3182615579450319	1.5142770878017346	-0.261261006
1	Deaths	24	Marshall Islands	2	Female	22	All ages	938	Alcoholic cardiomyopathy	2	Percent	1990	2021	-0.432345504	0.34369543966346844	-0.714532278
1	Deaths	24	Marshall Islands	3	Both	22	All ages	938	Alcoholic cardiomyopathy	2	Percent	1990	2021	-0.04243335	0.6082831348364033	-0.454701669
1	Deaths	24	Marshall Islands	1	Male	22	All ages	938	Alcoholic cardiomyopathy	3	Rate	1990	2021	0.5187979923932392	1.9962851341287784	-0.142250396
1	Deaths	24	Marshall Islands	2	Female	22	All ages	938	Alcoholic cardiomyopathy	3	Rate	1990	2021	-0.271512244	0.7689611827601345	-0.645138332
1	Deaths	24	Marshall Islands	3	Both	22	All ages	938	Alcoholic cardiomyopathy	3	Rate	1990	2021	0.15381668434909454	1.1720291169156196	-0.363027425
1	Deaths	24	Marshall Islands	1	Male	27	Age-standardized	938	Alcoholic cardiomyopathy	3	Rate	1990	2021	-0.200683622	0.5558508849544664	-0.550326583
1	Deaths	24	Marshall Islands	2	Female	27	Age-standardized	938	Alcoholic cardiomyopathy	3	Rate	1990	2021	-0.440619467	0.1915848710171571	-0.692968775
1	Deaths	24	Marshall Islands	3	Both	27	Age-standardized	938	Alcoholic cardiomyopathy	3	Rate	1990	2021	-0.314780851	0.20410408524540524	-0.584086988
1	Deaths	48	Hungary	1	Male	22	All ages	938	Alcoholic cardiomyopathy	1	Number	1990	2021	0.3118385116102204	0.7028315969972597	-0.037781721
1	Deaths	48	Hungary	2	Female	22	All ages	938	Alcoholic cardiomyopathy	1	Number	1990	2021	-0.370700053	-0.166709143	-0.549223812
1	Deaths	48	Hungary	3	Both	22	All ages	938	Alcoholic cardiomyopathy	1	Number	1990	2021	0.10475269529072274	0.3926030485028571	-0.137016648
1	Deaths	48	Hungary	1	Male	22	All ages	938	Alcoholic cardiomyopathy	2	Percent	1990	2021	0.31797827975465237	0.7071487645131158	-0.032210659
1	Deaths	48	Hungary	2	Female	22	All ages	938	Alcoholic cardiomyopathy	2	Percent	1990	2021	-0.449242724	-0.270923467	-0.607370094
1	Deaths	48	Hungary	3	Both	22	All ages	938	Alcoholic cardiomyopathy	2	Percent	1990	2021	0.037704067442580015	0.30909039023307083	-0.191260042
1	Deaths	48	Hungary	1	Male	22	All ages	938	Alcoholic cardiomyopathy	3	Rate	1990	2021	0.4321785969835318	0.8590390096821421	0.05048633118297437
1	Deaths	48	Hungary	2	Female	22	All ages	938	Alcoholic cardiomyopathy	3	Rate	1990	2021	-0.323342221	-0.104000018	-0.515300747
1	Deaths	48	Hungary	3	Both	22	All ages	938	Alcoholic cardiomyopathy	3	Rate	1990	2021	0.1965692523575393	0.5083429944829306	-0.065293664
1	Deaths	48	Hungary	1	Male	27	Age-standardized	938	Alcoholic cardiomyopathy	3	Rate	1990	2021	-0.017076372	0.2817489487114716	-0.278530303
1	Deaths	48	Hungary	2	Female	27	Age-standardized	938	Alcoholic cardiomyopathy	3	Rate	1990	2021	-0.50990775	-0.347325376	-0.649956188
1	Deaths	48	Hungary	3	Both	27	Age-standardized	938	Alcoholic cardiomyopathy	3	Rate	1990	2021	-0.132867106	0.09906005713698035	-0.323489773
1	Deaths	49	North Macedonia	1	Male	22	All ages	938	Alcoholic cardiomyopathy	1	Number	1990	2021	0.4500230116022787	2.0567939952481726	-0.418639306
1	Deaths	49	North Macedonia	2	Female	22	All ages	938	Alcoholic cardiomyopathy	1	Number	1990	2021	-0.093615036	0.9853587256129769	-0.564191702
1	Deaths	49	North Macedonia	3	Both	22	All ages	938	Alcoholic cardiomyopathy	1	Number	1990	2021	0.2880299796720221	1.4645828701236545	-0.419922161
1	Deaths	49	North Macedonia	1	Male	22	All ages	938	Alcoholic cardiomyopathy	2	Percent	1990	2021	-0.256579792	0.5325849643983005	-0.693888697
1	Deaths	49	North Macedonia	2	Female	22	All ages	938	Alcoholic cardiomyopathy	2	Percent	1990	2021	-0.543032366	0.024839675688636976	-0.78055531
1	Deaths	49	North Macedonia	3	Both	22	All ages	938	Alcoholic cardiomyopathy	2	Percent	1990	2021	-0.344747717	0.215007092656199	-0.67878568
1	Deaths	49	North Macedonia	1	Male	22	All ages	938	Alcoholic cardiomyopathy	3	Rate	1990	2021	0.31501565806541026	1.7721849481477294	-0.472768081
1	Deaths	49	North Macedonia	2	Female	22	All ages	938	Alcoholic cardiomyopathy	3	Rate	1990	2021	-0.162352259	0.8347957181543895	-0.597241955
1	Deaths	49	North Macedonia	3	Both	22	All ages	938	Alcoholic cardiomyopathy	3	Rate	1990	2021	0.17906281473250577	1.2560794871633796	-0.468996669
1	Deaths	49	North Macedonia	1	Male	27	Age-standardized	938	Alcoholic cardiomyopathy	3	Rate	1990	2021	-0.164737511	0.7804557497257962	-0.636267849
1	Deaths	49	North Macedonia	2	Female	27	Age-standardized	938	Alcoholic cardiomyopathy	3	Rate	1990	2021	-0.48386095	0.1420565890202085	-0.747915262
1	Deaths	49	North Macedonia	3	Both	27	Age-standardized	938	Alcoholic cardiomyopathy	3	Rate	1990	2021	-0.259287431	0.38484117290574044	-0.640197207
1	Deaths	25	Micronesia (Federated States of)	1	Male	22	All ages	938	Alcoholic cardiomyopathy	1	Number	1990	2021	0.40277722640290026	1.737591667038557	-0.223124241
1	Deaths	25	Micronesia (Federated States of)	2	Female	22	All ages	938	Alcoholic cardiomyopathy	1	Number	1990	2021	-0.419543958	0.43289796412153714	-0.73196736
1	Deaths	25	Micronesia (Federated States of)	3	Both	22	All ages	938	Alcoholic cardiomyopathy	1	Number	1990	2021	-0.006676259	0.8767886237128514	-0.450260283
1	Deaths	25	Micronesia (Federated States of)	1	Male	22	All ages	938	Alcoholic cardiomyopathy	2	Percent	1990	2021	0.3866494191495114	1.6230118733476766	-0.212746118
1	Deaths	25	Micronesia (Federated States of)	2	Female	22	All ages	938	Alcoholic cardiomyopathy	2	Percent	1990	2021	-0.422037756	0.3066919876882941	-0.721896331
1	Deaths	25	Micronesia (Federated States of)	3	Both	22	All ages	938	Alcoholic cardiomyopathy	2	Percent	1990	2021	-0.014344763	0.7853781407168032	-0.436211463
1	Deaths	25	Micronesia (Federated States of)	1	Male	22	All ages	938	Alcoholic cardiomyopathy	3	Rate	1990	2021	0.4239495039757757	1.778910452063574	-0.211398766
1	Deaths	25	Micronesia (Federated States of)	2	Female	22	All ages	938	Alcoholic cardiomyopathy	3	Rate	1990	2021	-0.418220016	0.4361662119256594	-0.731356014
1	Deaths	25	Micronesia (Federated States of)	3	Both	22	All ages	938	Alcoholic cardiomyopathy	3	Rate	1990	2021	0.00207396444319664	0.8933213191757979	-0.445417607
1	Deaths	25	Micronesia (Federated States of)	1	Male	27	Age-standardized	938	Alcoholic cardiomyopathy	3	Rate	1990	2021	-0.196109476	0.5719154981170947	-0.549401769
1	Deaths	25	Micronesia (Federated States of)	2	Female	27	Age-standardized	938	Alcoholic cardiomyopathy	3	Rate	1990	2021	-0.533552437	0.1212123114273843	-0.77673524
1	Deaths	25	Micronesia (Federated States of)	3	Both	27	Age-standardized	938	Alcoholic cardiomyopathy	3	Rate	1990	2021	-0.36273885	0.17156582053786415	-0.633048193
1	Deaths	50	Montenegro	1	Male	22	All ages	938	Alcoholic cardiomyopathy	1	Number	1990	2021	0.5872142854595791	1.8611963865977157	-0.261819802
1	Deaths	50	Montenegro	2	Female	22	All ages	938	Alcoholic cardiomyopathy	1	Number	1990	2021	-0.317326449	0.5626372953061078	-0.674548388
1	Deaths	50	Montenegro	3	Both	22	All ages	938	Alcoholic cardiomyopathy	1	Number	1990	2021	0.3366654880044124	1.270149683927347	-0.289776317
1	Deaths	50	Montenegro	1	Male	22	All ages	938	Alcoholic cardiomyopathy	2	Percent	1990	2021	-0.290773871	0.2682739541568286	-0.665901794
1	Deaths	50	Montenegro	2	Female	22	All ages	938	Alcoholic cardiomyopathy	2	Percent	1990	2021	-0.719712738	-0.370373711	-0.865470233
1	Deaths	50	Montenegro	3	Both	22	All ages	938	Alcoholic cardiomyopathy	2	Percent	1990	2021	-0.425352806	-0.03711693	-0.694705551
1	Deaths	50	Montenegro	1	Male	22	All ages	938	Alcoholic cardiomyopathy	3	Rate	1990	2021	0.621860388639157	1.9236512839201667	-0.245706623
1	Deaths	50	Montenegro	2	Female	22	All ages	938	Alcoholic cardiomyopathy	3	Rate	1990	2021	-0.314120975	0.5699746138043993	-0.67302024
1	Deaths	50	Montenegro	3	Both	22	All ages	938	Alcoholic cardiomyopathy	3	Rate	1990	2021	0.3542514712392347	1.3000171523705457	-0.280432183
1	Deaths	50	Montenegro	1	Male	27	Age-standardized	938	Alcoholic cardiomyopathy	3	Rate	1990	2021	0.07107392103188973	0.9179539425872818	-0.475789005
1	Deaths	50	Montenegro	2	Female	27	Age-standardized	938	Alcoholic cardiomyopathy	3	Rate	1990	2021	-0.538554437	0.08889306733254665	-0.786928905
1	Deaths	50	Montenegro	3	Both	27	Age-standardized	938	Alcoholic cardiomyopathy	3	Rate	1990	2021	-0.089070291	0.5396979517260521	-0.491027087
1	Deaths	69	Singapore	1	Male	22	All ages	938	Alcoholic cardiomyopathy	1	Number	1990	2021	-0.439089259	-0.315385648	-0.536236707
1	Deaths	69	Singapore	2	Female	22	All ages	938	Alcoholic cardiomyopathy	1	Number	1990	2021	-0.892062133	-0.868129172	-0.913148721
1	Deaths	69	Singapore	3	Both	22	All ages	938	Alcoholic cardiomyopathy	1	Number	1990	2021	-0.531494673	-0.441788121	-0.60816915
1	Deaths	69	Singapore	1	Male	22	All ages	938	Alcoholic cardiomyopathy	2	Percent	1990	2021	-0.663659089	-0.589189909	-0.722411008
1	Deaths	69	Singapore	2	Female	22	All ages	938	Alcoholic cardiomyopathy	2	Percent	1990	2021	-0.938139727	-0.924463043	-0.950053852
1	Deaths	69	Singapore	3	Both	22	All ages	938	Alcoholic cardiomyopathy	2	Percent	1990	2021	-0.724757336	-0.67338018	-0.770049832
1	Deaths	69	Singapore	1	Male	22	All ages	938	Alcoholic cardiomyopathy	3	Rate	1990	2021	-0.704707417	-0.639583403	-0.755850886
1	Deaths	69	Singapore	2	Female	22	All ages	938	Alcoholic cardiomyopathy	3	Rate	1990	2021	-0.941945738	-0.929073422	-0.953287136
1	Deaths	69	Singapore	3	Both	22	All ages	938	Alcoholic cardiomyopathy	3	Rate	1990	2021	-0.750731698	-0.703003319	-0.791526361
1	Deaths	69	Singapore	1	Male	27	Age-standardized	938	Alcoholic cardiomyopathy	3	Rate	1990	2021	-0.838997012	-0.805133417	-0.866887724
1	Deaths	69	Singapore	2	Female	27	Age-standardized	938	Alcoholic cardiomyopathy	3	Rate	1990	2021	-0.969682892	-0.963120045	-0.975346084
1	Deaths	69	Singapore	3	Both	27	Age-standardized	938	Alcoholic cardiomyopathy	3	Rate	1990	2021	-0.862536783	-0.837864171	-0.884529238
1	Deaths	70	Australasia	1	Male	22	All ages	938	Alcoholic cardiomyopathy	1	Number	1990	2021	0.8011286884012883	1.0769265492434263	0.5749415175260216
1	Deaths	70	Australasia	2	Female	22	All ages	938	Alcoholic cardiomyopathy	1	Number	1990	2021	-0.203733796	-0.078819698	-0.320846034
1	Deaths	70	Australasia	3	Both	22	All ages	938	Alcoholic cardiomyopathy	1	Number	1990	2021	0.5649413500100291	0.7614018377965501	0.3843145810443436
1	Deaths	70	Australasia	1	Male	22	All ages	938	Alcoholic cardiomyopathy	2	Percent	1990	2021	0.27624816173651384	0.47575845822777985	0.11740563591748181
1	Deaths	70	Australasia	2	Female	22	All ages	938	Alcoholic cardiomyopathy	2	Percent	1990	2021	-0.45721099	-0.371526354	-0.537961684
1	Deaths	70	Australasia	3	Both	22	All ages	938	Alcoholic cardiomyopathy	2	Percent	1990	2021	0.08896510832669975	0.22741390199473868	-0.034383864
1	Deaths	70	Australasia	1	Male	22	All ages	938	Alcoholic cardiomyopathy	3	Rate	1990	2021	0.18353838199793673	0.36476771673766334	0.034908692198250324
1	Deaths	70	Australasia	2	Female	22	All ages	938	Alcoholic cardiomyopathy	3	Rate	1990	2021	-0.480269348	-0.398736709	-0.556709639
1	Deaths	70	Australasia	3	Both	22	All ages	938	Alcoholic cardiomyopathy	3	Rate	1990	2021	0.02486041359570473	0.1535199168843214	-0.093429786
1	Deaths	70	Australasia	1	Male	27	Age-standardized	938	Alcoholic cardiomyopathy	3	Rate	1990	2021	-0.17595249	-0.051579053	-0.277801605
1	Deaths	70	Australasia	2	Female	27	Age-standardized	938	Alcoholic cardiomyopathy	3	Rate	1990	2021	-0.643440462	-0.592962505	-0.695729641
1	Deaths	70	Australasia	3	Both	27	Age-standardized	938	Alcoholic cardiomyopathy	3	Rate	1990	2021	-0.276906822	-0.188589834	-0.355739028
1	Deaths	71	Australia	1	Male	22	All ages	938	Alcoholic cardiomyopathy	1	Number	1990	2021	0.9622325641610929	1.2437587505955348	0.7038202600682493
1	Deaths	71	Australia	2	Female	22	All ages	938	Alcoholic cardiomyopathy	1	Number	1990	2021	-0.240611223	-0.108723932	-0.369211949
1	Deaths	71	Australia	3	Both	22	All ages	938	Alcoholic cardiomyopathy	1	Number	1990	2021	0.6425150175508924	0.8344584727414173	0.45627058965358863
1	Deaths	71	Australia	1	Male	22	All ages	938	Alcoholic cardiomyopathy	2	Percent	1990	2021	0.36055145714236214	0.5524722943902121	0.1835907724130968
1	Deaths	71	Australia	2	Female	22	All ages	938	Alcoholic cardiomyopathy	2	Percent	1990	2021	-0.49228571	-0.404701294	-0.576878214
1	Deaths	71	Australia	3	Both	22	All ages	938	Alcoholic cardiomyopathy	2	Percent	1990	2021	0.11971477703514592	0.25124148229741433	-0.008553683
1	Deaths	71	Australia	1	Male	22	All ages	938	Alcoholic cardiomyopathy	3	Rate	1990	2021	0.2906658769554274	0.47584078890867515	0.12069420837257865
1	Deaths	71	Australia	2	Female	22	All ages	938	Alcoholic cardiomyopathy	3	Rate	1990	2021	-0.506664288	-0.420983919	-0.590209545
1	Deaths	71	Australia	3	Both	22	All ages	938	Alcoholic cardiomyopathy	3	Rate	1990	2021	0.07363537204630366	0.1990998461748928	-0.048103914
1	Deaths	71	Australia	1	Male	27	Age-standardized	938	Alcoholic cardiomyopathy	3	Rate	1990	2021	-0.108792282	0.01323362554508117	-0.218500827
1	Deaths	71	Australia	2	Female	27	Age-standardized	938	Alcoholic cardiomyopathy	3	Rate	1990	2021	-0.662808793	-0.606803285	-0.719579104
1	Deaths	71	Australia	3	Both	27	Age-standardized	938	Alcoholic cardiomyopathy	3	Rate	1990	2021	-0.248630455	-0.165399346	-0.331046933
1	Deaths	72	New Zealand	1	Male	22	All ages	938	Alcoholic cardiomyopathy	1	Number	1990	2021	0.36943187246226816	0.7529163950773683	0.025873863026735718
1	Deaths	72	New Zealand	2	Female	22	All ages	938	Alcoholic cardiomyopathy	1	Number	1990	2021	0.01913509477197272	0.34561411946710835	-0.227529382
1	Deaths	72	New Zealand	3	Both	22	All ages	938	Alcoholic cardiomyopathy	1	Number	1990	2021	0.3209799064352098	0.6660040330849002	0.012454146945791665
1	Deaths	72	New Zealand	1	Male	22	All ages	938	Alcoholic cardiomyopathy	2	Percent	1990	2021	0.07956944397015842	0.3906276409603572	-0.192374004
1	Deaths	72	New Zealand	2	Female	22	All ages	938	Alcoholic cardiomyopathy	2	Percent	1990	2021	-0.239798592	0.00569583650718669	-0.427375123
1	Deaths	72	New Zealand	3	Both	22	All ages	938	Alcoholic cardiomyopathy	2	Percent	1990	2021	0.014083904553443194	0.2811533701887953	-0.222359585
1	Deaths	72	New Zealand	1	Male	22	All ages	938	Alcoholic cardiomyopathy	3	Rate	1990	2021	-0.104490373	0.14628083294923797	-0.32915252
1	Deaths	72	New Zealand	2	Female	22	All ages	938	Alcoholic cardiomyopathy	3	Rate	1990	2021	-0.319070467	-0.100935294	-0.483877986
1	Deaths	72	New Zealand	3	Both	22	All ages	938	Alcoholic cardiomyopathy	3	Rate	1990	2021	-0.126773169	0.10130321869250115	-0.330722502
1	Deaths	72	New Zealand	1	Male	27	Age-standardized	938	Alcoholic cardiomyopathy	3	Rate	1990	2021	-0.356657592	-0.174272414	-0.512375407
1	Deaths	72	New Zealand	2	Female	27	Age-standardized	938	Alcoholic cardiomyopathy	3	Rate	1990	2021	-0.529513983	-0.375498683	-0.640880213
1	Deaths	72	New Zealand	3	Both	27	Age-standardized	938	Alcoholic cardiomyopathy	3	Rate	1990	2021	-0.366233271	-0.200912025	-0.512305854
1	Deaths	73	Western Europe	1	Male	22	All ages	938	Alcoholic cardiomyopathy	1	Number	1990	2021	-0.222428469	-0.098863035	-0.34908454
1	Deaths	73	Western Europe	2	Female	22	All ages	938	Alcoholic cardiomyopathy	1	Number	1990	2021	-0.801097347	-0.759090271	-0.832968843
1	Deaths	73	Western Europe	3	Both	22	All ages	938	Alcoholic cardiomyopathy	1	Number	1990	2021	-0.412066869	-0.3291622	-0.498256075
1	Deaths	73	Western Europe	1	Male	22	All ages	938	Alcoholic cardiomyopathy	2	Percent	1990	2021	-0.344686085	-0.241891971	-0.449562098
1	Deaths	73	Western Europe	2	Female	22	All ages	938	Alcoholic cardiomyopathy	2	Percent	1990	2021	-0.830016188	-0.794114323	-0.857302511
1	Deaths	73	Western Europe	3	Both	22	All ages	938	Alcoholic cardiomyopathy	2	Percent	1990	2021	-0.501048883	-0.431586052	-0.573099569
1	Deaths	73	Western Europe	1	Male	22	All ages	938	Alcoholic cardiomyopathy	3	Rate	1990	2021	-0.322760361	-0.215138866	-0.433073699
1	Deaths	73	Western Europe	2	Female	22	All ages	938	Alcoholic cardiomyopathy	3	Rate	1990	2021	-0.823667634	-0.786427271	-0.851922543
1	Deaths	73	Western Europe	3	Both	22	All ages	938	Alcoholic cardiomyopathy	3	Rate	1990	2021	-0.483277234	-0.410413965	-0.559027217
1	Deaths	73	Western Europe	1	Male	27	Age-standardized	938	Alcoholic cardiomyopathy	3	Rate	1990	2021	-0.537925797	-0.466045066	-0.610292788
1	Deaths	73	Western Europe	2	Female	27	Age-standardized	938	Alcoholic cardiomyopathy	3	Rate	1990	2021	-0.863727286	-0.832724225	-0.883535932
1	Deaths	73	Western Europe	3	Both	27	Age-standardized	938	Alcoholic cardiomyopathy	3	Rate	1990	2021	-0.61515706	-0.563345867	-0.669343349
1	Deaths	74	Andorra	1	Male	22	All ages	938	Alcoholic cardiomyopathy	1	Number	1990	2021	0.3725739018710243	1.6529518687020672	-0.293471372
1	Deaths	74	Andorra	2	Female	22	All ages	938	Alcoholic cardiomyopathy	1	Number	1990	2021	0.3761523217862717	1.8223865992836545	-0.353828813
1	Deaths	74	Andorra	3	Both	22	All ages	938	Alcoholic cardiomyopathy	1	Number	1990	2021	0.3734589955004136	1.4434814339018063	-0.212976616
1	Deaths	74	Andorra	1	Male	22	All ages	938	Alcoholic cardiomyopathy	2	Percent	1990	2021	-0.297987687	0.16886120086030312	-0.585818148
1	Deaths	74	Andorra	2	Female	22	All ages	938	Alcoholic cardiomyopathy	2	Percent	1990	2021	-0.514920644	-0.074405796	-0.743189304
1	Deaths	74	Andorra	3	Both	22	All ages	938	Alcoholic cardiomyopathy	2	Percent	1990	2021	-0.392524427	-0.038579777	-0.61105681
1	Deaths	74	Andorra	1	Male	22	All ages	938	Alcoholic cardiomyopathy	3	Rate	1990	2021	-0.099872773	0.739792812547753	-0.536661994
1	Deaths	74	Andorra	2	Female	22	All ages	938	Alcoholic cardiomyopathy	3	Rate	1990	2021	-0.156115171	0.7307453505702708	-0.603754575
1	Deaths	74	Andorra	3	Both	22	All ages	938	Alcoholic cardiomyopathy	3	Rate	1990	2021	-0.12768789	0.5519054095710384	-0.500145231
1	Deaths	74	Andorra	1	Male	27	Age-standardized	938	Alcoholic cardiomyopathy	3	Rate	1990	2021	-0.473096943	0.03370892678634385	-0.727615038
1	Deaths	74	Andorra	2	Female	27	Age-standardized	938	Alcoholic cardiomyopathy	3	Rate	1990	2021	-0.577288893	-0.129394656	-0.803568887
1	Deaths	74	Andorra	3	Both	27	Age-standardized	938	Alcoholic cardiomyopathy	3	Rate	1990	2021	-0.50356044	-0.114408962	-0.718349176
1	Deaths	68	Republic of Korea	1	Male	22	All ages	938	Alcoholic cardiomyopathy	1	Number	1990	2021	0.11105005040682775	1.0350521233007381	-0.456081311
1	Deaths	68	Republic of Korea	2	Female	22	All ages	938	Alcoholic cardiomyopathy	1	Number	1990	2021	-0.264127773	0.7691130836907628	-0.60951706
1	Deaths	68	Republic of Korea	3	Both	22	All ages	938	Alcoholic cardiomyopathy	1	Number	1990	2021	0.09734500606432515	0.983878356132414	-0.443822527
1	Deaths	68	Republic of Korea	1	Male	22	All ages	938	Alcoholic cardiomyopathy	2	Percent	1990	2021	-0.153855592	0.5513351469496185	-0.578517743
1	Deaths	68	Republic of Korea	2	Female	22	All ages	938	Alcoholic cardiomyopathy	2	Percent	1990	2021	-0.502199698	0.1826675960407614	-0.735630435
1	Deaths	68	Republic of Korea	3	Both	22	All ages	938	Alcoholic cardiomyopathy	2	Percent	1990	2021	-0.207321069	0.42662796310749607	-0.595275091
1	Deaths	68	Republic of Korea	1	Male	22	All ages	938	Alcoholic cardiomyopathy	3	Rate	1990	2021	-0.046190488	0.7470428725469277	-0.533059002
1	Deaths	68	Republic of Korea	2	Female	22	All ages	938	Alcoholic cardiomyopathy	3	Rate	1990	2021	-0.369036613	0.5169013620916517	-0.665185845
1	Deaths	68	Republic of Korea	3	Both	22	All ages	938	Alcoholic cardiomyopathy	3	Rate	1990	2021	-0.05852422	0.7020840414167959	-0.522823162
1	Deaths	68	Republic of Korea	1	Male	27	Age-standardized	938	Alcoholic cardiomyopathy	3	Rate	1990	2021	-0.575072963	-0.237331535	-0.773582386
1	Deaths	68	Republic of Korea	2	Female	27	Age-standardized	938	Alcoholic cardiomyopathy	3	Rate	1990	2021	-0.772576357	-0.457456744	-0.874051174
1	Deaths	68	Republic of Korea	3	Both	27	Age-standardized	938	Alcoholic cardiomyopathy	3	Rate	1990	2021	-0.546409012	-0.191953117	-0.773851337
1	Deaths	522	Sudan	1	Male	22	All ages	938	Alcoholic cardiomyopathy	1	Number	1990	2021	0.16121806294708613	1.4777965241640052	-0.422578818
1	Deaths	522	Sudan	2	Female	22	All ages	938	Alcoholic cardiomyopathy	1	Number	1990	2021	0.5733018653431904	2.713086966118433	-0.234249566
1	Deaths	522	Sudan	3	Both	22	All ages	938	Alcoholic cardiomyopathy	1	Number	1990	2021	0.29584338626356427	1.5134053295152714	-0.284377308
1	Deaths	522	Sudan	1	Male	22	All ages	938	Alcoholic cardiomyopathy	2	Percent	1990	2021	0.02333415670516755	1.0548484950282342	-0.469386478
1	Deaths	522	Sudan	2	Female	22	All ages	938	Alcoholic cardiomyopathy	2	Percent	1990	2021	0.7130020698298906	3.148034210671808	-0.091897266
1	Deaths	522	Sudan	3	Both	22	All ages	938	Alcoholic cardiomyopathy	2	Percent	1990	2021	0.24980032119451612	1.2470672076907414	-0.277652152
1	Deaths	522	Sudan	1	Male	22	All ages	938	Alcoholic cardiomyopathy	3	Rate	1990	2021	-0.467843694	0.13551027884813083	-0.735382756
1	Deaths	522	Sudan	2	Female	22	All ages	938	Alcoholic cardiomyopathy	3	Rate	1990	2021	-0.269900276	0.7230792305921909	-0.644649134
1	Deaths	522	Sudan	3	Both	22	All ages	938	Alcoholic cardiomyopathy	3	Rate	1990	2021	-0.402462433	0.15897809903526447	-0.670013023
1	Deaths	522	Sudan	1	Male	27	Age-standardized	938	Alcoholic cardiomyopathy	3	Rate	1990	2021	-0.487174483	0.10568341095113344	-0.741954602
1	Deaths	522	Sudan	2	Female	27	Age-standardized	938	Alcoholic cardiomyopathy	3	Rate	1990	2021	-0.241713943	0.8565231999433801	-0.627536768
1	Deaths	522	Sudan	3	Both	27	Age-standardized	938	Alcoholic cardiomyopathy	3	Rate	1990	2021	-0.404568328	0.14922514279004145	-0.654553557
1	Deaths	11	Indonesia	1	Male	22	All ages	938	Alcoholic cardiomyopathy	1	Number	1990	2021	1.5534847626169053	3.197964571692388	0.5458177886740823
1	Deaths	11	Indonesia	2	Female	22	All ages	938	Alcoholic cardiomyopathy	1	Number	1990	2021	0.9394701980387677	2.6587288997138425	0.0055909225237283505
1	Deaths	11	Indonesia	3	Both	22	All ages	938	Alcoholic cardiomyopathy	1	Number	1990	2021	1.4618750323835714	2.781818340197285	0.5492581569260718
1	Deaths	11	Indonesia	1	Male	22	All ages	938	Alcoholic cardiomyopathy	2	Percent	1990	2021	0.4813661710625137	1.4823338006666624	-0.075616771
1	Deaths	11	Indonesia	2	Female	22	All ages	938	Alcoholic cardiomyopathy	2	Percent	1990	2021	0.3299817097064049	1.4502609719090152	-0.273727113
1	Deaths	11	Indonesia	3	Both	22	All ages	938	Alcoholic cardiomyopathy	2	Percent	1990	2021	0.5425455005477408	1.3768309199211504	-0.043712523
1	Deaths	11	Indonesia	1	Male	22	All ages	938	Alcoholic cardiomyopathy	3	Rate	1990	2021	0.6691653031481494	1.7441310437791662	0.010472220401922394
1	Deaths	11	Indonesia	2	Female	22	All ages	938	Alcoholic cardiomyopathy	3	Rate	1990	2021	0.30528901215137977	1.4623727841069516	-0.323224052
1	Deaths	11	Indonesia	3	Both	22	All ages	938	Alcoholic cardiomyopathy	3	Rate	1990	2021	0.6327808881704243	1.5082023365044808	0.02750914493896253
1	Deaths	11	Indonesia	1	Male	27	Age-standardized	938	Alcoholic cardiomyopathy	3	Rate	1990	2021	0.1602664920398252	0.9767252461618766	-0.310626394
1	Deaths	11	Indonesia	2	Female	27	Age-standardized	938	Alcoholic cardiomyopathy	3	Rate	1990	2021	0.025581211377573295	0.9023672624394532	-0.488892412
1	Deaths	11	Indonesia	3	Both	27	Age-standardized	938	Alcoholic cardiomyopathy	3	Rate	1990	2021	0.13547923428963934	0.7325120441859561	-0.29405156
1	Deaths	12	Lao People's Democratic Republic	1	Male	22	All ages	938	Alcoholic cardiomyopathy	1	Number	1990	2021	0.8938027856323717	2.5355255195250037	-0.132336416
1	Deaths	12	Lao People's Democratic Republic	2	Female	22	All ages	938	Alcoholic cardiomyopathy	1	Number	1990	2021	0.5922793733818936	3.370748159193686	-0.30021495
1	Deaths	12	Lao People's Democratic Republic	3	Both	22	All ages	938	Alcoholic cardiomyopathy	1	Number	1990	2021	0.8449168714730589	2.245971044026056	-0.079213736
1	Deaths	12	Lao People's Democratic Republic	1	Male	22	All ages	938	Alcoholic cardiomyopathy	2	Percent	1990	2021	1.1788091211239369	2.9992401804316273	0.0510964667904286
1	Deaths	12	Lao People's Democratic Republic	2	Female	22	All ages	938	Alcoholic cardiomyopathy	2	Percent	1990	2021	1.0499196289857498	4.3292963871766	-0.025377816
1	Deaths	12	Lao People's Democratic Republic	3	Both	22	All ages	938	Alcoholic cardiomyopathy	2	Percent	1990	2021	1.2317759375957804	2.799407647862294	0.18727648099864444
1	Deaths	12	Lao People's Democratic Republic	1	Male	22	All ages	938	Alcoholic cardiomyopathy	3	Rate	1990	2021	0.04465697309317278	0.950261883413257	-0.521380568
1	Deaths	12	Lao People's Democratic Republic	2	Female	22	All ages	938	Alcoholic cardiomyopathy	3	Rate	1990	2021	-0.078286339	1.5300700082949021	-0.594919427
1	Deaths	12	Lao People's Democratic Republic	3	Both	22	All ages	938	Alcoholic cardiomyopathy	3	Rate	1990	2021	0.04267224662141651	0.8344912842823079	-0.479608921
1	Deaths	12	Lao People's Democratic Republic	1	Male	27	Age-standardized	938	Alcoholic cardiomyopathy	3	Rate	1990	2021	-0.201936128	0.44491123770634805	-0.617240242
1	Deaths	12	Lao People's Democratic Republic	2	Female	27	Age-standardized	938	Alcoholic cardiomyopathy	3	Rate	1990	2021	-0.285479086	0.8849340076993243	-0.677348608
1	Deaths	12	Lao People's Democratic Republic	3	Both	27	Age-standardized	938	Alcoholic cardiomyopathy	3	Rate	1990	2021	-0.208372952	0.35735624983125464	-0.587666229
1	Deaths	13	Malaysia	1	Male	22	All ages	938	Alcoholic cardiomyopathy	1	Number	1990	2021	0.37311352563125266	3.0688686973779524	-0.31782271
1	Deaths	13	Malaysia	2	Female	22	All ages	938	Alcoholic cardiomyopathy	1	Number	1990	2021	-0.398373917	2.4384843065829087	-0.739574511
1	Deaths	13	Malaysia	3	Both	22	All ages	938	Alcoholic cardiomyopathy	1	Number	1990	2021	0.30807518096412945	2.7914093236324256	-0.329197645
1	Deaths	13	Malaysia	1	Male	22	All ages	938	Alcoholic cardiomyopathy	2	Percent	1990	2021	-0.514518428	0.44142996328456957	-0.760242164
1	Deaths	13	Malaysia	2	Female	22	All ages	938	Alcoholic cardiomyopathy	2	Percent	1990	2021	-0.75955358	0.3554223610160607	-0.895498271
1	Deaths	13	Malaysia	3	Both	22	All ages	938	Alcoholic cardiomyopathy	2	Percent	1990	2021	-0.513181287	0.4121361633201802	-0.745024834
1	Deaths	13	Malaysia	1	Male	22	All ages	938	Alcoholic cardiomyopathy	3	Rate	1990	2021	-0.256155115	1.2041929618417857	-0.630450011
1	Deaths	13	Malaysia	2	Female	22	All ages	938	Alcoholic cardiomyopathy	3	Rate	1990	2021	-0.657097679	0.9597957677874613	-0.851568096
1	Deaths	13	Malaysia	3	Both	22	All ages	938	Alcoholic cardiomyopathy	3	Rate	1990	2021	-0.273560724	1.1055583693107691	-0.627470053
1	Deaths	13	Malaysia	1	Male	27	Age-standardized	938	Alcoholic cardiomyopathy	3	Rate	1990	2021	-0.534520788	0.3957312526674264	-0.76654558
1	Deaths	13	Malaysia	2	Female	27	Age-standardized	938	Alcoholic cardiomyopathy	3	Rate	1990	2021	-0.744487019	0.6600425851895805	-0.88263741
1	Deaths	13	Malaysia	3	Both	27	Age-standardized	938	Alcoholic cardiomyopathy	3	Rate	1990	2021	-0.537820585	0.38556492369266526	-0.755261099
1	Deaths	14	Maldives	1	Male	22	All ages	938	Alcoholic cardiomyopathy	1	Number	1990	2021	2.1220833335367337	5.478565146658228	0.04072052734490725
1	Deaths	14	Maldives	2	Female	22	All ages	938	Alcoholic cardiomyopathy	1	Number	1990	2021	0.2035814587520748	2.6511303801563293	-0.532005864
1	Deaths	14	Maldives	3	Both	22	All ages	938	Alcoholic cardiomyopathy	1	Number	1990	2021	1.111027164213475	3.1217248690829793	-0.278564615
1	Deaths	14	Maldives	1	Male	22	All ages	938	Alcoholic cardiomyopathy	2	Percent	1990	2021	1.473359513235811	4.041383421858702	-0.151134915
1	Deaths	14	Maldives	2	Female	22	All ages	938	Alcoholic cardiomyopathy	2	Percent	1990	2021	0.3067619163757334	3.064626629484656	-0.483867523
1	Deaths	14	Maldives	3	Both	22	All ages	938	Alcoholic cardiomyopathy	2	Percent	1990	2021	0.9037017118001475	2.767672801111382	-0.359566922
1	Deaths	14	Maldives	1	Male	22	All ages	938	Alcoholic cardiomyopathy	3	Rate	1990	2021	0.1152154779981511	1.314158641815641	-0.62825219
1	Deaths	14	Maldives	2	Female	22	All ages	938	Alcoholic cardiomyopathy	3	Rate	1990	2021	-0.342653643	0.9940962345196948	-0.744400981
1	Deaths	14	Maldives	3	Both	22	All ages	938	Alcoholic cardiomyopathy	3	Rate	1990	2021	-0.092835742	0.7712142913218122	-0.689980116
1	Deaths	14	Maldives	1	Male	27	Age-standardized	938	Alcoholic cardiomyopathy	3	Rate	1990	2021	-0.318690231	0.40852339037431445	-0.751297938
1	Deaths	14	Maldives	2	Female	27	Age-standardized	938	Alcoholic cardiomyopathy	3	Rate	1990	2021	-0.680078373	-0.037033126	-0.867544281
1	Deaths	14	Maldives	3	Both	27	Age-standardized	938	Alcoholic cardiomyopathy	3	Rate	1990	2021	-0.49403727	-0.00596297	-0.793771364
1	Deaths	15	Myanmar	1	Male	22	All ages	938	Alcoholic cardiomyopathy	1	Number	1990	2021	0.6879007603292493	2.1247680275027845	-0.097349052
1	Deaths	15	Myanmar	2	Female	22	All ages	938	Alcoholic cardiomyopathy	1	Number	1990	2021	0.3961372362408569	2.31263989887119	-0.342820624
1	Deaths	15	Myanmar	3	Both	22	All ages	938	Alcoholic cardiomyopathy	1	Number	1990	2021	0.6424250657456047	2.067996645741056	-0.10886932
1	Deaths	15	Myanmar	1	Male	22	All ages	938	Alcoholic cardiomyopathy	2	Percent	1990	2021	0.6697710760621022	2.046370979846829	-0.064399938
1	Deaths	15	Myanmar	2	Female	22	All ages	938	Alcoholic cardiomyopathy	2	Percent	1990	2021	0.3535003454504281	2.1949470203908685	-0.360693401
1	Deaths	15	Myanmar	3	Both	22	All ages	938	Alcoholic cardiomyopathy	2	Percent	1990	2021	0.6113123753085304	1.857951286358768	-0.076050182
1	Deaths	15	Myanmar	1	Male	22	All ages	938	Alcoholic cardiomyopathy	3	Rate	1990	2021	0.23509332327817528	1.2864970608870248	-0.339500174
1	Deaths	15	Myanmar	2	Female	22	All ages	938	Alcoholic cardiomyopathy	3	Rate	1990	2021	-0.018851248	1.3279892668476665	-0.538160929
1	Deaths	15	Myanmar	3	Both	22	All ages	938	Alcoholic cardiomyopathy	3	Rate	1990	2021	0.17719820966018493	1.1989679979526273	-0.361287487
1	Deaths	15	Myanmar	1	Male	27	Age-standardized	938	Alcoholic cardiomyopathy	3	Rate	1990	2021	-0.09198344	0.6974663180455325	-0.516155523
1	Deaths	15	Myanmar	2	Female	27	Age-standardized	938	Alcoholic cardiomyopathy	3	Rate	1990	2021	-0.347428578	0.517649058266324	-0.692666397
1	Deaths	15	Myanmar	3	Both	27	Age-standardized	938	Alcoholic cardiomyopathy	3	Rate	1990	2021	-0.177342579	0.505122074870518	-0.554370478
1	Deaths	41	Uzbekistan	1	Male	22	All ages	938	Alcoholic cardiomyopathy	1	Number	1990	2021	1.156140853482495	3.2761918927908575	0.16557438739301802
1	Deaths	41	Uzbekistan	2	Female	22	All ages	938	Alcoholic cardiomyopathy	1	Number	1990	2021	0.4997199196679475	1.7824995423992815	-0.221814244
1	Deaths	41	Uzbekistan	3	Both	22	All ages	938	Alcoholic cardiomyopathy	1	Number	1990	2021	0.8069955395305957	2.1062022620377028	0.07040377739386154
1	Deaths	41	Uzbekistan	1	Male	22	All ages	938	Alcoholic cardiomyopathy	2	Percent	1990	2021	0.37819934266842603	1.7771913501625198	-0.249340959
1	Deaths	41	Uzbekistan	2	Female	22	All ages	938	Alcoholic cardiomyopathy	2	Percent	1990	2021	0.0010778979632184687	0.8192170594638317	-0.458224535
1	Deaths	41	Uzbekistan	3	Both	22	All ages	938	Alcoholic cardiomyopathy	2	Percent	1990	2021	0.17836226019023063	1.07896301993521	-0.306669276
1	Deaths	41	Uzbekistan	1	Male	22	All ages	938	Alcoholic cardiomyopathy	3	Rate	1990	2021	0.30736688997458006	1.5928508737186182	-0.293258898
1	Deaths	41	Uzbekistan	2	Female	22	All ages	938	Alcoholic cardiomyopathy	3	Rate	1990	2021	-0.072991238	0.7199221142606824	-0.518986842
1	Deaths	41	Uzbekistan	3	Both	22	All ages	938	Alcoholic cardiomyopathy	3	Rate	1990	2021	0.10632238174466331	0.9017540494930628	-0.344651588
1	Deaths	41	Uzbekistan	1	Male	27	Age-standardized	938	Alcoholic cardiomyopathy	3	Rate	1990	2021	-0.172516826	0.6218089165567887	-0.550694756
1	Deaths	41	Uzbekistan	2	Female	27	Age-standardized	938	Alcoholic cardiomyopathy	3	Rate	1990	2021	-0.355999498	0.19520999138712705	-0.670552011
1	Deaths	41	Uzbekistan	3	Both	27	Age-standardized	938	Alcoholic cardiomyopathy	3	Rate	1990	2021	-0.245476144	0.3213835459659456	-0.562406198
1	Deaths	21	Oceania	1	Male	22	All ages	938	Alcoholic cardiomyopathy	1	Number	1990	2021	1.083595735989064	2.6703072636729175	0.1408869506679151
1	Deaths	21	Oceania	2	Female	22	All ages	938	Alcoholic cardiomyopathy	1	Number	1990	2021	0.45210956281801756	2.161970123994543	-0.287315234
1	Deaths	21	Oceania	3	Both	22	All ages	938	Alcoholic cardiomyopathy	1	Number	1990	2021	0.8140362394972143	2.0046550000599157	0.041483996180075755
1	Deaths	21	Oceania	1	Male	22	All ages	938	Alcoholic cardiomyopathy	2	Percent	1990	2021	-0.058171892	0.5400603457150123	-0.483588956
1	Deaths	21	Oceania	2	Female	22	All ages	938	Alcoholic cardiomyopathy	2	Percent	1990	2021	-0.299003559	0.4344193505224707	-0.662095402
1	Deaths	21	Oceania	3	Both	22	All ages	938	Alcoholic cardiomyopathy	2	Percent	1990	2021	-0.156989451	0.3279539963843827	-0.505074519
1	Deaths	21	Oceania	1	Male	22	All ages	938	Alcoholic cardiomyopathy	3	Rate	1990	2021	-0.017079038	0.7314404537621682	-0.461794973
1	Deaths	21	Oceania	2	Female	22	All ages	938	Alcoholic cardiomyopathy	3	Rate	1990	2021	-0.319349866	0.4821163943785367	-0.665941886
1	Deaths	21	Oceania	3	Both	22	All ages	938	Alcoholic cardiomyopathy	3	Rate	1990	2021	-0.146883784	0.4130477928746499	-0.510204445
1	Deaths	21	Oceania	1	Male	27	Age-standardized	938	Alcoholic cardiomyopathy	3	Rate	1990	2021	-0.199124624	0.3622295860977539	-0.553554574
1	Deaths	21	Oceania	2	Female	27	Age-standardized	938	Alcoholic cardiomyopathy	3	Rate	1990	2021	-0.416005552	0.11666668084485324	-0.669986698
1	Deaths	21	Oceania	3	Both	27	Age-standardized	938	Alcoholic cardiomyopathy	3	Rate	1990	2021	-0.284746829	0.14036707066128948	-0.55038102
1	Deaths	199	Western Sub-Saharan Africa	1	Male	22	All ages	938	Alcoholic cardiomyopathy	1	Number	1990	2021	-0.027546444	0.635400148967488	-0.385386178
1	Deaths	199	Western Sub-Saharan Africa	2	Female	22	All ages	938	Alcoholic cardiomyopathy	1	Number	1990	2021	-0.083948842	0.4676380647767371	-0.439783704
1	Deaths	199	Western Sub-Saharan Africa	3	Both	22	All ages	938	Alcoholic cardiomyopathy	1	Number	1990	2021	-0.031398061	0.5829854426506355	-0.366257523
1	Deaths	199	Western Sub-Saharan Africa	1	Male	22	All ages	938	Alcoholic cardiomyopathy	2	Percent	1990	2021	-0.340473579	0.12182097571309385	-0.571305669
1	Deaths	199	Western Sub-Saharan Africa	2	Female	22	All ages	938	Alcoholic cardiomyopathy	2	Percent	1990	2021	-0.332966962	0.06965478231240153	-0.589141597
1	Deaths	199	Western Sub-Saharan Africa	3	Both	22	All ages	938	Alcoholic cardiomyopathy	2	Percent	1990	2021	-0.3216012	0.12366615709398275	-0.545165515
1	Deaths	199	Western Sub-Saharan Africa	1	Male	22	All ages	938	Alcoholic cardiomyopathy	3	Rate	1990	2021	-0.609499047	-0.343284507	-0.753194092
1	Deaths	199	Western Sub-Saharan Africa	2	Female	22	All ages	938	Alcoholic cardiomyopathy	3	Rate	1990	2021	-0.645069031	-0.431352501	-0.782939947
1	Deaths	199	Western Sub-Saharan Africa	3	Both	22	All ages	938	Alcoholic cardiomyopathy	3	Rate	1990	2021	-0.618041521	-0.375765536	-0.750089998
1	Deaths	199	Western Sub-Saharan Africa	1	Male	27	Age-standardized	938	Alcoholic cardiomyopathy	3	Rate	1990	2021	-0.550074757	-0.237161015	-0.719939272
1	Deaths	199	Western Sub-Saharan Africa	2	Female	27	Age-standardized	938	Alcoholic cardiomyopathy	3	Rate	1990	2021	-0.572952456	-0.31198678	-0.737638814
1	Deaths	199	Western Sub-Saharan Africa	3	Both	27	Age-standardized	938	Alcoholic cardiomyopathy	3	Rate	1990	2021	-0.608466298	-0.376483318	-0.733826694
1	Deaths	42	Central Europe	1	Male	22	All ages	938	Alcoholic cardiomyopathy	1	Number	1990	2021	0.7216658561979471	1.0432684637463694	0.40650139768260835
1	Deaths	42	Central Europe	2	Female	22	All ages	938	Alcoholic cardiomyopathy	1	Number	1990	2021	-0.492477277	-0.378979993	-0.578356117
1	Deaths	42	Central Europe	3	Both	22	All ages	938	Alcoholic cardiomyopathy	1	Number	1990	2021	0.33494062657664836	0.5503355349321876	0.11547232304014252
1	Deaths	42	Central Europe	1	Male	22	All ages	938	Alcoholic cardiomyopathy	2	Percent	1990	2021	0.360503334684235	0.6108928781920371	0.11164594873275059
1	Deaths	42	Central Europe	2	Female	22	All ages	938	Alcoholic cardiomyopathy	2	Percent	1990	2021	-0.630347268	-0.545513258	-0.691208383
1	Deaths	42	Central Europe	3	Both	22	All ages	938	Alcoholic cardiomyopathy	2	Percent	1990	2021	0.014964084050974017	0.1775538873790899	-0.149138475
1	Deaths	42	Central Europe	1	Male	22	All ages	938	Alcoholic cardiomyopathy	3	Rate	1990	2021	0.8778976255500981	1.2286839125126634	0.5341337144676394
1	Deaths	42	Central Europe	2	Female	22	All ages	938	Alcoholic cardiomyopathy	3	Rate	1990	2021	-0.451844356	-0.329260334	-0.544598766
1	Deaths	42	Central Europe	3	Both	22	All ages	938	Alcoholic cardiomyopathy	3	Rate	1990	2021	0.448766758840573	0.6825277044859711	0.21058509259059036
1	Deaths	42	Central Europe	1	Male	27	Age-standardized	938	Alcoholic cardiomyopathy	3	Rate	1990	2021	0.16863431704734075	0.39827505086316045	-0.057206008
1	Deaths	42	Central Europe	2	Female	27	Age-standardized	938	Alcoholic cardiomyopathy	3	Rate	1990	2021	-0.668450253	-0.588113426	-0.726668059
1	Deaths	42	Central Europe	3	Both	27	Age-standardized	938	Alcoholic cardiomyopathy	3	Rate	1990	2021	-0.065570178	0.09289827479422202	-0.221769499
1	Deaths	200	Benin	1	Male	22	All ages	938	Alcoholic cardiomyopathy	1	Number	1990	2021	0.3301028498990365	1.928424140274164	-0.450077667
1	Deaths	200	Benin	2	Female	22	All ages	938	Alcoholic cardiomyopathy	1	Number	1990	2021	0.2923140772014975	4.15022661869938	-0.6791697
1	Deaths	200	Benin	3	Both	22	All ages	938	Alcoholic cardiomyopathy	1	Number	1990	2021	0.32574931296192766	1.7982905352671248	-0.389319937
1	Deaths	200	Benin	1	Male	22	All ages	938	Alcoholic cardiomyopathy	2	Percent	1990	2021	-0.177814874	0.6800588171547601	-0.638235686
1	Deaths	200	Benin	2	Female	22	All ages	938	Alcoholic cardiomyopathy	2	Percent	1990	2021	-0.13749335	2.5580870769199593	-0.785401169
1	Deaths	200	Benin	3	Both	22	All ages	938	Alcoholic cardiomyopathy	2	Percent	1990	2021	-0.152319845	0.6783424891841898	-0.588468338
1	Deaths	200	Benin	1	Male	22	All ages	938	Alcoholic cardiomyopathy	3	Rate	1990	2021	-0.527046837	0.04127846847929881	-0.804460605
1	Deaths	200	Benin	2	Female	22	All ages	938	Alcoholic cardiomyopathy	3	Rate	1990	2021	-0.53093427	0.8693557933374669	-0.883549594
1	Deaths	200	Benin	3	Both	22	All ages	938	Alcoholic cardiomyopathy	3	Rate	1990	2021	-0.52362063	0.005505241235944402	-0.780565314
1	Deaths	200	Benin	1	Male	27	Age-standardized	938	Alcoholic cardiomyopathy	3	Rate	1990	2021	-0.565444024	-0.036499812	-0.831455701
1	Deaths	200	Benin	2	Female	27	Age-standardized	938	Alcoholic cardiomyopathy	3	Rate	1990	2021	-0.425746113	1.3448660343066863	-0.862891533
1	Deaths	200	Benin	3	Both	27	Age-standardized	938	Alcoholic cardiomyopathy	3	Rate	1990	2021	-0.519241396	0.08354203658657398	-0.781159131
1	Deaths	43	Albania	1	Male	22	All ages	938	Alcoholic cardiomyopathy	1	Number	1990	2021	1.3386990897741133	4.224665030475642	-0.076914812
1	Deaths	43	Albania	2	Female	22	All ages	938	Alcoholic cardiomyopathy	1	Number	1990	2021	-0.050073869	1.3055084157468269	-0.613069764
1	Deaths	43	Albania	3	Both	22	All ages	938	Alcoholic cardiomyopathy	1	Number	1990	2021	0.7131380679109633	2.2052974923690076	-0.184724422
1	Deaths	43	Albania	1	Male	22	All ages	938	Alcoholic cardiomyopathy	2	Percent	1990	2021	0.3805344757354781	2.1153601682827436	-0.425760772
1	Deaths	43	Albania	2	Female	22	All ages	938	Alcoholic cardiomyopathy	2	Percent	1990	2021	-0.470655448	0.2706632602831884	-0.781361103
1	Deaths	43	Albania	3	Both	22	All ages	938	Alcoholic cardiomyopathy	2	Percent	1990	2021	-0.013599584	0.8433377815250839	-0.529783406
1	Deaths	43	Albania	1	Male	22	All ages	938	Alcoholic cardiomyopathy	3	Rate	1990	2021	1.9670986994942588	5.628512785163272	0.17111469093289508
1	Deaths	43	Albania	2	Female	22	All ages	938	Alcoholic cardiomyopathy	3	Rate	1990	2021	0.148251857732935	1.7868528234238852	-0.532286408
1	Deaths	43	Albania	3	Both	22	All ages	938	Alcoholic cardiomyopathy	3	Rate	1990	2021	1.1223959333438913	2.971022820861704	0.010039765188951277
1	Deaths	43	Albania	1	Male	27	Age-standardized	938	Alcoholic cardiomyopathy	3	Rate	1990	2021	0.09700744081234687	1.397423114112862	-0.549134222
1	Deaths	43	Albania	2	Female	27	Age-standardized	938	Alcoholic cardiomyopathy	3	Rate	1990	2021	-0.567510899	0.048848733200812344	-0.822057884
1	Deaths	43	Albania	3	Both	27	Age-standardized	938	Alcoholic cardiomyopathy	3	Rate	1990	2021	-0.201390698	0.46654559817949304	-0.628903289
1	Deaths	201	Burkina Faso	1	Male	22	All ages	938	Alcoholic cardiomyopathy	1	Number	1990	2021	-0.085810561	1.1558851013546707	-0.606254825
1	Deaths	201	Burkina Faso	2	Female	22	All ages	938	Alcoholic cardiomyopathy	1	Number	1990	2021	1.2522261860288204	10.099672750071061	-0.339788035
1	Deaths	201	Burkina Faso	3	Both	22	All ages	938	Alcoholic cardiomyopathy	1	Number	1990	2021	-0.026412975	1.2941020452952128	-0.581160166
1	Deaths	201	Burkina Faso	1	Male	22	All ages	938	Alcoholic cardiomyopathy	2	Percent	1990	2021	-0.370062508	0.42583217704478205	-0.735368333
1	Deaths	201	Burkina Faso	2	Female	22	All ages	938	Alcoholic cardiomyopathy	2	Percent	1990	2021	0.7348320869357102	7.539994685668061	-0.483672597
1	Deaths	201	Burkina Faso	3	Both	22	All ages	938	Alcoholic cardiomyopathy	2	Percent	1990	2021	-0.294572307	0.5984009391711916	-0.697062814
1	Deaths	201	Burkina Faso	1	Male	22	All ages	938	Alcoholic cardiomyopathy	3	Rate	1990	2021	-0.617478191	-0.097918842	-0.835246274
1	Deaths	201	Burkina Faso	2	Female	22	All ages	938	Alcoholic cardiomyopathy	3	Rate	1990	2021	-0.056795054	3.6484080092735294	-0.723511255
1	Deaths	201	Burkina Faso	3	Both	22	All ages	938	Alcoholic cardiomyopathy	3	Rate	1990	2021	-0.592443459	-0.039658223	-0.824668048
1	Deaths	201	Burkina Faso	1	Male	27	Age-standardized	938	Alcoholic cardiomyopathy	3	Rate	1990	2021	-0.584039768	-0.002368005	-0.82442839
1	Deaths	201	Burkina Faso	2	Female	27	Age-standardized	938	Alcoholic cardiomyopathy	3	Rate	1990	2021	-0.378141069	2.1179498350439174	-0.820546552
1	Deaths	201	Burkina Faso	3	Both	27	Age-standardized	938	Alcoholic cardiomyopathy	3	Rate	1990	2021	-0.534991292	0.07276472689528198	-0.79853139
1	Deaths	44	Bosnia and Herzegovina	1	Male	22	All ages	938	Alcoholic cardiomyopathy	1	Number	1990	2021	0.5750826907506499	2.1849688357582537	-0.357124575
1	Deaths	44	Bosnia and Herzegovina	2	Female	22	All ages	938	Alcoholic cardiomyopathy	1	Number	1990	2021	-0.265918545	0.8058359064752586	-0.727230062
1	Deaths	44	Bosnia and Herzegovina	3	Both	22	All ages	938	Alcoholic cardiomyopathy	1	Number	1990	2021	0.31391390019052645	1.4736976921053437	-0.393251925
1	Deaths	44	Bosnia and Herzegovina	1	Male	22	All ages	938	Alcoholic cardiomyopathy	2	Percent	1990	2021	0.005306563072504368	0.9633070319928281	-0.568314829
1	Deaths	44	Bosnia and Herzegovina	2	Female	22	All ages	938	Alcoholic cardiomyopathy	2	Percent	1990	2021	-0.566126105	0.040085301501285565	-0.83254604
1	Deaths	44	Bosnia and Herzegovina	3	Both	22	All ages	938	Alcoholic cardiomyopathy	2	Percent	1990	2021	-0.192228153	0.5118722719471981	-0.619695125
1	Deaths	44	Bosnia and Herzegovina	1	Male	22	All ages	938	Alcoholic cardiomyopathy	3	Rate	1990	2021	1.1928479308527944	3.434149624229967	-0.104981565
1	Deaths	44	Bosnia and Herzegovina	2	Female	22	All ages	938	Alcoholic cardiomyopathy	3	Rate	1990	2021	-0.021479921	1.4071534303875541	-0.636401575
1	Deaths	44	Bosnia and Herzegovina	3	Both	22	All ages	938	Alcoholic cardiomyopathy	3	Rate	1990	2021	0.7894646655305784	2.3690142197180246	-0.173648867
1	Deaths	44	Bosnia and Herzegovina	1	Male	27	Age-standardized	938	Alcoholic cardiomyopathy	3	Rate	1990	2021	0.08337802383842995	1.0993880490447596	-0.516185607
1	Deaths	44	Bosnia and Herzegovina	2	Female	27	Age-standardized	938	Alcoholic cardiomyopathy	3	Rate	1990	2021	-0.553014871	0.13390912325983606	-0.828465548
1	Deaths	44	Bosnia and Herzegovina	3	Both	27	Age-standardized	938	Alcoholic cardiomyopathy	3	Rate	1990	2021	-0.115458208	0.6416998197000386	-0.584959311
1	Deaths	202	Cameroon	1	Male	22	All ages	938	Alcoholic cardiomyopathy	1	Number	1990	2021	0.46613042874630894	2.339063944221381	-0.400596316
1	Deaths	202	Cameroon	2	Female	22	All ages	938	Alcoholic cardiomyopathy	1	Number	1990	2021	0.24692316941862977	4.2083809712911275	-0.730398453
1	Deaths	202	Cameroon	3	Both	22	All ages	938	Alcoholic cardiomyopathy	1	Number	1990	2021	0.45124160350122966	2.1990164554142675	-0.369483278
1	Deaths	202	Cameroon	1	Male	22	All ages	938	Alcoholic cardiomyopathy	2	Percent	1990	2021	-0.37241953	0.3575232199870577	-0.733439892
1	Deaths	202	Cameroon	2	Female	22	All ages	938	Alcoholic cardiomyopathy	2	Percent	1990	2021	-0.395246516	1.7003691155165799	-0.867172359
1	Deaths	202	Cameroon	3	Both	22	All ages	938	Alcoholic cardiomyopathy	2	Percent	1990	2021	-0.343418337	0.4016374220504999	-0.718210902
1	Deaths	202	Cameroon	1	Male	22	All ages	938	Alcoholic cardiomyopathy	3	Rate	1990	2021	-0.524732155	0.0824069221827151	-0.805694438
1	Deaths	202	Cameroon	2	Female	22	All ages	938	Alcoholic cardiomyopathy	3	Rate	1990	2021	-0.585208509	0.7325783685362797	-0.910316505
1	Deaths	202	Cameroon	3	Both	22	All ages	938	Alcoholic cardiomyopathy	3	Rate	1990	2021	-0.523391472	0.05060282261970489	-0.792929278
1	Deaths	202	Cameroon	1	Male	27	Age-standardized	938	Alcoholic cardiomyopathy	3	Rate	1990	2021	-0.520452678	0.11760232235302082	-0.812534295
1	Deaths	202	Cameroon	2	Female	27	Age-standardized	938	Alcoholic cardiomyopathy	3	Rate	1990	2021	-0.574333989	0.8322504391874516	-0.911382407
1	Deaths	202	Cameroon	3	Both	27	Age-standardized	938	Alcoholic cardiomyopathy	3	Rate	1990	2021	-0.519043245	0.0820735035205592	-0.788294331
1	Deaths	45	Bulgaria	1	Male	22	All ages	938	Alcoholic cardiomyopathy	1	Number	1990	2021	1.7121848663299433	2.8715933369190165	0.9284760681713224
1	Deaths	45	Bulgaria	2	Female	22	All ages	938	Alcoholic cardiomyopathy	1	Number	1990	2021	-0.34903352	-0.059493265	-0.56523582
1	Deaths	45	Bulgaria	3	Both	22	All ages	938	Alcoholic cardiomyopathy	1	Number	1990	2021	0.6951169173345656	1.2914821103662384	0.25753052247664726
1	Deaths	45	Bulgaria	1	Male	22	All ages	938	Alcoholic cardiomyopathy	2	Percent	1990	2021	0.9898664776533451	1.8331481267146745	0.41683966392290994
1	Deaths	45	Bulgaria	2	Female	22	All ages	938	Alcoholic cardiomyopathy	2	Percent	1990	2021	-0.601432592	-0.434879643	-0.731831192
1	Deaths	45	Bulgaria	3	Both	22	All ages	938	Alcoholic cardiomyopathy	2	Percent	1990	2021	0.14460960004790072	0.5433241738632415	-0.13465651
1	Deaths	45	Bulgaria	1	Male	22	All ages	938	Alcoholic cardiomyopathy	3	Rate	1990	2021	2.5309330712923854	4.040341136635325	1.5106400418479657
1	Deaths	45	Bulgaria	2	Female	22	All ages	938	Alcoholic cardiomyopathy	3	Rate	1990	2021	-0.18148241	0.18258209894303623	-0.453332637
1	Deaths	45	Bulgaria	3	Both	22	All ages	938	Alcoholic cardiomyopathy	3	Rate	1990	2021	1.1679477657424615	1.930661283953671	0.6083023292829983
1	Deaths	45	Bulgaria	1	Male	27	Age-standardized	938	Alcoholic cardiomyopathy	3	Rate	1990	2021	1.6313412338398376	2.6909842299896316	0.8871712635356036
1	Deaths	45	Bulgaria	2	Female	27	Age-standardized	938	Alcoholic cardiomyopathy	3	Rate	1990	2021	-0.557968969	-0.369984793	-0.70130757
1	Deaths	45	Bulgaria	3	Both	27	Age-standardized	938	Alcoholic cardiomyopathy	3	Rate	1990	2021	0.45023677397064155	0.9505965880016911	0.05749738987259814
1	Deaths	46	Croatia	1	Male	22	All ages	938	Alcoholic cardiomyopathy	1	Number	1990	2021	3.342260037200622	4.542645715790732	2.1878769995817615
1	Deaths	46	Croatia	2	Female	22	All ages	938	Alcoholic cardiomyopathy	1	Number	1990	2021	-0.263119781	-0.042760485	-0.422827431
1	Deaths	46	Croatia	3	Both	22	All ages	938	Alcoholic cardiomyopathy	1	Number	1990	2021	1.6076210652456275	2.219089423159102	1.0616146574070802
1	Deaths	46	Croatia	1	Male	22	All ages	938	Alcoholic cardiomyopathy	2	Percent	1990	2021	2.950778761245744	4.041939648710389	1.9397736803794345
1	Deaths	46	Croatia	2	Female	22	All ages	938	Alcoholic cardiomyopathy	2	Percent	1990	2021	-0.414175852	-0.242961767	-0.540799995
1	Deaths	46	Croatia	3	Both	22	All ages	938	Alcoholic cardiomyopathy	2	Percent	1990	2021	1.2218876763147872	1.7396970129728018	0.764020871825273
1	Deaths	46	Croatia	1	Male	22	All ages	938	Alcoholic cardiomyopathy	3	Rate	1990	2021	4.027592758883176	5.417433600712958	2.691015089377295
1	Deaths	46	Croatia	2	Female	22	All ages	938	Alcoholic cardiomyopathy	3	Rate	1990	2021	-0.150726537	0.10324323611026674	-0.334793724
1	Deaths	46	Croatia	3	Both	22	All ages	938	Alcoholic cardiomyopathy	3	Rate	1990	2021	2.012059524583123	2.718365788166321	1.381368269963042
1	Deaths	46	Croatia	1	Male	27	Age-standardized	938	Alcoholic cardiomyopathy	3	Rate	1990	2021	1.3508922956164129	2.0167928590817503	0.7275064776004538
1	Deaths	46	Croatia	2	Female	27	Age-standardized	938	Alcoholic cardiomyopathy	3	Rate	1990	2021	-0.566387319	-0.430439106	-0.656869651
1	Deaths	46	Croatia	3	Both	27	Age-standardized	938	Alcoholic cardiomyopathy	3	Rate	1990	2021	0.5845254782690552	0.9741182832138936	0.23026359537561508
1	Deaths	203	Cabo Verde	1	Male	22	All ages	938	Alcoholic cardiomyopathy	1	Number	1990	2021	1.0839327361481395	6.231777986125741	-0.201031535
1	Deaths	203	Cabo Verde	2	Female	22	All ages	938	Alcoholic cardiomyopathy	1	Number	1990	2021	0.4699705782928408	6.031336374685771	-0.647391205
1	Deaths	203	Cabo Verde	3	Both	22	All ages	938	Alcoholic cardiomyopathy	1	Number	1990	2021	0.7910826260365595	4.031958072455202	-0.321357398
1	Deaths	203	Cabo Verde	1	Male	22	All ages	938	Alcoholic cardiomyopathy	2	Percent	1990	2021	0.31129898856432103	3.5807123335177216	-0.487945629
1	Deaths	203	Cabo Verde	2	Female	22	All ages	938	Alcoholic cardiomyopathy	2	Percent	1990	2021	0.16187371460227892	4.350618761830832	-0.711551557
1	Deaths	203	Cabo Verde	3	Both	22	All ages	938	Alcoholic cardiomyopathy	2	Percent	1990	2021	0.24944428043404332	2.227116836363034	-0.512667112
1	Deaths	203	Cabo Verde	1	Male	22	All ages	938	Alcoholic cardiomyopathy	3	Rate	1990	2021	0.2406473061547568	3.305362510778462	-0.524342577
1	Deaths	203	Cabo Verde	2	Female	22	All ages	938	Alcoholic cardiomyopathy	3	Rate	1990	2021	-0.014247798	3.715166013032515	-0.763542957
1	Deaths	203	Cabo Verde	3	Both	22	All ages	938	Alcoholic cardiomyopathy	3	Rate	1990	2021	0.1330997454885491	2.183387705471305	-0.570667624
1	Deaths	203	Cabo Verde	1	Male	27	Age-standardized	938	Alcoholic cardiomyopathy	3	Rate	1990	2021	-0.284202891	1.5086844821122092	-0.727291013
1	Deaths	203	Cabo Verde	2	Female	27	Age-standardized	938	Alcoholic cardiomyopathy	3	Rate	1990	2021	-0.389245633	1.9227334856433569	-0.853571724
1	Deaths	203	Cabo Verde	3	Both	27	Age-standardized	938	Alcoholic cardiomyopathy	3	Rate	1990	2021	-0.261346845	1.1962513333371283	-0.724692868
1	Deaths	204	Chad	1	Male	22	All ages	938	Alcoholic cardiomyopathy	1	Number	1990	2021	0.25270440679653716	1.8074647732891074	-0.490631945
1	Deaths	204	Chad	2	Female	22	All ages	938	Alcoholic cardiomyopathy	1	Number	1990	2021	-0.220336556	2.5254977665990106	-0.777960653
1	Deaths	204	Chad	3	Both	22	All ages	938	Alcoholic cardiomyopathy	1	Number	1990	2021	0.20320077684425483	1.45656029849334	-0.482236163
1	Deaths	204	Chad	1	Male	22	All ages	938	Alcoholic cardiomyopathy	2	Percent	1990	2021	-0.360626028	0.42965894946898664	-0.713561553
1	Deaths	204	Chad	2	Female	22	All ages	938	Alcoholic cardiomyopathy	2	Percent	1990	2021	-0.536194406	1.0152724065296475	-0.868408346
1	Deaths	204	Chad	3	Both	22	All ages	938	Alcoholic cardiomyopathy	2	Percent	1990	2021	-0.343335477	0.3088263018785538	-0.703265077
1	Deaths	204	Chad	1	Male	22	All ages	938	Alcoholic cardiomyopathy	3	Rate	1990	2021	-0.584680359	-0.069217563	-0.831124919
1	Deaths	204	Chad	2	Female	22	All ages	938	Alcoholic cardiomyopathy	3	Rate	1990	2021	-0.729115098	0.22489277138400013	-0.922855038
1	Deaths	204	Chad	3	Both	22	All ages	938	Alcoholic cardiomyopathy	3	Rate	1990	2021	-0.591475556	-0.165920644	-0.82420292
1	Deaths	204	Chad	1	Male	27	Age-standardized	938	Alcoholic cardiomyopathy	3	Rate	1990	2021	-0.518293422	0.11297805930441775	-0.803054016
1	Deaths	204	Chad	2	Female	27	Age-standardized	938	Alcoholic cardiomyopathy	3	Rate	1990	2021	-0.395077202	1.801231318753941	-0.8312178
1	Deaths	204	Chad	3	Both	27	Age-standardized	938	Alcoholic cardiomyopathy	3	Rate	1990	2021	-0.467694863	0.12375661008990527	-0.753128653
1	Deaths	298	American Samoa	1	Male	22	All ages	938	Alcoholic cardiomyopathy	1	Number	1990	2021	0.09297996721337608	1.0605132852583272	-0.434046083
1	Deaths	298	American Samoa	2	Female	22	All ages	938	Alcoholic cardiomyopathy	1	Number	1990	2021	-0.556263829	1.0818438664003425	-0.808088578
1	Deaths	298	American Samoa	3	Both	22	All ages	938	Alcoholic cardiomyopathy	1	Number	1990	2021	-0.180019927	0.6701105457465417	-0.527167664
1	Deaths	298	American Samoa	1	Male	22	All ages	938	Alcoholic cardiomyopathy	2	Percent	1990	2021	-0.322994003	0.2778008024404834	-0.632080187
1	Deaths	298	American Samoa	2	Female	22	All ages	938	Alcoholic cardiomyopathy	2	Percent	1990	2021	-0.786234114	-0.027210727	-0.899237539
1	Deaths	298	American Samoa	3	Both	22	All ages	938	Alcoholic cardiomyopathy	2	Percent	1990	2021	-0.543211385	-0.086591118	-0.742478212
1	Deaths	298	American Samoa	1	Male	22	All ages	938	Alcoholic cardiomyopathy	3	Rate	1990	2021	0.07157269584342123	1.0201557596109143	-0.445130942
1	Deaths	298	American Samoa	2	Female	22	All ages	938	Alcoholic cardiomyopathy	3	Rate	1990	2021	-0.570082795	1.0170104558964834	-0.814065141
1	Deaths	298	American Samoa	3	Both	22	All ages	938	Alcoholic cardiomyopathy	3	Rate	1990	2021	-0.200709505	0.6279706397269212	-0.539098078
1	Deaths	298	American Samoa	1	Male	27	Age-standardized	938	Alcoholic cardiomyopathy	3	Rate	1990	2021	-0.420578948	0.03115793959889344	-0.684808732
1	Deaths	298	American Samoa	2	Female	27	Age-standardized	938	Alcoholic cardiomyopathy	3	Rate	1990	2021	-0.721224817	0.3391741318395719	-0.873029787
1	Deaths	298	American Samoa	3	Both	27	Age-standardized	938	Alcoholic cardiomyopathy	3	Rate	1990	2021	-0.55924387	-0.088718201	-0.73940048
1	Deaths	305	Bermuda	1	Male	22	All ages	938	Alcoholic cardiomyopathy	1	Number	1990	2021	13.273769813461264	23.689121695912416	6.961779164493275
1	Deaths	305	Bermuda	2	Female	22	All ages	938	Alcoholic cardiomyopathy	1	Number	1990	2021	3.4715461020499867	5.466205826918727	1.65145903138519
1	Deaths	305	Bermuda	3	Both	22	All ages	938	Alcoholic cardiomyopathy	1	Number	1990	2021	10.839509413968331	17.506597641647208	6.245345325798009
1	Deaths	305	Bermuda	1	Male	22	All ages	938	Alcoholic cardiomyopathy	2	Percent	1990	2021	8.623069403023093	15.15890452179392	4.590564564901565
1	Deaths	305	Bermuda	2	Female	22	All ages	938	Alcoholic cardiomyopathy	2	Percent	1990	2021	1.9649328374578914	3.148702150375561	0.8293551211354847
1	Deaths	305	Bermuda	3	Both	22	All ages	938	Alcoholic cardiomyopathy	2	Percent	1990	2021	6.928460422445565	11.194838747878805	4.021266273838776
1	Deaths	305	Bermuda	1	Male	22	All ages	938	Alcoholic cardiomyopathy	3	Rate	1990	2021	12.415256866464334	22.20416496038104	6.482908439858097
1	Deaths	305	Bermuda	2	Female	22	All ages	938	Alcoholic cardiomyopathy	3	Rate	1990	2021	3.1567500043284067	5.010986018171738	1.4647967590302131
1	Deaths	305	Bermuda	3	Both	22	All ages	938	Alcoholic cardiomyopathy	3	Rate	1990	2021	10.064692572461356	16.29546439022854	5.771185849701908
1	Deaths	305	Bermuda	1	Male	27	Age-standardized	938	Alcoholic cardiomyopathy	3	Rate	1990	2021	6.124280305342106	11.286306963797859	2.970051856071803
1	Deaths	305	Bermuda	2	Female	27	Age-standardized	938	Alcoholic cardiomyopathy	3	Rate	1990	2021	1.3171564677399077	2.304293399691818	0.3699440949794628
1	Deaths	305	Bermuda	3	Both	27	Age-standardized	938	Alcoholic cardiomyopathy	3	Rate	1990	2021	5.068784147993573	8.504381871692733	2.6929711315223135
1	Deaths	209	Guinea-Bissau	1	Male	22	All ages	938	Alcoholic cardiomyopathy	1	Number	1990	2021	-0.183560891	1.0129894853513353	-0.676803184
1	Deaths	209	Guinea-Bissau	2	Female	22	All ages	938	Alcoholic cardiomyopathy	1	Number	1990	2021	0.11738931607557128	2.9923178363030534	-0.713743936
1	Deaths	209	Guinea-Bissau	3	Both	22	All ages	938	Alcoholic cardiomyopathy	1	Number	1990	2021	-0.175551593	1.013574262773536	-0.66297727
1	Deaths	209	Guinea-Bissau	1	Male	22	All ages	938	Alcoholic cardiomyopathy	2	Percent	1990	2021	-0.248752835	0.7403761357900096	-0.681558735
1	Deaths	209	Guinea-Bissau	2	Female	22	All ages	938	Alcoholic cardiomyopathy	2	Percent	1990	2021	0.009417471445135746	2.4917965640548894	-0.732980683
1	Deaths	209	Guinea-Bissau	3	Both	22	All ages	938	Alcoholic cardiomyopathy	2	Percent	1990	2021	-0.246728671	0.7076463679429322	-0.673825792
1	Deaths	209	Guinea-Bissau	1	Male	22	All ages	938	Alcoholic cardiomyopathy	3	Rate	1990	2021	-0.60458368	-0.025072555	-0.8434699
1	Deaths	209	Guinea-Bissau	2	Female	22	All ages	938	Alcoholic cardiomyopathy	3	Rate	1990	2021	-0.450877091	0.9619600364191251	-0.859324087
1	Deaths	209	Guinea-Bissau	3	Both	22	All ages	938	Alcoholic cardiomyopathy	3	Rate	1990	2021	-0.597701339	-0.017454309	-0.835546055
1	Deaths	209	Guinea-Bissau	1	Male	27	Age-standardized	938	Alcoholic cardiomyopathy	3	Rate	1990	2021	-0.599666706	0.0020222301771574795	-0.846706073
1	Deaths	209	Guinea-Bissau	2	Female	27	Age-standardized	938	Alcoholic cardiomyopathy	3	Rate	1990	2021	-0.409038212	1.1670561506494215	-0.865111148
1	Deaths	209	Guinea-Bissau	3	Both	27	Age-standardized	938	Alcoholic cardiomyopathy	3	Rate	1990	2021	-0.571319823	0.06603452763137412	-0.824424868
1	Deaths	320	Cook Islands	1	Male	22	All ages	938	Alcoholic cardiomyopathy	1	Number	1990	2021	0.04005114136850192	0.8929505395243338	-0.457572301
1	Deaths	320	Cook Islands	2	Female	22	All ages	938	Alcoholic cardiomyopathy	1	Number	1990	2021	-0.760184572	0.0844023574615528	-0.889815078
1	Deaths	320	Cook Islands	3	Both	22	All ages	938	Alcoholic cardiomyopathy	1	Number	1990	2021	-0.40410199	0.2860485707925811	-0.763476153
1	Deaths	320	Cook Islands	1	Male	22	All ages	938	Alcoholic cardiomyopathy	2	Percent	1990	2021	-0.160283721	0.4816165699668836	-0.540962829
1	Deaths	320	Cook Islands	2	Female	22	All ages	938	Alcoholic cardiomyopathy	2	Percent	1990	2021	-0.810427496	-0.118759914	-0.909849398
1	Deaths	320	Cook Islands	3	Both	22	All ages	938	Alcoholic cardiomyopathy	2	Percent	1990	2021	-0.523906473	-0.014721738	-0.804862054
1	Deaths	320	Cook Islands	1	Male	22	All ages	938	Alcoholic cardiomyopathy	3	Rate	1990	2021	0.1881406716183527	1.1624816664413338	-0.380337769
1	Deaths	320	Cook Islands	2	Female	22	All ages	938	Alcoholic cardiomyopathy	3	Rate	1990	2021	-0.761540163	0.07827261891029302	-0.890437914
1	Deaths	320	Cook Islands	3	Both	22	All ages	938	Alcoholic cardiomyopathy	3	Rate	1990	2021	-0.364633289	0.37122869610156833	-0.747810235
1	Deaths	320	Cook Islands	1	Male	27	Age-standardized	938	Alcoholic cardiomyopathy	3	Rate	1990	2021	-0.412782177	0.04802762756394052	-0.684600619
1	Deaths	320	Cook Islands	2	Female	27	Age-standardized	938	Alcoholic cardiomyopathy	3	Rate	1990	2021	-0.86143055	-0.309055818	-0.935608465
1	Deaths	320	Cook Islands	3	Both	27	Age-standardized	938	Alcoholic cardiomyopathy	3	Rate	1990	2021	-0.666055223	-0.284638024	-0.859385853
1	Deaths	349	Greenland	1	Male	22	All ages	938	Alcoholic cardiomyopathy	1	Number	1990	2021	0.6656735048446798	1.7878218050723562	-0.181876915
1	Deaths	349	Greenland	2	Female	22	All ages	938	Alcoholic cardiomyopathy	1	Number	1990	2021	-0.009192833	0.7126213447970594	-0.457541358
1	Deaths	349	Greenland	3	Both	22	All ages	938	Alcoholic cardiomyopathy	1	Number	1990	2021	0.6323849593647026	1.6980509148066145	-0.191567638
1	Deaths	349	Greenland	1	Male	22	All ages	938	Alcoholic cardiomyopathy	2	Percent	1990	2021	0.61337715891105	1.6383403090299782	-0.196963851
1	Deaths	349	Greenland	2	Female	22	All ages	938	Alcoholic cardiomyopathy	2	Percent	1990	2021	0.12414743224005945	0.938399135880881	-0.367484392
1	Deaths	349	Greenland	3	Both	22	All ages	938	Alcoholic cardiomyopathy	2	Percent	1990	2021	0.683932859351976	1.747822854706134	-0.146067962
1	Deaths	349	Greenland	1	Male	22	All ages	938	Alcoholic cardiomyopathy	3	Rate	1990	2021	0.6993984634934216	1.8442669456252154	-0.165312344
1	Deaths	349	Greenland	2	Female	22	All ages	938	Alcoholic cardiomyopathy	3	Rate	1990	2021	-0.051565526	0.6393796667694654	-0.480740054
1	Deaths	349	Greenland	3	Both	22	All ages	938	Alcoholic cardiomyopathy	3	Rate	1990	2021	0.6165825407241197	1.6719322411293203	-0.199393725
1	Deaths	349	Greenland	1	Male	27	Age-standardized	938	Alcoholic cardiomyopathy	3	Rate	1990	2021	-0.039781932	0.6061296162602773	-0.544015984
1	Deaths	349	Greenland	2	Female	27	Age-standardized	938	Alcoholic cardiomyopathy	3	Rate	1990	2021	-0.364017629	0.10412467986882679	-0.65051978
1	Deaths	349	Greenland	3	Both	27	Age-standardized	938	Alcoholic cardiomyopathy	3	Rate	1990	2021	-0.024635629	0.5798266576494822	-0.524860054
1	Deaths	5	East Asia	1	Male	22	All ages	938	Alcoholic cardiomyopathy	1	Number	1990	2021	2.912201778507779	6.577158994144771	0.34753679959874134
1	Deaths	5	East Asia	2	Female	22	All ages	938	Alcoholic cardiomyopathy	1	Number	1990	2021	0.841390659310194	2.830370197061766	-0.406604589
1	Deaths	5	East Asia	3	Both	22	All ages	938	Alcoholic cardiomyopathy	1	Number	1990	2021	2.4897998233138416	5.381092152255278	0.24647451738626935
1	Deaths	5	East Asia	1	Male	22	All ages	938	Alcoholic cardiomyopathy	2	Percent	1990	2021	1.6760805157131686	3.8705988818545936	-0.065697335
1	Deaths	5	East Asia	2	Female	22	All ages	938	Alcoholic cardiomyopathy	2	Percent	1990	2021	0.4162020648473183	1.8197971693281114	-0.542831051
1	Deaths	5	East Asia	3	Both	22	All ages	938	Alcoholic cardiomyopathy	2	Percent	1990	2021	1.5115850042635064	3.366932799385509	-0.101512866
1	Deaths	5	East Asia	1	Male	22	All ages	938	Alcoholic cardiomyopathy	3	Rate	1990	2021	2.2582567502607698	5.310597161961366	0.12228896209747975
1	Deaths	5	East Asia	2	Female	22	All ages	938	Alcoholic cardiomyopathy	3	Rate	1990	2021	0.5101793237351278	2.141400682471629	-0.513338749
1	Deaths	5	East Asia	3	Both	22	All ages	938	Alcoholic cardiomyopathy	3	Rate	1990	2021	1.8847729687298242	4.274801731842644	0.030373137721109462
1	Deaths	5	East Asia	1	Male	27	Age-standardized	938	Alcoholic cardiomyopathy	3	Rate	1990	2021	0.9001748362221724	2.6482945305653	-0.328349574
1	Deaths	5	East Asia	2	Female	27	Age-standardized	938	Alcoholic cardiomyopathy	3	Rate	1990	2021	-0.308103767	0.41688347019623107	-0.779258873
1	Deaths	5	East Asia	3	Both	27	Age-standardized	938	Alcoholic cardiomyopathy	3	Rate	1990	2021	0.561603663806547	1.8149193864178719	-0.450306429
1	Deaths	422	United States Virgin Islands	1	Male	22	All ages	938	Alcoholic cardiomyopathy	1	Number	1990	2021	0.9040679638485571	3.129061796460621	-0.194438282
1	Deaths	422	United States Virgin Islands	2	Female	22	All ages	938	Alcoholic cardiomyopathy	1	Number	1990	2021	-0.224087493	0.6056303840471597	-0.607342677
1	Deaths	422	United States Virgin Islands	3	Both	22	All ages	938	Alcoholic cardiomyopathy	1	Number	1990	2021	0.6097501375267353	2.0899312630111138	-0.296872459
1	Deaths	422	United States Virgin Islands	1	Male	22	All ages	938	Alcoholic cardiomyopathy	2	Percent	1990	2021	0.2028337404901326	1.5770720495437731	-0.467214672
1	Deaths	422	United States Virgin Islands	2	Female	22	All ages	938	Alcoholic cardiomyopathy	2	Percent	1990	2021	-0.405753642	0.19529170321038422	-0.705310158
1	Deaths	422	United States Virgin Islands	3	Both	22	All ages	938	Alcoholic cardiomyopathy	2	Percent	1990	2021	0.10141374815231602	1.1311703048601396	-0.503537701
1	Deaths	422	United States Virgin Islands	1	Male	22	All ages	938	Alcoholic cardiomyopathy	3	Rate	1990	2021	1.3467672086579114	4.089076130912004	-0.007143726
1	Deaths	422	United States Virgin Islands	2	Female	22	All ages	938	Alcoholic cardiomyopathy	3	Rate	1990	2021	-0.040407198	0.9857282164582665	-0.514389655
1	Deaths	422	United States Virgin Islands	3	Both	22	All ages	938	Alcoholic cardiomyopathy	3	Rate	1990	2021	0.9875217941957496	2.815067683259877	-0.131864456
1	Deaths	422	United States Virgin Islands	1	Male	27	Age-standardized	938	Alcoholic cardiomyopathy	3	Rate	1990	2021	0.23046087472541268	1.5821579777093655	-0.451333394
1	Deaths	422	United States Virgin Islands	2	Female	27	Age-standardized	938	Alcoholic cardiomyopathy	3	Rate	1990	2021	-0.499954866	0.0565560452266444	-0.745349321
1	Deaths	422	United States Virgin Islands	3	Both	27	Age-standardized	938	Alcoholic cardiomyopathy	3	Rate	1990	2021	0.048933930488495134	0.9857192340606732	-0.534532972
1	Deaths	57	Belarus	1	Male	22	All ages	938	Alcoholic cardiomyopathy	1	Number	1990	2021	-0.097228813	0.3406158745001626	-0.398556678
1	Deaths	57	Belarus	2	Female	22	All ages	938	Alcoholic cardiomyopathy	1	Number	1990	2021	-0.280678598	-0.03384213	-0.519379033
1	Deaths	57	Belarus	3	Both	22	All ages	938	Alcoholic cardiomyopathy	1	Number	1990	2021	-0.148717249	0.19008790352721927	-0.399369221
1	Deaths	57	Belarus	1	Male	22	All ages	938	Alcoholic cardiomyopathy	2	Percent	1990	2021	-0.39799823	-0.113824291	-0.569734835
1	Deaths	57	Belarus	2	Female	22	All ages	938	Alcoholic cardiomyopathy	2	Percent	1990	2021	-0.507861313	-0.367082164	-0.662778133
1	Deaths	57	Belarus	3	Both	22	All ages	938	Alcoholic cardiomyopathy	2	Percent	1990	2021	-0.424858272	-0.220056636	-0.564607
1	Deaths	57	Belarus	1	Male	22	All ages	938	Alcoholic cardiomyopathy	3	Rate	1990	2021	0.01907077000129522	0.5133208401586007	-0.321075686
1	Deaths	57	Belarus	2	Female	22	All ages	938	Alcoholic cardiomyopathy	3	Rate	1990	2021	-0.199777643	0.07482013653134185	-0.465324344
1	Deaths	57	Belarus	3	Both	22	All ages	938	Alcoholic cardiomyopathy	3	Rate	1990	2021	-0.046492029	0.33299811378060246	-0.327243229
1	Deaths	57	Belarus	1	Male	27	Age-standardized	938	Alcoholic cardiomyopathy	3	Rate	1990	2021	-0.200151583	0.19158817598767766	-0.466053946
1	Deaths	57	Belarus	2	Female	27	Age-standardized	938	Alcoholic cardiomyopathy	3	Rate	1990	2021	-0.299059683	-0.060532575	-0.527615583
1	Deaths	57	Belarus	3	Both	27	Age-standardized	938	Alcoholic cardiomyopathy	3	Rate	1990	2021	-0.199508251	0.11640653221505394	-0.432291193
1	Deaths	6	China	1	Male	22	All ages	938	Alcoholic cardiomyopathy	1	Number	1990	2021	3.2794005105633026	8.202681865547179	0.2701219289697903
1	Deaths	6	China	2	Female	22	All ages	938	Alcoholic cardiomyopathy	1	Number	1990	2021	1.211335460804304	4.797021610267408	-0.385548617
1	Deaths	6	China	3	Both	22	All ages	938	Alcoholic cardiomyopathy	1	Number	1990	2021	2.9044463531651163	6.943598514089867	0.24530052880109204
1	Deaths	6	China	1	Male	22	All ages	938	Alcoholic cardiomyopathy	2	Percent	1990	2021	1.9415005125721958	4.901008970461794	-0.090854592
1	Deaths	6	China	2	Female	22	All ages	938	Alcoholic cardiomyopathy	2	Percent	1990	2021	0.7197445631190759	3.2297883511885606	-0.534127233
1	Deaths	6	China	3	Both	22	All ages	938	Alcoholic cardiomyopathy	2	Percent	1990	2021	1.8306722140901532	4.381518620071013	-0.090572474
1	Deaths	6	China	1	Male	22	All ages	938	Alcoholic cardiomyopathy	3	Rate	1990	2021	2.5666738932356594	6.669991410380952	0.05858535888391728
1	Deaths	6	China	2	Female	22	All ages	938	Alcoholic cardiomyopathy	3	Rate	1990	2021	0.8133318748136911	3.7536541837294495	-0.496139641
1	Deaths	6	China	3	Both	22	All ages	938	Alcoholic cardiomyopathy	3	Rate	1990	2021	2.228556188819585	5.568499557785669	0.029729279272043368
1	Deaths	6	China	1	Male	27	Age-standardized	938	Alcoholic cardiomyopathy	3	Rate	1990	2021	1.1022978027511503	3.492026893491072	-0.361706476
1	Deaths	6	China	2	Female	27	Age-standardized	938	Alcoholic cardiomyopathy	3	Rate	1990	2021	-0.123566943	1.3186041982739445	-0.747195236
1	Deaths	6	China	3	Both	27	Age-standardized	938	Alcoholic cardiomyopathy	3	Rate	1990	2021	0.802524762714653	2.6172562108823842	-0.431990437
1	Deaths	58	Estonia	1	Male	22	All ages	938	Alcoholic cardiomyopathy	1	Number	1990	2021	-0.215116165	0.023779841628269946	-0.402322699
1	Deaths	58	Estonia	2	Female	22	All ages	938	Alcoholic cardiomyopathy	1	Number	1990	2021	-0.609206363	-0.493888852	-0.689724985
1	Deaths	58	Estonia	3	Both	22	All ages	938	Alcoholic cardiomyopathy	1	Number	1990	2021	-0.292328042	-0.117948447	-0.438589942
1	Deaths	58	Estonia	1	Male	22	All ages	938	Alcoholic cardiomyopathy	2	Percent	1990	2021	-0.170024314	0.07876714994827848	-0.360822319
1	Deaths	58	Estonia	2	Female	22	All ages	938	Alcoholic cardiomyopathy	2	Percent	1990	2021	-0.601289932	-0.487383126	-0.684583458
1	Deaths	58	Estonia	3	Both	22	All ages	938	Alcoholic cardiomyopathy	2	Percent	1990	2021	-0.265678623	-0.091696356	-0.414322877
1	Deaths	58	Estonia	1	Male	22	All ages	938	Alcoholic cardiomyopathy	3	Rate	1990	2021	-0.069399847	0.21384800446086627	-0.291361902
1	Deaths	58	Estonia	2	Female	22	All ages	938	Alcoholic cardiomyopathy	3	Rate	1990	2021	-0.528579886	-0.389470675	-0.625710684
1	Deaths	58	Estonia	3	Both	22	All ages	938	Alcoholic cardiomyopathy	3	Rate	1990	2021	-0.153225416	0.05543087819327945	-0.328237098
1	Deaths	58	Estonia	1	Male	27	Age-standardized	938	Alcoholic cardiomyopathy	3	Rate	1990	2021	-0.319183959	-0.116472684	-0.475578752
1	Deaths	58	Estonia	2	Female	27	Age-standardized	938	Alcoholic cardiomyopathy	3	Rate	1990	2021	-0.667989964	-0.574809785	-0.737111505
1	Deaths	58	Estonia	3	Both	27	Age-standardized	938	Alcoholic cardiomyopathy	3	Rate	1990	2021	-0.381030957	-0.21881837	-0.508361191
1	Deaths	435	South Sudan	1	Male	22	All ages	938	Alcoholic cardiomyopathy	1	Number	1990	2021	0.23261033512104695	1.247483613099414	-0.535493875
1	Deaths	435	South Sudan	2	Female	22	All ages	938	Alcoholic cardiomyopathy	1	Number	1990	2021	0.5689705385934015	2.6435135544057493	-0.275165495
1	Deaths	435	South Sudan	3	Both	22	All ages	938	Alcoholic cardiomyopathy	1	Number	1990	2021	0.25164718908508443	1.2256502071651678	-0.46405692
1	Deaths	435	South Sudan	1	Male	22	All ages	938	Alcoholic cardiomyopathy	2	Percent	1990	2021	-0.032172368	0.6747054179296764	-0.62303739
1	Deaths	435	South Sudan	2	Female	22	All ages	938	Alcoholic cardiomyopathy	2	Percent	1990	2021	0.18604888238550563	1.7032989307565973	-0.428490758
1	Deaths	435	South Sudan	3	Both	22	All ages	938	Alcoholic cardiomyopathy	2	Percent	1990	2021	-0.03073824	0.6409946900278718	-0.571301099
1	Deaths	435	South Sudan	1	Male	22	All ages	938	Alcoholic cardiomyopathy	3	Rate	1990	2021	-0.209746352	0.44091126981492434	-0.702194887
1	Deaths	435	South Sudan	2	Female	22	All ages	938	Alcoholic cardiomyopathy	3	Rate	1990	2021	-0.099479337	1.0912178796771872	-0.583976606
1	Deaths	435	South Sudan	3	Both	22	All ages	938	Alcoholic cardiomyopathy	3	Rate	1990	2021	-0.239449415	0.3523935349010885	-0.674339681
1	Deaths	435	South Sudan	1	Male	27	Age-standardized	938	Alcoholic cardiomyopathy	3	Rate	1990	2021	-0.254077839	0.3595593647810786	-0.706747809
1	Deaths	435	South Sudan	2	Female	27	Age-standardized	938	Alcoholic cardiomyopathy	3	Rate	1990	2021	-0.1477895	0.9097410959131871	-0.611515918
1	Deaths	435	South Sudan	3	Both	27	Age-standardized	938	Alcoholic cardiomyopathy	3	Rate	1990	2021	-0.325712615	0.19049765782504624	-0.694402555
1	Deaths	7	Democratic People's Republic of Korea	1	Male	22	All ages	938	Alcoholic cardiomyopathy	1	Number	1990	2021	1.1956218812560893	3.1499726033748696	0.12080820901420099
1	Deaths	7	Democratic People's Republic of Korea	2	Female	22	All ages	938	Alcoholic cardiomyopathy	1	Number	1990	2021	1.085110435907082	2.861729618869628	0.011409297933731709
1	Deaths	7	Democratic People's Republic of Korea	3	Both	22	All ages	938	Alcoholic cardiomyopathy	1	Number	1990	2021	1.1663309815003164	2.717893506754207	0.17889461633179404
1	Deaths	7	Democratic People's Republic of Korea	1	Male	22	All ages	938	Alcoholic cardiomyopathy	2	Percent	1990	2021	0.31015938157356926	1.4063405577559527	-0.24866547
1	Deaths	7	Democratic People's Republic of Korea	2	Female	22	All ages	938	Alcoholic cardiomyopathy	2	Percent	1990	2021	0.2522527858547101	1.2326107281958878	-0.328496321
1	Deaths	7	Democratic People's Republic of Korea	3	Both	22	All ages	938	Alcoholic cardiomyopathy	2	Percent	1990	2021	0.29504325307910007	1.0289366760718508	-0.209241831
1	Deaths	7	Democratic People's Republic of Korea	1	Male	22	All ages	938	Alcoholic cardiomyopathy	3	Rate	1990	2021	0.6209939214853396	2.063861050862212	-0.172524509
1	Deaths	7	Democratic People's Republic of Korea	2	Female	22	All ages	938	Alcoholic cardiomyopathy	3	Rate	1990	2021	0.7131352475602054	2.1728128221442633	-0.169021991
1	Deaths	7	Democratic People's Republic of Korea	3	Both	22	All ages	938	Alcoholic cardiomyopathy	3	Rate	1990	2021	0.6901878240810921	1.900728646734348	-0.0802175
1	Deaths	7	Democratic People's Republic of Korea	1	Male	27	Age-standardized	938	Alcoholic cardiomyopathy	3	Rate	1990	2021	0.1311894085366549	1.1554679490656399	-0.394954002
1	Deaths	7	Democratic People's Republic of Korea	2	Female	27	Age-standardized	938	Alcoholic cardiomyopathy	3	Rate	1990	2021	0.04473645044902524	0.9679394631680892	-0.495244221
1	Deaths	7	Democratic People's Republic of Korea	3	Both	27	Age-standardized	938	Alcoholic cardiomyopathy	3	Rate	1990	2021	0.17080841638094466	0.9578545292025881	-0.375776535
1	Deaths	59	Latvia	1	Male	22	All ages	938	Alcoholic cardiomyopathy	1	Number	1990	2021	0.7960492245995185	1.2409350292120762	0.443953543209503
1	Deaths	59	Latvia	2	Female	22	All ages	938	Alcoholic cardiomyopathy	1	Number	1990	2021	0.014010859755938949	0.3223988880647624	-0.229706666
1	Deaths	59	Latvia	3	Both	22	All ages	938	Alcoholic cardiomyopathy	1	Number	1990	2021	0.5919285978885833	0.9071859157160785	0.32917632042318506
1	Deaths	59	Latvia	1	Male	22	All ages	938	Alcoholic cardiomyopathy	2	Percent	1990	2021	0.8614647295256609	1.3548637419677598	0.4935639979758036
1	Deaths	59	Latvia	2	Female	22	All ages	938	Alcoholic cardiomyopathy	2	Percent	1990	2021	-0.026421726	0.2643808968443406	-0.259498372
1	Deaths	59	Latvia	3	Both	22	All ages	938	Alcoholic cardiomyopathy	2	Percent	1990	2021	0.5853027084403531	0.9201132235717312	0.31918226180955284
1	Deaths	59	Latvia	1	Male	22	All ages	938	Alcoholic cardiomyopathy	3	Rate	1990	2021	1.576107916037714	2.2142161745965807	1.071090314288089
1	Deaths	59	Latvia	2	Female	22	All ages	938	Alcoholic cardiomyopathy	3	Rate	1990	2021	0.4297445466368673	0.8645683924374539	0.08610542289290163
1	Deaths	59	Latvia	3	Both	22	All ages	938	Alcoholic cardiomyopathy	3	Rate	1990	2021	1.2624404542726377	1.7104824772028255	0.8890183153787006
1	Deaths	59	Latvia	1	Male	27	Age-standardized	938	Alcoholic cardiomyopathy	3	Rate	1990	2021	1.06294637367238	1.5683795189128302	0.6659827771404828
1	Deaths	59	Latvia	2	Female	27	Age-standardized	938	Alcoholic cardiomyopathy	3	Rate	1990	2021	0.12983356646721483	0.4789508522039114	-0.130964087
1	Deaths	59	Latvia	3	Both	27	Age-standardized	938	Alcoholic cardiomyopathy	3	Rate	1990	2021	0.8946947846067306	1.2712560734617984	0.5836330271830722
1	Deaths	8	Taiwan (Province of China)	1	Male	22	All ages	938	Alcoholic cardiomyopathy	1	Number	1990	2021	0.5685546860128163	0.8237050283281171	0.3395446564077123
1	Deaths	8	Taiwan (Province of China)	2	Female	22	All ages	938	Alcoholic cardiomyopathy	1	Number	1990	2021	-0.552650814	-0.452410951	-0.642765837
1	Deaths	8	Taiwan (Province of China)	3	Both	22	All ages	938	Alcoholic cardiomyopathy	1	Number	1990	2021	0.1949214681887407	0.36688573839458316	0.04855014699689304
1	Deaths	8	Taiwan (Province of China)	1	Male	22	All ages	938	Alcoholic cardiomyopathy	2	Percent	1990	2021	-0.074885026	0.0755298993900362	-0.212504335
1	Deaths	8	Taiwan (Province of China)	2	Female	22	All ages	938	Alcoholic cardiomyopathy	2	Percent	1990	2021	-0.764906923	-0.712778697	-0.812153744
1	Deaths	8	Taiwan (Province of China)	3	Both	22	All ages	938	Alcoholic cardiomyopathy	2	Percent	1990	2021	-0.327071173	-0.228092387	-0.413230523
1	Deaths	8	Taiwan (Province of China)	1	Male	22	All ages	938	Alcoholic cardiomyopathy	3	Rate	1990	2021	0.4133912515040428	0.6433017958175514	0.20703518675419777
1	Deaths	8	Taiwan (Province of China)	2	Female	22	All ages	938	Alcoholic cardiomyopathy	3	Rate	1990	2021	-0.630904813	-0.548199731	-0.705256175
1	Deaths	8	Taiwan (Province of China)	3	Both	22	All ages	938	Alcoholic cardiomyopathy	3	Rate	1990	2021	0.030832518525677748	0.17918231930498724	-0.095438807
1	Deaths	8	Taiwan (Province of China)	1	Male	27	Age-standardized	938	Alcoholic cardiomyopathy	3	Rate	1990	2021	-0.176477346	-0.044225718	-0.291827905
1	Deaths	8	Taiwan (Province of China)	2	Female	27	Age-standardized	938	Alcoholic cardiomyopathy	3	Rate	1990	2021	-0.858774988	-0.82808911	-0.886599142
1	Deaths	8	Taiwan (Province of China)	3	Both	27	Age-standardized	938	Alcoholic cardiomyopathy	3	Rate	1990	2021	-0.479552696	-0.402930306	-0.546599378
1	Deaths	124	Central Latin America	1	Male	22	All ages	938	Alcoholic cardiomyopathy	1	Number	1990	2021	1.409530253606456	1.814577886670916	1.025670785808189
1	Deaths	124	Central Latin America	2	Female	22	All ages	938	Alcoholic cardiomyopathy	1	Number	1990	2021	0.5701014120270066	0.9176685108881806	0.08001946494069524
1	Deaths	124	Central Latin America	3	Both	22	All ages	938	Alcoholic cardiomyopathy	1	Number	1990	2021	1.3095368539135213	1.6575173895206892	0.9695628427434498
1	Deaths	124	Central Latin America	1	Male	22	All ages	938	Alcoholic cardiomyopathy	2	Percent	1990	2021	0.011913798713508431	0.17526071043209415	-0.149023701
1	Deaths	124	Central Latin America	2	Female	22	All ages	938	Alcoholic cardiomyopathy	2	Percent	1990	2021	-0.336955111	-0.182299177	-0.538802726
1	Deaths	124	Central Latin America	3	Both	22	All ages	938	Alcoholic cardiomyopathy	2	Percent	1990	2021	-0.027816289	0.11453297514523073	-0.164022218
1	Deaths	124	Central Latin America	1	Male	22	All ages	938	Alcoholic cardiomyopathy	3	Rate	1990	2021	0.585981432196854	0.8525885952461697	0.33332057118885916
1	Deaths	124	Central Latin America	2	Female	22	All ages	938	Alcoholic cardiomyopathy	3	Rate	1990	2021	0.007778051689227333	0.23086586693384292	-0.306783687
1	Deaths	124	Central Latin America	3	Both	22	All ages	938	Alcoholic cardiomyopathy	3	Rate	1990	2021	0.5008040825276513	0.7269319347827213	0.27987910224307594
1	Deaths	124	Central Latin America	1	Male	27	Age-standardized	938	Alcoholic cardiomyopathy	3	Rate	1990	2021	-0.100695721	0.046787532316276075	-0.24581733
1	Deaths	124	Central Latin America	2	Female	27	Age-standardized	938	Alcoholic cardiomyopathy	3	Rate	1990	2021	-0.451511787	-0.333148763	-0.624545161
1	Deaths	124	Central Latin America	3	Both	27	Age-standardized	938	Alcoholic cardiomyopathy	3	Rate	1990	2021	-0.167577187	-0.043983692	-0.291047017
1	Deaths	60	Lithuania	1	Male	22	All ages	938	Alcoholic cardiomyopathy	1	Number	1990	2021	0.2703962036868537	0.7281419721091987	-0.027477832
1	Deaths	60	Lithuania	2	Female	22	All ages	938	Alcoholic cardiomyopathy	1	Number	1990	2021	-0.094375466	0.1432342760244027	-0.306033159
1	Deaths	60	Lithuania	3	Both	22	All ages	938	Alcoholic cardiomyopathy	1	Number	1990	2021	0.1668691748077883	0.496208322158817	-0.061888065
1	Deaths	60	Lithuania	1	Male	22	All ages	938	Alcoholic cardiomyopathy	2	Percent	1990	2021	0.14742613077781472	0.5733192826554305	-0.115124969
1	Deaths	60	Lithuania	2	Female	22	All ages	938	Alcoholic cardiomyopathy	2	Percent	1990	2021	-0.309271649	-0.129266748	-0.464976478
1	Deaths	60	Lithuania	3	Both	22	All ages	938	Alcoholic cardiomyopathy	2	Percent	1990	2021	-0.031361391	0.24862523186890692	-0.223559357
1	Deaths	60	Lithuania	1	Male	22	All ages	938	Alcoholic cardiomyopathy	3	Rate	1990	2021	0.7557299291432786	1.388349849783327	0.3440580754103192
1	Deaths	60	Lithuania	2	Female	22	All ages	938	Alcoholic cardiomyopathy	3	Rate	1990	2021	0.19234853578466096	0.5051863819344883	-0.086320748
1	Deaths	60	Lithuania	3	Both	22	All ages	938	Alcoholic cardiomyopathy	3	Rate	1990	2021	0.5714801234458832	1.015017355475347	0.26340149436220606
1	Deaths	60	Lithuania	1	Male	27	Age-standardized	938	Alcoholic cardiomyopathy	3	Rate	1990	2021	0.2502591499636498	0.6922665148140889	-0.03926719
1	Deaths	60	Lithuania	2	Female	27	Age-standardized	938	Alcoholic cardiomyopathy	3	Rate	1990	2021	-0.161481353	0.06122535872800752	-0.357439233
1	Deaths	60	Lithuania	3	Both	27	Age-standardized	938	Alcoholic cardiomyopathy	3	Rate	1990	2021	0.14844325405944708	0.4721420592351489	-0.084397437
1	Deaths	191	Zambia	1	Male	22	All ages	938	Alcoholic cardiomyopathy	1	Number	1990	2021	4.76901115839902	11.005456558252092	-0.165016047
1	Deaths	191	Zambia	2	Female	22	All ages	938	Alcoholic cardiomyopathy	1	Number	1990	2021	1.8845210665762036	6.911591319186837	0.038753919794951165
1	Deaths	191	Zambia	3	Both	22	All ages	938	Alcoholic cardiomyopathy	1	Number	1990	2021	4.4466297011807345	10.335239747061722	0.14518256605002813
1	Deaths	191	Zambia	1	Male	22	All ages	938	Alcoholic cardiomyopathy	2	Percent	1990	2021	2.4962126089927033	6.168564149790588	-0.474420125
1	Deaths	191	Zambia	2	Female	22	All ages	938	Alcoholic cardiomyopathy	2	Percent	1990	2021	1.0616895710953667	4.578435734073596	-0.208150625
1	Deaths	191	Zambia	3	Both	22	All ages	938	Alcoholic cardiomyopathy	2	Percent	1990	2021	2.5829274781648355	6.652568927701255	-0.230283712
1	Deaths	191	Zambia	1	Male	22	All ages	938	Alcoholic cardiomyopathy	3	Rate	1990	2021	1.3282109276710798	3.845065191095903	-0.66302392
1	Deaths	191	Zambia	2	Female	22	All ages	938	Alcoholic cardiomyopathy	3	Rate	1990	2021	0.18186739327364476	2.241595950676237	-0.57439403
1	Deaths	191	Zambia	3	Both	22	All ages	938	Alcoholic cardiomyopathy	3	Rate	1990	2021	1.2150317310162235	3.609807733574222	-0.534277918
1	Deaths	191	Zambia	1	Male	27	Age-standardized	938	Alcoholic cardiomyopathy	3	Rate	1990	2021	1.02495891105967	3.0320070864998194	-0.663804117
1	Deaths	191	Zambia	2	Female	27	Age-standardized	938	Alcoholic cardiomyopathy	3	Rate	1990	2021	0.048080313230982316	1.8204311186971622	-0.548351225
1	Deaths	191	Zambia	3	Both	27	Age-standardized	938	Alcoholic cardiomyopathy	3	Rate	1990	2021	0.8960142869934138	2.811056509795258	-0.569644295
1	Deaths	125	Colombia	1	Male	22	All ages	938	Alcoholic cardiomyopathy	1	Number	1990	2021	3.671456784602332	4.918167884988809	2.549609658064562
1	Deaths	125	Colombia	2	Female	22	All ages	938	Alcoholic cardiomyopathy	1	Number	1990	2021	0.4603721674643288	0.8224180640063243	0.11829990131363831
1	Deaths	125	Colombia	3	Both	22	All ages	938	Alcoholic cardiomyopathy	1	Number	1990	2021	2.6337679805210312	3.546843567417014	1.8390942190746902
1	Deaths	125	Colombia	1	Male	22	All ages	938	Alcoholic cardiomyopathy	2	Percent	1990	2021	1.3576145622930298	1.8600463656253543	0.8922489564609276
1	Deaths	125	Colombia	2	Female	22	All ages	938	Alcoholic cardiomyopathy	2	Percent	1990	2021	-0.364723056	-0.232052472	-0.495026707
1	Deaths	125	Colombia	3	Both	22	All ages	938	Alcoholic cardiomyopathy	2	Percent	1990	2021	0.7231012927733638	1.0628484706041872	0.4256983040436239
1	Deaths	125	Colombia	1	Male	22	All ages	938	Alcoholic cardiomyopathy	3	Rate	1990	2021	2.1190319068498242	2.9514342772509203	1.3699985445349956
1	Deaths	125	Colombia	2	Female	22	All ages	938	Alcoholic cardiomyopathy	3	Rate	1990	2021	-0.040419514	0.19747339146088544	-0.265188157
1	Deaths	125	Colombia	3	Both	22	All ages	938	Alcoholic cardiomyopathy	3	Rate	1990	2021	1.4065507274084192	2.011257117470323	0.8802588097866301
1	Deaths	125	Colombia	1	Male	27	Age-standardized	938	Alcoholic cardiomyopathy	3	Rate	1990	2021	0.8777654265275312	1.3725655406813662	0.4339343405815347
1	Deaths	125	Colombia	2	Female	27	Age-standardized	938	Alcoholic cardiomyopathy	3	Rate	1990	2021	-0.511629311	-0.38839142	-0.626838686
1	Deaths	125	Colombia	3	Both	27	Age-standardized	938	Alcoholic cardiomyopathy	3	Rate	1990	2021	0.34896153068564273	0.6754770996034574	0.05369188068076291
1	Deaths	192	Southern Sub-Saharan Africa	1	Male	22	All ages	938	Alcoholic cardiomyopathy	1	Number	1990	2021	0.6500390951386409	1.9497032404425338	-0.024197238
1	Deaths	192	Southern Sub-Saharan Africa	2	Female	22	All ages	938	Alcoholic cardiomyopathy	1	Number	1990	2021	-0.045513229	0.39698660426323457	-0.394501977
1	Deaths	192	Southern Sub-Saharan Africa	3	Both	22	All ages	938	Alcoholic cardiomyopathy	1	Number	1990	2021	0.3142777356502276	1.0040720451771146	-0.136412082
1	Deaths	192	Southern Sub-Saharan Africa	1	Male	22	All ages	938	Alcoholic cardiomyopathy	2	Percent	1990	2021	-0.321444846	0.19039258838172213	-0.594152308
1	Deaths	192	Southern Sub-Saharan Africa	2	Female	22	All ages	938	Alcoholic cardiomyopathy	2	Percent	1990	2021	-0.624464076	-0.455154174	-0.763157749
1	Deaths	192	Southern Sub-Saharan Africa	3	Both	22	All ages	938	Alcoholic cardiomyopathy	2	Percent	1990	2021	-0.470203643	-0.205327819	-0.652038906
1	Deaths	192	Southern Sub-Saharan Africa	1	Male	22	All ages	938	Alcoholic cardiomyopathy	3	Rate	1990	2021	0.07004744158169574	0.912877346458005	-0.36719363
1	Deaths	192	Southern Sub-Saharan Africa	2	Female	22	All ages	938	Alcoholic cardiomyopathy	3	Rate	1990	2021	-0.373092206	-0.082457907	-0.602308339
1	Deaths	192	Southern Sub-Saharan Africa	3	Both	22	All ages	938	Alcoholic cardiomyopathy	3	Rate	1990	2021	-0.142108148	0.30815354393697286	-0.436294918
1	Deaths	192	Southern Sub-Saharan Africa	1	Male	27	Age-standardized	938	Alcoholic cardiomyopathy	3	Rate	1990	2021	-0.335503634	0.12167920747456847	-0.573857909
1	Deaths	192	Southern Sub-Saharan Africa	2	Female	27	Age-standardized	938	Alcoholic cardiomyopathy	3	Rate	1990	2021	-0.295458486	0.18913854574915062	-0.671060485
1	Deaths	192	Southern Sub-Saharan Africa	3	Both	27	Age-standardized	938	Alcoholic cardiomyopathy	3	Rate	1990	2021	-0.272212549	0.15609375412578919	-0.557842489
1	Deaths	167	Central Sub-Saharan Africa	1	Male	22	All ages	938	Alcoholic cardiomyopathy	1	Number	1990	2021	0.9170511191657372	1.942946221009532	-0.092530304
1	Deaths	167	Central Sub-Saharan Africa	2	Female	22	All ages	938	Alcoholic cardiomyopathy	1	Number	1990	2021	1.1456388025851232	2.926058484228311	0.08921629460493162
1	Deaths	167	Central Sub-Saharan Africa	3	Both	22	All ages	938	Alcoholic cardiomyopathy	1	Number	1990	2021	0.9498636319222278	1.9027745089905967	0.07978714033913073
1	Deaths	167	Central Sub-Saharan Africa	1	Male	22	All ages	938	Alcoholic cardiomyopathy	2	Percent	1990	2021	0.3501563188573661	1.0285571211633546	-0.344771549
1	Deaths	167	Central Sub-Saharan Africa	2	Female	22	All ages	938	Alcoholic cardiomyopathy	2	Percent	1990	2021	0.5649531458437564	1.691523064733417	-0.151697671
1	Deaths	167	Central Sub-Saharan Africa	3	Both	22	All ages	938	Alcoholic cardiomyopathy	2	Percent	1990	2021	0.39775837456413066	1.0664526933297265	-0.212327257
1	Deaths	167	Central Sub-Saharan Africa	1	Male	22	All ages	938	Alcoholic cardiomyopathy	3	Rate	1990	2021	-0.236049311	0.17277300001551	-0.638370572
1	Deaths	167	Central Sub-Saharan Africa	2	Female	22	All ages	938	Alcoholic cardiomyopathy	3	Rate	1990	2021	-0.132554695	0.587238726723909	-0.559648362
1	Deaths	167	Central Sub-Saharan Africa	3	Both	22	All ages	938	Alcoholic cardiomyopathy	3	Rate	1990	2021	-0.217329578	0.1651664828796201	-0.566576122
1	Deaths	167	Central Sub-Saharan Africa	1	Male	27	Age-standardized	938	Alcoholic cardiomyopathy	3	Rate	1990	2021	-0.256482367	0.11544048517470708	-0.634504028
1	Deaths	167	Central Sub-Saharan Africa	2	Female	27	Age-standardized	938	Alcoholic cardiomyopathy	3	Rate	1990	2021	-0.131346038	0.5693258701165981	-0.559021525
1	Deaths	167	Central Sub-Saharan Africa	3	Both	27	Age-standardized	938	Alcoholic cardiomyopathy	3	Rate	1990	2021	-0.249956097	0.151553371157253	-0.574543811
1	Deaths	9	Southeast Asia	1	Male	22	All ages	938	Alcoholic cardiomyopathy	1	Number	1990	2021	1.212106523927073	2.297776400243179	0.47247257152611594
1	Deaths	9	Southeast Asia	2	Female	22	All ages	938	Alcoholic cardiomyopathy	1	Number	1990	2021	0.7631807437534085	2.1416698540124353	0.021071285856927788
1	Deaths	9	Southeast Asia	3	Both	22	All ages	938	Alcoholic cardiomyopathy	1	Number	1990	2021	1.1516973069797407	2.0793563767675733	0.405348672565463
1	Deaths	9	Southeast Asia	1	Male	22	All ages	938	Alcoholic cardiomyopathy	2	Percent	1990	2021	0.3042262826329531	0.8903302102687113	-0.13127323
1	Deaths	9	Southeast Asia	2	Female	22	All ages	938	Alcoholic cardiomyopathy	2	Percent	1990	2021	0.1238247132810689	0.9807485605219394	-0.3376512
1	Deaths	9	Southeast Asia	3	Both	22	All ages	938	Alcoholic cardiomyopathy	2	Percent	1990	2021	0.3128686635766149	0.846473343001783	-0.154798662
1	Deaths	9	Southeast Asia	1	Male	22	All ages	938	Alcoholic cardiomyopathy	3	Rate	1990	2021	0.4627786947792901	1.1806893141194383	-0.026312032
1	Deaths	9	Southeast Asia	2	Female	22	All ages	938	Alcoholic cardiomyopathy	3	Rate	1990	2021	0.1848576094244613	1.1112024084960628	-0.313840009
1	Deaths	9	Southeast Asia	3	Both	22	All ages	938	Alcoholic cardiomyopathy	3	Rate	1990	2021	0.4343740606633731	1.0527742894160466	-0.063160197
1	Deaths	9	Southeast Asia	1	Male	27	Age-standardized	938	Alcoholic cardiomyopathy	3	Rate	1990	2021	-0.075621906	0.3873399690352814	-0.386916519
1	Deaths	9	Southeast Asia	2	Female	27	Age-standardized	938	Alcoholic cardiomyopathy	3	Rate	1990	2021	-0.269278142	0.3286057838063717	-0.604441573
1	Deaths	9	Southeast Asia	3	Both	27	Age-standardized	938	Alcoholic cardiomyopathy	3	Rate	1990	2021	-0.100997546	0.3062273260600601	-0.42845837
1	Deaths	112	Grenada	1	Male	22	All ages	938	Alcoholic cardiomyopathy	1	Number	1990	2021	3.0795512882059826	4.2510265426568425	2.046304362502466
1	Deaths	112	Grenada	2	Female	22	All ages	938	Alcoholic cardiomyopathy	1	Number	1990	2021	1.3262158382239446	2.2050791910658663	0.42359583401656753
1	Deaths	112	Grenada	3	Both	22	All ages	938	Alcoholic cardiomyopathy	1	Number	1990	2021	2.6409172843838657	3.6931216544516845	1.7623734646163547
1	Deaths	112	Grenada	1	Male	22	All ages	938	Alcoholic cardiomyopathy	2	Percent	1990	2021	1.489976121961168	2.1587577592890357	0.7957313778403065
1	Deaths	112	Grenada	2	Female	22	All ages	938	Alcoholic cardiomyopathy	2	Percent	1990	2021	0.7440442429142395	1.4130817326237413	0.0400756792717099
1	Deaths	112	Grenada	3	Both	22	All ages	938	Alcoholic cardiomyopathy	2	Percent	1990	2021	1.4546301854794648	2.109010447446296	0.8572781905696631
1	Deaths	112	Grenada	1	Male	22	All ages	938	Alcoholic cardiomyopathy	3	Rate	1990	2021	2.321369409607033	3.2751267714750703	1.480150734032706
1	Deaths	112	Grenada	2	Female	22	All ages	938	Alcoholic cardiomyopathy	3	Rate	1990	2021	1.0545844365900654	1.830823226201708	0.25736305140027144
1	Deaths	112	Grenada	3	Both	22	All ages	938	Alcoholic cardiomyopathy	3	Rate	1990	2021	2.0869538643355847	2.979065959324122	1.3420799692181369
1	Deaths	112	Grenada	1	Male	27	Age-standardized	938	Alcoholic cardiomyopathy	3	Rate	1990	2021	1.0578194479094931	1.6199693410185185	0.5440666203251094
1	Deaths	112	Grenada	2	Female	27	Age-standardized	938	Alcoholic cardiomyopathy	3	Rate	1990	2021	0.3952040990534885	0.920856016256444	-0.131071312
1	Deaths	112	Grenada	3	Both	27	Age-standardized	938	Alcoholic cardiomyopathy	3	Rate	1990	2021	0.9905377742345051	1.5665395598733411	0.5208823938569203
1	Deaths	126	Costa Rica	1	Male	22	All ages	938	Alcoholic cardiomyopathy	1	Number	1990	2021	1.6927190748828729	2.419116495525531	1.1302084466459454
1	Deaths	126	Costa Rica	2	Female	22	All ages	938	Alcoholic cardiomyopathy	1	Number	1990	2021	1.2846764911316007	1.8580781357063343	0.761831399226259
1	Deaths	126	Costa Rica	3	Both	22	All ages	938	Alcoholic cardiomyopathy	1	Number	1990	2021	1.6669055243468012	2.306602189111355	1.1201149170683808
1	Deaths	126	Costa Rica	1	Male	22	All ages	938	Alcoholic cardiomyopathy	2	Percent	1990	2021	-0.006662031	0.2537703320166408	-0.210185709
1	Deaths	126	Costa Rica	2	Female	22	All ages	938	Alcoholic cardiomyopathy	2	Percent	1990	2021	-0.159808041	0.0459942272370764	-0.356608632
1	Deaths	126	Costa Rica	3	Both	22	All ages	938	Alcoholic cardiomyopathy	2	Percent	1990	2021	-0.01751348	0.2235806400300819	-0.21577355
1	Deaths	126	Costa Rica	1	Male	22	All ages	938	Alcoholic cardiomyopathy	3	Rate	1990	2021	0.7881092502871289	1.2704759254265845	0.41457215645604345
1	Deaths	126	Costa Rica	2	Female	22	All ages	938	Alcoholic cardiomyopathy	3	Rate	1990	2021	0.41371460024899875	0.7685246925700286	0.09018794649111514
1	Deaths	126	Costa Rica	3	Both	22	All ages	938	Alcoholic cardiomyopathy	3	Rate	1990	2021	0.7085298825856456	1.118346000015711	0.3582332247086645
1	Deaths	126	Costa Rica	1	Male	27	Age-standardized	938	Alcoholic cardiomyopathy	3	Rate	1990	2021	-0.013945897	0.24682645364362957	-0.216846291
1	Deaths	126	Costa Rica	2	Female	27	Age-standardized	938	Alcoholic cardiomyopathy	3	Rate	1990	2021	-0.26839049	-0.084523131	-0.439412228
1	Deaths	126	Costa Rica	3	Both	27	Age-standardized	938	Alcoholic cardiomyopathy	3	Rate	1990	2021	-0.075404162	0.14761086390205294	-0.258939681
1	Deaths	168	Angola	1	Male	22	All ages	938	Alcoholic cardiomyopathy	1	Number	1990	2021	0.8723613325914928	2.2485011777918205	-0.152856947
1	Deaths	168	Angola	2	Female	22	All ages	938	Alcoholic cardiomyopathy	1	Number	1990	2021	1.602158669752503	4.583952870773232	0.3111487472375751
1	Deaths	168	Angola	3	Both	22	All ages	938	Alcoholic cardiomyopathy	1	Number	1990	2021	0.9632369371141907	2.2677963648611525	0.031262881838542006
1	Deaths	168	Angola	1	Male	22	All ages	938	Alcoholic cardiomyopathy	2	Percent	1990	2021	0.30549440152419116	1.2444296440333436	-0.363258329
1	Deaths	168	Angola	2	Female	22	All ages	938	Alcoholic cardiomyopathy	2	Percent	1990	2021	0.748643248890927	2.6633760773809128	-0.040862098
1	Deaths	168	Angola	3	Both	22	All ages	938	Alcoholic cardiomyopathy	2	Percent	1990	2021	0.34344736957011424	1.0744300030946732	-0.224773271
1	Deaths	168	Angola	1	Male	22	All ages	938	Alcoholic cardiomyopathy	3	Rate	1990	2021	-0.388544233	0.06086081947433476	-0.72334907
1	Deaths	168	Angola	2	Female	22	All ages	938	Alcoholic cardiomyopathy	3	Rate	1990	2021	-0.212739236	0.6893769984129049	-0.603323204
1	Deaths	168	Angola	3	Both	22	All ages	938	Alcoholic cardiomyopathy	3	Rate	1990	2021	-0.383157099	0.026731390394206418	-0.67598043
1	Deaths	168	Angola	1	Male	27	Age-standardized	938	Alcoholic cardiomyopathy	3	Rate	1990	2021	-0.324355437	0.11271003502652194	-0.678243126
1	Deaths	168	Angola	2	Female	27	Age-standardized	938	Alcoholic cardiomyopathy	3	Rate	1990	2021	-0.183102927	0.6636096973159323	-0.580791583
1	Deaths	168	Angola	3	Both	27	Age-standardized	938	Alcoholic cardiomyopathy	3	Rate	1990	2021	-0.355113215	0.064932178333611	-0.630113609
1	Deaths	113	Guyana	1	Male	22	All ages	938	Alcoholic cardiomyopathy	1	Number	1990	2021	3.0817455230261612	5.163640053076275	1.6397457952704206
1	Deaths	113	Guyana	2	Female	22	All ages	938	Alcoholic cardiomyopathy	1	Number	1990	2021	2.922525558522664	5.037459959220783	1.5804799904250066
1	Deaths	113	Guyana	3	Both	22	All ages	938	Alcoholic cardiomyopathy	1	Number	1990	2021	3.054033801277958	5.0258012666465675	1.7291779578874271
1	Deaths	113	Guyana	1	Male	22	All ages	938	Alcoholic cardiomyopathy	2	Percent	1990	2021	1.9730099075242882	3.24709958442025	0.9671664236254198
1	Deaths	113	Guyana	2	Female	22	All ages	938	Alcoholic cardiomyopathy	2	Percent	1990	2021	1.9468059182437985	3.1113462539831804	1.1112730687119732
1	Deaths	113	Guyana	3	Both	22	All ages	938	Alcoholic cardiomyopathy	2	Percent	1990	2021	1.9907876633541166	3.1396498558767556	1.0839107342389853
1	Deaths	113	Guyana	1	Male	22	All ages	938	Alcoholic cardiomyopathy	3	Rate	1990	2021	3.1791230876484176	5.310685049926492	1.7027217978936073
1	Deaths	113	Guyana	2	Female	22	All ages	938	Alcoholic cardiomyopathy	3	Rate	1990	2021	2.9825010160880843	5.129772786297314	1.6199355569611857
1	Deaths	113	Guyana	3	Both	22	All ages	938	Alcoholic cardiomyopathy	3	Rate	1990	2021	3.1331491280918655	5.143396052456215	1.7824384427910038
1	Deaths	113	Guyana	1	Male	27	Age-standardized	938	Alcoholic cardiomyopathy	3	Rate	1990	2021	1.5179369589230403	2.7953363615113194	0.6178554555615746
1	Deaths	113	Guyana	2	Female	27	Age-standardized	938	Alcoholic cardiomyopathy	3	Rate	1990	2021	1.4294859402300268	2.813480946490793	0.6064952229940017
1	Deaths	113	Guyana	3	Both	27	Age-standardized	938	Alcoholic cardiomyopathy	3	Rate	1990	2021	1.4531311822683965	2.6450456066759966	0.6336857731888597
1	Deaths	127	El Salvador	1	Male	22	All ages	938	Alcoholic cardiomyopathy	1	Number	1990	2021	0.3755883318354009	1.6857970726141194	-0.184993291
1	Deaths	127	El Salvador	2	Female	22	All ages	938	Alcoholic cardiomyopathy	1	Number	1990	2021	0.24044006478513472	1.3381555406193153	-0.373803769
1	Deaths	127	El Salvador	3	Both	22	All ages	938	Alcoholic cardiomyopathy	1	Number	1990	2021	0.3631738688427454	1.4909037559448568	-0.182438366
1	Deaths	127	El Salvador	1	Male	22	All ages	938	Alcoholic cardiomyopathy	2	Percent	1990	2021	-0.057553093	0.819665096069731	-0.429619732
1	Deaths	127	El Salvador	2	Female	22	All ages	938	Alcoholic cardiomyopathy	2	Percent	1990	2021	-0.280012136	0.29881994577780235	-0.614596742
1	Deaths	127	El Salvador	3	Both	22	All ages	938	Alcoholic cardiomyopathy	2	Percent	1990	2021	-0.130525473	0.5903921154552288	-0.480482661
1	Deaths	127	El Salvador	1	Male	22	All ages	938	Alcoholic cardiomyopathy	3	Rate	1990	2021	0.1783690155288867	1.3007319698211643	-0.301841524
1	Deaths	127	El Salvador	2	Female	22	All ages	938	Alcoholic cardiomyopathy	3	Rate	1990	2021	-0.016948807	0.8529928676420753	-0.503738255
1	Deaths	127	El Salvador	3	Both	22	All ages	938	Alcoholic cardiomyopathy	3	Rate	1990	2021	0.12128854761159383	1.048910941283507	-0.327508752
1	Deaths	127	El Salvador	1	Male	27	Age-standardized	938	Alcoholic cardiomyopathy	3	Rate	1990	2021	-0.172630928	0.6289564618662843	-0.518007915
1	Deaths	127	El Salvador	2	Female	27	Age-standardized	938	Alcoholic cardiomyopathy	3	Rate	1990	2021	-0.40138064	0.15096654342274848	-0.698526708
1	Deaths	127	El Salvador	3	Both	27	Age-standardized	938	Alcoholic cardiomyopathy	3	Rate	1990	2021	-0.260350848	0.377252444580884	-0.558510754
1	Deaths	413	Tokelau	1	Male	22	All ages	938	Alcoholic cardiomyopathy	1	Number	1990	2021	-0.331725454	0.6105565184574003	-0.660657627
1	Deaths	413	Tokelau	2	Female	22	All ages	938	Alcoholic cardiomyopathy	1	Number	1990	2021	-0.296459139	0.7952389850305616	-0.673295944
1	Deaths	413	Tokelau	3	Both	22	All ages	938	Alcoholic cardiomyopathy	1	Number	1990	2021	-0.316831618	0.3073495859852759	-0.616329159
1	Deaths	413	Tokelau	1	Male	22	All ages	938	Alcoholic cardiomyopathy	2	Percent	1990	2021	-0.291615743	0.7166701815733479	-0.639304562
1	Deaths	413	Tokelau	2	Female	22	All ages	938	Alcoholic cardiomyopathy	2	Percent	1990	2021	-0.261437788	0.9277115985250228	-0.658743121
1	Deaths	413	Tokelau	3	Both	22	All ages	938	Alcoholic cardiomyopathy	2	Percent	1990	2021	-0.279915202	0.39404762206841776	-0.590745865
1	Deaths	413	Tokelau	1	Male	22	All ages	938	Alcoholic cardiomyopathy	3	Rate	1990	2021	-0.236192223	0.8407937295894996	-0.612146916
1	Deaths	413	Tokelau	2	Female	22	All ages	938	Alcoholic cardiomyopathy	3	Rate	1990	2021	-0.166947037	1.1257175514094795	-0.613154264
1	Deaths	413	Tokelau	3	Both	22	All ages	938	Alcoholic cardiomyopathy	3	Rate	1990	2021	-0.205399997	0.5205914268107065	-0.553748593
1	Deaths	413	Tokelau	1	Male	27	Age-standardized	938	Alcoholic cardiomyopathy	3	Rate	1990	2021	-0.314851559	0.5015623281685581	-0.644253535
1	Deaths	413	Tokelau	2	Female	27	Age-standardized	938	Alcoholic cardiomyopathy	3	Rate	1990	2021	-0.332853186	0.689691612733396	-0.683639442
1	Deaths	413	Tokelau	3	Both	27	Age-standardized	938	Alcoholic cardiomyopathy	3	Rate	1990	2021	-0.318475611	0.25776732322529616	-0.610928127
1	Deaths	114	Haiti	1	Male	22	All ages	938	Alcoholic cardiomyopathy	1	Number	1990	2021	1.4316694482143637	3.1891628943375725	0.35844596375929155
1	Deaths	114	Haiti	2	Female	22	All ages	938	Alcoholic cardiomyopathy	1	Number	1990	2021	1.2408456562435393	3.8627331427869027	0.0817439193875246
1	Deaths	114	Haiti	3	Both	22	All ages	938	Alcoholic cardiomyopathy	1	Number	1990	2021	1.3953318348490251	3.1308101154213066	0.349973775388953
1	Deaths	114	Haiti	1	Male	22	All ages	938	Alcoholic cardiomyopathy	2	Percent	1990	2021	0.5438963167497731	1.6149411331625894	-0.103426901
1	Deaths	114	Haiti	2	Female	22	All ages	938	Alcoholic cardiomyopathy	2	Percent	1990	2021	0.5716923319814753	2.478556487624656	-0.177350088
1	Deaths	114	Haiti	3	Both	22	All ages	938	Alcoholic cardiomyopathy	2	Percent	1990	2021	0.5958329999219518	1.6227175342291664	-0.03949878
1	Deaths	114	Haiti	1	Male	22	All ages	938	Alcoholic cardiomyopathy	3	Rate	1990	2021	0.19666787962932336	1.061561731537971	-0.331484527
1	Deaths	114	Haiti	2	Female	22	All ages	938	Alcoholic cardiomyopathy	3	Rate	1990	2021	0.11990171117620654	1.4302357248153321	-0.459379604
1	Deaths	114	Haiti	3	Both	22	All ages	938	Alcoholic cardiomyopathy	3	Rate	1990	2021	0.1881328621503332	1.0489650636419718	-0.330385802
1	Deaths	114	Haiti	1	Male	27	Age-standardized	938	Alcoholic cardiomyopathy	3	Rate	1990	2021	0.06858349160558162	0.8566446303352632	-0.396669372
1	Deaths	114	Haiti	2	Female	27	Age-standardized	938	Alcoholic cardiomyopathy	3	Rate	1990	2021	-0.06014305	1.0646526053767094	-0.538168867
1	Deaths	114	Haiti	3	Both	27	Age-standardized	938	Alcoholic cardiomyopathy	3	Rate	1990	2021	0.03257327750367642	0.7631798033961762	-0.402927793
1	Deaths	10	Cambodia	1	Male	22	All ages	938	Alcoholic cardiomyopathy	1	Number	1990	2021	1.5786495644648122	3.805148254271903	0.24031816272430434
1	Deaths	10	Cambodia	2	Female	22	All ages	938	Alcoholic cardiomyopathy	1	Number	1990	2021	1.0744527432447621	3.629101361846576	0.06703738958735843
1	Deaths	10	Cambodia	3	Both	22	All ages	938	Alcoholic cardiomyopathy	1	Number	1990	2021	1.4914560458675292	3.3178149995701145	0.2670548358815785
1	Deaths	10	Cambodia	1	Male	22	All ages	938	Alcoholic cardiomyopathy	2	Percent	1990	2021	1.2784845787566441	3.117054568898195	0.09813466269610803
1	Deaths	10	Cambodia	2	Female	22	All ages	938	Alcoholic cardiomyopathy	2	Percent	1990	2021	0.8417126158205817	2.9364584606436237	-0.035142905
1	Deaths	10	Cambodia	3	Both	22	All ages	938	Alcoholic cardiomyopathy	2	Percent	1990	2021	1.2073660552183	2.6368454780972868	0.13055379811539902
1	Deaths	10	Cambodia	1	Male	22	All ages	938	Alcoholic cardiomyopathy	3	Rate	1990	2021	0.5024440680877773	1.799708262185496	-0.277331557
1	Deaths	10	Cambodia	2	Female	22	All ages	938	Alcoholic cardiomyopathy	3	Rate	1990	2021	0.29048337091034165	1.8796887994553781	-0.336213364
1	Deaths	10	Cambodia	3	Both	22	All ages	938	Alcoholic cardiomyopathy	3	Rate	1990	2021	0.5016552266386408	1.6024418421981397	-0.236318249
1	Deaths	10	Cambodia	1	Male	27	Age-standardized	938	Alcoholic cardiomyopathy	3	Rate	1990	2021	-0.007524542	0.8105095981732084	-0.507193256
1	Deaths	10	Cambodia	2	Female	27	Age-standardized	938	Alcoholic cardiomyopathy	3	Rate	1990	2021	-0.125332401	0.9562726499800558	-0.558883006
1	Deaths	10	Cambodia	3	Both	27	Age-standardized	938	Alcoholic cardiomyopathy	3	Rate	1990	2021	-0.033925991	0.6608515161577287	-0.467996223
1	Deaths	169	Central African Republic	1	Male	22	All ages	938	Alcoholic cardiomyopathy	1	Number	1990	2021	0.6075428426856012	1.573586204075362	-0.392105867
1	Deaths	169	Central African Republic	2	Female	22	All ages	938	Alcoholic cardiomyopathy	1	Number	1990	2021	0.6335507730043753	1.9051467440616492	-0.177291006
1	Deaths	169	Central African Republic	3	Both	22	All ages	938	Alcoholic cardiomyopathy	1	Number	1990	2021	0.611239012806716	1.5580706704775276	-0.296544467
1	Deaths	169	Central African Republic	1	Male	22	All ages	938	Alcoholic cardiomyopathy	2	Percent	1990	2021	0.02227098257449154	0.6131388613629957	-0.610836407
1	Deaths	169	Central African Republic	2	Female	22	All ages	938	Alcoholic cardiomyopathy	2	Percent	1990	2021	0.12580976070160987	0.9637984282727783	-0.392396855
1	Deaths	169	Central African Republic	3	Both	22	All ages	938	Alcoholic cardiomyopathy	2	Percent	1990	2021	0.061893051596256826	0.6273265337321807	-0.521376199
1	Deaths	169	Central African Republic	1	Male	22	All ages	938	Alcoholic cardiomyopathy	3	Rate	1990	2021	-0.197108565	0.28538429244110214	-0.696385702
1	Deaths	169	Central African Republic	2	Female	22	All ages	938	Alcoholic cardiomyopathy	3	Rate	1990	2021	-0.189045177	0.44222193944202925	-0.591576927
1	Deaths	169	Central African Republic	3	Both	22	All ages	938	Alcoholic cardiomyopathy	3	Rate	1990	2021	-0.197737742	0.2737052270621919	-0.649737984
1	Deaths	169	Central African Republic	1	Male	27	Age-standardized	938	Alcoholic cardiomyopathy	3	Rate	1990	2021	-0.227090888	0.18805653345439524	-0.7145684
1	Deaths	169	Central African Republic	2	Female	27	Age-standardized	938	Alcoholic cardiomyopathy	3	Rate	1990	2021	-0.181681902	0.4621458165009887	-0.582888646
1	Deaths	169	Central African Republic	3	Both	27	Age-standardized	938	Alcoholic cardiomyopathy	3	Rate	1990	2021	-0.2283098	0.1671409253326374	-0.647708139
1	Deaths	128	Guatemala	1	Male	22	All ages	938	Alcoholic cardiomyopathy	1	Number	1990	2021	1.1473210730437728	2.1305050206091964	0.5007782958200129
1	Deaths	128	Guatemala	2	Female	22	All ages	938	Alcoholic cardiomyopathy	1	Number	1990	2021	0.1748293853472278	0.7426020875327896	-0.290776019
1	Deaths	128	Guatemala	3	Both	22	All ages	938	Alcoholic cardiomyopathy	1	Number	1990	2021	0.7104570013001504	1.383784865046865	0.2863745061787682
1	Deaths	128	Guatemala	1	Male	22	All ages	938	Alcoholic cardiomyopathy	2	Percent	1990	2021	0.2644529125380361	0.7771335353563984	-0.109126146
1	Deaths	128	Guatemala	2	Female	22	All ages	938	Alcoholic cardiomyopathy	2	Percent	1990	2021	-0.261137182	0.10076345103455119	-0.53739624
1	Deaths	128	Guatemala	3	Both	22	All ages	938	Alcoholic cardiomyopathy	2	Percent	1990	2021	0.03631008266064148	0.4106233737671545	-0.205643592
1	Deaths	128	Guatemala	1	Male	22	All ages	938	Alcoholic cardiomyopathy	3	Rate	1990	2021	0.1608737317383464	0.6923976070094401	-0.188656916
1	Deaths	128	Guatemala	2	Female	22	All ages	938	Alcoholic cardiomyopathy	3	Rate	1990	2021	-0.385073748	-0.087891584	-0.628779762
1	Deaths	128	Guatemala	3	Both	22	All ages	938	Alcoholic cardiomyopathy	3	Rate	1990	2021	-0.090465992	0.2675755082919288	-0.315971486
1	Deaths	128	Guatemala	1	Male	27	Age-standardized	938	Alcoholic cardiomyopathy	3	Rate	1990	2021	-0.235281087	0.10793903175074246	-0.472088461
1	Deaths	128	Guatemala	2	Female	27	Age-standardized	938	Alcoholic cardiomyopathy	3	Rate	1990	2021	-0.623422935	-0.456871099	-0.77588455
1	Deaths	128	Guatemala	3	Both	27	Age-standardized	938	Alcoholic cardiomyopathy	3	Rate	1990	2021	-0.426877151	-0.212455089	-0.569648798
1	Deaths	79	Finland	1	Male	22	All ages	938	Alcoholic cardiomyopathy	1	Number	1990	2021	0.08195678096437323	0.3349179111520339	-0.129145675
1	Deaths	79	Finland	2	Female	22	All ages	938	Alcoholic cardiomyopathy	1	Number	1990	2021	-0.629482529	-0.517233088	-0.705391315
1	Deaths	79	Finland	3	Both	22	All ages	938	Alcoholic cardiomyopathy	1	Number	1990	2021	-0.051744625	0.1555152887470407	-0.224246701
1	Deaths	79	Finland	1	Male	22	All ages	938	Alcoholic cardiomyopathy	2	Percent	1990	2021	-0.075531825	0.1422777188187868	-0.250475805
1	Deaths	79	Finland	2	Female	22	All ages	938	Alcoholic cardiomyopathy	2	Percent	1990	2021	-0.673931265	-0.573644638	-0.738860487
1	Deaths	79	Finland	3	Both	22	All ages	938	Alcoholic cardiomyopathy	2	Percent	1990	2021	-0.177835463	0.0008760451469811833	-0.322048403
1	Deaths	79	Finland	1	Male	22	All ages	938	Alcoholic cardiomyopathy	3	Rate	1990	2021	-0.03834269	0.186492464592977	-0.225973308
1	Deaths	79	Finland	2	Female	22	All ages	938	Alcoholic cardiomyopathy	3	Rate	1990	2021	-0.65883271	-0.555474998	-0.728728455
1	Deaths	79	Finland	3	Both	22	All ages	938	Alcoholic cardiomyopathy	3	Rate	1990	2021	-0.141832831	0.045736528162652335	-0.297946492
1	Deaths	79	Finland	1	Male	27	Age-standardized	938	Alcoholic cardiomyopathy	3	Rate	1990	2021	-0.355525344	-0.20935844	-0.473868439
1	Deaths	79	Finland	2	Female	27	Age-standardized	938	Alcoholic cardiomyopathy	3	Rate	1990	2021	-0.758573254	-0.681248546	-0.806449929
1	Deaths	79	Finland	3	Both	27	Age-standardized	938	Alcoholic cardiomyopathy	3	Rate	1990	2021	-0.391603691	-0.264322095	-0.499605982
1	Deaths	416	Tuvalu	1	Male	22	All ages	938	Alcoholic cardiomyopathy	1	Number	1990	2021	0.25909774613415393	1.4516648193370063	-0.381872595
1	Deaths	416	Tuvalu	2	Female	22	All ages	938	Alcoholic cardiomyopathy	1	Number	1990	2021	-0.314140462	0.7434500870104342	-0.653495461
1	Deaths	416	Tuvalu	3	Both	22	All ages	938	Alcoholic cardiomyopathy	1	Number	1990	2021	-0.022839459	0.6713941644998889	-0.441724528
1	Deaths	416	Tuvalu	1	Male	22	All ages	938	Alcoholic cardiomyopathy	2	Percent	1990	2021	0.28555529630588755	1.4648855883721028	-0.323324546
1	Deaths	416	Tuvalu	2	Female	22	All ages	938	Alcoholic cardiomyopathy	2	Percent	1990	2021	-0.259845153	0.7865289634558579	-0.612580882
1	Deaths	416	Tuvalu	3	Both	22	All ages	938	Alcoholic cardiomyopathy	2	Percent	1990	2021	0.02378089756208185	0.7719863093878777	-0.384021371
1	Deaths	416	Tuvalu	1	Male	22	All ages	938	Alcoholic cardiomyopathy	3	Rate	1990	2021	-0.101466731	0.7495880762971826	-0.558884098
1	Deaths	416	Tuvalu	2	Female	22	All ages	938	Alcoholic cardiomyopathy	3	Rate	1990	2021	-0.431080369	0.4461896715031585	-0.712574917
1	Deaths	416	Tuvalu	3	Both	22	All ages	938	Alcoholic cardiomyopathy	3	Rate	1990	2021	-0.248416274	0.2855540124307837	-0.570602023
1	Deaths	416	Tuvalu	1	Male	27	Age-standardized	938	Alcoholic cardiomyopathy	3	Rate	1990	2021	-0.267624281	0.3592886407337276	-0.621463093
1	Deaths	416	Tuvalu	2	Female	27	Age-standardized	938	Alcoholic cardiomyopathy	3	Rate	1990	2021	-0.524923306	0.1662223577238053	-0.744805804
1	Deaths	416	Tuvalu	3	Both	27	Age-standardized	938	Alcoholic cardiomyopathy	3	Rate	1990	2021	-0.383644478	0.0669441512198586	-0.636301212
1	Deaths	170	Congo	1	Male	22	All ages	938	Alcoholic cardiomyopathy	1	Number	1990	2021	0.7898876941421925	2.087189595269675	-0.328304528
1	Deaths	170	Congo	2	Female	22	All ages	938	Alcoholic cardiomyopathy	1	Number	1990	2021	0.9027562541463653	2.674375121476804	0.025820662725288913
1	Deaths	170	Congo	3	Both	22	All ages	938	Alcoholic cardiomyopathy	1	Number	1990	2021	0.8080435554567046	1.9789854898174948	-0.165726216
1	Deaths	170	Congo	1	Male	22	All ages	938	Alcoholic cardiomyopathy	2	Percent	1990	2021	0.12235904093749665	0.9270568830433746	-0.555269814
1	Deaths	170	Congo	2	Female	22	All ages	938	Alcoholic cardiomyopathy	2	Percent	1990	2021	0.17309232133807495	1.2159671024544403	-0.369502422
1	Deaths	170	Congo	3	Both	22	All ages	938	Alcoholic cardiomyopathy	2	Percent	1990	2021	0.12802292825360287	0.8280970608276222	-0.451024351
1	Deaths	170	Congo	1	Male	22	All ages	938	Alcoholic cardiomyopathy	3	Rate	1990	2021	-0.215273002	0.3534933123527498	-0.705513607
1	Deaths	170	Congo	2	Female	22	All ages	938	Alcoholic cardiomyopathy	3	Rate	1990	2021	-0.139135943	0.6623976226412953	-0.535887933
1	Deaths	170	Congo	3	Both	22	All ages	938	Alcoholic cardiomyopathy	3	Rate	1990	2021	-0.194576914	0.3270386534455206	-0.628358861
1	Deaths	170	Congo	1	Male	27	Age-standardized	938	Alcoholic cardiomyopathy	3	Rate	1990	2021	-0.399937256	-0.006280347	-0.761045794
1	Deaths	170	Congo	2	Female	27	Age-standardized	938	Alcoholic cardiomyopathy	3	Rate	1990	2021	-0.221243996	0.4825379712917895	-0.584611046
1	Deaths	170	Congo	3	Both	27	Age-standardized	938	Alcoholic cardiomyopathy	3	Rate	1990	2021	-0.335936869	0.08142920989190512	-0.680783299
1	Deaths	115	Jamaica	1	Male	22	All ages	938	Alcoholic cardiomyopathy	1	Number	1990	2021	2.40531930885721	3.923461213062586	1.1696202496949688
1	Deaths	115	Jamaica	2	Female	22	All ages	938	Alcoholic cardiomyopathy	1	Number	1990	2021	3.1140340911917583	5.021483570901665	1.5075748280211316
1	Deaths	115	Jamaica	3	Both	22	All ages	938	Alcoholic cardiomyopathy	1	Number	1990	2021	2.4262385396646455	3.8797190408694995	1.2076124783004425
1	Deaths	115	Jamaica	1	Male	22	All ages	938	Alcoholic cardiomyopathy	2	Percent	1990	2021	0.7286966283162996	1.354184021076324	0.22553272003315344
1	Deaths	115	Jamaica	2	Female	22	All ages	938	Alcoholic cardiomyopathy	2	Percent	1990	2021	1.3248591809922243	2.1800868329490948	0.41115753021315254
1	Deaths	115	Jamaica	3	Both	22	All ages	938	Alcoholic cardiomyopathy	2	Percent	1990	2021	0.831135860182957	1.4777955999905108	0.2893037399641983
1	Deaths	115	Jamaica	1	Male	22	All ages	938	Alcoholic cardiomyopathy	3	Rate	1990	2021	1.8454036943686922	3.113926904972265	0.8128829968461692
1	Deaths	115	Jamaica	2	Female	22	All ages	938	Alcoholic cardiomyopathy	3	Rate	1990	2021	2.5134479463730655	4.142438933989251	1.1415072006210496
1	Deaths	115	Jamaica	3	Both	22	All ages	938	Alcoholic cardiomyopathy	3	Rate	1990	2021	1.8947073573927455	3.1227014541132854	0.8651334427619289
1	Deaths	115	Jamaica	1	Male	27	Age-standardized	938	Alcoholic cardiomyopathy	3	Rate	1990	2021	0.8899001297598956	1.7090391721103944	0.20538640983026007
1	Deaths	115	Jamaica	2	Female	27	Age-standardized	938	Alcoholic cardiomyopathy	3	Rate	1990	2021	1.387465282777119	2.5144619760794042	0.44743995776837936
1	Deaths	115	Jamaica	3	Both	27	Age-standardized	938	Alcoholic cardiomyopathy	3	Rate	1990	2021	0.945492076804149	1.7711643934321541	0.25203176645266673
1	Deaths	129	Honduras	1	Male	22	All ages	938	Alcoholic cardiomyopathy	1	Number	1990	2021	1.6119085702780742	3.484558048798125	0.4231428629469127
1	Deaths	129	Honduras	2	Female	22	All ages	938	Alcoholic cardiomyopathy	1	Number	1990	2021	1.0745782951140594	2.769581984886371	0.07093641741533926
1	Deaths	129	Honduras	3	Both	22	All ages	938	Alcoholic cardiomyopathy	1	Number	1990	2021	1.5112440548685908	3.0010021511688514	0.44399997214998044
1	Deaths	129	Honduras	1	Male	22	All ages	938	Alcoholic cardiomyopathy	2	Percent	1990	2021	-0.005052769	0.7238245926692264	-0.473350408
1	Deaths	129	Honduras	2	Female	22	All ages	938	Alcoholic cardiomyopathy	2	Percent	1990	2021	-0.223987498	0.41924310637272905	-0.593717955
1	Deaths	129	Honduras	3	Both	22	All ages	938	Alcoholic cardiomyopathy	2	Percent	1990	2021	-0.052134079	0.49769983166786674	-0.451190874
1	Deaths	129	Honduras	1	Male	22	All ages	938	Alcoholic cardiomyopathy	3	Rate	1990	2021	0.24500898075159072	1.137638012674031	-0.321635655
1	Deaths	129	Honduras	2	Female	22	All ages	938	Alcoholic cardiomyopathy	3	Rate	1990	2021	-0.054630695	0.7177693934347767	-0.511982547
1	Deaths	129	Honduras	3	Both	22	All ages	938	Alcoholic cardiomyopathy	3	Rate	1990	2021	0.16993630028496146	0.8639835682619846	-0.327270489
1	Deaths	129	Honduras	1	Male	27	Age-standardized	938	Alcoholic cardiomyopathy	3	Rate	1990	2021	-0.087093054	0.6054068213404457	-0.492164104
1	Deaths	129	Honduras	2	Female	27	Age-standardized	938	Alcoholic cardiomyopathy	3	Rate	1990	2021	-0.303543611	0.29234674034911656	-0.645566389
1	Deaths	129	Honduras	3	Both	27	Age-standardized	938	Alcoholic cardiomyopathy	3	Rate	1990	2021	-0.150902248	0.3969218381887648	-0.516288651
1	Deaths	116	Saint Lucia	1	Male	22	All ages	938	Alcoholic cardiomyopathy	1	Number	1990	2021	10.71135911678943	15.50812125628479	7.688873615949233
1	Deaths	116	Saint Lucia	2	Female	22	All ages	938	Alcoholic cardiomyopathy	1	Number	1990	2021	3.8839707856242685	6.086819587401532	2.4379168812435497
1	Deaths	116	Saint Lucia	3	Both	22	All ages	938	Alcoholic cardiomyopathy	1	Number	1990	2021	9.11841245586483	12.76296148216658	6.601957677733384
1	Deaths	116	Saint Lucia	1	Male	22	All ages	938	Alcoholic cardiomyopathy	2	Percent	1990	2021	4.033023154961791	5.821823494213312	2.74682021896627
1	Deaths	116	Saint Lucia	2	Female	22	All ages	938	Alcoholic cardiomyopathy	2	Percent	1990	2021	1.6037856551919132	2.6221732899390715	0.8684574409597713
1	Deaths	116	Saint Lucia	3	Both	22	All ages	938	Alcoholic cardiomyopathy	2	Percent	1990	2021	3.7988574680628266	5.2787788741648916	2.6703781955510846
1	Deaths	116	Saint Lucia	1	Male	22	All ages	938	Alcoholic cardiomyopathy	3	Rate	1990	2021	7.783528732186849	11.381104184665478	5.516662181985287
1	Deaths	116	Saint Lucia	2	Female	22	All ages	938	Alcoholic cardiomyopathy	3	Rate	1990	2021	2.8520325098069668	4.589439544183958	1.7115165454192218
1	Deaths	116	Saint Lucia	3	Both	22	All ages	938	Alcoholic cardiomyopathy	3	Rate	1990	2021	6.784615303908437	9.588554385236213	4.84857716918296
1	Deaths	116	Saint Lucia	1	Male	27	Age-standardized	938	Alcoholic cardiomyopathy	3	Rate	1990	2021	3.0653182634821756	4.680356831969629	2.023310736306908
1	Deaths	116	Saint Lucia	2	Female	27	Age-standardized	938	Alcoholic cardiomyopathy	3	Rate	1990	2021	0.8955942296830569	1.7495346862856938	0.3313362485784613
1	Deaths	116	Saint Lucia	3	Both	27	Age-standardized	938	Alcoholic cardiomyopathy	3	Rate	1990	2021	2.7312336227218594	4.057392031809056	1.8111644684738584
1	Deaths	80	France	1	Male	22	All ages	938	Alcoholic cardiomyopathy	1	Number	1990	2021	0.4804540378501852	0.7496508146443484	0.2610944082274927
1	Deaths	80	France	2	Female	22	All ages	938	Alcoholic cardiomyopathy	1	Number	1990	2021	-0.639964753	-0.562068493	-0.70432484
1	Deaths	80	France	3	Both	22	All ages	938	Alcoholic cardiomyopathy	1	Number	1990	2021	0.20906701387513368	0.3992756297564498	0.03567165177123637
1	Deaths	80	France	1	Male	22	All ages	938	Alcoholic cardiomyopathy	2	Percent	1990	2021	0.2471985657784501	0.47279580964102647	0.06439209382659741
1	Deaths	80	France	2	Female	22	All ages	938	Alcoholic cardiomyopathy	2	Percent	1990	2021	-0.716686216	-0.655874549	-0.767185764
1	Deaths	80	France	3	Both	22	All ages	938	Alcoholic cardiomyopathy	2	Percent	1990	2021	-0.014908243	0.14291856919849094	-0.154412147
1	Deaths	80	France	1	Male	22	All ages	938	Alcoholic cardiomyopathy	3	Rate	1990	2021	0.2950728749028101	0.5305610661766461	0.10318126671373913
1	Deaths	80	France	2	Female	22	All ages	938	Alcoholic cardiomyopathy	3	Rate	1990	2021	-0.688262667	-0.620816014	-0.743988994
1	Deaths	80	France	3	Both	22	All ages	938	Alcoholic cardiomyopathy	3	Rate	1990	2021	0.052106776263257173	0.21762264211340066	-0.098778521
1	Deaths	80	France	1	Male	27	Age-standardized	938	Alcoholic cardiomyopathy	3	Rate	1990	2021	-0.116136394	0.03992247449910998	-0.250300259
1	Deaths	80	France	2	Female	27	Age-standardized	938	Alcoholic cardiomyopathy	3	Rate	1990	2021	-0.790208944	-0.750993963	-0.825635791
1	Deaths	80	France	3	Both	27	Age-standardized	938	Alcoholic cardiomyopathy	3	Rate	1990	2021	-0.229837651	-0.107464056	-0.348439468
1	Deaths	171	Democratic Republic of the Congo	1	Male	22	All ages	938	Alcoholic cardiomyopathy	1	Number	1990	2021	1.0023693823302782	2.1286872713120917	-0.174545614
1	Deaths	171	Democratic Republic of the Congo	2	Female	22	All ages	938	Alcoholic cardiomyopathy	1	Number	1990	2021	1.130014065674504	3.3127454196019444	-0.139986976
1	Deaths	171	Democratic Republic of the Congo	3	Both	22	All ages	938	Alcoholic cardiomyopathy	1	Number	1990	2021	1.021383190196889	2.1864666855324026	-0.051256911
1	Deaths	171	Democratic Republic of the Congo	1	Male	22	All ages	938	Alcoholic cardiomyopathy	2	Percent	1990	2021	0.44216102718115813	1.1993584970298319	-0.394158982
1	Deaths	171	Democratic Republic of the Congo	2	Female	22	All ages	938	Alcoholic cardiomyopathy	2	Percent	1990	2021	0.6276174519513558	2.1692028698994337	-0.305926989
1	Deaths	171	Democratic Republic of the Congo	3	Both	22	All ages	938	Alcoholic cardiomyopathy	2	Percent	1990	2021	0.5008319524923228	1.2787238525502467	-0.28084792
1	Deaths	171	Democratic Republic of the Congo	1	Male	22	All ages	938	Alcoholic cardiomyopathy	3	Rate	1990	2021	-0.169094895	0.29828304856468124	-0.657468662
1	Deaths	171	Democratic Republic of the Congo	2	Female	22	All ages	938	Alcoholic cardiomyopathy	3	Rate	1990	2021	-0.078208393	0.8663973137904318	-0.62781805
1	Deaths	171	Democratic Republic of the Congo	3	Both	22	All ages	938	Alcoholic cardiomyopathy	3	Rate	1990	2021	-0.143379403	0.35035900557162575	-0.597942203
1	Deaths	171	Democratic Republic of the Congo	1	Male	27	Age-standardized	938	Alcoholic cardiomyopathy	3	Rate	1990	2021	-0.20995909	0.23938321464078846	-0.658944663
1	Deaths	171	Democratic Republic of the Congo	2	Female	27	Age-standardized	938	Alcoholic cardiomyopathy	3	Rate	1990	2021	-0.094501871	0.8089777610844497	-0.644244345
1	Deaths	171	Democratic Republic of the Congo	3	Both	27	Age-standardized	938	Alcoholic cardiomyopathy	3	Rate	1990	2021	-0.199605954	0.30247395502527324	-0.609042654
1	Deaths	130	Mexico	1	Male	22	All ages	938	Alcoholic cardiomyopathy	1	Number	1990	2021	3.5666160730328493	4.566348864434386	2.6582385225432477
1	Deaths	130	Mexico	2	Female	22	All ages	938	Alcoholic cardiomyopathy	1	Number	1990	2021	0.4942277930539865	1.0689031936844524	-0.049346213
1	Deaths	130	Mexico	3	Both	22	All ages	938	Alcoholic cardiomyopathy	1	Number	1990	2021	2.957987109346568	3.7232704345207304	2.247794095614073
1	Deaths	130	Mexico	1	Male	22	All ages	938	Alcoholic cardiomyopathy	2	Percent	1990	2021	0.7965001368154133	1.192771353978703	0.42574594796451914
1	Deaths	130	Mexico	2	Female	22	All ages	938	Alcoholic cardiomyopathy	2	Percent	1990	2021	-0.379488369	-0.143182275	-0.608997172
1	Deaths	130	Mexico	3	Both	22	All ages	938	Alcoholic cardiomyopathy	2	Percent	1990	2021	0.5935214964462244	0.9103624487241488	0.30513844431977216
1	Deaths	130	Mexico	1	Male	22	All ages	938	Alcoholic cardiomyopathy	3	Rate	1990	2021	2.043831729939798	2.710193504887153	1.4383618663195488
1	Deaths	130	Mexico	2	Female	22	All ages	938	Alcoholic cardiomyopathy	3	Rate	1990	2021	-0.02157073	0.35473014957489823	-0.377506231
1	Deaths	130	Mexico	3	Both	22	All ages	938	Alcoholic cardiomyopathy	3	Rate	1990	2021	1.614379260530025	2.1198737956284743	1.145273668525692
1	Deaths	130	Mexico	1	Male	27	Age-standardized	938	Alcoholic cardiomyopathy	3	Rate	1990	2021	0.7393890456025216	1.1146825325555232	0.39395119115929544
1	Deaths	130	Mexico	2	Female	27	Age-standardized	938	Alcoholic cardiomyopathy	3	Rate	1990	2021	-0.496537069	-0.322608959	-0.682121103
1	Deaths	130	Mexico	3	Both	27	Age-standardized	938	Alcoholic cardiomyopathy	3	Rate	1990	2021	0.43840641068933595	0.7144142318011689	0.18548728968963604
1	Deaths	117	Saint Vincent and the Grenadines	1	Male	22	All ages	938	Alcoholic cardiomyopathy	1	Number	1990	2021	6.977258825456524	8.850607433886744	5.3842958494233555
1	Deaths	117	Saint Vincent and the Grenadines	2	Female	22	All ages	938	Alcoholic cardiomyopathy	1	Number	1990	2021	2.5356254713020943	3.4892045952058286	1.7382420640366716
1	Deaths	117	Saint Vincent and the Grenadines	3	Both	22	All ages	938	Alcoholic cardiomyopathy	1	Number	1990	2021	5.905699156154833	7.356867255108943	4.65371596749148
1	Deaths	117	Saint Vincent and the Grenadines	1	Male	22	All ages	938	Alcoholic cardiomyopathy	2	Percent	1990	2021	3.1794116545492805	3.945430559817796	2.4870020906220134
1	Deaths	117	Saint Vincent and the Grenadines	2	Female	22	All ages	938	Alcoholic cardiomyopathy	2	Percent	1990	2021	1.7764463271966222	2.3441172597050373	1.300180129912764
1	Deaths	117	Saint Vincent and the Grenadines	3	Both	22	All ages	938	Alcoholic cardiomyopathy	2	Percent	1990	2021	3.357502196181367	4.034919586533662	2.7408206390299563
1	Deaths	117	Saint Vincent and the Grenadines	1	Male	22	All ages	938	Alcoholic cardiomyopathy	3	Rate	1990	2021	6.476983854382078	8.232849823549794	4.983919794028392
1	Deaths	117	Saint Vincent and the Grenadines	2	Female	22	All ages	938	Alcoholic cardiomyopathy	3	Rate	1990	2021	2.4773933504637013	3.41526692658732	1.6931429312093953
1	Deaths	117	Saint Vincent and the Grenadines	3	Both	22	All ages	938	Alcoholic cardiomyopathy	3	Rate	1990	2021	5.628871763938014	7.021867175171765	4.427076577007701
1	Deaths	117	Saint Vincent and the Grenadines	1	Male	27	Age-standardized	938	Alcoholic cardiomyopathy	3	Rate	1990	2021	2.6772623581542523	3.537740643843479	1.9705997855197597
1	Deaths	117	Saint Vincent and the Grenadines	2	Female	27	Age-standardized	938	Alcoholic cardiomyopathy	3	Rate	1990	2021	1.0750960024376564	1.6170682417854414	0.6120276379546613
1	Deaths	117	Saint Vincent and the Grenadines	3	Both	27	Age-standardized	938	Alcoholic cardiomyopathy	3	Rate	1990	2021	2.5782658970291323	3.3333933311270667	1.920510683958802
1	Deaths	172	Equatorial Guinea	1	Male	22	All ages	938	Alcoholic cardiomyopathy	1	Number	1990	2021	0.3583040486530964	2.030010519037656	-0.486111986
1	Deaths	172	Equatorial Guinea	2	Female	22	All ages	938	Alcoholic cardiomyopathy	1	Number	1990	2021	0.10044617736670038	3.8094281185651706	-0.697892182
1	Deaths	172	Equatorial Guinea	3	Both	22	All ages	938	Alcoholic cardiomyopathy	1	Number	1990	2021	0.320641457122797	1.723658749694282	-0.448615527
1	Deaths	172	Equatorial Guinea	1	Male	22	All ages	938	Alcoholic cardiomyopathy	2	Percent	1990	2021	-0.125245464	0.8687938399405036	-0.652606538
1	Deaths	172	Equatorial Guinea	2	Female	22	All ages	938	Alcoholic cardiomyopathy	2	Percent	1990	2021	-0.316316148	1.8435740997881596	-0.790582277
1	Deaths	172	Equatorial Guinea	3	Both	22	All ages	938	Alcoholic cardiomyopathy	2	Percent	1990	2021	-0.16280785	0.6659431266574772	-0.620372126
1	Deaths	172	Equatorial Guinea	1	Male	22	All ages	938	Alcoholic cardiomyopathy	3	Rate	1990	2021	-0.663149703	-0.248577707	-0.872559218
1	Deaths	172	Equatorial Guinea	2	Female	22	All ages	938	Alcoholic cardiomyopathy	3	Rate	1990	2021	-0.651079907	0.5249324681659213	-0.904210228
1	Deaths	172	Equatorial Guinea	3	Both	22	All ages	938	Alcoholic cardiomyopathy	3	Rate	1990	2021	-0.630782948	-0.238535751	-0.845847222
1	Deaths	172	Equatorial Guinea	1	Male	27	Age-standardized	938	Alcoholic cardiomyopathy	3	Rate	1990	2021	-0.565176531	0.012290082339963091	-0.81698893
1	Deaths	172	Equatorial Guinea	2	Female	27	Age-standardized	938	Alcoholic cardiomyopathy	3	Rate	1990	2021	-0.614524712	0.6238475269985384	-0.888226814
1	Deaths	172	Equatorial Guinea	3	Both	27	Age-standardized	938	Alcoholic cardiomyopathy	3	Rate	1990	2021	-0.576647446	-0.126487834	-0.804628097
1	Deaths	131	Nicaragua	1	Male	22	All ages	938	Alcoholic cardiomyopathy	1	Number	1990	2021	1.2659248075376082	2.474781897268529	0.5079061715341897
1	Deaths	131	Nicaragua	2	Female	22	All ages	938	Alcoholic cardiomyopathy	1	Number	1990	2021	0.9467367909104347	2.1397975001850895	0.18499761345909813
1	Deaths	131	Nicaragua	3	Both	22	All ages	938	Alcoholic cardiomyopathy	1	Number	1990	2021	1.2339861316888214	2.340993888464996	0.511477609772563
1	Deaths	131	Nicaragua	1	Male	22	All ages	938	Alcoholic cardiomyopathy	2	Percent	1990	2021	0.02676895708999109	0.5317005707998932	-0.294470621
1	Deaths	131	Nicaragua	2	Female	22	All ages	938	Alcoholic cardiomyopathy	2	Percent	1990	2021	-0.077232093	0.4671591605885194	-0.42622166
1	Deaths	131	Nicaragua	3	Both	22	All ages	938	Alcoholic cardiomyopathy	2	Percent	1990	2021	0.03237616167848255	0.4987934783963368	-0.279943945
1	Deaths	131	Nicaragua	1	Male	22	All ages	938	Alcoholic cardiomyopathy	3	Rate	1990	2021	0.3130934433780814	1.0136208012261778	-0.126175017
1	Deaths	131	Nicaragua	2	Female	22	All ages	938	Alcoholic cardiomyopathy	3	Rate	1990	2021	0.14132164132187802	0.8407824072886944	-0.305266419
1	Deaths	131	Nicaragua	3	Both	22	All ages	938	Alcoholic cardiomyopathy	3	Rate	1990	2021	0.3022520199793551	0.9475573184078585	-0.118918089
1	Deaths	131	Nicaragua	1	Male	27	Age-standardized	938	Alcoholic cardiomyopathy	3	Rate	1990	2021	-0.213698286	0.19905319926735512	-0.4767928
1	Deaths	131	Nicaragua	2	Female	27	Age-standardized	938	Alcoholic cardiomyopathy	3	Rate	1990	2021	-0.318829614	0.1077978103564299	-0.588955266
1	Deaths	131	Nicaragua	3	Both	27	Age-standardized	938	Alcoholic cardiomyopathy	3	Rate	1990	2021	-0.240894043	0.11918306095298953	-0.482641116
1	Deaths	118	Suriname	1	Male	22	All ages	938	Alcoholic cardiomyopathy	1	Number	1990	2021	3.478360586982643	7.999469802306251	0.8312660071338003
1	Deaths	118	Suriname	2	Female	22	All ages	938	Alcoholic cardiomyopathy	1	Number	1990	2021	1.9432160849641176	5.0019266287291675	0.09708340280832653
1	Deaths	118	Suriname	3	Both	22	All ages	938	Alcoholic cardiomyopathy	1	Number	1990	2021	3.298442349842774	7.09565479132209	0.7803664400391301
1	Deaths	118	Suriname	1	Male	22	All ages	938	Alcoholic cardiomyopathy	2	Percent	1990	2021	1.141528289882442	3.2977934694258124	-0.129234274
1	Deaths	118	Suriname	2	Female	22	All ages	938	Alcoholic cardiomyopathy	2	Percent	1990	2021	0.4991229038404183	1.871541341744536	-0.443935284
1	Deaths	118	Suriname	3	Both	22	All ages	938	Alcoholic cardiomyopathy	2	Percent	1990	2021	1.11101988568387	2.9854562144209384	-0.151138343
1	Deaths	118	Suriname	1	Male	22	All ages	938	Alcoholic cardiomyopathy	3	Rate	1990	2021	2.047201588888857	5.1234905381350035	0.2460445241583459
1	Deaths	118	Suriname	2	Female	22	All ages	938	Alcoholic cardiomyopathy	3	Rate	1990	2021	0.9282182314555286	2.932101488741045	-0.281256912
1	Deaths	118	Suriname	3	Both	22	All ages	938	Alcoholic cardiomyopathy	3	Rate	1990	2021	1.86971539053612	4.404800916307339	0.18860381457975725
1	Deaths	118	Suriname	1	Male	27	Age-standardized	938	Alcoholic cardiomyopathy	3	Rate	1990	2021	0.952014748451243	2.970739820905581	-0.205008572
1	Deaths	118	Suriname	2	Female	27	Age-standardized	938	Alcoholic cardiomyopathy	3	Rate	1990	2021	0.30849447458468365	1.6956955393896134	-0.509602431
1	Deaths	118	Suriname	3	Both	27	Age-standardized	938	Alcoholic cardiomyopathy	3	Rate	1990	2021	0.823648582321711	2.430684456670193	-0.2560586
1	Deaths	173	Gabon	1	Male	22	All ages	938	Alcoholic cardiomyopathy	1	Number	1990	2021	0.14524619829968496	1.1028348318999845	-0.446660842
1	Deaths	173	Gabon	2	Female	22	All ages	938	Alcoholic cardiomyopathy	1	Number	1990	2021	0.17553384442925193	1.3802286727890092	-0.42047945
1	Deaths	173	Gabon	3	Both	22	All ages	938	Alcoholic cardiomyopathy	1	Number	1990	2021	0.149092514353827	0.9420719108051209	-0.395821073
1	Deaths	173	Gabon	1	Male	22	All ages	938	Alcoholic cardiomyopathy	2	Percent	1990	2021	-0.217894037	0.3496168480809389	-0.607604993
1	Deaths	173	Gabon	2	Female	22	All ages	938	Alcoholic cardiomyopathy	2	Percent	1990	2021	-0.20347143	0.6035518453231052	-0.586672102
1	Deaths	173	Gabon	3	Both	22	All ages	938	Alcoholic cardiomyopathy	2	Percent	1990	2021	-0.212464197	0.2377705805368673	-0.565259385
1	Deaths	173	Gabon	1	Male	22	All ages	938	Alcoholic cardiomyopathy	3	Rate	1990	2021	-0.36203396	0.1713963450408891	-0.691759211
1	Deaths	173	Gabon	2	Female	22	All ages	938	Alcoholic cardiomyopathy	3	Rate	1990	2021	-0.380255674	0.2548623943918672	-0.694475345
1	Deaths	173	Gabon	3	Both	22	All ages	938	Alcoholic cardiomyopathy	3	Rate	1990	2021	-0.377686274	0.051767365912257696	-0.67279498
1	Deaths	173	Gabon	1	Male	27	Age-standardized	938	Alcoholic cardiomyopathy	3	Rate	1990	2021	-0.455562525	-0.007202922	-0.732006676
1	Deaths	173	Gabon	2	Female	27	Age-standardized	938	Alcoholic cardiomyopathy	3	Rate	1990	2021	-0.340613443	0.352804494061005	-0.679760675
1	Deaths	173	Gabon	3	Both	27	Age-standardized	938	Alcoholic cardiomyopathy	3	Rate	1990	2021	-0.426583764	-0.05041602	-0.675931904
1	Deaths	81	Germany	1	Male	22	All ages	938	Alcoholic cardiomyopathy	1	Number	1990	2021	-0.409636801	-0.279153871	-0.530439999
1	Deaths	81	Germany	2	Female	22	All ages	938	Alcoholic cardiomyopathy	1	Number	1990	2021	-0.793961638	-0.7147895	-0.84351131
1	Deaths	81	Germany	3	Both	22	All ages	938	Alcoholic cardiomyopathy	1	Number	1990	2021	-0.517907469	-0.41726874	-0.606341879
1	Deaths	81	Germany	1	Male	22	All ages	938	Alcoholic cardiomyopathy	2	Percent	1990	2021	-0.508303668	-0.400465207	-0.607035056
1	Deaths	81	Germany	2	Female	22	All ages	938	Alcoholic cardiomyopathy	2	Percent	1990	2021	-0.796959514	-0.719320708	-0.84603805
1	Deaths	81	Germany	3	Both	22	All ages	938	Alcoholic cardiomyopathy	2	Percent	1990	2021	-0.561977202	-0.469016749	-0.642385763
1	Deaths	81	Germany	1	Male	22	All ages	938	Alcoholic cardiomyopathy	3	Rate	1990	2021	-0.464152756	-0.345719022	-0.573800615
1	Deaths	81	Germany	2	Female	22	All ages	938	Alcoholic cardiomyopathy	3	Rate	1990	2021	-0.80119386	-0.72480077	-0.849004272
1	Deaths	81	Germany	3	Both	22	All ages	938	Alcoholic cardiomyopathy	3	Rate	1990	2021	-0.548576579	-0.454340148	-0.631385088
1	Deaths	81	Germany	1	Male	27	Age-standardized	938	Alcoholic cardiomyopathy	3	Rate	1990	2021	-0.65132678	-0.574188335	-0.720018477
1	Deaths	81	Germany	2	Female	27	Age-standardized	938	Alcoholic cardiomyopathy	3	Rate	1990	2021	-0.84433074	-0.787419455	-0.878624164
1	Deaths	81	Germany	3	Both	27	Age-standardized	938	Alcoholic cardiomyopathy	3	Rate	1990	2021	-0.670116698	-0.604279982	-0.728151354
1	Deaths	132	Panama	1	Male	22	All ages	938	Alcoholic cardiomyopathy	1	Number	1990	2021	1.2206782928703122	2.0990019845151795	0.5924164133459926
1	Deaths	132	Panama	2	Female	22	All ages	938	Alcoholic cardiomyopathy	1	Number	1990	2021	0.41010367506995155	1.0116392375617749	-0.173650673
1	Deaths	132	Panama	3	Both	22	All ages	938	Alcoholic cardiomyopathy	1	Number	1990	2021	1.179079154316917	2.008353964403141	0.5747815750324904
1	Deaths	132	Panama	1	Male	22	All ages	938	Alcoholic cardiomyopathy	2	Percent	1990	2021	-0.087865025	0.21839224262622514	-0.303842202
1	Deaths	132	Panama	2	Female	22	All ages	938	Alcoholic cardiomyopathy	2	Percent	1990	2021	-0.425566625	-0.220712959	-0.657260009
1	Deaths	132	Panama	3	Both	22	All ages	938	Alcoholic cardiomyopathy	2	Percent	1990	2021	-0.108891858	0.1818540847452989	-0.315772474
1	Deaths	132	Panama	1	Male	22	All ages	938	Alcoholic cardiomyopathy	3	Rate	1990	2021	0.24161925099290726	0.732705063670372	-0.109652722
1	Deaths	132	Panama	2	Female	22	All ages	938	Alcoholic cardiomyopathy	3	Rate	1990	2021	-0.218725082	0.1145586724902857	-0.542157067
1	Deaths	132	Panama	3	Both	22	All ages	938	Alcoholic cardiomyopathy	3	Rate	1990	2021	0.21288960806537116	0.6744693526062518	-0.123466349
1	Deaths	132	Panama	1	Male	27	Age-standardized	938	Alcoholic cardiomyopathy	3	Rate	1990	2021	-0.168391961	0.17236376941993642	-0.400367673
1	Deaths	132	Panama	2	Female	27	Age-standardized	938	Alcoholic cardiomyopathy	3	Rate	1990	2021	-0.507956265	-0.299793934	-0.70878246
1	Deaths	132	Panama	3	Both	27	Age-standardized	938	Alcoholic cardiomyopathy	3	Rate	1990	2021	-0.208201678	0.08248912813895237	-0.422768372
1	Deaths	205	C?te d'Ivoire	1	Male	22	All ages	938	Alcoholic cardiomyopathy	1	Number	1990	2021	0.146623882051188	1.5911838935093976	-0.525869327
1	Deaths	205	C?te d'Ivoire	2	Female	22	All ages	938	Alcoholic cardiomyopathy	1	Number	1990	2021	1.4164739259334933	8.050326573362735	-0.309422797
1	Deaths	205	C?te d'Ivoire	3	Both	22	All ages	938	Alcoholic cardiomyopathy	1	Number	1990	2021	0.18209938223836672	1.5848985368401671	-0.498108313
1	Deaths	205	C?te d'Ivoire	1	Male	22	All ages	938	Alcoholic cardiomyopathy	2	Percent	1990	2021	-0.253518222	0.6391317289407776	-0.698692087
1	Deaths	205	C?te d'Ivoire	2	Female	22	All ages	938	Alcoholic cardiomyopathy	2	Percent	1990	2021	0.7359949156672017	5.416910623767991	-0.490725215
1	Deaths	205	C?te d'Ivoire	3	Both	22	All ages	938	Alcoholic cardiomyopathy	2	Percent	1990	2021	-0.197734678	0.7306434887530955	-0.633664688
1	Deaths	205	C?te d'Ivoire	1	Male	22	All ages	938	Alcoholic cardiomyopathy	3	Rate	1990	2021	-0.502839203	0.12350271966677129	-0.794423274
1	Deaths	205	C?te d'Ivoire	2	Female	22	All ages	938	Alcoholic cardiomyopathy	3	Rate	1990	2021	0.06884014599296623	3.0030857656451486	-0.694548064
1	Deaths	205	C?te d'Ivoire	3	Both	22	All ages	938	Alcoholic cardiomyopathy	3	Rate	1990	2021	-0.482468261	0.13168744869620333	-0.780268156
1	Deaths	205	C?te d'Ivoire	1	Male	27	Age-standardized	938	Alcoholic cardiomyopathy	3	Rate	1990	2021	-0.59046336	-0.101946712	-0.832075923
1	Deaths	205	C?te d'Ivoire	2	Female	27	Age-standardized	938	Alcoholic cardiomyopathy	3	Rate	1990	2021	-0.48716792	0.9757341860349734	-0.854002962
1	Deaths	205	C?te d'Ivoire	3	Both	27	Age-standardized	938	Alcoholic cardiomyopathy	3	Rate	1990	2021	-0.574863846	-0.09598538	-0.801124081
1	Deaths	119	Trinidad and Tobago	1	Male	22	All ages	938	Alcoholic cardiomyopathy	1	Number	1990	2021	3.586401093551014	6.311068885502854	1.986781947091152
1	Deaths	119	Trinidad and Tobago	2	Female	22	All ages	938	Alcoholic cardiomyopathy	1	Number	1990	2021	1.6816781008224975	3.1129967162832863	0.6935571654765291
1	Deaths	119	Trinidad and Tobago	3	Both	22	All ages	938	Alcoholic cardiomyopathy	1	Number	1990	2021	3.5380978703512693	6.2034903547935585	1.9607196435565961
1	Deaths	119	Trinidad and Tobago	1	Male	22	All ages	938	Alcoholic cardiomyopathy	2	Percent	1990	2021	1.202481551552444	2.4210076567563625	0.4792950472874482
1	Deaths	119	Trinidad and Tobago	2	Female	22	All ages	938	Alcoholic cardiomyopathy	2	Percent	1990	2021	0.46124259873479334	1.0693998617090084	-0.041079169
1	Deaths	119	Trinidad and Tobago	3	Both	22	All ages	938	Alcoholic cardiomyopathy	2	Percent	1990	2021	1.3018797226145902	2.482360742442898	0.5705384278225026
1	Deaths	119	Trinidad and Tobago	1	Male	22	All ages	938	Alcoholic cardiomyopathy	3	Rate	1990	2021	2.963856950008789	5.318686617823862	1.5813652442620514
1	Deaths	119	Trinidad and Tobago	2	Female	22	All ages	938	Alcoholic cardiomyopathy	3	Rate	1990	2021	1.3206317657929891	2.5592455446020033	0.46554597816410354
1	Deaths	119	Trinidad and Tobago	3	Both	22	All ages	938	Alcoholic cardiomyopathy	3	Rate	1990	2021	2.9246080584526344	5.229675318399501	1.5604701581770468
1	Deaths	119	Trinidad and Tobago	1	Male	27	Age-standardized	938	Alcoholic cardiomyopathy	3	Rate	1990	2021	1.094957899099811	2.320543525455903	0.3750909620374109
1	Deaths	119	Trinidad and Tobago	2	Female	27	Age-standardized	938	Alcoholic cardiomyopathy	3	Rate	1990	2021	0.29639138687166383	0.9761953080418152	-0.1799736
1	Deaths	119	Trinidad and Tobago	3	Both	27	Age-standardized	938	Alcoholic cardiomyopathy	3	Rate	1990	2021	1.0952441619800666	2.303831067557458	0.37391135176523954
1	Deaths	174	Eastern Sub-Saharan Africa	1	Male	22	All ages	938	Alcoholic cardiomyopathy	1	Number	1990	2021	0.7526853929976	1.578651236779568	-0.172616432
1	Deaths	174	Eastern Sub-Saharan Africa	2	Female	22	All ages	938	Alcoholic cardiomyopathy	1	Number	1990	2021	0.7344646965043102	2.2375323421184423	0.042974540283836855
1	Deaths	174	Eastern Sub-Saharan Africa	3	Both	22	All ages	938	Alcoholic cardiomyopathy	1	Number	1990	2021	0.7512047417321006	1.5702627055708198	-0.084360141
1	Deaths	174	Eastern Sub-Saharan Africa	1	Male	22	All ages	938	Alcoholic cardiomyopathy	2	Percent	1990	2021	0.465776761879275	1.1986856034141897	-0.288785478
1	Deaths	174	Eastern Sub-Saharan Africa	2	Female	22	All ages	938	Alcoholic cardiomyopathy	2	Percent	1990	2021	0.5535030850211863	1.8377836941758718	-0.071799038
1	Deaths	174	Eastern Sub-Saharan Africa	3	Both	22	All ages	938	Alcoholic cardiomyopathy	2	Percent	1990	2021	0.5138225353946069	1.2403243965966069	-0.190772473
1	Deaths	174	Eastern Sub-Saharan Africa	1	Male	22	All ages	938	Alcoholic cardiomyopathy	3	Rate	1990	2021	-0.214795295	0.15523817959550462	-0.629331383
1	Deaths	174	Eastern Sub-Saharan Africa	2	Female	22	All ages	938	Alcoholic cardiomyopathy	3	Rate	1990	2021	-0.223501728	0.44940296303360805	-0.53307327
1	Deaths	174	Eastern Sub-Saharan Africa	3	Both	22	All ages	938	Alcoholic cardiomyopathy	3	Rate	1990	2021	-0.215735292	0.15107404791086498	-0.589937139
1	Deaths	174	Eastern Sub-Saharan Africa	1	Male	27	Age-standardized	938	Alcoholic cardiomyopathy	3	Rate	1990	2021	-0.269395044	0.06146210642461592	-0.648171755
1	Deaths	174	Eastern Sub-Saharan Africa	2	Female	27	Age-standardized	938	Alcoholic cardiomyopathy	3	Rate	1990	2021	-0.266817157	0.296557122749222	-0.535731321
1	Deaths	174	Eastern Sub-Saharan Africa	3	Both	27	Age-standardized	938	Alcoholic cardiomyopathy	3	Rate	1990	2021	-0.282120596	0.03814100889594236	-0.619174258
1	Deaths	133	Venezuela (Bolivarian Republic of)	1	Male	22	All ages	938	Alcoholic cardiomyopathy	1	Number	1990	2021	-0.014567488	0.35821330023535825	-0.312945086
1	Deaths	133	Venezuela (Bolivarian Republic of)	2	Female	22	All ages	938	Alcoholic cardiomyopathy	1	Number	1990	2021	1.194442716470213	2.5329729888553265	0.20432951633158153
1	Deaths	133	Venezuela (Bolivarian Republic of)	3	Both	22	All ages	938	Alcoholic cardiomyopathy	1	Number	1990	2021	0.015701498322679672	0.39523691600039146	-0.290247795
1	Deaths	133	Venezuela (Bolivarian Republic of)	1	Male	22	All ages	938	Alcoholic cardiomyopathy	2	Percent	1990	2021	-0.689309627	-0.600718422	-0.766264917
1	Deaths	133	Venezuela (Bolivarian Republic of)	2	Female	22	All ages	938	Alcoholic cardiomyopathy	2	Percent	1990	2021	-0.2792069	0.07190716024612862	-0.586935017
1	Deaths	133	Venezuela (Bolivarian Republic of)	3	Both	22	All ages	938	Alcoholic cardiomyopathy	2	Percent	1990	2021	-0.67422365	-0.584123289	-0.753811046
1	Deaths	133	Venezuela (Bolivarian Republic of)	1	Male	22	All ages	938	Alcoholic cardiomyopathy	3	Rate	1990	2021	-0.282740148	-0.01140681	-0.499918158
1	Deaths	133	Venezuela (Bolivarian Republic of)	2	Female	22	All ages	938	Alcoholic cardiomyopathy	3	Rate	1990	2021	0.5055020522786366	1.423803567733225	-0.173767196
1	Deaths	133	Venezuela (Bolivarian Republic of)	3	Both	22	All ages	938	Alcoholic cardiomyopathy	3	Rate	1990	2021	-0.282636563	-0.014580612	-0.498720557
1	Deaths	133	Venezuela (Bolivarian Republic of)	1	Male	27	Age-standardized	938	Alcoholic cardiomyopathy	3	Rate	1990	2021	-0.642643016	-0.509913774	-0.750748259
1	Deaths	133	Venezuela (Bolivarian Republic of)	2	Female	27	Age-standardized	938	Alcoholic cardiomyopathy	3	Rate	1990	2021	-0.190663692	0.2953278519615137	-0.562222001
1	Deaths	133	Venezuela (Bolivarian Republic of)	3	Both	27	Age-standardized	938	Alcoholic cardiomyopathy	3	Rate	1990	2021	-0.640425495	-0.510098278	-0.74809546
1	Deaths	120	Andean Latin America	1	Male	22	All ages	938	Alcoholic cardiomyopathy	1	Number	1990	2021	1.9548618371183404	6.079464972258438	0.36318562772917573
1	Deaths	120	Andean Latin America	2	Female	22	All ages	938	Alcoholic cardiomyopathy	1	Number	1990	2021	-0.394660788	0.15063754273557878	-0.766139339
1	Deaths	120	Andean Latin America	3	Both	22	All ages	938	Alcoholic cardiomyopathy	1	Number	1990	2021	0.35234734783173133	1.1749809220174574	-0.265719116
1	Deaths	120	Andean Latin America	1	Male	22	All ages	938	Alcoholic cardiomyopathy	2	Percent	1990	2021	0.2153105080806175	1.8803457748253043	-0.421200772
1	Deaths	120	Andean Latin America	2	Female	22	All ages	938	Alcoholic cardiomyopathy	2	Percent	1990	2021	-0.716407296	-0.471263322	-0.888176748
1	Deaths	120	Andean Latin America	3	Both	22	All ages	938	Alcoholic cardiomyopathy	2	Percent	1990	2021	-0.411390506	-0.068773793	-0.659710079
1	Deaths	120	Andean Latin America	1	Male	22	All ages	938	Alcoholic cardiomyopathy	3	Rate	1990	2021	0.6841953826259072	3.035113272628456	-0.223019191
1	Deaths	120	Andean Latin America	2	Female	22	All ages	938	Alcoholic cardiomyopathy	3	Rate	1990	2021	-0.649486376	-0.333738627	-0.864586093
1	Deaths	120	Andean Latin America	3	Both	22	All ages	938	Alcoholic cardiomyopathy	3	Rate	1990	2021	-0.2230799	0.249520989718111	-0.578157506
1	Deaths	120	Andean Latin America	1	Male	27	Age-standardized	938	Alcoholic cardiomyopathy	3	Rate	1990	2021	-0.061493257	1.3162290071939575	-0.556410323
1	Deaths	120	Andean Latin America	2	Female	27	Age-standardized	938	Alcoholic cardiomyopathy	3	Rate	1990	2021	-0.807787336	-0.63506358	-0.925758031
1	Deaths	120	Andean Latin America	3	Both	27	Age-standardized	938	Alcoholic cardiomyopathy	3	Rate	1990	2021	-0.564575649	-0.295126619	-0.763735538
1	Deaths	82	Greece	1	Male	22	All ages	938	Alcoholic cardiomyopathy	1	Number	1990	2021	0.2066580488541763	0.6276155041927304	-0.10409967
1	Deaths	82	Greece	2	Female	22	All ages	938	Alcoholic cardiomyopathy	1	Number	1990	2021	-0.008934934	0.6065373320843448	-0.30151816
1	Deaths	82	Greece	3	Both	22	All ages	938	Alcoholic cardiomyopathy	1	Number	1990	2021	0.15009493265236057	0.5509644443609089	-0.10486955
1	Deaths	82	Greece	1	Male	22	All ages	938	Alcoholic cardiomyopathy	2	Percent	1990	2021	-0.203978027	0.07324596790890094	-0.410818222
1	Deaths	82	Greece	2	Female	22	All ages	938	Alcoholic cardiomyopathy	2	Percent	1990	2021	-0.362349994	0.04061819318926227	-0.550211262
1	Deaths	82	Greece	3	Both	22	All ages	938	Alcoholic cardiomyopathy	2	Percent	1990	2021	-0.250362588	0.011831899843078341	-0.414221933
1	Deaths	82	Greece	1	Male	22	All ages	938	Alcoholic cardiomyopathy	3	Rate	1990	2021	0.25067986175124557	0.686994866276278	-0.071415053
1	Deaths	82	Greece	2	Female	22	All ages	938	Alcoholic cardiomyopathy	3	Rate	1990	2021	-0.002477864	0.6170043775534366	-0.296967354
1	Deaths	82	Greece	3	Both	22	All ages	938	Alcoholic cardiomyopathy	3	Rate	1990	2021	0.17432758627302986	0.5836434720577734	-0.086009032
1	Deaths	82	Greece	1	Male	27	Age-standardized	938	Alcoholic cardiomyopathy	3	Rate	1990	2021	-0.149135204	0.1381021946294496	-0.373360685
1	Deaths	82	Greece	2	Female	27	Age-standardized	938	Alcoholic cardiomyopathy	3	Rate	1990	2021	-0.419473322	-0.012876574	-0.578857908
1	Deaths	82	Greece	3	Both	27	Age-standardized	938	Alcoholic cardiomyopathy	3	Rate	1990	2021	-0.217339738	0.046332237532555685	-0.390938665
1	Deaths	206	Gambia	1	Male	22	All ages	938	Alcoholic cardiomyopathy	1	Number	1990	2021	0.15512113356213975	1.6959311492359583	-0.519993941
1	Deaths	206	Gambia	2	Female	22	All ages	938	Alcoholic cardiomyopathy	1	Number	1990	2021	2.03505310670351	12.272250743329113	-0.245112922
1	Deaths	206	Gambia	3	Both	22	All ages	938	Alcoholic cardiomyopathy	1	Number	1990	2021	0.22542694762234985	1.7869066194267835	-0.475836048
1	Deaths	206	Gambia	1	Male	22	All ages	938	Alcoholic cardiomyopathy	2	Percent	1990	2021	-0.327574659	0.539303173881493	-0.723973961
1	Deaths	206	Gambia	2	Female	22	All ages	938	Alcoholic cardiomyopathy	2	Percent	1990	2021	0.6821369929129284	6.5879468185701295	-0.602340376
1	Deaths	206	Gambia	3	Both	22	All ages	938	Alcoholic cardiomyopathy	2	Percent	1990	2021	-0.302346706	0.5948864961542403	-0.702554024
1	Deaths	206	Gambia	1	Male	22	All ages	938	Alcoholic cardiomyopathy	3	Rate	1990	2021	-0.519319906	0.12185674845884845	-0.800255271
[truncated: 6,815 more rows]
