# Supplementary material for: Global, regional, and national burden of cardiomyopathy (including alcoholic cardiomyopathy and others) from 1990 to 2021: An analysis of data from the global burden of disease study 2021 and forecast to 2040
Source: PLoS One. 2026 Jan 30;21(1):e0341687. doi: 10.1371/journal.pone.0341687 (PMC12858021; doi:10.1371/journal.pone.0341687)
Supplement: S1 Data — (ZIP) [file pone.0341687.s027.zip › The dataset used in the article/alcohol cardiomyopathy/Disease/list_global_21regions_204countries.xlsx]

## Sheet: 5SDI_21regions_withcountries
Country	SDI	subregion	location_id
Global	Global	Global	1
Andean Latin America	region21	region21	120
Bolivia (Plurinational State of)	Low-middle SDI	Andean Latin America	121
Ecuador	Middle SDI	Andean Latin America	122
Peru	Middle SDI	Andean Latin America	123
Australasia	region21	region21	70
Australia	High SDI	Australasia	71
New Zealand	High SDI	Australasia	72
Caribbean	region21	region21	104
Antigua and Barbuda	High-middle SDI	Caribbean	105
Bahamas	High-middle SDI	Caribbean	106
Barbados	High-middle SDI	Caribbean	107
Belize	Low-middle SDI	Caribbean	108
Bermuda	High SDI	Caribbean	305
Cuba	Middle SDI	Caribbean	109
Dominica	High-middle SDI	Caribbean	110
Dominican Republic	Low-middle SDI	Caribbean	111
Grenada	Middle SDI	Caribbean	112
Guyana	Low-middle SDI	Caribbean	113
Haiti	Low SDI	Caribbean	114
Jamaica	Middle SDI	Caribbean	115
Puerto Rico	High SDI	Caribbean	385
Saint Kitts and Nevis	High-middle SDI	Caribbean	393
Saint Lucia	Middle SDI	Caribbean	116
Saint Vincent and the Grenadines	Middle SDI	Caribbean	117
Suriname	Middle SDI	Caribbean	118
Trinidad and Tobago	High-middle SDI	Caribbean	119
United States Virgin Islands	High-middle SDI	Caribbean	422
Central Asia	region21	region21	32
Armenia	Middle SDI	Central Asia	33
Azerbaijan	Middle SDI	Central Asia	34
Georgia	Middle SDI	Central Asia	35
Kazakhstan	High-middle SDI	Central Asia	36
Kyrgyzstan	Low-middle SDI	Central Asia	37
Mongolia	Low-middle SDI	Central Asia	38
Tajikistan	Low-middle SDI	Central Asia	39
Turkmenistan	Middle SDI	Central Asia	40
Uzbekistan	Middle SDI	Central Asia	41
Central Europe	region21	region21	42
Albania	Middle SDI	Central Europe	43
Bosnia and Herzegovina	High-middle SDI	Central Europe	44
Bulgaria	High-middle SDI	Central Europe	45
Croatia	High-middle SDI	Central Europe	46
Czechia	High SDI	Central Europe	47
Hungary	High-middle SDI	Central Europe	48
Montenegro	High-middle SDI	Central Europe	50
North Macedonia	High-middle SDI	Central Europe	49
Poland	High-middle SDI	Central Europe	51
Romania	High-middle SDI	Central Europe	52
Serbia	High-middle SDI	Central Europe	53
Slovakia	High SDI	Central Europe	54
Slovenia	High SDI	Central Europe	55
Central Latin America	region21	region21	124
Colombia	Middle SDI	Central Latin America	125
Costa Rica	Middle SDI	Central Latin America	126
El Salvador	Low-middle SDI	Central Latin America	127
Guatemala	Low-middle SDI	Central Latin America	128
Honduras	Low-middle SDI	Central Latin America	129
Mexico	Middle SDI	Central Latin America	130
Nicaragua	Low-middle SDI	Central Latin America	131
Panama	Middle SDI	Central Latin America	132
Venezuela (Bolivarian Republic of)	Low-middle SDI	Central Latin America	133
Central Sub-Saharan Africa	region21	region21	167
Angola	Low SDI	Central Sub-Saharan Africa	168
Central African Republic	Low SDI	Central Sub-Saharan Africa	169
Congo	Low-middle SDI	Central Sub-Saharan Africa	170
Democratic Republic of the Congo	Low SDI	Central Sub-Saharan Africa	171
Equatorial Guinea	Middle SDI	Central Sub-Saharan Africa	172
Gabon	Middle SDI	Central Sub-Saharan Africa	173
East Asia	region21	region21	5
China	Middle SDI	East Asia	6
Democratic People's Republic of Korea	Low-middle SDI	East Asia	7
Taiwan (Province of China)	High SDI	East Asia	8
Eastern Europe	region21	region21	56
Belarus	High-middle SDI	Eastern Europe	57
Estonia	High SDI	Eastern Europe	58
Latvia	High SDI	Eastern Europe	59
Lithuania	High SDI	Eastern Europe	60
Republic of Moldova	Middle SDI	Eastern Europe	61
Russian Federation	High SDI	Eastern Europe	62
Ukraine	High-middle SDI	Eastern Europe	63
Eastern Sub-Saharan Africa	region21	region21	174
Burundi	Low SDI	Eastern Sub-Saharan Africa	175
Comoros	Low SDI	Eastern Sub-Saharan Africa	176
Djibouti	Low SDI	Eastern Sub-Saharan Africa	177
Eritrea	Low SDI	Eastern Sub-Saharan Africa	178
Ethiopia	Low SDI	Eastern Sub-Saharan Africa	179
Kenya	Low-middle SDI	Eastern Sub-Saharan Africa	180
Madagascar	Low SDI	Eastern Sub-Saharan Africa	181
Malawi	Low SDI	Eastern Sub-Saharan Africa	182
Mozambique	Low SDI	Eastern Sub-Saharan Africa	184
Rwanda	Low SDI	Eastern Sub-Saharan Africa	185
Somalia	Low SDI	Eastern Sub-Saharan Africa	187
South Sudan	Low SDI	Eastern Sub-Saharan Africa	435
Uganda	Low SDI	Eastern Sub-Saharan Africa	190
United Republic of Tanzania	Low SDI	Eastern Sub-Saharan Africa	189
Zambia	Low-middle SDI	Eastern Sub-Saharan Africa	191
High-income Asia Pacific	region21	region21	65
Brunei Darussalam	High SDI	High-income Asia Pacific	66
Japan	High SDI	High-income Asia Pacific	67
Republic of Korea	High SDI	High-income Asia Pacific	68
Singapore	High SDI	High-income Asia Pacific	69
High-income North America	region21	region21	100
Canada	High SDI	High-income North America	101
Greenland	High-middle SDI	High-income North America	349
United States of America	High SDI	High-income North America	102
North Africa and Middle East	region21	region21	138
Afghanistan	Low SDI	North Africa and Middle East	160
Algeria	Middle SDI	North Africa and Middle East	139
Bahrain	High-middle SDI	North Africa and Middle East	140
Egypt	Middle SDI	North Africa and Middle East	141
Iran (Islamic Republic of)	Middle SDI	North Africa and Middle East	142
Iraq	Middle SDI	North Africa and Middle East	143
Jordan	High-middle SDI	North Africa and Middle East	144
Kuwait	High SDI	North Africa and Middle East	145
Lebanon	High-middle SDI	North Africa and Middle East	146
Libya	High-middle SDI	North Africa and Middle East	147
Morocco	Low-middle SDI	North Africa and Middle East	148
Oman	High-middle SDI	North Africa and Middle East	150
Palestine	Low-middle SDI	North Africa and Middle East	149
Qatar	High SDI	North Africa and Middle East	151
Saudi Arabia	High SDI	North Africa and Middle East	152
Sudan	Low-middle SDI	North Africa and Middle East	522
Syrian Arab Republic	Low-middle SDI	North Africa and Middle East	153
Tunisia	Middle SDI	North Africa and Middle East	154
Turkey	High-middle SDI	North Africa and Middle East	155
United Arab Emirates	High SDI	North Africa and Middle East	156
Yemen	Low SDI	North Africa and Middle East	157
Oceania	region21	region21	21
American Samoa	High-middle SDI	Oceania	298
Cook Islands	High-middle SDI	Oceania	320
Fiji	Middle SDI	Oceania	22
Guam	High SDI	Oceania	351
Kiribati	Low-middle SDI	Oceania	23
Marshall Islands	Low-middle SDI	Oceania	24
Micronesia (Federated States of)	Low-middle SDI	Oceania	25
Nauru	Low-middle SDI	Oceania	369
Niue	High-middle SDI	Oceania	374
Northern Mariana Islands	High-middle SDI	Oceania	376
Palau	High-middle SDI	Oceania	380
Papua New Guinea	Low SDI	Oceania	26
Samoa	Middle SDI	Oceania	27
Solomon Islands	Low SDI	Oceania	28
Tokelau	Middle SDI	Oceania	413
Tonga	Middle SDI	Oceania	29
Tuvalu	Low-middle SDI	Oceania	416
Vanuatu	Low SDI	Oceania	30
South Asia	region21	region21	159
Bangladesh	Low SDI	South Asia	161
Bhutan	Low SDI	South Asia	162
India	Low-middle SDI	South Asia	163
Nepal	Low SDI	South Asia	164
Pakistan	Low SDI	South Asia	165
Southeast Asia	region21	region21	9
Cambodia	Low SDI	Southeast Asia	10
Indonesia	Middle SDI	Southeast Asia	11
Lao People's Democratic Republic	Low-middle SDI	Southeast Asia	12
Malaysia	High-middle SDI	Southeast Asia	13
Maldives	Low-middle SDI	Southeast Asia	14
Mauritius	Middle SDI	Southeast Asia	183
Myanmar	Low-middle SDI	Southeast Asia	15
Philippines	Low-middle SDI	Southeast Asia	16
Seychelles	High-middle SDI	Southeast Asia	186
Sri Lanka	Middle SDI	Southeast Asia	17
Thailand	Middle SDI	Southeast Asia	18
Timor-Leste	Low-middle SDI	Southeast Asia	19
Viet Nam	Low-middle SDI	Southeast Asia	20
Southern Latin America	region21	region21	96
Uruguay	Middle SDI	Southern Latin America	99
Argentina	High-middle SDI	Southern Latin America	97
Chile	High-middle SDI	Southern Latin America	98
Southern Sub-Saharan Africa	region21	region21	192
Botswana	Middle SDI	Southern Sub-Saharan Africa	193
Eswatini	Low-middle SDI	Southern Sub-Saharan Africa	197
Lesotho	Low-middle SDI	Southern Sub-Saharan Africa	194
Namibia	Low-middle SDI	Southern Sub-Saharan Africa	195
South Africa	Middle SDI	Southern Sub-Saharan Africa	196
Zimbabwe	Low SDI	Southern Sub-Saharan Africa	198
Tropical Latin America	region21	region21	134
Brazil	Middle SDI	Tropical Latin America	135
Paraguay	Middle SDI	Tropical Latin America	136
Western Europe	region21	region21	73
Andorra	High SDI	Western Europe	74
Austria	High SDI	Western Europe	75
Belgium	High SDI	Western Europe	76
Cyprus	High SDI	Western Europe	77
Denmark	High SDI	Western Europe	78
Finland	High SDI	Western Europe	79
France	High SDI	Western Europe	80
Germany	High SDI	Western Europe	81
Greece	High-middle SDI	Western Europe	82
Iceland	High SDI	Western Europe	83
Ireland	High SDI	Western Europe	84
Israel	High-middle SDI	Western Europe	85
Italy	High-middle SDI	Western Europe	86
Luxembourg	High SDI	Western Europe	87
Malta	High-middle SDI	Western Europe	88
Monaco	High SDI	Western Europe	367
Netherlands	High SDI	Western Europe	89
Norway	High SDI	Western Europe	90
Portugal	High-middle SDI	Western Europe	91
San Marino	High SDI	Western Europe	396
Spain	High-middle SDI	Western Europe	92
Sweden	High SDI	Western Europe	93
Switzerland	High SDI	Western Europe	94
United Kingdom	High SDI	Western Europe	95
Western Sub-Saharan Africa	region21	region21	199
Benin	Low SDI	Western Sub-Saharan Africa	200
Burkina Faso	Low SDI	Western Sub-Saharan Africa	201
Cabo Verde	Low-middle SDI	Western Sub-Saharan Africa	203
Cameroon	Low-middle SDI	Western Sub-Saharan Africa	202
Chad	Low SDI	Western Sub-Saharan Africa	204
Côte d'Ivoire	Low SDI	Western Sub-Saharan Africa	205
Gambia	Low SDI	Western Sub-Saharan Africa	206
Ghana	Low-middle SDI	Western Sub-Saharan Africa	207
Guinea	Low SDI	Western Sub-Saharan Africa	208
Guinea-Bissau	Low SDI	Western Sub-Saharan Africa	209
Liberia	Low SDI	Western Sub-Saharan Africa	210
Mali	Low SDI	Western Sub-Saharan Africa	211
Mauritania	Low-middle SDI	Western Sub-Saharan Africa	212
Niger	Low SDI	Western Sub-Saharan Africa	213
Nigeria	Low-middle SDI	Western Sub-Saharan Africa	214
Sao Tome and Principe	Low-middle SDI	Western Sub-Saharan Africa	215
Senegal	Low SDI	Western Sub-Saharan Africa	216
Sierra Leone	Low SDI	Western Sub-Saharan Africa	217
Togo	Low SDI	Western Sub-Saharan Africa	218
