# Supplementary material for: Global, regional, and national burden of cardiomyopathy (including alcoholic cardiomyopathy and others) from 1990 to 2021: An analysis of data from the global burden of disease study 2021 and forecast to 2040
Source: PLoS One. 2026 Jan 30;21(1):e0341687. doi: 10.1371/journal.pone.0341687 (PMC12858021; doi:10.1371/journal.pone.0341687)
Supplement: S1 Data — (ZIP) [file pone.0341687.s027.zip › The dataset used in the article/alcohol cardiomyopathy/Disease/order_globalandregions.csv]

Global
High-income Asia Pacific
High-income North America
Western Europe
Australasia
Andean Latin America
Tropical Latin America
Central Latin America
Southern Latin America
Caribbean
Central Europe
Eastern Europe
Central Asia
North Africa and Middle East
South Asia
Southeast Asia
East Asia
Oceania
Western Sub-Saharan Africa
Eastern Sub-Saharan Africa
Central Sub-Saharan Africa
Southern Sub-Saharan Africa
