# Supplementary material for: Global, regional, and national burden of cardiomyopathy (including alcoholic cardiomyopathy and others) from 1990 to 2021: An analysis of data from the global burden of disease study 2021 and forecast to 2040
Source: PLoS One. 2026 Jan 30;21(1):e0341687. doi: 10.1371/journal.pone.0341687 (PMC12858021; doi:10.1371/journal.pone.0341687)
Supplement: S1 Data — (ZIP) [file pone.0341687.s027.zip › The dataset used in the article/cardiomyopathy/Disease/Global_2021_AgeandSex.csv]

measure_id	measure_name	location_id	location_name	sex_id	sex_name	age_id	age_name	metric_id	metric_name	year	val	upper	lower
1	Deaths	1	Global	1	Male	1	<5 years	1	Number	2021	4365.108434153545	5442.277817382527	3287.939050924563
1	Deaths	1	Global	1	Male	1	<5 years	2	Percent	2021	0.00170829749185811	0.002000826542567925	0.001415768441148295
1	Deaths	1	Global	1	Male	1	<5 years	3	Rate	2021	1.2839338354942431	1.600767709966903	0.9670999610215831
1	Deaths	1	Global	1	Male	6	5-9 years	1	Number	2021	783.5083751513891	930.7860602459659	636.2306900568124
1	Deaths	1	Global	1	Male	6	5-9 years	2	Percent	2021	0.00380569729182997	0.004447326834216965	0.003164067749442975
1	Deaths	1	Global	1	Male	6	5-9 years	3	Rate	2021	0.22103256564722992	0.2625805128440283	0.1794846184504316
1	Deaths	1	Global	1	Male	7	10-14 years	1	Number	2021	642.1523148144006	771.5025460078949	512.8020836209063
1	Deaths	1	Global	1	Male	7	10-14 years	2	Percent	2021	0.00378552294850955	0.00450882641686012	0.00306221948015898
1	Deaths	1	Global	1	Male	7	10-14 years	3	Rate	2021	0.18682974433067992	0.22446329335865411	0.14919619530270573
1	Deaths	1	Global	1	Male	8	15-19 years	1	Number	2021	1442.8709546933253	1750.9844526586044	1134.7574567280462
1	Deaths	1	Global	1	Male	8	15-19 years	2	Percent	2021	0.0042481967309357	0.005140404255273106	0.0033559892065982947
1	Deaths	1	Global	1	Male	8	15-19 years	3	Rate	2021	0.45043279854290286	0.5466191031503316	0.3542464939354741
1	Deaths	1	Global	1	Male	9	20-24 years	1	Number	2021	1905.6112839807338	2239.473954768856	1571.7486131926119
1	Deaths	1	Global	1	Male	9	20-24 years	2	Percent	2021	0.00419392514160051	0.004909464436675396	0.0034783858465256244
1	Deaths	1	Global	1	Male	9	20-24 years	3	Rate	2021	0.62807282095194406	0.7381110387223664	0.5180346031815217
1	Deaths	1	Global	1	Male	10	25-29 years	1	Number	2021	3272.2855822741612	3766.135974883655	2778.4351896646676
1	Deaths	1	Global	1	Male	10	25-29 years	2	Percent	2021	0.0061439354118494206	0.0070468434793623655	0.005241027344336476
1	Deaths	1	Global	1	Male	10	25-29 years	3	Rate	2021	1.1004607795186558	1.266541329138333	0.9343802298989788
1	Deaths	1	Global	1	Male	11	30-34 years	1	Number	2021	6005.708011587889	6654.182467775067	5357.23355540071
1	Deaths	1	Global	1	Male	11	30-34 years	2	Percent	2021	0.0083594711028556	0.009267635711253549	0.007451306494457649
1	Deaths	1	Global	1	Male	11	30-34 years	3	Rate	2021	1.965544665465133	2.177777012690437	1.753312318239829
1	Deaths	1	Global	1	Male	12	35-39 years	1	Number	2021	9009.422546558902	9820.368383179682	8198.476709938122
1	Deaths	1	Global	1	Male	12	35-39 years	2	Percent	2021	0.01008518783134924	0.011040197446309135	0.009130178216389345
1	Deaths	1	Global	1	Male	12	35-39 years	3	Rate	2021	3.1828288079990186	3.4693179539109638	2.8963396620870734
1	Deaths	1	Global	1	Male	13	40-44 years	1	Number	2021	12620.357000179116	13881.30047599755	11359.413524360682
1	Deaths	1	Global	1	Male	13	40-44 years	2	Percent	2021	0.01081060277608961	0.011879144357496587	0.009742061194682633
1	Deaths	1	Global	1	Male	13	40-44 years	3	Rate	2021	5.0048818884008055	5.5049369315609376	4.5048268452406734
1	Deaths	1	Global	1	Male	14	45-49 years	1	Number	2021	15110.470418903999	16714.005330049007	13506.93550775899
1	Deaths	1	Global	1	Male	14	45-49 years	2	Percent	2021	0.01033775771123294	0.011439589012376503	0.009235926410089378
1	Deaths	1	Global	1	Male	14	45-49 years	3	Rate	2021	6.352619282913389	7.026764197992973	5.678474367833806
1	Deaths	1	Global	1	Male	15	50-54 years	1	Number	2021	17827.61605530281	19972.19803952978	15683.03407107584
1	Deaths	1	Global	1	Male	15	50-54 years	2	Percent	2021	0.00911957948899366	0.010213636406041237	0.008025522571946084
1	Deaths	1	Global	1	Male	15	50-54 years	3	Rate	2021	8.031166161987866	8.99727930969666	7.06505301427907
1	Deaths	1	Global	1	Male	16	55-59 years	1	Number	2021	22459.9182981869	25083.53228812025	19836.304308253555
1	Deaths	1	Global	1	Male	16	55-59 years	2	Percent	2021	0.00876434646727979	0.009769207727794622	0.007759485206764959
1	Deaths	1	Global	1	Male	16	55-59 years	3	Rate	2021	11.534203754332934	12.881550522511182	10.186856986154686
1	Deaths	1	Global	1	Male	17	60-64 years	1	Number	2021	23614.738759445954	26076.051143439825	21153.426375452083
1	Deaths	1	Global	1	Male	17	60-64 years	2	Percent	2021	0.00741664123602531	0.008159747315690925	0.0066735351563596956
1	Deaths	1	Global	1	Male	17	60-64 years	3	Rate	2021	15.1827223434756	16.765184165620003	13.6002605213312
1	Deaths	1	Global	1	Male	18	65-69 years	1	Number	2021	22460.297434798144	24610.244407298345	20310.35046229794
1	Deaths	1	Global	1	Male	18	65-69 years	2	Percent	2021	0.00566516854422406	0.0062063455379996295	0.00512399155044849
1	Deaths	1	Global	1	Male	18	65-69 years	3	Rate	2021	17.036900576031638	18.66770857937878	15.406092572684496
1	Deaths	1	Global	1	Male	19	70-74 years	1	Number	2021	20648.450348261085	23025.67177516981	18271.22892135236
1	Deaths	1	Global	1	Male	19	70-74 years	2	Percent	2021	0.00474667263723156	0.005284105340116537	0.004209239934346582
1	Deaths	1	Global	1	Male	19	70-74 years	3	Rate	2021	21.42146261127611	23.887679642402524	18.955245580149693
1	Deaths	1	Global	1	Male	20	75-79 years	1	Number	2021	18673.73095028828	20689.755708080553	16657.70619249601
1	Deaths	1	Global	1	Male	20	75-79 years	2	Percent	2021	0.00460169240263438	0.005076130128881213	0.004127254676387547
1	Deaths	1	Global	1	Male	20	75-79 years	3	Rate	2021	31.233909400537453	34.605936918860046	27.86188188221486
1	Deaths	1	Global	1	Male	30	80-84 years	1	Number	2021	19039.55108944152	20954.71510649335	17124.38707238969
1	Deaths	1	Global	1	Male	30	80-84 years	2	Percent	2021	0.0048323521351099005	0.0053299292176013004	0.004334775052618501
1	Deaths	1	Global	1	Male	30	80-84 years	3	Rate	2021	51.94702244829607	57.17230679027466	46.721738106317474
1	Deaths	1	Global	1	Male	31	85-89 years	1	Number	2021	16322.255012355145	18023.132335134942	14621.377689575347
1	Deaths	1	Global	1	Male	31	85-89 years	2	Percent	2021	0.00526758527363417	0.005809977420406681	0.004725193126861659
1	Deaths	1	Global	1	Male	31	85-89 years	3	Rate	2021	94.6071822377321	104.46582068679749	84.74854378866672
1	Deaths	1	Global	1	Male	32	90-94 years	1	Number	2021	8850.046192741422	9904.637743331226	7795.454642151617
1	Deaths	1	Global	1	Male	32	90-94 years	2	Percent	2021	0.00563570977189878	0.006290417148051251	0.004981002395746309
1	Deaths	1	Global	1	Male	32	90-94 years	3	Rate	2021	151.84091414630245	169.93462141122694	133.74720688137796
1	Deaths	1	Global	1	Male	235	95+ years	1	Number	2021	3168.376564650867	3670.0677354856266	2666.685393816107
1	Deaths	1	Global	1	Male	235	95+ years	2	Percent	2021	0.0065292233841455	0.0075350058686998985	0.005523440899591101
1	Deaths	1	Global	1	Male	235	95+ years	3	Rate	2021	209.54291034409655	242.7226242718939	176.36319641629922
1	Deaths	1	Global	2	Female	1	<5 years	1	Number	2021	3957.967180015481	5000.396949896408	2915.537410134554
1	Deaths	1	Global	2	Female	1	<5 years	2	Percent	2021	0.00187769021477233	0.002281990566949675	0.0014733898625949849
1	Deaths	1	Global	2	Female	1	<5 years	3	Rate	2021	1.2438909626429138	1.5715007964212084	0.9162811288646191
1	Deaths	1	Global	2	Female	6	5-9 years	1	Number	2021	465.3739709155212	558.7599404168653	371.9880014141771
1	Deaths	1	Global	2	Female	6	5-9 years	2	Percent	2021	0.00310164766424572	0.00369544974194662	0.00250784558654482
1	Deaths	1	Global	2	Female	6	5-9 years	3	Rate	2021	0.13992963817306736	0.16800913066607637	0.11185014568005835
1	Deaths	1	Global	2	Female	7	10-14 years	1	Number	2021	609.5169584974158	725.8827861322501	493.15113086258145
1	Deaths	1	Global	2	Female	7	10-14 years	2	Percent	2021	0.00455287666240024	0.005407991483050415	0.0036977618417500645
1	Deaths	1	Global	2	Female	7	10-14 years	3	Rate	2021	0.18874814563813655	0.2247829661226517	0.1527133251536214
1	Deaths	1	Global	2	Female	8	15-19 years	1	Number	2021	570.4735475657372	691.0771042965827	449.86999083489184
1	Deaths	1	Global	2	Female	8	15-19 years	2	Percent	2021	0.0025360286023855777	0.0030269346162167146	0.0020451225885544408
1	Deaths	1	Global	2	Female	8	15-19 years	3	Rate	2021	0.1878720930192195	0.22759004790997658	0.14815413812846243
1	Deaths	1	Global	2	Female	9	20-24 years	1	Number	2021	932.2331312052851	1108.2124565674005	756.2538058431696
1	Deaths	1	Global	2	Female	9	20-24 years	2	Percent	2021	0.0032857611064783	0.0038570500895051176	0.0027144721234514824
1	Deaths	1	Global	2	Female	9	20-24 years	3	Rate	2021	0.31735376337547444	0.3772612042403351	0.2574463225106138
1	Deaths	1	Global	2	Female	10	25-29 years	1	Number	2021	1435.8362297403216	1676.0979967929984	1195.5744626876449
1	Deaths	1	Global	2	Female	10	25-29 years	2	Percent	2021	0.004463111445906019	0.005166444974578599	0.003759777917233439
1	Deaths	1	Global	2	Female	10	25-29 years	3	Rate	2021	0.4934360964261543	0.5760038893257414	0.4108683035265672
1	Deaths	1	Global	2	Female	11	30-34 years	1	Number	2021	1947.4786437656646	2158.4200755428747	1736.5372119884546
1	Deaths	1	Global	2	Female	11	30-34 years	2	Percent	2021	0.0048729439517083	0.00538745304574782	0.00435843485766878
1	Deaths	1	Global	2	Female	11	30-34 years	3	Rate	2021	0.6514812697633927	0.7220465579938197	0.5809159815329658
1	Deaths	1	Global	2	Female	12	35-39 years	1	Number	2021	2939.2079277250077	3228.948579161944	2649.4672762880714
1	Deaths	1	Global	2	Female	12	35-39 years	2	Percent	2021	0.0059946844586912	0.006563447367358976	0.005425921550023424
1	Deaths	1	Global	2	Female	12	35-39 years	3	Rate	2021	1.0580197989871802	1.1623170631923017	0.9537225347820589
1	Deaths	1	Global	2	Female	13	40-44 years	1	Number	2021	3853.2914127368103	4231.805262190914	3474.777563282707
1	Deaths	1	Global	2	Female	13	40-44 years	2	Percent	2021	0.00614523558166058	0.006704105457368065	0.005586365705953094
1	Deaths	1	Global	2	Female	13	40-44 years	3	Rate	2021	1.553183759348679	1.7057550291253154	1.4006124895720427
1	Deaths	1	Global	2	Female	14	45-49 years	1	Number	2021	4774.554534214736	5243.74935290823	4305.359715521242
1	Deaths	1	Global	2	Female	14	45-49 years	2	Percent	2021	0.00590907789213767	0.006429788463560049	0.00538836732071529
1	Deaths	1	Global	2	Female	14	45-49 years	3	Rate	2021	2.02618499835626	2.225297920018511	1.8270720766940092
1	Deaths	1	Global	2	Female	15	50-54 years	1	Number	2021	5544.136952220544	6066.850190176882	5021.423714264206
1	Deaths	1	Global	2	Female	15	50-54 years	2	Percent	2021	0.00506282585403471	0.005495499472892159	0.004630152235177262
1	Deaths	1	Global	2	Female	15	50-54 years	3	Rate	2021	2.486800538160927	2.7212614781874955	2.2523395981343586
1	Deaths	1	Global	2	Female	16	55-59 years	1	Number	2021	8467.089789842823	9355.345143631144	7578.8344360545025
1	Deaths	1	Global	2	Female	16	55-59 years	2	Percent	2021	0.00551338830773156	0.006044558209314526	0.004982218406148594
1	Deaths	1	Global	2	Female	16	55-59 years	3	Rate	2021	4.212408632222709	4.654318971286848	3.770498293158569
1	Deaths	1	Global	2	Female	17	60-64 years	1	Number	2021	9524.569530595574	10512.71748517503	8536.421576016119
1	Deaths	1	Global	2	Female	17	60-64 years	2	Percent	2021	0.00483608698797176	0.005311702987410567	0.0043604709885329525
1	Deaths	1	Global	2	Female	17	60-64 years	3	Rate	2021	5.789627084038103	6.390285007999137	5.188969160077069
1	Deaths	1	Global	2	Female	18	65-69 years	1	Number	2021	10342.913360965851	11330.487700001604	9355.339021930098
1	Deaths	1	Global	2	Female	18	65-69 years	2	Percent	2021	0.00392131245575483	0.0042955416761166244	0.0035470832353930366
1	Deaths	1	Global	2	Female	18	65-69 years	3	Rate	2021	7.182133730536313	7.8679067544668175	6.496360706605808
1	Deaths	1	Global	2	Female	19	70-74 years	1	Number	2021	11809.234527757699	13001.134285126267	10617.33477038913
1	Deaths	1	Global	2	Female	19	70-74 years	2	Percent	2021	0.00373906271504786	0.004108947644954255	0.003369177785141465
1	Deaths	1	Global	2	Female	19	70-74 years	3	Rate	2021	10.789831916463342	11.878843910682937	9.700819922243747
1	Deaths	1	Global	2	Female	20	75-79 years	1	Number	2021	13365.12090071788	14828.965718808864	11901.276082626897
1	Deaths	1	Global	2	Female	20	75-79 years	2	Percent	2021	0.00408392852788513	0.004514573366983579	0.0036532836887866816
1	Deaths	1	Global	2	Female	20	75-79 years	3	Rate	2021	18.53751832289054	20.56788156006653	16.50715508571455
1	Deaths	1	Global	2	Female	30	80-84 years	1	Number	2021	19151.826255810414	21454.825717402364	16848.826794218465
1	Deaths	1	Global	2	Female	30	80-84 years	2	Percent	2021	0.0048523965106610206	0.005414782670686325	0.004290010350635716
1	Deaths	1	Global	2	Female	30	80-84 years	3	Rate	2021	37.60333203464285	42.12511770004759	33.081546369238104
1	Deaths	1	Global	2	Female	31	85-89 years	1	Number	2021	19511.638128360784	22349.258861240607	16674.01739548096
1	Deaths	1	Global	2	Female	31	85-89 years	2	Percent	2021	0.005595845081460479	0.006422650456699975	0.004769039706220984
1	Deaths	1	Global	2	Female	31	85-89 years	3	Rate	2021	68.53611987310573	78.50347952910406	58.56876021710742
1	Deaths	1	Global	2	Female	32	90-94 years	1	Number	2021	14956.590618911518	17507.280506283234	12405.900731539801
1	Deaths	1	Global	2	Female	32	90-94 years	2	Percent	2021	0.00626201647587667	0.007316757134882802	0.005207275816870538
1	Deaths	1	Global	2	Female	32	90-94 years	3	Rate	2021	124.0091713926596	145.1576368064721	102.8607059788471
1	Deaths	1	Global	2	Female	235	95+ years	1	Number	2021	7892.023861263849	9531.681890038952	6252.365832488746
1	Deaths	1	Global	2	Female	235	95+ years	2	Percent	2021	0.00688498798165839	0.008347856378744271	0.00542211958457251
1	Deaths	1	Global	2	Female	235	95+ years	3	Rate	2021	200.39332721017306	242.0273280253325	158.7593263950136
1	Deaths	1	Global	3	Both	1	<5 years	1	Number	2021	8323.075614169033	10143.416475222593	6502.734753115472
1	Deaths	1	Global	3	Both	1	<5 years	2	Percent	2021	0.00178490071687632	0.00203988629487672	0.00152991513887592
1	Deaths	1	Global	3	Both	1	<5 years	3	Rate	2021	1.264575148105079	1.5411505296923531	0.9879997665178051
1	Deaths	1	Global	3	Both	6	5-9 years	1	Number	2021	1248.882346066909	1466.0189955914411	1031.7456965423767
1	Deaths	1	Global	3	Both	6	5-9 years	2	Percent	2021	0.00350865035167396	0.0040812884979294795	0.00293601220541844
1	Deaths	1	Global	3	Both	6	5-9 years	3	Rate	2021	0.18177364927236667	0.2133776841113174	0.15016961443341592
1	Deaths	1	Global	3	Both	7	10-14 years	1	Number	2021	1251.6692733118152	1461.9650673616557	1041.3734792619748
1	Deaths	1	Global	3	Both	7	10-14 years	2	Percent	2021	0.00412388102036214	0.004784150842310621	0.0034636111984136598
1	Deaths	1	Global	3	Both	7	10-14 years	3	Rate	2021	0.18775903981365472	0.21930486202847527	0.15621321759883416
1	Deaths	1	Global	3	Both	8	15-19 years	1	Number	2021	2013.3445022590631	2377.27218772201	1649.416816796116
1	Deaths	1	Global	3	Both	8	15-19 years	2	Percent	2021	0.0035653991720482397	0.004177673434253888	0.0029531249098425916
1	Deaths	1	Global	3	Both	8	15-19 years	3	Rate	2021	0.32266177080786734	0.38098539664821723	0.26433814496751745
1	Deaths	1	Global	3	Both	9	20-24 years	1	Number	2021	2837.8444151860162	3243.7113147611453	2431.977515610887
1	Deaths	1	Global	3	Both	9	20-24 years	2	Percent	2021	0.0038445161075791	0.004383738204595935	0.003305294010562265
1	Deaths	1	Global	3	Both	9	20-24 years	3	Rate	2021	0.4752249419933054	0.5431913438071098	0.407258540179501
1	Deaths	1	Global	3	Both	10	25-29 years	1	Number	2021	4708.12181201448	5316.982867638284	4099.260756390677
1	Deaths	1	Global	3	Both	10	25-29 years	2	Percent	2021	0.0055104924059273894	0.006213186575400352	0.004807798236454427
1	Deaths	1	Global	3	Both	10	25-29 years	3	Rate	2021	0.8002338877982811	0.9037212802500767	0.6967464953464855
1	Deaths	1	Global	3	Both	11	30-34 years	1	Number	2021	7953.186655353553	8680.455686269994	7225.917624437112
1	Deaths	1	Global	3	Both	11	30-34 years	2	Percent	2021	0.007112654714740631	0.007741451810516883	0.006483857618964379
1	Deaths	1	Global	3	Both	11	30-34 years	3	Rate	2021	1.3157067819969854	1.4360199140506678	1.195393649943303
1	Deaths	1	Global	3	Both	12	35-39 years	1	Number	2021	11948.630474283913	12917.46183683806	10979.799111729766
1	Deaths	1	Global	3	Both	12	35-39 years	2	Percent	2021	0.00863506542407713	0.009312548935907827	0.007957581912246433
1	Deaths	1	Global	3	Both	12	35-39 years	3	Rate	2021	2.130389115740974	2.303127555867314	1.9576506756146337
1	Deaths	1	Global	3	Both	13	40-44 years	1	Number	2021	16473.648412915907	17874.30524946867	15072.991576363142
1	Deaths	1	Global	3	Both	13	40-44 years	2	Percent	2021	0.00917973888185273	0.009932914061904415	0.008426563701801044
1	Deaths	1	Global	3	Both	13	40-44 years	3	Rate	2021	3.2930779036482987	3.57306882997094	3.0130869773256572
1	Deaths	1	Global	3	Both	14	45-49 years	1	Number	2021	19885.024953118722	21682.56191917932	18087.487987058124
1	Deaths	1	Global	3	Both	14	45-49 years	2	Percent	2021	0.0087602237093715	0.00954096079202147	0.00797948662672153
1	Deaths	1	Global	3	Both	14	45-49 years	3	Rate	2021	4.199541855623422	4.579165805998091	3.819917905248752
1	Deaths	1	Global	3	Both	15	50-54 years	1	Number	2021	23371.753007523363	25732.52469568341	21010.981319363316
1	Deaths	1	Global	3	Both	15	50-54 years	2	Percent	2021	0.007661720398505649	0.008394037325884509	0.006929403471126788
1	Deaths	1	Global	3	Both	15	50-54 years	3	Rate	2021	5.252988474157837	5.783590798426408	4.722386149889266
1	Deaths	1	Global	3	Both	16	55-59 years	1	Number	2021	30927.00808802972	33903.88378628003	27950.13238977941
1	Deaths	1	Global	3	Both	16	55-59 years	2	Percent	2021	0.00754495424274706	0.008256801864597924	0.006833106620896196
1	Deaths	1	Global	3	Both	16	55-59 years	3	Rate	2021	7.815218477460245	8.567471456340309	7.062965498580182
1	Deaths	1	Global	3	Both	17	60-64 years	1	Number	2021	33139.30829004152	36036.42710942987	30242.189470653168
1	Deaths	1	Global	3	Both	17	60-64 years	2	Percent	2021	0.00642963973700807	0.006940882024519836	0.0059183974494963045
1	Deaths	1	Global	3	Both	17	60-64 years	3	Rate	2021	10.354485414295036	11.25969967816218	9.449271150427892
1	Deaths	1	Global	3	Both	18	65-69 years	1	Number	2021	32803.21079576401	35294.570883597284	30311.85070793074
1	Deaths	1	Global	3	Both	18	65-69 years	2	Percent	2021	0.00496776480032832	0.005356693616344897	0.004578835984311742
1	Deaths	1	Global	3	Both	18	65-69 years	3	Rate	2021	11.892022224407505	12.795205443817874	10.988839004997136
1	Deaths	1	Global	3	Both	19	70-74 years	1	Number	2021	32457.68487601875	35461.787036618734	29453.58271541877
1	Deaths	1	Global	3	Both	19	70-74 years	2	Percent	2021	0.004322038147503779	0.0047054223153746655	0.003938653979632893
1	Deaths	1	Global	3	Both	19	70-74 years	3	Rate	2021	15.768464734345933	17.22790582383634	14.309023644855523
1	Deaths	1	Global	3	Both	20	75-79 years	1	Number	2021	32038.851851006148	34970.7938491366	29106.909852875695
1	Deaths	1	Global	3	Both	20	75-79 years	2	Percent	2021	0.00436973709599821	0.004750046328867449	0.0039894278631289705
1	Deaths	1	Global	3	Both	20	75-79 years	3	Rate	2021	24.29313151390761	26.51624652698494	22.07001650083028
1	Deaths	1	Global	3	Both	30	80-84 years	1	Number	2021	38191.377345251974	41929.252479699804	34453.502210804145
1	Deaths	1	Global	3	Both	30	80-84 years	2	Percent	2021	0.00484164777028012	0.005303040509619556	0.0043802550309406845
1	Deaths	1	Global	3	Both	30	80-84 years	3	Rate	2021	43.60589672131984	47.87370292261111	39.338090520028565
1	Deaths	1	Global	3	Both	31	85-89 years	1	Number	2021	35833.89314071595	40031.780495687046	31636.00578574485
1	Deaths	1	Global	3	Both	31	85-89 years	2	Percent	2021	0.0054407273621188	0.006099786561265829	0.00478166816297177
1	Deaths	1	Global	3	Both	31	85-89 years	3	Rate	2021	78.3737738973097	87.55514509560275	69.19240269901665
1	Deaths	1	Global	3	Both	32	90-94 years	1	Number	2021	23806.636811652963	27263.959210866466	20349.31441243946
1	Deaths	1	Global	3	Both	32	90-94 years	2	Percent	2021	0.0060131512458900995	0.006883381362134768	0.005142921129645431
1	Deaths	1	Global	3	Both	32	90-94 years	3	Rate	2021	133.07697270673359	152.4030960142185	113.75084939924866
1	Deaths	1	Global	3	Both	235	95+ years	1	Number	2021	11060.400425914711	13174.874450408157	8945.926401421266
1	Deaths	1	Global	3	Both	235	95+ years	2	Percent	2021	0.006779037175924299	0.008076942181618979	0.00548113217022962
1	Deaths	1	Global	3	Both	235	95+ years	3	Rate	2021	202.93163351981698	241.72712475902227	164.1361422806117
2	DALYs	1	Global	1	Male	1	<5 years	1	Number	2021	409118.2462337788	500299.7757090691	317936.71675848844
2	DALYs	1	Global	1	Male	1	<5 years	2	Percent	2021	0.00169062873895371	0.001955849166762095	0.0014254083111453252
2	DALYs	1	Global	1	Male	1	<5 years	3	Rate	2021	120.33624524598368	147.15598011200711	93.51651037996024
2	DALYs	1	Global	1	Male	6	5-9 years	1	Number	2021	82529.95241463323	99225.13443741028	65834.77039185617
2	DALYs	1	Global	1	Male	6	5-9 years	2	Percent	2021	0.00261193204700242	0.0031175097805339	0.00210635431347094
2	DALYs	1	Global	1	Male	6	5-9 years	3	Rate	2021	23.28221076312753	27.992025020989054	18.572396505266006
2	DALYs	1	Global	1	Male	7	10-14 years	1	Number	2021	63026.879326123315	75753.72277608511	50300.03587616153
2	DALYs	1	Global	1	Male	7	10-14 years	2	Percent	2021	0.00204028566622357	0.002461138094246895	0.001619433238200245
2	DALYs	1	Global	1	Male	7	10-14 years	3	Rate	2021	18.337231648637115	22.040018126297298	14.634445170976932
2	DALYs	1	Global	1	Male	8	15-19 years	1	Number	2021	117992.11550837592	142072.39621509833	93911.83480165352
2	DALYs	1	Global	1	Male	8	15-19 years	2	Percent	2021	0.00264697234339623	0.0032222861620979796	0.0020716585246944802
2	DALYs	1	Global	1	Male	8	15-19 years	3	Rate	2021	36.83456141490586	44.35189911800837	29.317223711803358
2	DALYs	1	Global	1	Male	9	20-24 years	1	Number	2021	141244.63988593663	164174.88902137405	118314.39075049922
2	DALYs	1	Global	1	Male	9	20-24 years	2	Percent	2021	0.00268213494750923	0.0031913389738895946	0.0021729309211288655
2	DALYs	1	Global	1	Male	9	20-24 years	3	Rate	2021	46.552998590660486	54.11060825675158	38.99538892456939
2	DALYs	1	Global	1	Male	10	25-29 years	1	Number	2021	215506.5163997976	247636.41370064847	183376.61909894674
2	DALYs	1	Global	1	Male	10	25-29 years	2	Percent	2021	0.0037346596976840403	0.004364496111237904	0.0031048232841301765
2	DALYs	1	Global	1	Male	10	25-29 years	3	Rate	2021	72.4742578439175	83.27945529400556	61.66906039382944
2	DALYs	1	Global	1	Male	11	30-34 years	1	Number	2021	356113.05651261105	394034.53635636816	318191.57666885393
2	DALYs	1	Global	1	Male	11	30-34 years	2	Percent	2021	0.00517678259320432	0.005847666168421233	0.004505899017987407
2	DALYs	1	Global	1	Male	11	30-34 years	3	Rate	2021	116.54847641282176	128.95939653574882	104.13755628989469
2	DALYs	1	Global	1	Male	12	35-39 years	1	Number	2021	486156.9617059509	530683.8660724325	441630.0573394694
2	DALYs	1	Global	1	Male	12	35-39 years	2	Percent	2021	0.00646379056721531	0.0071697228772101195	0.0057578582572205
2	DALYs	1	Global	1	Male	12	35-39 years	3	Rate	2021	171.74845279267947	187.47881877521232	156.01808681014663
2	DALYs	1	Global	1	Male	13	40-44 years	1	Number	2021	616566.9748011734	677523.375859834	555610.5737425128
2	DALYs	1	Global	1	Male	13	40-44 years	2	Percent	2021	0.0073696723847465	0.00821490408054942	0.00652444068894358
2	DALYs	1	Global	1	Male	13	40-44 years	3	Rate	2021	244.51328002248064	268.68688997949346	220.3396700654678
2	DALYs	1	Global	1	Male	14	45-49 years	1	Number	2021	665689.8398074099	735870.147300304	595509.5323145158
2	DALYs	1	Global	1	Male	14	45-49 years	2	Percent	2021	0.007250209994588299	0.008114214219912092	0.006386205769264508
2	DALYs	1	Global	1	Male	14	45-49 years	3	Rate	2021	279.8638292233136	309.36845497622164	250.35920347040553
2	DALYs	1	Global	1	Male	15	50-54 years	1	Number	2021	697137.4779198036	779177.4431841957	615097.5126554115
2	DALYs	1	Global	1	Male	15	50-54 years	2	Percent	2021	0.00664439454194189	0.007459301143369164	0.005829487940514616
2	DALYs	1	Global	1	Male	15	50-54 years	3	Rate	2021	314.0535955876008	351.01179520992565	277.09539596527594
2	DALYs	1	Global	1	Male	16	55-59 years	1	Number	2021	764090.1758056023	852273.029204062	675907.3224071427
2	DALYs	1	Global	1	Male	16	55-59 years	2	Percent	2021	0.006576223985799989	0.007368321891529112	0.005784126080070866
2	DALYs	1	Global	1	Male	16	55-59 years	3	Rate	2021	392.39554024278664	437.6815018937874	347.10957859178586
2	DALYs	1	Global	1	Male	17	60-64 years	1	Number	2021	694670.6685439599	766083.1341731139	623258.20291480585
2	DALYs	1	Global	1	Male	17	60-64 years	2	Percent	2021	0.00580038462863576	0.006426660249570444	0.005174109007701076
2	DALYs	1	Global	1	Male	17	60-64 years	3	Rate	2021	446.6275061561149	492.5410201083597	400.71399220387013
2	DALYs	1	Global	1	Male	18	65-69 years	1	Number	2021	563250.0538517092	615826.6495842428	510673.45811917563
2	DALYs	1	Global	1	Male	18	65-69 years	2	Percent	2021	0.00456160299627036	0.005025471111785583	0.004097734880755138
2	DALYs	1	Global	1	Male	18	65-69 years	3	Rate	2021	427.2443494915045	467.1254880526348	387.36321093037424
2	DALYs	1	Global	1	Male	19	70-74 years	1	Number	2021	428923.6053577255	477057.78887653875	380789.4218389123
2	DALYs	1	Global	1	Male	19	70-74 years	2	Percent	2021	0.00390422896509036	0.00437012479372827	0.0034383331364524505
2	DALYs	1	Global	1	Male	19	70-74 years	3	Rate	2021	444.9811400029856	494.917314155609	395.04496585036225
2	DALYs	1	Global	1	Male	20	75-79 years	1	Number	2021	310224.7184824775	342933.3733364427	277516.06362851226
2	DALYs	1	Global	1	Male	20	75-79 years	2	Percent	2021	0.00383017426487165	0.004233269121761362	0.003427079407981938
2	DALYs	1	Global	1	Male	20	75-79 years	3	Rate	2021	518.8856354781831	573.5945292199785	464.17674173638756
2	DALYs	1	Global	1	Male	30	80-84 years	1	Number	2021	247931.56101150508	272483.79860956373	223379.32341344643
2	DALYs	1	Global	1	Male	30	80-84 years	2	Percent	2021	0.00411115904191947	0.004550077313976999	0.0036722407698619405
2	DALYs	1	Global	1	Male	30	80-84 years	3	Rate	2021	676.4501066754685	743.4378014835431	609.4624118673939
2	DALYs	1	Global	1	Male	31	85-89 years	1	Number	2021	169248.66855663678	186994.76039085185	151502.5767224217
2	DALYs	1	Global	1	Male	31	85-89 years	2	Percent	2021	0.00463648487647564	0.005121945995581641	0.0041510237573696394
2	DALYs	1	Global	1	Male	31	85-89 years	3	Rate	2021	981.0004571985212	1083.8604935658163	878.140420831226
2	DALYs	1	Global	1	Male	32	90-94 years	1	Number	2021	79456.4130400919	88640.30821011381	70272.51787006998
2	DALYs	1	Global	1	Male	32	90-94 years	2	Percent	2021	0.00506814859335547	0.005666316159088349	0.004469981027622592
2	DALYs	1	Global	1	Male	32	90-94 years	3	Rate	2021	1363.2397083632086	1520.8084947480374	1205.6709219783797
2	DALYs	1	Global	1	Male	235	95+ years	1	Number	2021	26505.824322836743	30497.008551830942	22514.640093842543
2	DALYs	1	Global	1	Male	235	95+ years	2	Percent	2021	0.0058442820421585094	0.006724627134229018	0.004963936950088001
2	DALYs	1	Global	1	Male	235	95+ years	3	Rate	2021	1752.9821523246148	2016.9420516603368	1489.022252988893
2	DALYs	1	Global	2	Female	1	<5 years	1	Number	2021	367395.3444813535	458867.04447377636	275923.6444889306
2	DALYs	1	Global	2	Female	1	<5 years	2	Percent	2021	0.00183398398113443	0.00221426983891659	0.00145369812335227
2	DALYs	1	Global	2	Female	1	<5 years	3	Rate	2021	115.46324866585876	144.2105362969082	86.71596103480931
2	DALYs	1	Global	2	Female	6	5-9 years	1	Number	2021	51602.77517705252	62766.740307690525	40438.81004641452
2	DALYs	1	Global	2	Female	6	5-9 years	2	Percent	2021	0.00195578004217893	0.0023911545079417897	0.00152040557641607
2	DALYs	1	Global	2	Female	6	5-9 years	3	Rate	2021	15.516032504022164	18.872837351172702	12.159227656871625
2	DALYs	1	Global	2	Female	7	10-14 years	1	Number	2021	57328.2558841965	68522.94907596301	46133.56269242999
2	DALYs	1	Global	2	Female	7	10-14 years	2	Percent	2021	0.0019027398946211	0.0023841260800368997	0.0014213537092053
2	DALYs	1	Global	2	Female	7	10-14 years	3	Rate	2021	17.75274968146203	21.21939249012601	14.286106872798054
2	DALYs	1	Global	2	Female	8	15-19 years	1	Number	2021	50790.94335594089	60959.56189348742	40622.324818394365
2	DALYs	1	Global	2	Female	8	15-19 years	2	Percent	2021	0.0012276467106188188	0.0015221733874582742	9.331200337793633e-4
2	DALYs	1	Global	2	Female	8	15-19 years	3	Rate	2021	16.726806835161202	20.075603034239588	13.378010636082816
2	DALYs	1	Global	2	Female	9	20-24 years	1	Number	2021	71757.14728028634	84638.73962945257	58875.554931120125
2	DALYs	1	Global	2	Female	9	20-24 years	2	Percent	2021	0.0014702030205458706	0.0017974648457124657	0.0011429411953792754
2	DALYs	1	Global	2	Female	9	20-24 years	3	Rate	2021	24.42779598387007	28.81298856439037	20.04260340334977
2	DALYs	1	Global	2	Female	10	25-29 years	1	Number	2021	97397.57263273389	113111.05562429443	81684.08964117336
2	DALYs	1	Global	2	Female	10	25-29 years	2	Percent	2021	0.00182144996031756	0.0022231081638967327	0.0014197917567383873
2	DALYs	1	Global	2	Female	10	25-29 years	3	Rate	2021	33.471420379168755	38.871478929033245	28.07136182930427
2	DALYs	1	Global	2	Female	11	30-34 years	1	Number	2021	118821.21119280248	131840.3382739753	105802.08411162967
2	DALYs	1	Global	2	Female	11	30-34 years	2	Percent	2021	0.00197924746769093	0.0023009407889012534	0.001657554146480607
2	DALYs	1	Global	2	Female	11	30-34 years	3	Rate	2021	39.74872525073288	44.10395526529833	35.39349523616743
2	DALYs	1	Global	2	Female	12	35-39 years	1	Number	2021	161573.0707070008	177793.52853041253	145352.61288358906
2	DALYs	1	Global	2	Female	12	35-39 years	2	Percent	2021	0.0025445710004184502	0.0029577789352953966	0.002131363065541504
2	DALYs	1	Global	2	Female	12	35-39 years	3	Rate	2021	58.16108012592299	63.99992036717446	52.322239884671525
2	DALYs	1	Global	2	Female	13	40-44 years	1	Number	2021	191178.73376799354	209505.41440178652	172852.05313420057
2	DALYs	1	Global	2	Female	13	40-44 years	2	Percent	2021	0.0028725381838026697	0.0032886926566828277	0.0024563837109225117
2	DALYs	1	Global	2	Female	13	40-44 years	3	Rate	2021	77.06027720607639	84.44739114951938	69.67316326263341
2	DALYs	1	Global	2	Female	14	45-49 years	1	Number	2021	213261.4680769632	233831.39049307903	192691.5456608474
2	DALYs	1	Global	2	Female	14	45-49 years	2	Percent	2021	0.00298186285295643	0.0033978782629549243	0.0025658474429579355
2	DALYs	1	Global	2	Female	14	45-49 years	3	Rate	2021	90.50209485481224	99.23138424049537	81.77280546912911
2	DALYs	1	Global	2	Female	15	50-54 years	1	Number	2021	219696.88712814837	240179.82207594	199213.95218035675
2	DALYs	1	Global	2	Female	15	50-54 years	2	Percent	2021	0.0027853617903960204	0.003149352302076785	0.002421371278715256
2	DALYs	1	Global	2	Female	15	50-54 years	3	Rate	2021	98.54416329375456	107.73170214610599	89.35662444140314
2	DALYs	1	Global	2	Female	16	55-59 years	1	Number	2021	289714.080495265	319941.94303185557	259486.2179586745
2	DALYs	1	Global	2	Female	16	55-59 years	2	Percent	2021	0.0032968360539074397	0.003745110870495734	0.0028485612373191456
2	DALYs	1	Global	2	Female	16	55-59 years	3	Rate	2021	144.13383155788793	159.1723054896896	129.09535762608627
2	DALYs	1	Global	2	Female	17	60-64 years	1	Number	2021	282257.2604736862	310223.08051533764	254291.44043203478
2	DALYs	1	Global	2	Female	17	60-64 years	2	Percent	2021	0.0031343583314999398	0.0035419088037551456	0.002726807859244734
2	DALYs	1	Global	2	Female	17	60-64 years	3	Rate	2021	171.57355769785312	188.57292639586885	154.5741889998374
2	DALYs	1	Global	2	Female	18	65-69 years	1	Number	2021	262165.29935585114	286128.09867998783	238202.50003171447
2	DALYs	1	Global	2	Female	18	65-69 years	2	Percent	2021	0.0027161777765419602	0.0030352861042344955	0.002397069448849425
2	DALYs	1	Global	2	Female	18	65-69 years	3	Rate	2021	182.04795629303953	198.68775818420448	165.40815440187458
2	DALYs	1	Global	2	Female	19	70-74 years	1	Number	2021	247156.99956939174	271752.4791247364	222561.52001404707
2	DALYs	1	Global	2	Female	19	70-74 years	2	Percent	2021	0.00271928799923051	0.0030378090551061803	0.0024007669433548395
2	DALYs	1	Global	2	Female	19	70-74 years	3	Rate	2021	225.8217902322838	248.2941265791655	203.3494538854021
2	DALYs	1	Global	2	Female	20	75-79 years	1	Number	2021	222507.1182947852	246544.04177951644	198470.19481005397
2	DALYs	1	Global	2	Female	20	75-79 years	2	Percent	2021	0.00306141177207222	0.003413897025792222	0.002708926518352218
2	DALYs	1	Global	2	Female	20	75-79 years	3	Rate	2021	308.6189652157661	341.9583500843451	275.27958034718705
2	DALYs	1	Global	2	Female	30	80-84 years	1	Number	2021	248583.63881130828	277949.7206359025	219217.55698671407
2	DALYs	1	Global	2	Female	30	80-84 years	2	Percent	2021	0.0038044617050598	0.004285570342448626	0.0033233530676709745
2	DALYs	1	Global	2	Female	30	80-84 years	3	Rate	2021	488.07737621185964	545.7357170226576	430.41903540106165
2	DALYs	1	Global	2	Female	31	85-89 years	1	Number	2021	202438.90815742785	231323.26047578233	173554.55583907338
2	DALYs	1	Global	2	Female	31	85-89 years	2	Percent	2021	0.004538743409551101	0.0052286861646365515	0.0038488006544656504
2	DALYs	1	Global	2	Female	31	85-89 years	3	Rate	2021	711.0821339132611	812.5406285780591	609.6236392484632
2	DALYs	1	Global	2	Female	32	90-94 years	1	Number	2021	134181.45430715737	156215.5636397483	112147.34497456645
2	DALYs	1	Global	2	Female	32	90-94 years	2	Percent	2021	0.005308249498340131	0.006224006102459665	0.0043924928942205965
2	DALYs	1	Global	2	Female	32	90-94 years	3	Rate	2021	1112.5350281268563	1295.225837170925	929.8442190827878
2	DALYs	1	Global	2	Female	235	95+ years	1	Number	2021	65626.31484437446	78834.43809145266	52418.19159729627
2	DALYs	1	Global	2	Female	235	95+ years	2	Percent	2021	0.0060039190314439194	0.007230617750532844	0.004777220312354995
2	DALYs	1	Global	2	Female	235	95+ years	3	Rate	2021	1666.37554769133	2001.7546355163593	1330.9964598663007
2	DALYs	1	Global	3	Both	1	<5 years	1	Number	2021	776513.5907151321	938637.8781802554	614389.3032500087
2	DALYs	1	Global	3	Both	1	<5 years	2	Percent	2021	0.00175557111782985	0.00199698425395498	0.00151415798170472
2	DALYs	1	Global	3	Both	1	<5 years	3	Rate	2021	117.98039985513624	142.61292205445642	93.34787765581606
2	DALYs	1	Global	3	Both	6	5-9 years	1	Number	2021	134132.72759168578	159099.36045308708	109166.09473028447
2	DALYs	1	Global	3	Both	6	5-9 years	2	Percent	2021	0.00231331300908213	0.0027333900743600203	0.00189323594380424
2	DALYs	1	Global	3	Both	6	5-9 years	3	Rate	2021	19.52289217473713	23.156762074133695	15.889022275340565
2	DALYs	1	Global	3	Both	7	10-14 years	1	Number	2021	120355.13521031987	141262.8007955468	99447.46962509296
2	DALYs	1	Global	3	Both	7	10-14 years	2	Percent	2021	0.00197208714308193	0.00236352307452651	0.0015806512116373498
2	DALYs	1	Global	3	Both	7	10-14 years	3	Rate	2021	18.05410191458991	21.19039622070511	14.917807608474712
2	DALYs	1	Global	3	Both	8	15-19 years	1	Number	2021	168783.05886431676	199193.64228310765	138372.47544552587
2	DALYs	1	Global	3	Both	8	15-19 years	2	Percent	2021	0.0019638473129089625	0.002348045554714405	0.0015796490711035202
2	DALYs	1	Global	3	Both	8	15-19 years	3	Rate	2021	27.049439673350708	31.92308781761889	22.175791529082527
2	DALYs	1	Global	3	Both	9	20-24 years	1	Number	2021	213001.78716622305	242220.7186125665	183782.8557198796
2	DALYs	1	Global	3	Both	9	20-24 years	2	Percent	2021	0.00209890333354788	0.0024447276176658528	0.0017530790494299073
2	DALYs	1	Global	3	Both	9	20-24 years	3	Rate	2021	35.669242967960095	40.56224024694755	30.776245688972637
2	DALYs	1	Global	3	Both	10	25-29 years	1	Number	2021	312904.0890325317	352456.25173889333	273351.9263261701
2	DALYs	1	Global	3	Both	10	25-29 years	2	Percent	2021	0.0028139282429359104	0.003276958658304848	0.0023508978275669726
2	DALYs	1	Global	3	Both	10	25-29 years	3	Rate	2021	53.18393738995979	59.90657163713942	46.46130314278015
2	DALYs	1	Global	3	Both	11	30-34 years	1	Number	2021	474934.26770541345	516944.8371806307	432923.6982301962
2	DALYs	1	Global	3	Both	11	30-34 years	2	Percent	2021	0.00368603379168961	0.004161879374963493	0.0032101882084157275
2	DALYs	1	Global	3	Both	11	30-34 years	3	Rate	2021	78.5690395688325	85.51890678173041	71.61917235593458
2	DALYs	1	Global	3	Both	12	35-39 years	1	Number	2021	647730.0324129512	700934.2271883712	594525.8376375312
2	DALYs	1	Global	3	Both	12	35-39 years	2	Percent	2021	0.0046683726140911	0.005195067398660997	0.0041416778295212025
2	DALYs	1	Global	3	Both	12	35-39 years	3	Rate	2021	115.48746226280787	124.97353999408114	106.0013845315346
2	DALYs	1	Global	3	Both	13	40-44 years	1	Number	2021	807745.7085691671	877276.5633224585	738214.8538158756
2	DALYs	1	Global	3	Both	13	40-44 years	2	Percent	2021	0.00537609353510017	0.005990120590808275	0.004762066479392065
2	DALYs	1	Global	3	Both	13	40-44 years	3	Rate	2021	161.46815070851898	175.36734994299593	147.56895147404202
2	DALYs	1	Global	3	Both	14	45-49 years	1	Number	2021	878951.3078843736	957142.1267871006	800760.4889816466
2	DALYs	1	Global	3	Both	14	45-49 years	2	Percent	2021	0.00538019237081016	0.005988386954428941	0.004771997787191379
2	DALYs	1	Global	3	Both	14	45-49 years	3	Rate	2021	185.626762612458	202.13997380940816	169.11355141550786
2	DALYs	1	Global	3	Both	15	50-54 years	1	Number	2021	916834.3650479522	1006067.6862289726	827601.0438669317
2	DALYs	1	Global	3	Both	15	50-54 years	2	Percent	2021	0.00498723260315537	0.005548944098811895	0.004425521107498844
2	DALYs	1	Global	3	Both	15	50-54 years	3	Rate	2021	206.0658586781405	226.1217615247878	186.00995583149322
2	DALYs	1	Global	3	Both	16	55-59 years	1	Number	2021	1053804.256300867	1153102.9562583452	954505.5563433891
2	DALYs	1	Global	3	Both	16	55-59 years	2	Percent	2021	0.005163202545899	0.005725930887163772	0.004600474204634228
2	DALYs	1	Global	3	Both	16	55-59 years	3	Rate	2021	266.29509301471705	291.387757409752	241.2024286196821
2	DALYs	1	Global	3	Both	17	60-64 years	1	Number	2021	976927.9290176466	1059575.6173512759	894280.2406840172
2	DALYs	1	Global	3	Both	17	60-64 years	2	Percent	2021	0.00465547706570519	0.0051102162103464355	0.004200737921063945
2	DALYs	1	Global	3	Both	17	60-64 years	3	Rate	2021	305.2443310915587	331.06787200212534	279.42079018099207
2	DALYs	1	Global	3	Both	18	65-69 years	1	Number	2021	825415.3532075607	889501.4039155012	761329.3024996202
2	DALYs	1	Global	3	Both	18	65-69 years	2	Percent	2021	0.00375148319302513	0.004084949448581761	0.0034180169374684985
2	DALYs	1	Global	3	Both	18	65-69 years	3	Rate	2021	299.23466290620047	322.4675331285187	276.00179268388223
2	DALYs	1	Global	3	Both	19	70-74 years	1	Number	2021	676080.6049271171	734384.8215479372	617776.388306297
2	DALYs	1	Global	3	Both	19	70-74 years	2	Percent	2021	0.0033673543650968897	0.003703643581883633	0.0030310651483101466
2	DALYs	1	Global	3	Both	19	70-74 years	3	Rate	2021	328.4508188766464	356.7759439482851	300.1256938050077
2	DALYs	1	Global	3	Both	20	75-79 years	1	Number	2021	532731.8367772625	580252.3893393571	485211.28421516786
2	DALYs	1	Global	3	Both	20	75-79 years	2	Percent	2021	0.0034661621150554	0.003772115980395155	0.003160208249715645
2	DALYs	1	Global	3	Both	20	75-79 years	3	Rate	2021	403.93846298425296	439.9704356146415	367.90649035386446
2	DALYs	1	Global	3	Both	30	80-84 years	1	Number	2021	496515.1998228135	545337.2083183932	447693.1913272338
2	DALYs	1	Global	3	Both	30	80-84 years	2	Percent	2021	0.00395124078923055	0.004359221661434483	0.003543259917026617
2	DALYs	1	Global	3	Both	30	80-84 years	3	Rate	2021	566.9078213208459	622.651489346747	511.1641532949447
2	DALYs	1	Global	3	Both	31	85-89 years	1	Number	2021	371687.5767140646	416168.7035889927	327206.44983913645
2	DALYs	1	Global	3	Both	31	85-89 years	2	Percent	2021	0.0045823377679606505	0.005170968970603379	0.003993706565317922
2	DALYs	1	Global	3	Both	31	85-89 years	3	Rate	2021	812.9331073080563	910.2195999228386	715.6466146932739
2	DALYs	1	Global	3	Both	32	90-94 years	1	Number	2021	213637.8673472494	243681.72629879313	183594.0083957057
2	DALYs	1	Global	3	Both	32	90-94 years	2	Percent	2021	0.0052160449698785295	0.00597977902179856	0.004452310917958499
2	DALYs	1	Global	3	Both	32	90-94 years	3	Rate	2021	1194.2165903996374	1362.1590775863415	1026.2741032129334
2	DALYs	1	Global	3	Both	235	95+ years	1	Number	2021	92132.1391672112	109446.55293840058	74817.72539602181
2	DALYs	1	Global	3	Both	235	95+ years	2	Percent	2021	0.00595700365076457	0.00705600447349881	0.004858002828030329
2	DALYs	1	Global	3	Both	235	95+ years	3	Rate	2021	1690.4022260415638	2008.0798990662176	1372.72455301691
5	Prevalence	1	Global	1	Male	1	<5 years	1	Number	2021	218922.84700464396	296151.555926108	141694.13808317995
5	Prevalence	1	Global	1	Male	1	<5 years	2	Percent	2021	7.501113523627e-4	0.00101607010415585	4.8415260056955005e-4
5	Prevalence	1	Global	1	Male	1	<5 years	3	Rate	2021	64.39300532	87.10871879	41.67729185
5	Prevalence	1	Global	1	Male	6	5-9 years	1	Number	2021	193197.8758282455	284334.8247621802	102060.92689431077
5	Prevalence	1	Global	1	Male	6	5-9 years	2	Percent	2021	6.154026138388e-4	9.071809683382e-4	3.236242593394e-4
5	Prevalence	1	Global	1	Male	6	5-9 years	3	Rate	2021	54.502317430439994	80.21261522337	28.79201963750999
5	Prevalence	1	Global	1	Male	7	10-14 years	1	Number	2021	145492.77123402106	203560.80698682214	87424.73548121998
5	Prevalence	1	Global	1	Male	7	10-14 years	2	Percent	2021	4.696477941443e-4	6.5877636568255e-4	2.8051922260605e-4
5	Prevalence	1	Global	1	Male	7	10-14 years	3	Rate	2021	42.33010864	59.224599285	25.435617995
5	Prevalence	1	Global	1	Male	8	15-19 years	1	Number	2021	147368.81908010732	205411.95047468867	89325.68768552598
5	Prevalence	1	Global	1	Male	8	15-19 years	2	Percent	2021	4.881993267797e-4	6.826795506290611e-4	2.9371910293033896e-4
5	Prevalence	1	Global	1	Male	8	15-19 years	3	Rate	2021	46.00532666	64.12512457170337	27.885528748296643
5	Prevalence	1	Global	1	Male	9	20-24 years	1	Number	2021	136521.17545647154	179820.6469314918	93221.7039814513
5	Prevalence	1	Global	1	Male	9	20-24 years	2	Percent	2021	4.677865631406e-4	6.163823834605804e-4	3.191907428206196e-4
5	Prevalence	1	Global	1	Male	9	20-24 years	3	Rate	2021	44.996186005270005	59.26731329319017	30.72505871734984
5	Prevalence	1	Global	1	Male	10	25-29 years	1	Number	2021	116007.6684463768	158916.13857215806	73099.19832059555
5	Prevalence	1	Global	1	Male	10	25-29 years	2	Percent	2021	4.000136133055e-4	5.480362215889774e-4	2.5199100502202253e-4
5	Prevalence	1	Global	1	Male	10	25-29 years	3	Rate	2021	39.013064732000004	53.44306703562465	24.58306242837536
5	Prevalence	1	Global	1	Male	11	30-34 years	1	Number	2021	108055.37353477375	154371.01322566028	61739.733843887225
5	Prevalence	1	Global	1	Male	11	30-34 years	2	Percent	2021	3.598988703404e-4	5.137254951605456e-4	2.0607224552025437e-4
5	Prevalence	1	Global	1	Male	11	30-34 years	3	Rate	2021	35.364300531480005	50.52245646299833	20.206144599961682
5	Prevalence	1	Global	1	Male	12	35-39 years	1	Number	2021	118321.7371240724	162402.20184121246	74241.27240693233
5	Prevalence	1	Global	1	Male	12	35-39 years	2	Percent	2021	4.231031262432e-4	5.812768559472016e-4	2.649293965391984e-4
5	Prevalence	1	Global	1	Male	12	35-39 years	3	Rate	2021	41.80044076925	57.37308954551875	26.227791992981253
5	Prevalence	1	Global	1	Male	13	40-44 years	1	Number	2021	138734.0614723083	195314.42449387675	82153.69845073986
5	Prevalence	1	Global	1	Male	13	40-44 years	2	Percent	2021	5.546351464226e-4	7.806641684209992e-4	3.286061244242008e-4
5	Prevalence	1	Global	1	Male	13	40-44 years	3	Rate	2021	55.01806261	77.45625783051989	32.57986738948012
5	Prevalence	1	Global	1	Male	14	45-49 years	1	Number	2021	179853.19131170437	240357.82777867623	119348.55484473251
5	Prevalence	1	Global	1	Male	14	45-49 years	2	Percent	2021	7.60257156721e-4	0.0010166215786663645	5.038927347756354e-4
5	Prevalence	1	Global	1	Male	14	45-49 years	3	Rate	2021	75.61239455660001	101.04925453910167	50.17553457409835
5	Prevalence	1	Global	1	Male	15	50-54 years	1	Number	2021	178691.04172986958	243852.50135557185	113529.58210416732
5	Prevalence	1	Global	1	Male	15	50-54 years	2	Percent	2021	8.075890861503e-4	0.0011019319403797704	5.132462319208297e-4
5	Prevalence	1	Global	1	Male	15	50-54 years	3	Rate	2021	80.49856152	109.85315990939762	51.14396313060238
5	Prevalence	1	Global	1	Male	16	55-59 years	1	Number	2021	136440.27934150267	186294.7937713751	86585.76491163025
5	Prevalence	1	Global	1	Male	16	55-59 years	2	Percent	2021	7.017897550535e-4	9.579264988326101e-4	4.456530112743898e-4
5	Prevalence	1	Global	1	Male	16	55-59 years	3	Rate	2021	70.06837519893999	95.6709673315202	44.465783066359776
5	Prevalence	1	Global	1	Male	17	60-64 years	1	Number	2021	143427.46438529715	197569.41282528176	89285.51594531254
5	Prevalence	1	Global	1	Male	17	60-64 years	2	Percent	2021	9.228711571351e-4	0.0012711674257382545	5.745748885319455e-4
5	Prevalence	1	Global	1	Male	17	60-64 years	3	Rate	2021	92.21441704045999	127.02412544752755	57.40470863339243
5	Prevalence	1	Global	1	Male	18	65-69 years	1	Number	2021	195815.88618614123	259901.6886324619	131730.08373982055
5	Prevalence	1	Global	1	Male	18	65-69 years	2	Percent	2021	0.0014857971197277	0.0019720685991824983	9.995256402729016e-4
5	Prevalence	1	Global	1	Male	18	65-69 years	3	Rate	2021	148.53301893463998	197.1442827779556	99.92175509132439
5	Prevalence	1	Global	1	Male	19	70-74 years	1	Number	2021	186721.14465198247	262015.51690104758	111426.77240291736
5	Prevalence	1	Global	1	Male	19	70-74 years	2	Percent	2021	0.0019373609509223998	0.0027185707726754276	0.001156151129169372
5	Prevalence	1	Global	1	Male	19	70-74 years	3	Rate	2021	193.71139003006	271.824543938762	115.59823612135796
5	Prevalence	1	Global	1	Male	20	75-79 years	1	Number	2021	144349.13844602625	216855.9163000969	71842.36059195558
5	Prevalence	1	Global	1	Male	20	75-79 years	2	Percent	2021	0.0024145373351318	0.0036273389084670966	0.0012017357617965033
5	Prevalence	1	Global	1	Male	20	75-79 years	3	Rate	2021	241.44012375	362.71584185125107	120.16440564874895
5	Prevalence	1	Global	1	Male	30	80-84 years	1	Number	2021	125842.50624806486	185307.87706556357	66377.13543056617
5	Prevalence	1	Global	1	Male	30	80-84 years	2	Percent	2021	0.0034335483067178	0.005056010662948989	0.0018110859504866105
5	Prevalence	1	Global	1	Male	30	80-84 years	3	Rate	2021	343.34546367689	505.58925494286837	181.10167241091162
5	Prevalence	1	Global	1	Male	31	85-89 years	1	Number	2021	95897.96422401238	141499.78743859648	50296.14100942829
5	Prevalence	1	Global	1	Male	31	85-89 years	2	Percent	2021	0.0055585156123329	0.008201719705512209	0.0029153115191535906
5	Prevalence	1	Global	1	Male	31	85-89 years	3	Rate	2021	555.84453071628	820.162175304662	291.526886127898
5	Prevalence	1	Global	1	Male	32	90-94 years	1	Number	2021	41975.7520226729	62617.464564413356	21334.03948093245
5	Prevalence	1	Global	1	Male	32	90-94 years	2	Percent	2021	0.0072018401109455	0.010743381106374673	0.003660299115516328
5	Prevalence	1	Global	1	Male	32	90-94 years	3	Rate	2021	720.18116293147	1074.3325912795679	366.02973458337215
5	Prevalence	1	Global	1	Male	235	95+ years	1	Number	2021	10654.289534634223	17653.616702684172	3654.9623665842746
5	Prevalence	1	Global	1	Male	235	95+ years	2	Percent	2021	0.0070463039275037	0.011675367544823815	0.0024172403101835847
5	Prevalence	1	Global	1	Male	235	95+ years	3	Rate	2021	704.62926081574	1167.5349020222736	241.72361960920648
5	Prevalence	1	Global	2	Female	1	<5 years	1	Number	2021	161290.7897095839	220411.52513848443	102170.05428068341
5	Prevalence	1	Global	2	Female	1	<5 years	2	Percent	2021	5.734789240965e-4	7.861154592363e-4	3.6084238895670007e-4
5	Prevalence	1	Global	2	Female	1	<5 years	3	Rate	2021	50.68969664	69.269878125	32.109515155
5	Prevalence	1	Global	2	Female	6	5-9 years	1	Number	2021	143028.09326809016	211597.5853400165	74458.60119616383
5	Prevalence	1	Global	2	Female	6	5-9 years	2	Percent	2021	4.705552729674e-4	6.9450363520615e-4	2.4660691072865e-4
5	Prevalence	1	Global	2	Female	6	5-9 years	3	Rate	2021	43.005992149090005	63.62361327909	22.38837101909001
5	Prevalence	1	Global	2	Female	7	10-14 years	1	Number	2021	110711.22645087718	157099.68793309928	64322.764968655065
5	Prevalence	1	Global	2	Female	7	10-14 years	2	Percent	2021	3.613388957757e-4	5.1136509474705e-4	2.1131269680434996e-4
5	Prevalence	1	Global	2	Female	7	10-14 years	3	Rate	2021	34.283769143090005	48.64881011611501	19.918728170065002
5	Prevalence	1	Global	2	Female	8	15-19 years	1	Number	2021	103716.612362064	151243.07981862102	56190.14490550698
5	Prevalence	1	Global	2	Female	8	15-19 years	2	Percent	2021	3.474970143315e-4	5.075365356671845e-4	1.874574929958156e-4
5	Prevalence	1	Global	2	Female	8	15-19 years	3	Rate	2021	34.15663553586	49.80836373949395	18.504907332226047
5	Prevalence	1	Global	2	Female	9	20-24 years	1	Number	2021	96308.86282315571	131077.26774838314	61540.45789792828
5	Prevalence	1	Global	2	Female	9	20-24 years	2	Percent	2021	3.302648590501e-4	4.4936050969268193e-4	2.1116920840751811e-4
5	Prevalence	1	Global	2	Female	9	20-24 years	3	Rate	2021	32.78576896768	44.62173979612033	20.949798139239668
5	Prevalence	1	Global	2	Female	10	25-29 years	1	Number	2021	82271.91968131483	116462.26903714126	48081.57032548839
5	Prevalence	1	Global	2	Female	10	25-29 years	2	Percent	2021	2.8387581825550003e-4	4.0172161765835736e-4	1.6603001885264268e-4
5	Prevalence	1	Global	2	Female	10	25-29 years	3	Rate	2021	28.273374119	40.02314903979011	16.52359919820989
5	Prevalence	1	Global	2	Female	11	30-34 years	1	Number	2021	72544.75704566628	107136.201567702	37953.31252363057
5	Prevalence	1	Global	2	Female	11	30-34 years	2	Percent	2021	2.432898619937e-4	3.592806714503413e-4	1.2729905253705865e-4
5	Prevalence	1	Global	2	Female	11	30-34 years	3	Rate	2021	24.268071223	35.83979154456667	12.696350901433327
5	Prevalence	1	Global	2	Female	12	35-39 years	1	Number	2021	71875.44883585081	102438.28987256251	41312.60779913911
5	Prevalence	1	Global	2	Female	12	35-39 years	2	Percent	2021	2.590762065191e-4	3.692192096694306e-4	1.4893320336876943e-4
5	Prevalence	1	Global	2	Female	12	35-39 years	3	Rate	2021	25.87283710441	36.874471461808305	14.871202747011695
5	Prevalence	1	Global	2	Female	13	40-44 years	1	Number	2021	75889.02430856164	112701.48804342207	39076.56057370121
5	Prevalence	1	Global	2	Female	13	40-44 years	2	Percent	2021	3.061560089508e-4	4.546048003197705e-4	1.5770721758182944e-4
5	Prevalence	1	Global	2	Female	13	40-44 years	3	Rate	2021	30.589329340429998	45.42768821256652	15.750970468293474
5	Prevalence	1	Global	2	Female	14	45-49 years	1	Number	2021	90427.48325544281	127406.45641574501	53448.51009514062
5	Prevalence	1	Global	2	Female	14	45-49 years	2	Percent	2021	3.840956746345e-4	5.412196506045927e-4	2.2697169866440727e-4
5	Prevalence	1	Global	2	Female	14	45-49 years	3	Rate	2021	38.374849150509995	54.06767245764292	22.68202584337707
5	Prevalence	1	Global	2	Female	15	50-54 years	1	Number	2021	90677.56992495686	131029.51288103049	50325.626968883225
5	Prevalence	1	Global	2	Female	15	50-54 years	2	Percent	2021	4.070976471038e-4	5.882342783550405e-4	2.259610158525595e-4
5	Prevalence	1	Global	2	Female	15	50-54 years	3	Rate	2021	40.673062665	58.77276588608409	22.573359443915916
5	Prevalence	1	Global	2	Female	16	55-59 years	1	Number	2021	72044.05687427866	104352.09916325964	39736.01458529767
5	Prevalence	1	Global	2	Female	16	55-59 years	2	Percent	2021	3.586488480956e-4	5.195104365102639e-4	1.9778725968093615e-4
5	Prevalence	1	Global	2	Female	16	55-59 years	3	Rate	2021	35.842185991259996	51.91555708203687	19.768814900483125
5	Prevalence	1	Global	2	Female	17	60-64 years	1	Number	2021	84734.24474429982	123025.00488952351	46443.48459907614
5	Prevalence	1	Global	2	Female	17	60-64 years	2	Percent	2021	5.152692412827e-4	7.480900692112965e-4	2.824484133541035e-4
5	Prevalence	1	Global	2	Female	17	60-64 years	3	Rate	2021	51.506755948	74.78226685470003	28.231245041299974
5	Prevalence	1	Global	2	Female	18	65-69 years	1	Number	2021	128902.44511865676	179259.82183372192	78545.0684035916
5	Prevalence	1	Global	2	Female	18	65-69 years	2	Percent	2021	8.952627322752e-4	0.0012449916544125241	5.455338101378757e-4
5	Prevalence	1	Global	2	Female	18	65-69 years	3	Rate	2021	89.51004101	124.47827493816439	54.5418070818356
5	Prevalence	1	Global	2	Female	19	70-74 years	1	Number	2021	133765.3343302018	195605.5078152688	71925.16084513479
5	Prevalence	1	Global	2	Female	19	70-74 years	2	Percent	2021	0.0012222905602161	0.0017873710936052779	6.572100268269222e-4
5	Prevalence	1	Global	2	Female	19	70-74 years	3	Rate	2021	122.21837666773001	178.72035196676057	65.71640136869945
5	Prevalence	1	Global	2	Female	20	75-79 years	1	Number	2021	119316.082403655	184518.03706240776	54114.12774490223
5	Prevalence	1	Global	2	Female	20	75-79 years	2	Percent	2021	0.0016549886146923999	0.002559374253185687	7.506029761991128e-4
5	Prevalence	1	Global	2	Female	20	75-79 years	3	Rate	2021	165.49226005538	255.92783771835116	75.05668239240885
5	Prevalence	1	Global	2	Female	30	80-84 years	1	Number	2021	130260.75680460727	197656.9930105156	62864.52059869893
5	Prevalence	1	Global	2	Female	30	80-84 years	2	Percent	2021	0.0025576297484171	0.0038809292408801526	0.0012343302559540473
5	Prevalence	1	Global	2	Female	30	80-84 years	3	Rate	2021	255.75829812659	388.08630769001496	123.43028856316505
5	Prevalence	1	Global	2	Female	31	85-89 years	1	Number	2021	124625.69059642543	186623.34011970158	62628.04107314929
5	Prevalence	1	Global	2	Female	31	85-89 years	2	Percent	2021	0.004377606614044301	0.006555339753614781	0.0021998734744738202
5	Prevalence	1	Global	2	Female	31	85-89 years	3	Rate	2021	437.75726127077996	655.528742661768	219.98577987979192
5	Prevalence	1	Global	2	Female	32	90-94 years	1	Number	2021	72107.41059040366	109515.53797535031	34699.283205456995
5	Prevalence	1	Global	2	Female	32	90-94 years	2	Percent	2021	0.0059786391059202006	0.009080253993096504	0.0028770242187438973
5	Prevalence	1	Global	2	Female	32	90-94 years	3	Rate	2021	597.86220445746	908.0231895748059	287.70121934011416
5	Prevalence	1	Global	2	Female	235	95+ years	1	Number	2021	25572.48878523228	42793.003175570615	8351.974394893947
5	Prevalence	1	Global	2	Female	235	95+ years	2	Percent	2021	0.006493341246602899	0.010865954856186136	0.002120727637019661
5	Prevalence	1	Global	2	Female	235	95+ years	3	Rate	2021	649.3335806891799	1086.5948251575785	212.07233622078138
5	Prevalence	1	Global	3	Both	1	<5 years	1	Number	2021	380213.6367142279	515848.7218857651	244578.55154269075
5	Prevalence	1	Global	3	Both	1	<5 years	2	Percent	2021	6.634281967346e-4	9.007050280992001e-4	4.2615136537000004e-4
5	Prevalence	1	Global	3	Both	1	<5 years	3	Rate	2021	57.76815426	78.376011965	37.160296555
5	Prevalence	1	Global	3	Both	6	5-9 years	1	Number	2021	336225.96909633564	497057.6124377921	175394.32575487916
5	Prevalence	1	Global	3	Both	6	5-9 years	2	Percent	2021	5.441472890214e-4	8.03066623014e-4	2.8522795502880006e-4
5	Prevalence	1	Global	3	Both	6	5-9 years	3	Rate	2021	48.93737314	72.34626736	25.528478919999998
5	Prevalence	1	Global	3	Both	7	10-14 years	1	Number	2021	256203.9976848981	360457.12316242233	151950.87220737385
5	Prevalence	1	Global	3	Both	7	10-14 years	2	Percent	2021	4.157890417089e-4	5.8670583300545e-4	2.4487225041235007e-4
5	Prevalence	1	Global	3	Both	7	10-14 years	3	Rate	2021	38.432369977769994	54.07105916942499	22.793680786114997
5	Prevalence	1	Global	3	Both	8	15-19 years	1	Number	2021	251085.4314421713	356569.3296971986	145601.533187144
5	Prevalence	1	Global	3	Both	8	15-19 years	2	Percent	2021	4.182433018183e-4	5.955808299493922e-4	2.4090577368720786e-4
5	Prevalence	1	Global	3	Both	8	15-19 years	3	Rate	2021	40.239347936	57.14436412533307	23.33433174666693
5	Prevalence	1	Global	3	Both	9	20-24 years	1	Number	2021	232830.03827962733	310489.1170759797	155170.95948327496
5	Prevalence	1	Global	3	Both	9	20-24 years	2	Percent	2021	3.990514375927e-4	5.322603451399452e-4	2.658425300454549e-4
5	Prevalence	1	Global	3	Both	9	20-24 years	3	Rate	2021	38.98967852351	51.994454621434535	25.984902425585467
5	Prevalence	1	Global	3	Both	10	25-29 years	1	Number	2021	198279.58812769176	274974.8086388157	121584.3676165678
5	Prevalence	1	Global	3	Both	10	25-29 years	2	Percent	2021	3.419632940371e-4	4.74130544749743e-4	2.0979604332445697e-4
5	Prevalence	1	Global	3	Both	10	25-29 years	3	Rate	2021	33.701346737	46.73714252465359	20.66555094934641
5	Prevalence	1	Global	3	Both	11	30-34 years	1	Number	2021	180600.13058044016	262049.7149274971	99150.54623338324
5	Prevalence	1	Global	3	Both	11	30-34 years	2	Percent	2021	3.0179430008420003e-4	4.3766854509561827e-4	1.6592005507278177e-4
5	Prevalence	1	Global	3	Both	11	30-34 years	3	Rate	2021	29.876931968	43.35125052186508	16.402613414134922
5	Prevalence	1	Global	3	Both	12	35-39 years	1	Number	2021	190197.18595992305	263760.6914086744	116633.6805111717
5	Prevalence	1	Global	3	Both	12	35-39 years	2	Percent	2021	3.414166229971e-4	4.736681131124965e-4	2.0916513288170353e-4
5	Prevalence	1	Global	3	Both	12	35-39 years	3	Rate	2021	33.911335332	47.02739006577709	20.79528059822291
5	Prevalence	1	Global	3	Both	13	40-44 years	1	Number	2021	214623.08578086997	307333.9757260581	121912.19583568178
5	Prevalence	1	Global	3	Both	13	40-44 years	2	Percent	2021	4.3095926877639997e-4	6.169336525549738e-4	2.449848849978262e-4
5	Prevalence	1	Global	3	Both	13	40-44 years	3	Rate	2021	42.903097340399995	61.43597940093157	24.370215279868418
5	Prevalence	1	Global	3	Both	14	45-49 years	1	Number	2021	270280.6745671471	367473.51977290504	173087.82936138916
5	Prevalence	1	Global	3	Both	14	45-49 years	2	Percent	2021	5.726305809464e-4	7.787840441857323e-4	3.6647711770706776e-4
5	Prevalence	1	Global	3	Both	14	45-49 years	3	Rate	2021	57.080894210000004	77.60716573730265	36.55462268269736
5	Prevalence	1	Global	3	Both	15	50-54 years	1	Number	2021	269368.6116548262	375128.83770409797	163608.38560555445
5	Prevalence	1	Global	3	Both	15	50-54 years	2	Percent	2021	6.066772931182999e-4	8.448963276265046e-4	3.684582586100952e-4
5	Prevalence	1	Global	3	Both	15	50-54 years	3	Rate	2021	60.54275055307001	84.31320749441994	36.77229361172007
5	Prevalence	1	Global	3	Both	16	55-59 years	1	Number	2021	208484.33621578134	291119.67995548644	125848.99247607627
5	Prevalence	1	Global	3	Both	16	55-59 years	2	Percent	2021	5.274160135549e-4	7.364628492034593e-4	3.183691779063407e-4
5	Prevalence	1	Global	3	Both	16	55-59 years	3	Rate	2021	52.683745935480005	73.56559986093208	31.801892010027935
5	Prevalence	1	Global	3	Both	17	60-64 years	1	Number	2021	228161.7091295968	320176.0843006808	136147.3339585128
5	Prevalence	1	Global	3	Both	17	60-64 years	2	Percent	2021	7.133153379951999e-4	0.0010009970001928607	4.256336757975392e-4
5	Prevalence	1	Global	3	Both	17	60-64 years	3	Rate	2021	71.2898733	100.04006619181612	42.53968040818387
5	Prevalence	1	Global	3	Both	18	65-69 years	1	Number	2021	324718.33130479796	438774.0788611977	210662.58374839826
5	Prevalence	1	Global	3	Both	18	65-69 years	2	Percent	2021	0.0011774772278347	0.001591056529914132	7.638979257552679e-4
5	Prevalence	1	Global	3	Both	18	65-69 years	3	Rate	2021	117.71889150522999	159.06708431471233	76.37069869574765
5	Prevalence	1	Global	3	Both	19	70-74 years	1	Number	2021	320486.4789821843	456569.7450526657	184403.2129117029
5	Prevalence	1	Global	3	Both	19	70-74 years	2	Percent	2021	0.0015571401199838	0.002218301921879628	8.959783180879723e-4
5	Prevalence	1	Global	3	Both	19	70-74 years	3	Rate	2021	155.69747999528	221.80891678215409	89.5860432084059
5	Prevalence	1	Global	3	Both	20	75-79 years	1	Number	2021	263665.2208496811	400212.702298288	127117.73940107421
5	Prevalence	1	Global	3	Both	20	75-79 years	2	Percent	2021	0.0019993092286501	0.00303469383342207	9.6392462387813e-4
5	Prevalence	1	Global	3	Both	20	75-79 years	3	Rate	2021	199.92145522353	303.45718553470704	96.38572491235297
5	Prevalence	1	Global	3	Both	30	80-84 years	1	Number	2021	256103.26305267226	382410.4097087059	129796.11639663862
5	Prevalence	1	Global	3	Both	30	80-84 years	2	Percent	2021	0.0029241832746306	0.004366361166042225	0.0014820053832189743
5	Prevalence	1	Global	3	Both	30	80-84 years	3	Rate	2021	292.41187972546004	436.6260132577681	148.197746193152
5	Prevalence	1	Global	3	Both	31	85-89 years	1	Number	2021	220523.65482043763	326207.6290138954	114839.68062697985
5	Prevalence	1	Global	3	Both	31	85-89 years	2	Percent	2021	0.0048232094344038004	0.007134681236604002	0.002511737632203598
5	Prevalence	1	Global	3	Both	31	85-89 years	3	Rate	2021	482.31630858829	713.4620528246221	251.17056435195792
5	Prevalence	1	Global	3	Both	32	90-94 years	1	Number	2021	114083.16261307652	171389.74841274455	56776.57681340848
5	Prevalence	1	Global	3	Both	32	90-94 years	2	Percent	2021	0.0063771673461899	0.0095805767833324	0.0031737579090474017
5	Prevalence	1	Global	3	Both	32	90-94 years	3	Rate	2021	637.7146859301699	958.0533803334863	317.37599152685357
5	Prevalence	1	Global	3	Both	235	95+ years	1	Number	2021	36226.77831986648	60461.88299831207	11991.67364142089
5	Prevalence	1	Global	3	Both	235	95+ years	2	Percent	2021	0.0066467458172494	0.011093303659849278	0.002200187974649521
5	Prevalence	1	Global	3	Both	235	95+ years	3	Rate	2021	664.67388326971	1109.3295188315726	220.01824770784737
