# Supplementary material for: Global, regional, and national burden of cardiomyopathy (including alcoholic cardiomyopathy and others) from 1990 to 2021: An analysis of data from the global burden of disease study 2021 and forecast to 2040
Source: PLoS One. 2026 Jan 30;21(1):e0341687. doi: 10.1371/journal.pone.0341687 (PMC12858021; doi:10.1371/journal.pone.0341687)
Supplement: S1 Data — (ZIP) [file pone.0341687.s027.zip › The dataset used in the article/cardiomyopathy/Disease/Global_21Regions_204counties_1990to2021.csv]

measure_id	measure_name	location_id	location_name	sex_id	sex_name	age_id	age_name	metric_id	metric_name	year	val	upper	lower
1	Deaths	1	Global	1	Male	22	All ages	1	Number	1990	139017.98648112672	153131.87664536748	124904.09631688597
1	Deaths	1	Global	1	Male	22	All ages	1	Number	1991	143674.24161943526	157399.91658503612	129948.5666538344
1	Deaths	1	Global	1	Male	22	All ages	1	Number	1992	149714.32177292992	163720.36882331513	135708.2747225447
1	Deaths	1	Global	1	Male	22	All ages	1	Number	1993	158625.5498304733	172775.1325540512	144475.96710689538
1	Deaths	1	Global	1	Male	22	All ages	1	Number	1994	166005.19306935847	180322.44564499482	151687.94049372213
1	Deaths	1	Global	1	Male	22	All ages	1	Number	1995	168669.81848380898	183028.98560089423	154310.65136672373
1	Deaths	1	Global	1	Male	22	All ages	1	Number	1996	168785.13467091465	183310.9488686068	154259.3204732225
1	Deaths	1	Global	1	Male	22	All ages	1	Number	1997	167768.1430126924	182018.57661411926	153517.70941126553
1	Deaths	1	Global	1	Male	22	All ages	1	Number	1998	168891.46665773445	183153.08679999827	154629.84651547062
1	Deaths	1	Global	1	Male	22	All ages	1	Number	1999	171911.57615914205	186404.25247425408	157418.89984403
1	Deaths	1	Global	1	Male	22	All ages	1	Number	2000	177695.54308296443	191803.85966779036	163587.2264981385
1	Deaths	1	Global	1	Male	22	All ages	1	Number	2001	180829.28616014065	194724.3384681415	166934.2338521398
1	Deaths	1	Global	1	Male	22	All ages	1	Number	2002	189181.16334513377	202833.1314924618	175529.19519780573
1	Deaths	1	Global	1	Male	22	All ages	1	Number	2003	197418.81266527006	211856.2416313642	182981.38369917593
1	Deaths	1	Global	1	Male	22	All ages	1	Number	2004	208909.4831943423	223494.6784270362	194324.28796164837
1	Deaths	1	Global	1	Male	22	All ages	1	Number	2005	232432.1208813097	246909.778329833	217954.4634327864
1	Deaths	1	Global	1	Male	22	All ages	1	Number	2006	232521.56328556355	246965.11568269777	218078.01088842933
1	Deaths	1	Global	1	Male	22	All ages	1	Number	2007	231235.66585351728	245710.07080914872	216761.26089788583
1	Deaths	1	Global	1	Male	22	All ages	1	Number	2008	232575.69754843516	247273.32152332354	217878.07357354678
1	Deaths	1	Global	1	Male	22	All ages	1	Number	2009	228019.64561500555	242400.2503855148	213639.04084449628
1	Deaths	1	Global	1	Male	22	All ages	1	Number	2010	227220.40436702315	242505.48302874793	211935.32570529837
1	Deaths	1	Global	1	Male	22	All ages	1	Number	2011	213706.3775117153	229177.9359547806	198234.81906865002
1	Deaths	1	Global	1	Male	22	All ages	1	Number	2012	210957.2213380767	226175.31937330344	195739.12330284994
1	Deaths	1	Global	1	Male	22	All ages	1	Number	2013	212299.86730157008	227958.15004507703	196641.58455806313
1	Deaths	1	Global	1	Male	22	All ages	1	Number	2014	216027.54764839984	232548.0863648754	199507.00893192427
1	Deaths	1	Global	1	Male	22	All ages	1	Number	2015	217807.48337119777	234381.19753856893	201233.7692038266
1	Deaths	1	Global	1	Male	22	All ages	1	Number	2016	219317.09930737753	236326.96542077922	202307.23319397584
1	Deaths	1	Global	1	Male	22	All ages	1	Number	2017	219343.75139513516	236180.89632612464	202506.60646414568
1	Deaths	1	Global	1	Male	22	All ages	1	Number	2018	222000.56020840595	239430.71195426362	204570.40846254828
1	Deaths	1	Global	1	Male	22	All ages	1	Number	2019	225242.6804964001	242930.60687565515	207554.75411714506
1	Deaths	1	Global	1	Male	22	All ages	1	Number	2020	228457.21311293775	248912.86038548272	208001.56584039278
1	Deaths	1	Global	1	Male	22	All ages	1	Number	2021	228222.4756277699	248490.11088459642	207954.84037094336
1	Deaths	1	Global	1	Male	22	All ages	2	Percent	1990	0.0056041936648597405	0.006189699996747977	0.0050186873329715045
1	Deaths	1	Global	1	Male	22	All ages	2	Percent	1991	0.00572636186368981	0.0062885432871209665	0.005164180440258653
1	Deaths	1	Global	1	Male	22	All ages	2	Percent	1992	0.005908734511008739	0.006476859301752418	0.005340609720265061
1	Deaths	1	Global	1	Male	22	All ages	2	Percent	1993	0.0061490625786480005	0.006710881819511883	0.005587243337784118
1	Deaths	1	Global	1	Male	22	All ages	2	Percent	1994	0.00625239084929034	0.006811473998362891	0.00569330770021779
1	Deaths	1	Global	1	Male	22	All ages	2	Percent	1995	0.00638114471596129	0.006947274307027339	0.0058150151248952415
1	Deaths	1	Global	1	Male	22	All ages	2	Percent	1996	0.00637774287453948	0.006939776248979201	0.00581570950009976
1	Deaths	1	Global	1	Male	22	All ages	2	Percent	1997	0.00633112345509477	0.006877411744510248	0.005784835165679293
1	Deaths	1	Global	1	Male	22	All ages	2	Percent	1998	0.00632272949206929	0.006864043900411945	0.005781415083726635
1	Deaths	1	Global	1	Male	22	All ages	2	Percent	1999	0.00638400443442343	0.006915512997374786	0.005852495871472074
1	Deaths	1	Global	1	Male	22	All ages	2	Percent	2000	0.0065290434455361705	0.0070398874729154836	0.006018199418156857
1	Deaths	1	Global	1	Male	22	All ages	2	Percent	2001	0.00659487534051054	0.007118967441650978	0.006070783239370102
1	Deaths	1	Global	1	Male	22	All ages	2	Percent	2002	0.00683723789774133	0.007359338592128783	0.006315137203353878
1	Deaths	1	Global	1	Male	22	All ages	2	Percent	2003	0.00704548170901448	0.007561292908951019	0.006529670509077941
1	Deaths	1	Global	1	Male	22	All ages	2	Percent	2004	0.00738275836201502	0.007908673477124267	0.006856843246905773
1	Deaths	1	Global	1	Male	22	All ages	2	Percent	2005	0.00819237056013514	0.008714023859347872	0.007670717260922409
1	Deaths	1	Global	1	Male	22	All ages	2	Percent	2006	0.008276601623194341	0.008795552007030048	0.0077576512393586336
1	Deaths	1	Global	1	Male	22	All ages	2	Percent	2007	0.00819192988834632	0.008707071941581114	0.007676787835111528
1	Deaths	1	Global	1	Male	22	All ages	2	Percent	2008	0.00812247781172063	0.008632273101901771	0.007612682521539488
1	Deaths	1	Global	1	Male	22	All ages	2	Percent	2009	0.007953029653512009	0.008465217481714603	0.007440841825309415
1	Deaths	1	Global	1	Male	22	All ages	2	Percent	2010	0.00782510609844793	0.008320755863511118	0.007329456333384743
1	Deaths	1	Global	1	Male	22	All ages	2	Percent	2011	0.0073346577044498505	0.007842571224129022	0.006826744184770679
1	Deaths	1	Global	1	Male	22	All ages	2	Percent	2012	0.00722777670963317	0.007741660576540692	0.006713892842725648
1	Deaths	1	Global	1	Male	22	All ages	2	Percent	2013	0.00720964713131097	0.007708116055939717	0.006711178206682223
1	Deaths	1	Global	1	Male	22	All ages	2	Percent	2014	0.00726016089059337	0.007773905710165653	0.0067464160710210865
1	Deaths	1	Global	1	Male	22	All ages	2	Percent	2015	0.007278405359210869	0.007824729913780491	0.0067320808046412465
1	Deaths	1	Global	1	Male	22	All ages	2	Percent	2016	0.007261043267629601	0.007800503218046006	0.0067215833172131955
1	Deaths	1	Global	1	Male	22	All ages	2	Percent	2017	0.00721567230502979	0.007771438519520282	0.006659906090539298
1	Deaths	1	Global	1	Male	22	All ages	2	Percent	2018	0.00723325140224985	0.007792850336192853	0.006673652468306848
1	Deaths	1	Global	1	Male	22	All ages	2	Percent	2019	0.0072603895999689295	0.007866596185320922	0.006654183014616937
1	Deaths	1	Global	1	Male	22	All ages	2	Percent	2020	0.00655417585783432	0.007118089987449046	0.005990261728219593
1	Deaths	1	Global	1	Male	22	All ages	2	Percent	2021	0.00605867285905244	0.006584681878909709	0.00553266383919517
1	Deaths	1	Global	1	Male	22	All ages	3	Rate	1990	5.1761462635901125	5.701657830025252	4.650634697154973
1	Deaths	1	Global	1	Male	22	All ages	3	Rate	1991	5.265550342626662	5.768585762916817	4.762514922336508
1	Deaths	1	Global	1	Male	22	All ages	3	Rate	1992	5.404573017162981	5.910180650677077	4.898965383648886
1	Deaths	1	Global	1	Male	22	All ages	3	Rate	1993	5.644617103825091	6.148123485608188	5.141110722041994
1	Deaths	1	Global	1	Male	22	All ages	3	Rate	1994	5.828306581683969	6.33097361200602	5.325639551361918
1	Deaths	1	Global	1	Male	22	All ages	3	Rate	1995	5.845593528697412	6.343239492460488	5.347947564934336
1	Deaths	1	Global	1	Male	22	All ages	3	Rate	1996	5.774804622618719	6.271789971119247	5.27781927411819
1	Deaths	1	Global	1	Male	22	All ages	3	Rate	1997	5.667657589289923	6.149075435976637	5.186239742603209
1	Deaths	1	Global	1	Male	22	All ages	3	Rate	1998	5.6346892194797364	6.1104965462689655	5.158881892690507
1	Deaths	1	Global	1	Male	22	All ages	3	Rate	1999	5.665061015318099	6.14264313884166	5.187478891794539
1	Deaths	1	Global	1	Male	22	All ages	3	Rate	2000	5.784004200618249	6.243231038694799	5.324777362541698
1	Deaths	1	Global	1	Male	22	All ages	3	Rate	2001	5.813544486526657	6.260261422983732	5.366827550069581
1	Deaths	1	Global	1	Male	22	All ages	3	Rate	2002	6.0064803252149135	6.439928754368449	5.573031896061378
1	Deaths	1	Global	1	Male	22	All ages	3	Rate	2003	6.189724951548797	6.6423855318713265	5.737064371226268
1	Deaths	1	Global	1	Male	22	All ages	3	Rate	2004	6.467844733270567	6.919402875711356	6.016286590829779
1	Deaths	1	Global	1	Male	22	All ages	3	Rate	2005	7.105245344717382	7.547814589443509	6.662676099991255
1	Deaths	1	Global	1	Male	22	All ages	3	Rate	2006	7.016684806135755	7.4525405315986575	6.580829080672853
1	Deaths	1	Global	1	Male	22	All ages	3	Rate	2007	6.8868442827279175	7.317932508874337	6.455756056581498
1	Deaths	1	Global	1	Male	22	All ages	3	Rate	2008	6.834707412909047	7.266626829220372	6.402787996597723
1	Deaths	1	Global	1	Male	22	All ages	3	Rate	2009	6.611739999535636	7.028725209394377	6.194754789676894
1	Deaths	1	Global	1	Male	22	All ages	3	Rate	2010	6.505608745816136	6.943239959875518	6.067977531756753
1	Deaths	1	Global	1	Male	22	All ages	3	Rate	2011	6.045084095481924	6.482726027208393	5.607442163755454
1	Deaths	1	Global	1	Male	22	All ages	3	Rate	2012	5.894852577173103	6.320097296712066	5.4696078576341405
1	Deaths	1	Global	1	Male	22	All ages	3	Rate	2013	5.859641580521798	6.2918223718224695	5.427460789221126
1	Deaths	1	Global	1	Male	22	All ages	3	Rate	2014	5.889982549199291	6.340414384410346	5.439550713988236
1	Deaths	1	Global	1	Male	22	All ages	3	Rate	2015	5.866425201738203	6.3128215007678845	5.420028902708521
1	Deaths	1	Global	1	Male	22	All ages	3	Rate	2016	5.836023691020991	6.288655893126574	5.383391488915407
1	Deaths	1	Global	1	Male	22	All ages	3	Rate	2017	5.768216073387608	6.210992716912472	5.325439429862744
1	Deaths	1	Global	1	Male	22	All ages	3	Rate	2018	5.772204956258091	6.225403849996562	5.31900606251962
1	Deaths	1	Global	1	Male	22	All ages	3	Rate	2019	5.79363600543249	6.248600432717971	5.338671578147009
1	Deaths	1	Global	1	Male	22	All ages	3	Rate	2020	5.819204818297264	6.340245933820886	5.298163702773642
1	Deaths	1	Global	1	Male	22	All ages	3	Rate	2021	5.764079635333262	6.2759672718111705	5.252191998855354
1	Deaths	1	Global	1	Male	27	Age-standardized	3	Rate	1990	8.680037105124509	9.523765382949811	7.836308827299206
1	Deaths	1	Global	1	Male	27	Age-standardized	3	Rate	1991	8.71761630308018	9.521557985673558	7.9136746204868
1	Deaths	1	Global	1	Male	27	Age-standardized	3	Rate	1992	8.783250232570786	9.594160253169226	7.972340211972346
1	Deaths	1	Global	1	Male	27	Age-standardized	3	Rate	1993	8.970809368902849	9.772048891452664	8.169569846353033
1	Deaths	1	Global	1	Male	27	Age-standardized	3	Rate	1994	9.047389146658709	9.841780646824976	8.252997646492442
1	Deaths	1	Global	1	Male	27	Age-standardized	3	Rate	1995	8.939054041413312	9.730848285294321	8.147259797532303
1	Deaths	1	Global	1	Male	27	Age-standardized	3	Rate	1996	8.75471397550936	9.519471233416331	7.989956717602388
1	Deaths	1	Global	1	Male	27	Age-standardized	3	Rate	1997	8.531683233056064	9.276671000019984	7.786695466092144
1	Deaths	1	Global	1	Male	27	Age-standardized	3	Rate	1998	8.397947526788126	9.117018806781928	7.678876246794324
1	Deaths	1	Global	1	Male	27	Age-standardized	3	Rate	1999	8.293638780414039	9.014973362872484	7.572304197955594
1	Deaths	1	Global	1	Male	27	Age-standardized	3	Rate	2000	8.257151056970708	8.926430490762412	7.587871623179003
1	Deaths	1	Global	1	Male	27	Age-standardized	3	Rate	2001	8.139560129076022	8.793667230615677	7.4854530275363675
1	Deaths	1	Global	1	Male	27	Age-standardized	3	Rate	2002	8.224345377362727	8.853929246997579	7.594761507727875
1	Deaths	1	Global	1	Male	27	Age-standardized	3	Rate	2003	8.268513187106105	8.89980052280109	7.637225851411119
1	Deaths	1	Global	1	Male	27	Age-standardized	3	Rate	2004	8.435581822106197	9.076202794181828	7.7949608500305665
1	Deaths	1	Global	1	Male	27	Age-standardized	3	Rate	2005	8.958876653741898	9.569901826237182	8.347851481246614
1	Deaths	1	Global	1	Male	27	Age-standardized	3	Rate	2006	8.741333744852199	9.328372507223659	8.154294982480739
1	Deaths	1	Global	1	Male	27	Age-standardized	3	Rate	2007	8.500235561985377	9.067721885990935	7.93274923797982
1	Deaths	1	Global	1	Male	27	Age-standardized	3	Rate	2008	8.334760973705666	8.88764113625946	7.781880811151874
1	Deaths	1	Global	1	Male	27	Age-standardized	3	Rate	2009	8.00931056924275	8.568655189556125	7.449965948929375
1	Deaths	1	Global	1	Male	27	Age-standardized	3	Rate	2010	7.804853044273578	8.359680802850017	7.250025285697139
1	Deaths	1	Global	1	Male	27	Age-standardized	3	Rate	2011	7.227000317530015	7.782957847048668	6.671042788011362
1	Deaths	1	Global	1	Male	27	Age-standardized	3	Rate	2012	6.969331668387334	7.491824164272196	6.4468391725024725
1	Deaths	1	Global	1	Male	27	Age-standardized	3	Rate	2013	6.827220693134734	7.347264913488183	6.307176472781285
1	Deaths	1	Global	1	Male	27	Age-standardized	3	Rate	2014	6.766814833993729	7.29307726438961	6.240552403597849
1	Deaths	1	Global	1	Male	27	Age-standardized	3	Rate	2015	6.660183264086911	7.179374908423428	6.140991619750395
1	Deaths	1	Global	1	Male	27	Age-standardized	3	Rate	2016	6.525204129419825	7.041893185708447	6.0085150731312025
1	Deaths	1	Global	1	Male	27	Age-standardized	3	Rate	2017	6.352930577556427	6.86191907717122	5.843942077941635
1	Deaths	1	Global	1	Male	27	Age-standardized	3	Rate	2018	6.251514908987077	6.747600023492418	5.755429794481736
1	Deaths	1	Global	1	Male	27	Age-standardized	3	Rate	2019	6.178954619491521	6.673942416509908	5.683966822473135
1	Deaths	1	Global	1	Male	27	Age-standardized	3	Rate	2020	6.119980433130594	6.667719119240022	5.572241747021165
1	Deaths	1	Global	1	Male	27	Age-standardized	3	Rate	2021	5.989860031961166	6.506260480557996	5.4734595833643365
1	Deaths	1	Global	2	Female	22	All ages	1	Number	1990	115204.22588159503	129294.86820591368	101113.58355727639
1	Deaths	1	Global	2	Female	22	All ages	1	Number	1991	117218.86597415416	131341.9390658388	103095.79288246954
1	Deaths	1	Global	2	Female	22	All ages	1	Number	1992	119688.76890210851	133954.55077406848	105422.98703014852
1	Deaths	1	Global	2	Female	22	All ages	1	Number	1993	124618.61208497133	139128.99613614823	110108.22803379444
1	Deaths	1	Global	2	Female	22	All ages	1	Number	1994	126627.68386538244	141327.3074590399	111928.06027172497
1	Deaths	1	Global	2	Female	22	All ages	1	Number	1995	126476.53843346861	141365.99969883863	111587.0771680986
1	Deaths	1	Global	2	Female	22	All ages	1	Number	1996	126205.30745244413	140886.8533040119	111523.76160087637
1	Deaths	1	Global	2	Female	22	All ages	1	Number	1997	125231.27201636412	139727.64238845865	110734.90164426959
1	Deaths	1	Global	2	Female	22	All ages	1	Number	1998	125702.72698690476	140066.18251838832	111339.2714554212
1	Deaths	1	Global	2	Female	22	All ages	1	Number	1999	126800.29005824073	141155.11348769334	112445.46662878813
1	Deaths	1	Global	2	Female	22	All ages	1	Number	2000	126098.05389063992	140236.94186116836	111959.16592011147
1	Deaths	1	Global	2	Female	22	All ages	1	Number	2001	125182.52854925339	139334.42962008624	111030.62747842052
1	Deaths	1	Global	2	Female	22	All ages	1	Number	2002	127738.82487379565	141996.6536703574	113480.99607723391
1	Deaths	1	Global	2	Female	22	All ages	1	Number	2003	130280.24663599892	144804.88285830145	115755.61041369638
1	Deaths	1	Global	2	Female	22	All ages	1	Number	2004	133401.70186122038	147996.1959935749	118807.20772886589
1	Deaths	1	Global	2	Female	22	All ages	1	Number	2005	142072.5134101444	156573.84217027717	127571.18465001162
1	Deaths	1	Global	2	Female	22	All ages	1	Number	2006	142126.34046912487	156522.33600098273	127730.34493726701
1	Deaths	1	Global	2	Female	22	All ages	1	Number	2007	141745.88490431017	156443.86314420155	127047.90666441878
1	Deaths	1	Global	2	Female	22	All ages	1	Number	2008	143948.42078670012	158777.37496416128	129119.46660923895
1	Deaths	1	Global	2	Female	22	All ages	1	Number	2009	144379.5964071909	159280.36156392845	129478.83125045334
1	Deaths	1	Global	2	Female	22	All ages	1	Number	2010	145261.7749102555	160236.50565981178	130287.04416069924
1	Deaths	1	Global	2	Female	22	All ages	1	Number	2011	140885.4744416196	156018.52047833716	125752.42840490202
1	Deaths	1	Global	2	Female	22	All ages	1	Number	2012	140672.4802868806	156140.19739275335	125204.76318100785
1	Deaths	1	Global	2	Female	22	All ages	1	Number	2013	140820.5443665686	156575.4300863751	125065.65864676207
1	Deaths	1	Global	2	Female	22	All ages	1	Number	2014	142083.7975469335	157600.3031427235	126567.29195114347
1	Deaths	1	Global	2	Female	22	All ages	1	Number	2015	142590.3828768867	158504.56241568606	126676.20333808733
1	Deaths	1	Global	2	Female	22	All ages	1	Number	2016	142578.0648623703	157935.0890757821	127221.04064895846
1	Deaths	1	Global	2	Female	22	All ages	1	Number	2017	141389.68582491105	156549.14714490646	126230.22450491565
1	Deaths	1	Global	2	Female	22	All ages	1	Number	2018	141259.17500992754	155990.4661521027	126527.8838677524
1	Deaths	1	Global	2	Female	22	All ages	1	Number	2019	141659.73089956387	156270.69163045526	127048.7701686725
1	Deaths	1	Global	2	Female	22	All ages	1	Number	2020	141532.22017019382	155436.11932907286	127628.32101131478
1	Deaths	1	Global	2	Female	22	All ages	1	Number	2021	142051.07746282878	156350.75981444283	127751.3951112147
1	Deaths	1	Global	2	Female	22	All ages	2	Percent	1990	0.00541241397767848	0.006071692566567271	0.00475313538878969
1	Deaths	1	Global	2	Female	22	All ages	2	Percent	1991	0.0054532527170642895	0.006100842503521354	0.004805662930607225
1	Deaths	1	Global	2	Female	22	All ages	2	Percent	1992	0.00552619279990916	0.006187960168194629	0.00486442543162369
1	Deaths	1	Global	2	Female	22	All ages	2	Percent	1993	0.00566769719163193	0.006329108149430637	0.005006286233833223
1	Deaths	1	Global	2	Female	22	All ages	2	Percent	1994	0.005662504617343101	0.00631095668884586	0.005014052545840341
1	Deaths	1	Global	2	Female	22	All ages	2	Percent	1995	0.0056200238156121005	0.00625881816126141	0.004981229469962791
1	Deaths	1	Global	2	Female	22	All ages	2	Percent	1996	0.00560091739905686	0.006248491331274099	0.004953343466839621
1	Deaths	1	Global	2	Female	22	All ages	2	Percent	1997	0.0055510106065102	0.006199392681410596	0.004902628531609804
1	Deaths	1	Global	2	Female	22	All ages	2	Percent	1998	0.005527826504695531	0.006156854309109682	0.004898798700281379
1	Deaths	1	Global	2	Female	22	All ages	2	Percent	1999	0.00551823462931419	0.006151760512089611	0.004884708746538768
1	Deaths	1	Global	2	Female	22	All ages	2	Percent	2000	0.00546610973988091	0.006081694533849655	0.004850524945912166
1	Deaths	1	Global	2	Female	22	All ages	2	Percent	2001	0.00538999114159764	0.005989084071580472	0.004790898211614808
1	Deaths	1	Global	2	Female	22	All ages	2	Percent	2002	0.00544751597073011	0.006048326777054294	0.004846705164405926
1	Deaths	1	Global	2	Female	22	All ages	2	Percent	2003	0.00550855893109055	0.0061194404533484095	0.004897677408832691
1	Deaths	1	Global	2	Female	22	All ages	2	Percent	2004	0.0056065907715809205	0.006216657802829493	0.004996523740332348
1	Deaths	1	Global	2	Female	22	All ages	2	Percent	2005	0.0059741559532783504	0.006592183757546421	0.00535612814901028
1	Deaths	1	Global	2	Female	22	All ages	2	Percent	2006	0.00603127084539398	0.006658595915623891	0.005403945775164069
1	Deaths	1	Global	2	Female	22	All ages	2	Percent	2007	0.00601743375305155	0.006647439537620184	0.005387427968482916
1	Deaths	1	Global	2	Female	22	All ages	2	Percent	2008	0.00603729730447709	0.006669078888550318	0.005405515720403862
1	Deaths	1	Global	2	Female	22	All ages	2	Percent	2009	0.00607516179933754	0.006702758245124956	0.005447565353550123
1	Deaths	1	Global	2	Female	22	All ages	2	Percent	2010	0.006045642038443461	0.006668301381538641	0.0054229826953482805
1	Deaths	1	Global	2	Female	22	All ages	2	Percent	2011	0.00585429800368627	0.00649281839109686	0.00521577761627568
1	Deaths	1	Global	2	Female	22	All ages	2	Percent	2012	0.00583802265633623	0.006487531313153065	0.005188513999519396
1	Deaths	1	Global	2	Female	22	All ages	2	Percent	2013	0.005793972996519981	0.00644228554254269	0.005145660450497271
1	Deaths	1	Global	2	Female	22	All ages	2	Percent	2014	0.0057888876642053005	0.006414675794293056	0.005163099534117545
1	Deaths	1	Global	2	Female	22	All ages	2	Percent	2015	0.00574777261846313	0.0063733546389234345	0.005122190598002825
1	Deaths	1	Global	2	Female	22	All ages	2	Percent	2016	0.0056760959001947095	0.006299254665595944	0.005052937134793475
1	Deaths	1	Global	2	Female	22	All ages	2	Percent	2017	0.00556528834055039	0.00617099703012764	0.0049595796509731395
1	Deaths	1	Global	2	Female	22	All ages	2	Percent	2018	0.00549948186716773	0.006081342785484336	0.004917620948851123
1	Deaths	1	Global	2	Female	22	All ages	2	Percent	2019	0.0054625949627832	0.006013419630792554	0.004911770294773845
1	Deaths	1	Global	2	Female	22	All ages	2	Percent	2020	0.00501067641132928	0.005496044032644418	0.004525308790014142
1	Deaths	1	Global	2	Female	22	All ages	2	Percent	2021	0.00470604883866771	0.0051480416146242065	0.004264056062711213
1	Deaths	1	Global	2	Female	22	All ages	3	Rate	1990	4.350809244156583	4.8829572310174	3.8186612572957657
1	Deaths	1	Global	2	Female	22	All ages	3	Rate	1991	4.360912326986442	4.886335287092864	3.8354893668800205
1	Deaths	1	Global	2	Female	22	All ages	3	Rate	1992	4.388920672734251	4.912038969838397	3.865802375630105
1	Deaths	1	Global	2	Female	22	All ages	3	Rate	1993	4.506580088281531	5.031318782961938	3.9818413936011248
1	Deaths	1	Global	2	Female	22	All ages	3	Rate	1994	4.518864513311329	5.043438645829061	3.994290380793597
1	Deaths	1	Global	2	Female	22	All ages	3	Rate	1995	4.455528084496961	4.980055507943036	3.9310006610508856
1	Deaths	1	Global	2	Female	22	All ages	3	Rate	1996	4.388819986441624	4.899374282183105	3.8782656907001436
1	Deaths	1	Global	2	Female	22	All ages	3	Rate	1997	4.299078077902716	4.796725567003414	3.8014305888020172
1	Deaths	1	Global	2	Female	22	All ages	3	Rate	1998	4.260343642086655	4.747152941445175	3.7735343427281345
1	Deaths	1	Global	2	Female	22	All ages	3	Rate	1999	4.243238553764899	4.7236076458258385	3.7628694617039584
1	Deaths	1	Global	2	Female	22	All ages	3	Rate	2000	4.166342158411926	4.633498020117485	3.6991862967063662
1	Deaths	1	Global	2	Female	22	All ages	3	Rate	2001	4.083298992614648	4.544916472751885	3.6216815124774118
1	Deaths	1	Global	2	Female	22	All ages	3	Rate	2002	4.112963288640405	4.572040053076871	3.653886524203938
1	Deaths	1	Global	2	Female	22	All ages	3	Rate	2003	4.140272089890146	4.601861221932746	3.6786829578475464
1	Deaths	1	Global	2	Female	22	All ages	3	Rate	2004	4.183968471888897	4.641705535666864	3.7262314081109302
1	Deaths	1	Global	2	Female	22	All ages	3	Rate	2005	4.397069438432493	4.845877923461302	3.9482609534036843
1	Deaths	1	Global	2	Female	22	All ages	3	Rate	2006	4.339892279197061	4.779480533238103	3.9003040251560193
1	Deaths	1	Global	2	Female	22	All ages	3	Rate	2007	4.269786489814327	4.71253111664169	3.827041862986963
1	Deaths	1	Global	2	Female	22	All ages	3	Rate	2008	4.2769525039700955	4.717545963446312	3.8363590444938787
1	Deaths	1	Global	2	Female	22	All ages	3	Rate	2009	4.231085674037793	4.667756890440597	3.7944144576349896
1	Deaths	1	Global	2	Female	22	All ages	3	Rate	2010	4.200658831736584	4.63369591265387	3.767621750819298
1	Deaths	1	Global	2	Female	22	All ages	3	Rate	2011	4.022271015569006	4.454318483145116	3.590223547992896
1	Deaths	1	Global	2	Female	22	All ages	3	Rate	2012	3.965215067323229	4.401212391037297	3.5292177436091614
1	Deaths	1	Global	2	Female	22	All ages	3	Rate	2013	3.9191584705993745	4.357630670091622	3.4806862711071274
1	Deaths	1	Global	2	Female	22	All ages	3	Rate	2014	3.905103705309113	4.331567274989208	3.4786401356290177
1	Deaths	1	Global	2	Female	22	All ages	3	Rate	2015	3.870919584041188	4.302943876267641	3.4388952918147355
1	Deaths	1	Global	2	Female	22	All ages	3	Rate	2016	3.8238793524526233	4.235747811050836	3.4120108938544105
1	Deaths	1	Global	2	Female	22	All ages	3	Rate	2017	3.7474794705129995	4.149275186722941	3.3456837543030575
1	Deaths	1	Global	2	Female	22	All ages	3	Rate	2018	3.7017602499174	4.087800363603692	3.315720136231108
1	Deaths	1	Global	2	Female	22	All ages	3	Rate	2019	3.672254763563077	4.05101568456391	3.2934938425622438
1	Deaths	1	Global	2	Female	22	All ages	3	Rate	2020	3.6323417246349474	3.9891771716390423	3.2755062776308526
1	Deaths	1	Global	2	Female	22	All ages	3	Rate	2021	3.6127277543275844	3.9764058075494106	3.249049701105758
1	Deaths	1	Global	2	Female	27	Age-standardized	3	Rate	1990	5.982891284178774	6.709018708455581	5.256763859901968
1	Deaths	1	Global	2	Female	27	Age-standardized	3	Rate	1991	5.919555927689098	6.627547856083641	5.211563999294555
1	Deaths	1	Global	2	Female	27	Age-standardized	3	Rate	1992	5.876056105713669	6.579453573738217	5.172658637689121
1	Deaths	1	Global	2	Female	27	Age-standardized	3	Rate	1993	5.9537339770642665	6.651844770231674	5.2556231838968595
1	Deaths	1	Global	2	Female	27	Age-standardized	3	Rate	1994	5.883085856670429	6.563453748836947	5.202717964503911
1	Deaths	1	Global	2	Female	27	Age-standardized	3	Rate	1995	5.726751446405616	6.39725386018994	5.056249032621292
1	Deaths	1	Global	2	Female	27	Age-standardized	3	Rate	1996	5.579593318850835	6.223793310701826	4.935393326999844
1	Deaths	1	Global	2	Female	27	Age-standardized	3	Rate	1997	5.406501468411862	6.03603266822134	4.776970268602383
1	Deaths	1	Global	2	Female	27	Age-standardized	3	Rate	1998	5.296419924231976	5.903131578317646	4.689708270146305
1	Deaths	1	Global	2	Female	27	Age-standardized	3	Rate	1999	5.1952794065468355	5.792874294013663	4.597684519080008
1	Deaths	1	Global	2	Female	27	Age-standardized	3	Rate	2000	5.016170501025536	5.582909791761363	4.44943121028971
1	Deaths	1	Global	2	Female	27	Age-standardized	3	Rate	2001	4.840592752588737	5.388210305803653	4.292975199373822
1	Deaths	1	Global	2	Female	27	Age-standardized	3	Rate	2002	4.804776425794042	5.3411382996093675	4.268414551978717
1	Deaths	1	Global	2	Female	27	Age-standardized	3	Rate	2003	4.760655168744851	5.299746990536407	4.221563346953294
1	Deaths	1	Global	2	Female	27	Age-standardized	3	Rate	2004	4.731629818359242	5.260719761509388	4.202539875209095
1	Deaths	1	Global	2	Female	27	Age-standardized	3	Rate	2005	4.878052732843608	5.387005252784562	4.369100212902654
1	Deaths	1	Global	2	Female	27	Age-standardized	3	Rate	2006	4.7473125632538515	5.238568110422496	4.256057016085207
1	Deaths	1	Global	2	Female	27	Age-standardized	3	Rate	2007	4.605359696847064	5.093507472975089	4.117211920719038
1	Deaths	1	Global	2	Female	27	Age-standardized	3	Rate	2008	4.5437971491179034	5.020652035793892	4.0669422624419145
1	Deaths	1	Global	2	Female	27	Age-standardized	3	Rate	2009	4.429294496159777	4.895580229180257	3.9630087631392974
1	Deaths	1	Global	2	Female	27	Age-standardized	3	Rate	2010	4.325173391156083	4.7766670370816	3.8736797452305662
1	Deaths	1	Global	2	Female	27	Age-standardized	3	Rate	2011	4.076855582100471	4.518886144727876	3.6348250194730665
1	Deaths	1	Global	2	Female	27	Age-standardized	3	Rate	2012	3.9538281245253586	4.391372756518537	3.5162834925321804
1	Deaths	1	Global	2	Female	27	Age-standardized	3	Rate	2013	3.8458695267645955	4.278389928321595	3.413349125207596
1	Deaths	1	Global	2	Female	27	Age-standardized	3	Rate	2014	3.771972322128956	4.183753347231428	3.360191297026484
1	Deaths	1	Global	2	Female	27	Age-standardized	3	Rate	2015	3.6800467417234732	4.0917507420905865	3.26834274135636
1	Deaths	1	Global	2	Female	27	Age-standardized	3	Rate	2016	3.576345263259224	3.960359463812973	3.1923310627054753
1	Deaths	1	Global	2	Female	27	Age-standardized	3	Rate	2017	3.4489414584532345	3.8189475463054348	3.0789353706010343
1	Deaths	1	Global	2	Female	27	Age-standardized	3	Rate	2018	3.3530929275413905	3.70209154730772	3.0040943077750613
1	Deaths	1	Global	2	Female	27	Age-standardized	3	Rate	2019	3.272484109472538	3.607888054982044	2.9370801639630324
1	Deaths	1	Global	2	Female	27	Age-standardized	3	Rate	2020	3.1869552806275023	3.4973322019399395	2.876578359315065
1	Deaths	1	Global	2	Female	27	Age-standardized	3	Rate	2021	3.1288231005449263	3.434900437455423	2.8227457636344297
1	Deaths	1	Global	3	Both	22	All ages	1	Number	1990	254222.21236272162	278077.0228471454	230367.40187829785
1	Deaths	1	Global	3	Both	22	All ages	1	Number	1991	260893.1075935895	284148.3355281721	237637.8796590069
1	Deaths	1	Global	3	Both	22	All ages	1	Number	1992	269403.09067503846	292921.1578634477	245885.02348662924
1	Deaths	1	Global	3	Both	22	All ages	1	Number	1993	283244.16191544477	307631.9558363166	258856.3679945729
1	Deaths	1	Global	3	Both	22	All ages	1	Number	1994	292632.8769347408	316412.61133479234	268853.1425346893
1	Deaths	1	Global	3	Both	22	All ages	1	Number	1995	295146.3569172773	319887.81618725637	270404.8976472983
1	Deaths	1	Global	3	Both	22	All ages	1	Number	1996	294990.4421233587	319182.9172804251	270797.96696629236
1	Deaths	1	Global	3	Both	22	All ages	1	Number	1997	292999.41502905625	317034.80116472655	268964.02889338596
1	Deaths	1	Global	3	Both	22	All ages	1	Number	1998	294594.1936446392	318261.5327660995	270926.85452317895
1	Deaths	1	Global	3	Both	22	All ages	1	Number	1999	298711.86621738283	322601.516127541	274822.21630722465
1	Deaths	1	Global	3	Both	22	All ages	1	Number	2000	303793.59697360423	327653.0218143007	279934.1721329078
1	Deaths	1	Global	3	Both	22	All ages	1	Number	2001	306011.81470939383	330119.7292936453	281903.90012514236
1	Deaths	1	Global	3	Both	22	All ages	1	Number	2002	316919.9882189296	340861.39470009337	292978.58173776587
1	Deaths	1	Global	3	Both	22	All ages	1	Number	2003	327699.0593012691	352874.43241120793	302523.6861913303
1	Deaths	1	Global	3	Both	22	All ages	1	Number	2004	342311.1850555626	367515.5096833122	317106.86042781296
1	Deaths	1	Global	3	Both	22	All ages	1	Number	2005	374504.634291454	399570.8464092504	349438.4221736576
1	Deaths	1	Global	3	Both	22	All ages	1	Number	2006	374647.90375468845	399621.157362105	349674.6501472719
1	Deaths	1	Global	3	Both	22	All ages	1	Number	2007	372981.55075782735	397540.7220373535	348422.3794783012
1	Deaths	1	Global	3	Both	22	All ages	1	Number	2008	376524.11833513505	401489.70504516445	351558.53162510565
1	Deaths	1	Global	3	Both	22	All ages	1	Number	2009	372399.2420221965	397283.43657900137	347515.0474653916
1	Deaths	1	Global	3	Both	22	All ages	1	Number	2010	372482.1792772788	398342.22607784375	346622.1324767138
1	Deaths	1	Global	3	Both	22	All ages	1	Number	2011	354591.8519533351	380581.3248167439	328602.3790899263
1	Deaths	1	Global	3	Both	22	All ages	1	Number	2012	351629.7016249571	377805.7096498673	325453.69360004686
1	Deaths	1	Global	3	Both	22	All ages	1	Number	2013	353120.4116681386	379338.4652013518	326902.35813492537
1	Deaths	1	Global	3	Both	22	All ages	1	Number	2014	358111.34519533376	385461.0397139454	330761.6506767221
1	Deaths	1	Global	3	Both	22	All ages	1	Number	2015	360397.86624808435	388214.877784273	332580.8547118957
1	Deaths	1	Global	3	Both	22	All ages	1	Number	2016	361895.1641697484	389866.2799894085	333924.04835008824
1	Deaths	1	Global	3	Both	22	All ages	1	Number	2017	360733.4372200462	388242.34795081016	333224.5264892822
1	Deaths	1	Global	3	Both	22	All ages	1	Number	2018	363259.7352183333	390790.46160207817	335729.00883458846
1	Deaths	1	Global	3	Both	22	All ages	1	Number	2019	366902.4113959641	394609.7858572136	339195.0369347146
1	Deaths	1	Global	3	Both	22	All ages	1	Number	2020	369989.43328313105	398076.6373752326	341902.2291910295
1	Deaths	1	Global	3	Both	22	All ages	1	Number	2021	370273.55309059867	399581.2587767287	340965.84740446863
1	Deaths	1	Global	3	Both	22	All ages	2	Percent	1990	0.00551519962047046	0.006042876530454696	0.004987522710486224
1	Deaths	1	Global	3	Both	22	All ages	2	Percent	1991	0.00560006814381648	0.006108498818331018	0.005091637469301942
1	Deaths	1	Global	3	Both	22	All ages	2	Percent	1992	0.0057321110829974195	0.006237601637089707	0.005226620528905132
1	Deaths	1	Global	3	Both	22	All ages	2	Percent	1993	0.00592737381416073	0.0064394291828921806	0.005415318445429279
1	Deaths	1	Global	3	Both	22	All ages	2	Percent	1994	0.00598251554076355	0.006476084418533046	0.005488946662994054
1	Deaths	1	Global	3	Both	22	All ages	2	Percent	1995	0.00603084739011366	0.006548909073171751	0.005512785707055569
1	Deaths	1	Global	3	Both	22	All ages	2	Percent	1996	0.006020363758535459	0.006520359705124034	0.005520367811946885
1	Deaths	1	Global	3	Both	22	All ages	2	Percent	1997	0.00597218620514715	0.006475653850818428	0.005468718559475872
1	Deaths	1	Global	3	Both	22	All ages	2	Percent	1998	0.00595696491093895	0.00644819791302539	0.0054657319088525095
1	Deaths	1	Global	3	Both	22	All ages	2	Percent	1999	0.0059850770121726	0.006469707192895552	0.005500446831449648
1	Deaths	1	Global	3	Both	22	All ages	2	Percent	2000	0.00604123872605679	0.006502526129572948	0.005579951322540633
1	Deaths	1	Global	3	Both	22	All ages	2	Percent	2001	0.00604220022115602	0.006518294512684094	0.005566105929627946
1	Deaths	1	Global	3	Both	22	All ages	2	Percent	2002	0.00619961459097799	0.006668820366291258	0.005730408815664721
1	Deaths	1	Global	3	Both	22	All ages	2	Percent	2003	0.00634182781764612	0.006804599692480248	0.005879055942811991
1	Deaths	1	Global	3	Both	22	All ages	2	Percent	2004	0.006571258015043	0.007052424079019606	0.006090091951066394
1	Deaths	1	Global	3	Both	22	All ages	2	Percent	2005	0.0071806839120971706	0.007658093429341786	0.0067032743948525556
1	Deaths	1	Global	3	Both	22	All ages	2	Percent	2006	0.00725207994769823	0.007732117406035685	0.006772042489360774
1	Deaths	1	Global	3	Both	22	All ages	2	Percent	2007	0.007202582023097429	0.007691268111952931	0.006713895934241928
1	Deaths	1	Global	3	Both	22	All ages	2	Percent	2008	0.00717486277453861	0.007647722651480602	0.006702002897596618
1	Deaths	1	Global	3	Both	22	All ages	2	Percent	2009	0.007101737191556729	0.007575470192202816	0.006628004190910642
1	Deaths	1	Global	3	Both	22	All ages	2	Percent	2010	0.00701910130615945	0.007516683633930433	0.006521518978388467
1	Deaths	1	Global	3	Both	22	All ages	2	Percent	2011	0.00666492028414211	0.007160060274832277	0.006169780293451944
1	Deaths	1	Global	3	Both	22	All ages	2	Percent	2012	0.00659903455843582	0.007116798923718971	0.00608127019315267
1	Deaths	1	Global	3	Both	22	All ages	2	Percent	2013	0.00656924953673929	0.007077267654609007	0.006061231418869574
1	Deaths	1	Global	3	Both	22	All ages	2	Percent	2014	0.0065947356514602104	0.007081354147437547	0.006108117155482874
1	Deaths	1	Global	3	Both	22	All ages	2	Percent	2015	0.006584183750656969	0.00708970108292978	0.006078666418384159
1	Deaths	1	Global	3	Both	22	All ages	2	Percent	2016	0.006540802429612051	0.007047931878540558	0.006033672980683543
1	Deaths	1	Global	3	Both	22	All ages	2	Percent	2017	0.0064635884622887205	0.006959006140005566	0.0059681707845718746
1	Deaths	1	Global	3	Both	22	All ages	2	Percent	2018	0.00644263941270932	0.006940412646654508	0.005944866178764132
1	Deaths	1	Global	3	Both	22	All ages	2	Percent	2019	0.00644103113469381	0.006929966549266447	0.005952095720121173
1	Deaths	1	Global	3	Both	22	All ages	2	Percent	2020	0.00586241970307549	0.006289009490946146	0.005435829915204834
1	Deaths	1	Global	3	Both	22	All ages	2	Percent	2021	0.00545638613999518	0.005850239257722595	0.005062533022267765
1	Deaths	1	Global	3	Both	22	All ages	3	Rate	1990	4.766407225913384	5.213660595353516	4.319153856473252
1	Deaths	1	Global	3	Both	22	All ages	3	Rate	1991	4.816623958974439	5.245963350399107	4.387284567549772
1	Deaths	1	Global	3	Both	22	All ages	3	Rate	1992	4.900726105073478	5.328544529584923	4.472907680562032
1	Deaths	1	Global	3	Both	22	All ages	3	Rate	1993	5.0801861022310035	5.517598583755945	4.642773620706062
1	Deaths	1	Global	3	Both	22	All ages	3	Rate	1994	5.178922116177137	5.599768173159004	4.758076059195271
1	Deaths	1	Global	3	Both	22	All ages	3	Rate	1995	5.156240383321175	5.588476487343009	4.724004279299342
1	Deaths	1	Global	3	Both	22	All ages	3	Rate	1996	5.087450531704121	5.504677678845341	4.6702233845629015
1	Deaths	1	Global	3	Both	22	All ages	3	Rate	1997	4.988857571185373	5.3981045250996385	4.579610617271108
1	Deaths	1	Global	3	Both	22	All ages	3	Rate	1998	4.952925853099647	5.350837890531585	4.55501381566771
1	Deaths	1	Global	3	Both	22	All ages	3	Rate	1999	4.9596151785928235	5.356263198659977	4.56296715852567
1	Deaths	1	Global	3	Both	22	All ages	3	Rate	2000	4.981220738197701	5.372437218735546	4.590004257659856
1	Deaths	1	Global	3	Both	22	All ages	3	Rate	2001	4.954691737595265	5.3450272719101	4.564356203280431
1	Deaths	1	Global	3	Both	22	All ages	3	Rate	2002	5.066359500897055	5.44909260925149	4.683626392542619
1	Deaths	1	Global	3	Both	22	All ages	3	Rate	2003	5.1719206513436795	5.5692517647445	4.774589537942859
1	Deaths	1	Global	3	Both	22	All ages	3	Rate	2004	5.3333025056645065	5.72599282242684	4.940612188902173
1	Deaths	1	Global	3	Both	22	All ages	3	Rate	2005	5.759529363046721	6.145024151344726	5.374034574748716
1	Deaths	1	Global	3	Both	22	All ages	3	Rate	2006	5.686201887721955	6.065232333059857	5.307171442384053
1	Deaths	1	Global	3	Both	22	All ages	3	Rate	2007	5.58574273573964	5.953538977381277	5.217946494098002
1	Deaths	1	Global	3	Both	22	All ages	3	Rate	2008	5.562855892508168	5.931703343114764	5.1940084419015715
1	Deaths	1	Global	3	Both	22	All ages	3	Rate	2009	5.4277201052571575	5.790407317953069	5.065032892561246
1	Deaths	1	Global	3	Both	22	All ages	3	Rate	2010	5.358872905676421	5.7309194406488	4.9868263707040414
1	Deaths	1	Global	3	Both	22	All ages	3	Rate	2011	5.0383587968666665	5.407640517543418	4.669077076189915
1	Deaths	1	Global	3	Both	22	All ages	3	Rate	2012	4.934231522627966	5.301545442175164	4.5669176030807686
1	Deaths	1	Global	3	Both	22	All ages	3	Rate	2013	4.893427434270486	5.256748664630769	4.530106203910203
1	Deaths	1	Global	3	Both	22	All ages	3	Rate	2014	4.901522903605823	5.275862214236925	4.527183592974721
1	Deaths	1	Global	3	Both	22	All ages	3	Rate	2015	4.872604590218298	5.248692549640584	4.4965166307960125
1	Deaths	1	Global	3	Both	22	All ages	3	Rate	2016	4.8338976715828474	5.207512809387808	4.460282533777887
1	Deaths	1	Global	3	Both	22	All ages	3	Rate	2017	4.761808873069807	5.124936217780943	4.39868152835867
1	Deaths	1	Global	3	Both	22	All ages	3	Rate	2018	4.741039557820542	5.100353432127085	4.3817256835139995
1	Deaths	1	Global	3	Both	22	All ages	3	Rate	2019	4.737080071333798	5.094810212408614	4.379349930258982
1	Deaths	1	Global	3	Both	22	All ages	3	Rate	2020	4.729893010285514	5.08895588712187	4.370830133449159
1	Deaths	1	Global	3	Both	22	All ages	3	Rate	2021	4.69214263991858	5.063532749690821	4.320752530146339
1	Deaths	1	Global	3	Both	27	Age-standardized	3	Rate	1990	7.264791438166908	7.944976442929379	6.584606433404437
1	Deaths	1	Global	3	Both	27	Age-standardized	3	Rate	1991	7.247370373768344	7.905003044491015	6.589737703045674
1	Deaths	1	Global	3	Both	27	Age-standardized	3	Rate	1992	7.258901715233354	7.8954119718962685	6.62239145857044
1	Deaths	1	Global	3	Both	27	Age-standardized	3	Rate	1993	7.400120843201382	8.038084410727752	6.762157275675012
1	Deaths	1	Global	3	Both	27	Age-standardized	3	Rate	1994	7.404061774549698	8.022574757033357	6.785548792066038
1	Deaths	1	Global	3	Both	27	Age-standardized	3	Rate	1995	7.269181126412731	7.877802777689794	6.660559475135667
1	Deaths	1	Global	3	Both	27	Age-standardized	3	Rate	1996	7.099845743630011	7.6958956954897655	6.503795791770257
1	Deaths	1	Global	3	Both	27	Age-standardized	3	Rate	1997	6.895498356406653	7.4601849447337845	6.330811768079522
1	Deaths	1	Global	3	Both	27	Age-standardized	3	Rate	1998	6.772427341926873	7.335440789017688	6.209413894836058
1	Deaths	1	Global	3	Both	27	Age-standardized	3	Rate	1999	6.671090294228282	7.219114783321729	6.123065805134836
1	Deaths	1	Global	3	Both	27	Age-standardized	3	Rate	2000	6.558813380431101	7.08860235204369	6.029024408818511
1	Deaths	1	Global	3	Both	27	Age-standardized	3	Rate	2001	6.406667566947822	6.915801486075099	5.897533647820544
1	Deaths	1	Global	3	Both	27	Age-standardized	3	Rate	2002	6.432267015341028	6.92947111579534	5.935062914886717
1	Deaths	1	Global	3	Both	27	Age-standardized	3	Rate	2003	6.435923802693769	6.943476427033309	5.9283711783542294
1	Deaths	1	Global	3	Both	27	Age-standardized	3	Rate	2004	6.50281701887793	7.000078018691811	6.0055560190640485
1	Deaths	1	Global	3	Both	27	Age-standardized	3	Rate	2005	6.841837959600353	7.316915020393648	6.366760898807057
1	Deaths	1	Global	3	Both	27	Age-standardized	3	Rate	2006	6.670821778325356	7.130126645750276	6.2115169109004365
1	Deaths	1	Global	3	Both	27	Age-standardized	3	Rate	2007	6.4787250456309105	6.928340566535847	6.029109524725974
1	Deaths	1	Global	3	Both	27	Age-standardized	3	Rate	2008	6.368594167972379	6.806351603988999	5.930836731955759
1	Deaths	1	Global	3	Both	27	Age-standardized	3	Rate	2009	6.150869460606121	6.587642845238624	5.714096075973619
1	Deaths	1	Global	3	Both	27	Age-standardized	3	Rate	2010	5.99348316342721	6.427643547858122	5.559322778996298
1	Deaths	1	Global	3	Both	27	Age-standardized	3	Rate	2011	5.580506648981878	6.001293298198094	5.159719999765661
1	Deaths	1	Global	3	Both	27	Age-standardized	3	Rate	2012	5.390815637642888	5.8059415890077375	4.975689686278038
1	Deaths	1	Global	3	Both	27	Age-standardized	3	Rate	2013	5.265437749039606	5.672722637801669	4.858152860277543
1	Deaths	1	Global	3	Both	27	Age-standardized	3	Rate	2014	5.194722811822638	5.6039922112367275	4.785453412408549
1	Deaths	1	Global	3	Both	27	Age-standardized	3	Rate	2015	5.0922710584733935	5.497865614361881	4.6866765025849055
1	Deaths	1	Global	3	Both	27	Age-standardized	3	Rate	2016	4.974165276923945	5.364218013422321	4.584112540425569
1	Deaths	1	Global	3	Both	27	Age-standardized	3	Rate	2017	4.8261537662691865	5.208790886241413	4.44351664629696
1	Deaths	1	Global	3	Both	27	Age-standardized	3	Rate	2018	4.729191247956795	5.0940331441855395	4.36434935172805
1	Deaths	1	Global	3	Both	27	Age-standardized	3	Rate	2019	4.651434321042192	5.00761953942279	4.295249102661594
1	Deaths	1	Global	3	Both	27	Age-standardized	3	Rate	2020	4.577129847141895	4.933861398250002	4.220398296033787
1	Deaths	1	Global	3	Both	27	Age-standardized	3	Rate	2021	4.485921448467278	4.845115892227123	4.1267270047074325
1	Deaths	5	East Asia	1	Male	22	All ages	1	Number	1990	4203.131582471997	6188.212311641846	2218.0508533021475
1	Deaths	5	East Asia	1	Male	22	All ages	1	Number	1991	4303.645932873529	6426.436303066206	2180.8555626808525
1	Deaths	5	East Asia	1	Male	22	All ages	1	Number	1992	4434.417387660196	6449.8889558244255	2418.945819495967
1	Deaths	5	East Asia	1	Male	22	All ages	1	Number	1993	4610.321101087708	6538.442582367537	2682.1996198078778
1	Deaths	5	East Asia	1	Male	22	All ages	1	Number	1994	4960.372161400623	6815.7558791748415	3104.9884436264033
1	Deaths	5	East Asia	1	Male	22	All ages	1	Number	1995	5220.486902975379	7083.820791052455	3357.153014898303
1	Deaths	5	East Asia	1	Male	22	All ages	1	Number	1996	5451.344080374578	7179.728912253816	3722.95924849534
1	Deaths	5	East Asia	1	Male	22	All ages	1	Number	1997	5699.53859460272	7457.530183331962	3941.547005873478
1	Deaths	5	East Asia	1	Male	22	All ages	1	Number	1998	5927.324284591981	7650.133368183273	4204.51520100069
1	Deaths	5	East Asia	1	Male	22	All ages	1	Number	1999	6136.885640476622	7918.654678132444	4355.1166028208
1	Deaths	5	East Asia	1	Male	22	All ages	1	Number	2000	6351.302425215095	8140.1474188753255	4562.457431554865
1	Deaths	5	East Asia	1	Male	22	All ages	1	Number	2001	6480.95666935098	8278.339922974683	4683.573415727277
1	Deaths	5	East Asia	1	Male	22	All ages	1	Number	2002	6636.512519085397	8459.119529961343	4813.905508209451
1	Deaths	5	East Asia	1	Male	22	All ages	1	Number	2003	6907.489442987205	8874.443210157131	4940.535675817278
1	Deaths	5	East Asia	1	Male	22	All ages	1	Number	2004	7153.078050861138	9150.459592214123	5155.696509508152
1	Deaths	5	East Asia	1	Male	22	All ages	1	Number	2005	7363.565531906171	9318.391423815869	5408.739639996473
1	Deaths	5	East Asia	1	Male	22	All ages	1	Number	2006	7734.944513613708	9664.278836950087	5805.61019027733
1	Deaths	5	East Asia	1	Male	22	All ages	1	Number	2007	8075.953176456781	10024.488041756742	6127.418311156819
1	Deaths	5	East Asia	1	Male	22	All ages	1	Number	2008	8397.613242357043	10508.749542313757	6286.47694240033
1	Deaths	5	East Asia	1	Male	22	All ages	1	Number	2009	8821.451187143171	10998.615009345902	6644.287364940441
1	Deaths	5	East Asia	1	Male	22	All ages	1	Number	2010	9108.07617433416	11241.373030169874	6974.7793184984475
1	Deaths	5	East Asia	1	Male	22	All ages	1	Number	2011	9147.708219775215	11524.009625540242	6771.406814010187
1	Deaths	5	East Asia	1	Male	22	All ages	1	Number	2012	9278.468664285763	11613.403866644103	6943.533461927424
1	Deaths	5	East Asia	1	Male	22	All ages	1	Number	2013	9466.016049079572	11988.858618915881	6943.173479243262
1	Deaths	5	East Asia	1	Male	22	All ages	1	Number	2014	9647.510238223596	12248.249321158426	7046.771155288767
1	Deaths	5	East Asia	1	Male	22	All ages	1	Number	2015	9773.885176220076	12398.868598131927	7148.901754308225
1	Deaths	5	East Asia	1	Male	22	All ages	1	Number	2016	9999.366971945134	12679.647864763574	7319.086079126693
1	Deaths	5	East Asia	1	Male	22	All ages	1	Number	2017	10118.066700565152	12833.0328571021	7403.100544028204
1	Deaths	5	East Asia	1	Male	22	All ages	1	Number	2018	10288.479321393806	13167.621438998613	7409.337203789
1	Deaths	5	East Asia	1	Male	22	All ages	1	Number	2019	10566.502492109865	13427.642514009389	7705.362470210342
1	Deaths	5	East Asia	1	Male	22	All ages	1	Number	2020	10834.699266463276	13871.622622174978	7797.775910751574
1	Deaths	5	East Asia	1	Male	22	All ages	1	Number	2021	11096.865007591814	14202.818927504668	7990.91108767896
1	Deaths	5	East Asia	1	Male	22	All ages	2	Percent	1990	8.709766889487192e-4	0.001276193720559037	4.6575965733840143e-4
1	Deaths	5	East Asia	1	Male	22	All ages	2	Percent	1991	8.804823512463274e-4	0.0012929331803704053	4.680315221222496e-4
1	Deaths	5	East Asia	1	Male	22	All ages	2	Percent	1992	9.019347050178851e-4	0.0013159254192794583	4.8794399075631197e-4
1	Deaths	5	East Asia	1	Male	22	All ages	2	Percent	1993	9.334298428543856e-4	0.0013428045449525305	5.240551407562406e-4
1	Deaths	5	East Asia	1	Male	22	All ages	2	Percent	1994	0.0010043433444099693	0.0013988548226183282	6.098318662016104e-4
1	Deaths	5	East Asia	1	Male	22	All ages	2	Percent	1995	0.0010408707677341997	0.0014083871360769322	6.733543993914673e-4
1	Deaths	5	East Asia	1	Male	22	All ages	2	Percent	1996	0.0010881733724225958	0.0014442291064847873	7.321176383604043e-4
1	Deaths	5	East Asia	1	Male	22	All ages	2	Percent	1997	0.00113727382995363	0.0014777632350236646	7.967844248835955e-4
1	Deaths	5	East Asia	1	Male	22	All ages	2	Percent	1998	0.00117390342696534	0.0015149267216649216	8.328801322657584e-4
1	Deaths	5	East Asia	1	Male	22	All ages	2	Percent	1999	0.00120109410707681	0.0015439923829154796	8.581958312381406e-4
1	Deaths	5	East Asia	1	Male	22	All ages	2	Percent	2000	0.00120295908287894	0.0015289786027955338	8.769395629623463e-4
1	Deaths	5	East Asia	1	Male	22	All ages	2	Percent	2001	0.0012043002600838802	0.0015266791587474418	8.819213614203185e-4
1	Deaths	5	East Asia	1	Male	22	All ages	2	Percent	2002	0.0012155919970918	0.0015408383652160875	8.903456289675125e-4
1	Deaths	5	East Asia	1	Male	22	All ages	2	Percent	2003	0.00123751341760954	0.0015712123831954775	9.038144520236025e-4
1	Deaths	5	East Asia	1	Male	22	All ages	2	Percent	2004	0.00124975316800854	0.0015810890858026748	9.184172502144051e-4
1	Deaths	5	East Asia	1	Male	22	All ages	2	Percent	2005	0.00128825793900189	0.0016316013648030073	9.449145132007727e-4
1	Deaths	5	East Asia	1	Male	22	All ages	2	Percent	2006	0.00140126433018618	0.0017426629867845973	0.0010598656735877627
1	Deaths	5	East Asia	1	Male	22	All ages	2	Percent	2007	0.00146068706410361	0.0018021282758497363	0.0011192458523574837
1	Deaths	5	East Asia	1	Male	22	All ages	2	Percent	2008	0.00147073460585971	0.0018119978777196072	0.001129471333999813
1	Deaths	5	East Asia	1	Male	22	All ages	2	Percent	2009	0.00151138246580477	0.0018563310907190708	0.0011664338408904694
1	Deaths	5	East Asia	1	Male	22	All ages	2	Percent	2010	0.00152514768444282	0.0018702996264752627	0.0011799957424103774
1	Deaths	5	East Asia	1	Male	22	All ages	2	Percent	2011	0.00151820370017813	0.0018633265126638276	0.0011730808876924323
1	Deaths	5	East Asia	1	Male	22	All ages	2	Percent	2012	0.0015231902612381299	0.0018726788883516442	0.0011737016341246155
1	Deaths	5	East Asia	1	Male	22	All ages	2	Percent	2013	0.00153299071325381	0.0018925477615397866	0.0011734336649678336
1	Deaths	5	East Asia	1	Male	22	All ages	2	Percent	2014	0.00155112529004041	0.0019138169339545763	0.001188433646126244
1	Deaths	5	East Asia	1	Male	22	All ages	2	Percent	2015	0.0015506357237623002	0.001913657676109401	0.0011876137714151994
1	Deaths	5	East Asia	1	Male	22	All ages	2	Percent	2016	0.00155163985961186	0.0019121425164134666	0.0011911372028102535
1	Deaths	5	East Asia	1	Male	22	All ages	2	Percent	2017	0.00155443554577767	0.0019038078277078664	0.0012050632638474737
1	Deaths	5	East Asia	1	Male	22	All ages	2	Percent	2018	0.00156123536839117	0.0019225551055492107	0.0011999156312331293
1	Deaths	5	East Asia	1	Male	22	All ages	2	Percent	2019	0.00156933703809642	0.0019173681548002616	0.0012213059213925783
1	Deaths	5	East Asia	1	Male	22	All ages	2	Percent	2020	0.00156530289246513	0.0019110334449897715	0.0012195723399404884
1	Deaths	5	East Asia	1	Male	22	All ages	2	Percent	2021	0.00157066413938803	0.0019136541100209423	0.0012276741687551177
1	Deaths	5	East Asia	1	Male	22	All ages	3	Rate	1990	0.6702938947924816	0.9868644011695855	0.35372338841537765
1	Deaths	5	East Asia	1	Male	22	All ages	3	Rate	1991	0.6763406344197378	1.0099483261560311	0.34273294268344456
1	Deaths	5	East Asia	1	Male	22	All ages	3	Rate	1992	0.6886115910833147	1.0015900416907937	0.3756331404758356
1	Deaths	5	East Asia	1	Male	22	All ages	3	Rate	1993	0.709037995549193	1.0055707880133553	0.41250520308503064
1	Deaths	5	East Asia	1	Male	22	All ages	3	Rate	1994	0.7569501852983767	1.0400807656805204	0.47381960491623293
1	Deaths	5	East Asia	1	Male	22	All ages	3	Rate	1995	0.7917599932685375	1.0743606882037358	0.5091592983333393
1	Deaths	5	East Asia	1	Male	22	All ages	3	Rate	1996	0.8228426166297911	1.083730331042606	0.5619549022169761
1	Deaths	5	East Asia	1	Male	22	All ages	3	Rate	1997	0.8570681651454692	1.1214261654088857	0.5927101648820527
1	Deaths	5	East Asia	1	Male	22	All ages	3	Rate	1998	0.8884935450803739	1.1467390327038112	0.6302480574569367
1	Deaths	5	East Asia	1	Male	22	All ages	3	Rate	1999	0.917145508018959	1.183427391851877	0.650863624186041
1	Deaths	5	East Asia	1	Male	22	All ages	3	Rate	2000	0.946137945341046	1.2126177967989125	0.6796580938831795
1	Deaths	5	East Asia	1	Male	22	All ages	3	Rate	2001	0.9617588713451792	1.2284863589018844	0.695031383788474
1	Deaths	5	East Asia	1	Male	22	All ages	3	Rate	2002	0.9806097073051708	1.249917739547642	0.7113016750626997
1	Deaths	5	East Asia	1	Male	22	All ages	3	Rate	2003	1.016013530621023	1.3053301713550247	0.7266968898870212
1	Deaths	5	East Asia	1	Male	22	All ages	3	Rate	2004	1.0471789782015855	1.3395867985385836	0.7547711578645873
1	Deaths	5	East Asia	1	Male	22	All ages	3	Rate	2005	1.072529320958863	1.3572566147349767	0.7878020271827496
1	Deaths	5	East Asia	1	Male	22	All ages	3	Rate	2006	1.1201968291260014	1.3996085543842163	0.8407851038677865
1	Deaths	5	East Asia	1	Male	22	All ages	3	Rate	2007	1.1622571878975942	1.4426821239492367	0.8818322518459518
1	Deaths	5	East Asia	1	Male	22	All ages	3	Rate	2008	1.2008301502724579	1.502715465439831	0.8989448351050849
1	Deaths	5	East Asia	1	Male	22	All ages	3	Rate	2009	1.2537164672017074	1.5631379079358065	0.9442950264676082
1	Deaths	5	East Asia	1	Male	22	All ages	3	Rate	2010	1.2875606801183515	1.5891336026565153	0.9859877575801876
1	Deaths	5	East Asia	1	Male	22	All ages	3	Rate	2011	1.2872302855806605	1.6216142715670225	0.9528462995942986
1	Deaths	5	East Asia	1	Male	22	All ages	3	Rate	2012	1.2991125170031124	1.6260353808427797	0.9721896531634451
1	Deaths	5	East Asia	1	Male	22	All ages	3	Rate	2013	1.3177764432805663	1.668984648654247	0.9665682379068856
1	Deaths	5	East Asia	1	Male	22	All ages	3	Rate	2014	1.3347550829344508	1.6945732769157338	0.9749368889531678
1	Deaths	5	East Asia	1	Male	22	All ages	3	Rate	2015	1.3428689771916047	1.7035248207351787	0.9822131336480305
1	Deaths	5	East Asia	1	Male	22	All ages	3	Rate	2016	1.3631954081784905	1.7285931994556614	0.9977976169013196
1	Deaths	5	East Asia	1	Male	22	All ages	3	Rate	2017	1.3687947892694665	1.7360815089649546	1.0015080695739784
1	Deaths	5	East Asia	1	Male	22	All ages	3	Rate	2018	1.382495055324013	1.7693743614705426	0.9956157491774833
1	Deaths	5	East Asia	1	Male	22	All ages	3	Rate	2019	1.4122141034857199	1.7946057504844373	1.0298224564870024
1	Deaths	5	East Asia	1	Male	22	All ages	3	Rate	2020	1.442524665945156	1.8468586249650523	1.0381907069252598
1	Deaths	5	East Asia	1	Male	22	All ages	3	Rate	2021	1.4738613763828705	1.88638739307792	1.061335359687821
1	Deaths	5	East Asia	1	Male	27	Age-standardized	3	Rate	1990	1.0921263846141125	1.6154281168624904	0.5688246523657344
1	Deaths	5	East Asia	1	Male	27	Age-standardized	3	Rate	1991	1.095922958207417	1.6330525546806771	0.5587933617341568
1	Deaths	5	East Asia	1	Male	27	Age-standardized	3	Rate	1992	1.1109211165209236	1.6171630999320916	0.6046791331097557
1	Deaths	5	East Asia	1	Male	27	Age-standardized	3	Rate	1993	1.139457807559145	1.6440893447569056	0.6348262703613845
1	Deaths	5	East Asia	1	Male	27	Age-standardized	3	Rate	1994	1.2151131933086017	1.677133235950037	0.7530931506671663
1	Deaths	5	East Asia	1	Male	27	Age-standardized	3	Rate	1995	1.2608376023823589	1.6846360023546194	0.8370392024100983
1	Deaths	5	East Asia	1	Male	27	Age-standardized	3	Rate	1996	1.2962754897759001	1.7073232469747621	0.8852277325770381
1	Deaths	5	East Asia	1	Male	27	Age-standardized	3	Rate	1997	1.3341709789352034	1.7353961651093102	0.9329457927610967
1	Deaths	5	East Asia	1	Male	27	Age-standardized	3	Rate	1998	1.3698581134300678	1.754526354553383	0.9851898723067527
1	Deaths	5	East Asia	1	Male	27	Age-standardized	3	Rate	1999	1.3984986902294496	1.7908544309461134	1.0061429495127858
1	Deaths	5	East Asia	1	Male	27	Age-standardized	3	Rate	2000	1.4260519037702497	1.814797479313856	1.0373063282266435
1	Deaths	5	East Asia	1	Male	27	Age-standardized	3	Rate	2001	1.4291763773107848	1.8155744087207049	1.0427783459008648
1	Deaths	5	East Asia	1	Male	27	Age-standardized	3	Rate	2002	1.4337909749730713	1.8265212767159467	1.041060673230196
1	Deaths	5	East Asia	1	Male	27	Age-standardized	3	Rate	2003	1.4969917711549896	1.919763303115619	1.0742202391943603
1	Deaths	5	East Asia	1	Male	27	Age-standardized	3	Rate	2004	1.5204599617434116	1.9650132248622325	1.0759066986245907
1	Deaths	5	East Asia	1	Male	27	Age-standardized	3	Rate	2005	1.4977008552076514	1.909983767559661	1.0854179428556419
1	Deaths	5	East Asia	1	Male	27	Age-standardized	3	Rate	2006	1.5074933720829486	1.8747606163304467	1.1402261278354506
1	Deaths	5	East Asia	1	Male	27	Age-standardized	3	Rate	2007	1.526627672273464	1.889510952767509	1.163744391779419
1	Deaths	5	East Asia	1	Male	27	Age-standardized	3	Rate	2008	1.540606340337297	1.9329051957436731	1.1483074849309207
1	Deaths	5	East Asia	1	Male	27	Age-standardized	3	Rate	2009	1.5758948792891707	1.9629755966530087	1.1888141619253327
1	Deaths	5	East Asia	1	Male	27	Age-standardized	3	Rate	2010	1.5835097445837774	1.9640887007480534	1.2029307884195013
1	Deaths	5	East Asia	1	Male	27	Age-standardized	3	Rate	2011	1.5405564919249861	1.934801328699096	1.1463116551508763
1	Deaths	5	East Asia	1	Male	27	Age-standardized	3	Rate	2012	1.5076846359515006	1.8778625293366675	1.1375067425663337
1	Deaths	5	East Asia	1	Male	27	Age-standardized	3	Rate	2013	1.4919588465503948	1.8749955212739233	1.1089221718268663
1	Deaths	5	East Asia	1	Male	27	Age-standardized	3	Rate	2014	1.4626864850406498	1.8579836066652786	1.067389363416021
1	Deaths	5	East Asia	1	Male	27	Age-standardized	3	Rate	2015	1.4258804914321304	1.795498635202587	1.0562623476616737
1	Deaths	5	East Asia	1	Male	27	Age-standardized	3	Rate	2016	1.4114663418643467	1.7794698384160268	1.0434628453126666
1	Deaths	5	East Asia	1	Male	27	Age-standardized	3	Rate	2017	1.3799391983729055	1.74827160851918	1.0116067882266309
1	Deaths	5	East Asia	1	Male	27	Age-standardized	3	Rate	2018	1.3615562863770105	1.7429764620216117	0.9801361107324094
1	Deaths	5	East Asia	1	Male	27	Age-standardized	3	Rate	2019	1.360586093402699	1.733236035940546	0.9879361508648519
1	Deaths	5	East Asia	1	Male	27	Age-standardized	3	Rate	2020	1.3689758707725546	1.7454454308421261	0.992506310702983
1	Deaths	5	East Asia	1	Male	27	Age-standardized	3	Rate	2021	1.367856226433142	1.7377303498702679	0.9979821029960161
1	Deaths	5	East Asia	2	Female	22	All ages	1	Number	1990	2873.8956331406935	4481.73607593878	1266.055190342607
1	Deaths	5	East Asia	2	Female	22	All ages	1	Number	1991	2864.862286159053	4332.356041603395	1397.3685307147105
1	Deaths	5	East Asia	2	Female	22	All ages	1	Number	1992	2865.754387078949	4446.11824594815	1285.390528209749
1	Deaths	5	East Asia	2	Female	22	All ages	1	Number	1993	2876.9511854328643	4354.163572816416	1399.7387980493131
1	Deaths	5	East Asia	2	Female	22	All ages	1	Number	1994	2993.910590042175	4449.922725800228	1537.8984542841217
1	Deaths	5	East Asia	2	Female	22	All ages	1	Number	1995	3071.546785748501	4332.85123376167	1810.2423377353318
1	Deaths	5	East Asia	2	Female	22	All ages	1	Number	1996	3153.633674309592	4471.131314511298	1836.1360341078862
1	Deaths	5	East Asia	2	Female	22	All ages	1	Number	1997	3268.4130038973058	4555.517385234398	1981.3086225602135
1	Deaths	5	East Asia	2	Female	22	All ages	1	Number	1998	3486.6714650363488	4742.240702675762	2231.1022273969356
1	Deaths	5	East Asia	2	Female	22	All ages	1	Number	1999	3671.5901945137707	4986.741921352667	2356.438467674874
1	Deaths	5	East Asia	2	Female	22	All ages	1	Number	2000	3784.258438460771	5008.603152232584	2559.9137246889577
1	Deaths	5	East Asia	2	Female	22	All ages	1	Number	2001	3956.212518881285	5231.727554919811	2680.6974828427597
1	Deaths	5	East Asia	2	Female	22	All ages	1	Number	2002	4155.634605851788	5402.709935980301	2908.5592757232753
1	Deaths	5	East Asia	2	Female	22	All ages	1	Number	2003	4401.666754038033	5679.692400146664	3123.641107929402
1	Deaths	5	East Asia	2	Female	22	All ages	1	Number	2004	4656.635224367969	6055.048887476968	3258.2215612589707
1	Deaths	5	East Asia	2	Female	22	All ages	1	Number	2005	4845.243511575214	6112.097406237364	3578.3896169130644
1	Deaths	5	East Asia	2	Female	22	All ages	1	Number	2006	4954.498757448411	6230.89119271681	3678.106322180012
1	Deaths	5	East Asia	2	Female	22	All ages	1	Number	2007	5038.9381522291405	6259.2018045700515	3818.6744998882295
1	Deaths	5	East Asia	2	Female	22	All ages	1	Number	2008	5152.015168509356	6515.037725680684	3788.992611338028
1	Deaths	5	East Asia	2	Female	22	All ages	1	Number	2009	5363.2483238425975	6680.140349355098	4046.356298330097
1	Deaths	5	East Asia	2	Female	22	All ages	1	Number	2010	5470.432452757537	6855.123710463703	4085.7411950513715
1	Deaths	5	East Asia	2	Female	22	All ages	1	Number	2011	5530.133638715607	6999.292655665299	4060.974621765915
1	Deaths	5	East Asia	2	Female	22	All ages	1	Number	2012	5495.396154420931	6991.104523848218	3999.6877849936445
1	Deaths	5	East Asia	2	Female	22	All ages	1	Number	2013	5574.091222783298	7128.2930050593895	4019.889440507206
1	Deaths	5	East Asia	2	Female	22	All ages	1	Number	2014	5638.293409964205	7227.268737942984	4049.318081985426
1	Deaths	5	East Asia	2	Female	22	All ages	1	Number	2015	5640.014336608013	7277.92547052203	4002.103202693996
1	Deaths	5	East Asia	2	Female	22	All ages	1	Number	2016	5731.05413347848	7296.7497090048255	4165.358557952135
1	Deaths	5	East Asia	2	Female	22	All ages	1	Number	2017	5836.067641075874	7660.99717074187	4011.138111409878
1	Deaths	5	East Asia	2	Female	22	All ages	1	Number	2018	5959.65798377059	7966.006302397941	3953.3096651432397
1	Deaths	5	East Asia	2	Female	22	All ages	1	Number	2019	6078.504387207387	8067.562432518279	4089.4463418964942
1	Deaths	5	East Asia	2	Female	22	All ages	1	Number	2020	6211.403485212207	8299.002824375537	4123.804146048876
1	Deaths	5	East Asia	2	Female	22	All ages	1	Number	2021	6342.829765404584	8624.50981628521	4061.149714523957
1	Deaths	5	East Asia	2	Female	22	All ages	2	Percent	1990	7.397718099192228e-4	0.0011409908868674746	3.38552732970971e-4
1	Deaths	5	East Asia	2	Female	22	All ages	2	Percent	1991	7.333663675787288e-4	0.0011268222055043958	3.399105296530617e-4
1	Deaths	5	East Asia	2	Female	22	All ages	2	Percent	1992	7.325894184996646e-4	0.0011218870208466974	3.432918161526316e-4
1	Deaths	5	East Asia	2	Female	22	All ages	2	Percent	1993	7.354561201291321e-4	0.0011070175039632748	3.638947362949895e-4
1	Deaths	5	East Asia	2	Female	22	All ages	2	Percent	1994	7.624962459157292e-4	0.0011141545507533353	4.1083794107812314e-4
1	Deaths	5	East Asia	2	Female	22	All ages	2	Percent	1995	7.774470599935407e-4	0.0011134762906617878	4.4141782932529365e-4
1	Deaths	5	East Asia	2	Female	22	All ages	2	Percent	1996	8.059296838270049e-4	0.0011268293695646898	4.850299980893201e-4
1	Deaths	5	East Asia	2	Female	22	All ages	2	Percent	1997	8.431704077325955e-4	0.0011637742656787884	5.225665497864025e-4
1	Deaths	5	East Asia	2	Female	22	All ages	2	Percent	1998	8.955710812623722e-4	0.0012138881795785148	5.772539829462296e-4
1	Deaths	5	East Asia	2	Female	22	All ages	2	Percent	1999	9.334555277660168e-4	0.0012497553658821323	6.171556896499013e-4
1	Deaths	5	East Asia	2	Female	22	All ages	2	Percent	2000	9.485097268987922e-4	0.001250698238543342	6.463212152542423e-4
1	Deaths	5	East Asia	2	Female	22	All ages	2	Percent	2001	9.778536890777756e-4	0.001278847883076892	6.768594950786592e-4
1	Deaths	5	East Asia	2	Female	22	All ages	2	Percent	2002	0.0010209738212588742	0.0013240653428345064	7.17882299683242e-4
1	Deaths	5	East Asia	2	Female	22	All ages	2	Percent	2003	0.0010727707034363782	0.0013905451738316817	7.549962330410747e-4
1	Deaths	5	East Asia	2	Female	22	All ages	2	Percent	2004	0.0011123606031692964	0.0014270192094646983	7.977019968738945e-4
1	Deaths	5	East Asia	2	Female	22	All ages	2	Percent	2005	0.0011652071248567082	0.001472530412624668	8.578838370887484e-4
1	Deaths	5	East Asia	2	Female	22	All ages	2	Percent	2006	0.0012445233035629584	0.001547343118167564	9.41703488958353e-4
1	Deaths	5	East Asia	2	Female	22	All ages	2	Percent	2007	0.0012821968799025384	0.0015878621710880563	9.765315887170205e-4
1	Deaths	5	East Asia	2	Female	22	All ages	2	Percent	2008	0.0012740247718682398	0.0015825365138539636	9.65513029882516e-4
1	Deaths	5	East Asia	2	Female	22	All ages	2	Percent	2009	0.0013214207136045218	0.001629077155431609	0.0010137642717774347
1	Deaths	5	East Asia	2	Female	22	All ages	2	Percent	2010	0.0013272940905090574	0.0016447153891844223	0.0010098727918336926
1	Deaths	5	East Asia	2	Female	22	All ages	2	Percent	2011	0.0013302986163268634	0.0016565339030809715	0.0010040633295727553
1	Deaths	5	East Asia	2	Female	22	All ages	2	Percent	2012	0.0013405096160816403	0.0016660281761138307	0.0010149910560494498
1	Deaths	5	East Asia	2	Female	22	All ages	2	Percent	2013	0.0013496357098212479	0.001690800357044792	0.0010084710625977036
1	Deaths	5	East Asia	2	Female	22	All ages	2	Percent	2014	0.0013470392901278605	0.0016901681909549924	0.0010039103893007286
1	Deaths	5	East Asia	2	Female	22	All ages	2	Percent	2015	0.0013347227192359566	0.0016806634050034173	9.887820334684959e-4
1	Deaths	5	East Asia	2	Female	22	All ages	2	Percent	2016	0.0013177808173386242	0.0016705693026080562	9.649923320691923e-4
1	Deaths	5	East Asia	2	Female	22	All ages	2	Percent	2017	0.0013002913154168793	0.0016500616777388043	9.505209530949544e-4
1	Deaths	5	East Asia	2	Female	22	All ages	2	Percent	2018	0.0012889804485659267	0.0016392402470870866	9.387206500447669e-4
1	Deaths	5	East Asia	2	Female	22	All ages	2	Percent	2019	0.0012779603703551837	0.0016314056682123048	9.245150724980626e-4
1	Deaths	5	East Asia	2	Female	22	All ages	2	Percent	2020	0.0012628051148829576	0.001612256688719995	9.133535410459203e-4
1	Deaths	5	East Asia	2	Female	22	All ages	2	Percent	2021	0.0012537341639157697	0.00160171899877029	0.00090574932906124935
1	Deaths	5	East Asia	2	Female	22	All ages	3	Rate	1990	0.48678594803265646	0.7591250424685175	0.21444685359679538
1	Deaths	5	East Asia	2	Female	22	All ages	3	Rate	1991	0.4790786742740281	0.7244813822018389	0.23367596634621737
1	Deaths	5	East Asia	2	Female	22	All ages	3	Rate	1992	0.4742331699272204	0.735756266885253	0.21271007296918787
1	Deaths	5	East Asia	2	Female	22	All ages	3	Rate	1993	0.47196580834508917	0.7143035101590866	0.22962810653109175
1	Deaths	5	East Asia	2	Female	22	All ages	3	Rate	1994	0.4875522845755244	0.7246609161824985	0.2504436529685503
1	Deaths	5	East Asia	2	Female	22	All ages	3	Rate	1995	0.4970547744159357	0.7011660712992827	0.2929434775325888
1	Deaths	5	East Asia	2	Female	22	All ages	3	Rate	1996	0.5075456950799908	0.7195837199811601	0.2955076701788215
1	Deaths	5	East Asia	2	Female	22	All ages	3	Rate	1997	0.5234215104501649	0.7295454362157145	0.3172975846846154
1	Deaths	5	East Asia	2	Female	22	All ages	3	Rate	1998	0.5557670164240768	0.7559017225798327	0.3556323102683209
1	Deaths	5	East Asia	2	Female	22	All ages	3	Rate	1999	0.5825042851187466	0.7911554351326247	0.37385313510486856
1	Deaths	5	East Asia	2	Female	22	All ages	3	Rate	2000	0.5973875025130273	0.7906640037534307	0.4041110012726239
1	Deaths	5	East Asia	2	Female	22	All ages	3	Rate	2001	0.6210628648175222	0.8212985747595951	0.42082715487544914
1	Deaths	5	East Asia	2	Female	22	All ages	3	Rate	2002	0.6484512533534372	0.8430466972621136	0.4538558094447609
1	Deaths	5	East Asia	2	Female	22	All ages	3	Rate	2003	0.6825208346455135	0.8806910232178805	0.4843506460731465
1	Deaths	5	East Asia	2	Female	22	All ages	3	Rate	2004	0.7173585940453265	0.9327854013700944	0.5019317867205587
1	Deaths	5	East Asia	2	Female	22	All ages	3	Rate	2005	0.7413172034186275	0.9351445279044556	0.5474898789327994
1	Deaths	5	East Asia	2	Female	22	All ages	3	Rate	2006	0.7524727637743103	0.9463269941307373	0.5586185334178833
1	Deaths	5	East Asia	2	Female	22	All ages	3	Rate	2007	0.7593755913013066	0.9432711670249223	0.5754800155776909
1	Deaths	5	East Asia	2	Female	22	All ages	3	Rate	2008	0.7704210565853583	0.9742444624371387	0.5665976507335779
1	Deaths	5	East Asia	2	Female	22	All ages	3	Rate	2009	0.7961067914353224	0.9915828577656582	0.6006307251049865
1	Deaths	5	East Asia	2	Female	22	All ages	3	Rate	2010	0.8067284780730802	1.0109298607932526	0.6025270953529078
1	Deaths	5	East Asia	2	Female	22	All ages	3	Rate	2011	0.8109166130874763	1.0263481979177609	0.5954850282571917
1	Deaths	5	East Asia	2	Female	22	All ages	3	Rate	2012	0.8011834832613092	1.0192454405229	0.5831215259997184
1	Deaths	5	East Asia	2	Female	22	All ages	3	Rate	2013	0.8076813256037265	1.0328839112079178	0.5824787399995353
1	Deaths	5	East Asia	2	Female	22	All ages	3	Rate	2014	0.8119513328035103	1.0407742303604601	0.5831284352465604
1	Deaths	5	East Asia	2	Female	22	All ages	3	Rate	2015	0.8069038721123728	1.0412360488149661	0.5725716954097795
1	Deaths	5	East Asia	2	Female	22	All ages	3	Rate	2016	0.8141783179831927	1.0366077978775052	0.5917488380888801
1	Deaths	5	East Asia	2	Female	22	All ages	3	Rate	2017	0.823501586240728	1.0810092874675163	0.5659938850139397
1	Deaths	5	East Asia	2	Female	22	All ages	3	Rate	2018	0.8360828248298869	1.1175542405384333	0.5546114091213405
1	Deaths	5	East Asia	2	Female	22	All ages	3	Rate	2019	0.8488729484196875	1.1266481148001593	0.5710977820392158
1	Deaths	5	East Asia	2	Female	22	All ages	3	Rate	2020	0.8646419699472203	1.1552407065084518	0.5740432333859888
1	Deaths	5	East Asia	2	Female	22	All ages	3	Rate	2021	0.8811151735935026	1.1980751092174846	0.5641552379695206
1	Deaths	5	East Asia	2	Female	27	Age-standardized	3	Rate	1990	0.7051678596048069	1.1290069353165222	0.2813287838930915
1	Deaths	5	East Asia	2	Female	27	Age-standardized	3	Rate	1991	0.6928702250449723	1.071500512916146	0.3142399371737986
1	Deaths	5	East Asia	2	Female	27	Age-standardized	3	Rate	1992	0.6839116409962944	1.0757329657131187	0.29209031627947
1	Deaths	5	East Asia	2	Female	27	Age-standardized	3	Rate	1993	0.6821410189709117	1.0418325330053184	0.32244950493650504
1	Deaths	5	East Asia	2	Female	27	Age-standardized	3	Rate	1994	0.7040793754953796	1.054138090581125	0.3540206604096341
1	Deaths	5	East Asia	2	Female	27	Age-standardized	3	Rate	1995	0.7154299523456433	1.008757187340585	0.4221027173507018
1	Deaths	5	East Asia	2	Female	27	Age-standardized	3	Rate	1996	0.7265884785745657	1.0280093165677422	0.42516764058138906
1	Deaths	5	East Asia	2	Female	27	Age-standardized	3	Rate	1997	0.7447956212770547	1.0287599642208594	0.46083127833325
1	Deaths	5	East Asia	2	Female	27	Age-standardized	3	Rate	1998	0.7864674371155292	1.0733551064335398	0.49957976779751867
1	Deaths	5	East Asia	2	Female	27	Age-standardized	3	Rate	1999	0.8128736598135298	1.089080513156531	0.5366668064705284
1	Deaths	5	East Asia	2	Female	27	Age-standardized	3	Rate	2000	0.8196534765008519	1.084230084805605	0.5550768681960987
1	Deaths	5	East Asia	2	Female	27	Age-standardized	3	Rate	2001	0.8366700630304205	1.1092936197208672	0.5640465063399737
1	Deaths	5	East Asia	2	Female	27	Age-standardized	3	Rate	2002	0.8546794676296077	1.114566984779469	0.5947919504797463
1	Deaths	5	East Asia	2	Female	27	Age-standardized	3	Rate	2003	0.8774392408337008	1.133084812362045	0.6217936693053568
1	Deaths	5	East Asia	2	Female	27	Age-standardized	3	Rate	2004	0.8993230731342358	1.1667625942061903	0.6318835520622813
1	Deaths	5	East Asia	2	Female	27	Age-standardized	3	Rate	2005	0.9038586335476833	1.146504037486816	0.6612132296085503
1	Deaths	5	East Asia	2	Female	27	Age-standardized	3	Rate	2006	0.8921253301260336	1.1307787588720775	0.6534719013799897
1	Deaths	5	East Asia	2	Female	27	Age-standardized	3	Rate	2007	0.8780628418647403	1.100809990301401	0.6553156934280795
1	Deaths	5	East Asia	2	Female	27	Age-standardized	3	Rate	2008	0.8683699876375408	1.1046382545698248	0.6321017207052569
1	Deaths	5	East Asia	2	Female	27	Age-standardized	3	Rate	2009	0.8776738204621263	1.100993305444908	0.6543543354793447
1	Deaths	5	East Asia	2	Female	27	Age-standardized	3	Rate	2010	0.8663361085011908	1.0966984443789696	0.6359737726234121
1	Deaths	5	East Asia	2	Female	27	Age-standardized	3	Rate	2011	0.846588651626828	1.0851557527344937	0.6080215505191622
1	Deaths	5	East Asia	2	Female	27	Age-standardized	3	Rate	2012	0.8065279194107757	1.033586965667579	0.5794688731539727
1	Deaths	5	East Asia	2	Female	27	Age-standardized	3	Rate	2013	0.7876580302566514	1.0226748033279591	0.5526412571853437
1	Deaths	5	East Asia	2	Female	27	Age-standardized	3	Rate	2014	0.7638392086200069	0.9931425888993981	0.5345358283406156
1	Deaths	5	East Asia	2	Female	27	Age-standardized	3	Rate	2015	0.73074888817061	0.9534874327897005	0.5080103435515195
1	Deaths	5	East Asia	2	Female	27	Age-standardized	3	Rate	2016	0.7100228981160916	0.9131024601367204	0.5069433360954629
1	Deaths	5	East Asia	2	Female	27	Age-standardized	3	Rate	2017	0.6929602971372314	0.9129508890255493	0.47296970524891346
1	Deaths	5	East Asia	2	Female	27	Age-standardized	3	Rate	2018	0.679205738296484	0.9119074602468205	0.44650401634614756
1	Deaths	5	East Asia	2	Female	27	Age-standardized	3	Rate	2019	0.6650900565330933	0.8799881572261343	0.4501919558400522
1	Deaths	5	East Asia	2	Female	27	Age-standardized	3	Rate	2020	0.6566301728029129	0.8699230261273181	0.4433373194785077
1	Deaths	5	East Asia	2	Female	27	Age-standardized	3	Rate	2021	0.6440371572326976	0.8732916845003036	0.4147826299650917
1	Deaths	5	East Asia	3	Both	22	All ages	1	Number	1990	7077.027215612691	10486.508894673136	3667.545536552246
1	Deaths	5	East Asia	3	Both	22	All ages	1	Number	1991	7168.508219032582	10637.860890473477	3699.1555475916866
1	Deaths	5	East Asia	3	Both	22	All ages	1	Number	1992	7300.171774739142	10539.650924589278	4060.692624889007
1	Deaths	5	East Asia	3	Both	22	All ages	1	Number	1993	7487.272286520572	10850.611917386208	4123.932655654937
1	Deaths	5	East Asia	3	Both	22	All ages	1	Number	1994	7954.282751442802	11035.079036668994	4873.486466216609
1	Deaths	5	East Asia	3	Both	22	All ages	1	Number	1995	8292.033688723877	11278.235622687866	5305.83175475989
1	Deaths	5	East Asia	3	Both	22	All ages	1	Number	1996	8604.977754684172	11535.68533384025	5674.270175528093
1	Deaths	5	East Asia	3	Both	22	All ages	1	Number	1997	8967.951598500045	11721.480212018294	6214.4229849817975
1	Deaths	5	East Asia	3	Both	22	All ages	1	Number	1998	9413.995749628322	12112.899098129736	6715.09240112691
1	Deaths	5	East Asia	3	Both	22	All ages	1	Number	1999	9808.475834990393	12501.614327873647	7115.337342107139
1	Deaths	5	East Asia	3	Both	22	All ages	1	Number	2000	10135.56086367587	12799.158600965253	7471.963126386487
1	Deaths	5	East Asia	3	Both	22	All ages	1	Number	2001	10437.16918823226	13045.145710621007	7829.192665843511
1	Deaths	5	East Asia	3	Both	22	All ages	1	Number	2002	10792.14712493719	13517.666783972081	8066.627465902298
1	Deaths	5	East Asia	3	Both	22	All ages	1	Number	2003	11309.15619702524	14158.782399223424	8459.529994827057
1	Deaths	5	East Asia	3	Both	22	All ages	1	Number	2004	11809.713275229105	14665.28326395018	8954.143286508031
1	Deaths	5	East Asia	3	Both	22	All ages	1	Number	2005	12208.809043481386	15028.495059149169	9389.123027813603
1	Deaths	5	East Asia	3	Both	22	All ages	1	Number	2006	12689.443271062131	15446.454298654135	9932.432243470128
1	Deaths	5	East Asia	3	Both	22	All ages	1	Number	2007	13114.891328685926	15808.685346823206	10421.097310548646
1	Deaths	5	East Asia	3	Both	22	All ages	1	Number	2008	13549.628410866406	16478.98284925929	10620.273972473522
1	Deaths	5	East Asia	3	Both	22	All ages	1	Number	2009	14184.69951098578	17134.79266474366	11234.606357227898
1	Deaths	5	East Asia	3	Both	22	All ages	1	Number	2010	14578.508627091689	17511.690834748388	11645.326419434989
1	Deaths	5	East Asia	3	Both	22	All ages	1	Number	2011	14677.84185849083	17769.338404502505	11586.345312479156
1	Deaths	5	East Asia	3	Both	22	All ages	1	Number	2012	14773.864818706688	17932.846689632286	11614.88294778109
1	Deaths	5	East Asia	3	Both	22	All ages	1	Number	2013	15040.107271862851	18438.121951950332	11642.09259177537
1	Deaths	5	East Asia	3	Both	22	All ages	1	Number	2014	15285.803648187792	18892.273009480323	11679.334286895262
1	Deaths	5	East Asia	3	Both	22	All ages	1	Number	2015	15413.899512828097	18989.384601120146	11838.414424536046
1	Deaths	5	East Asia	3	Both	22	All ages	1	Number	2016	15730.421105423617	19427.41520608835	12033.427004758885
1	Deaths	5	East Asia	3	Both	22	All ages	1	Number	2017	15954.134341641018	19784.976730711554	12123.291952570484
1	Deaths	5	East Asia	3	Both	22	All ages	1	Number	2018	16248.137305164382	20174.718192297598	12321.556418031165
1	Deaths	5	East Asia	3	Both	22	All ages	1	Number	2019	16645.00687931725	20701.353473134746	12588.660285499755
1	Deaths	5	East Asia	3	Both	22	All ages	1	Number	2020	17046.102751675513	21437.072681087837	12655.13282226319
1	Deaths	5	East Asia	3	Both	22	All ages	1	Number	2021	17439.694772996405	21888.58601324482	12990.803532747988
1	Deaths	5	East Asia	3	Both	22	All ages	2	Percent	1990	8.119057427466005e-4	0.001203316878483521	4.2049460700967987e-4
1	Deaths	5	East Asia	3	Both	22	All ages	2	Percent	1991	8.148901744014612e-4	0.0012116115762691314	4.181687725337912e-4
1	Deaths	5	East Asia	3	Both	22	All ages	2	Percent	1992	8.265828539383185e-4	0.0012109136822492526	4.422520256273843e-4
1	Deaths	5	East Asia	3	Both	22	All ages	2	Percent	1993	8.457828167692591e-4	0.0012264868547703159	4.650787787682023e-4
1	Deaths	5	East Asia	3	Both	22	All ages	2	Percent	1994	8.973869052367733e-4	0.0012484706721209932	5.463031383525533e-4
1	Deaths	5	East Asia	3	Both	22	All ages	2	Percent	1995	9.246971310121838e-4	0.0012569605151807614	5.924337468436062e-4
1	Deaths	5	East Asia	3	Both	22	All ages	2	Percent	1996	9.644043177816959e-4	0.0012807823862375045	6.480262493258872e-4
1	Deaths	5	East Asia	3	Both	22	All ages	2	Percent	1997	0.0010088182313943077	0.0013152143467842475	7.024221160043678e-4
1	Deaths	5	East Asia	3	Both	22	All ages	2	Percent	1998	0.001052608879928945	0.0013446125353590598	7.606052244988301e-4
1	Deaths	5	East Asia	3	Both	22	All ages	2	Percent	1999	0.0010845094869519557	0.0013745578436464897	7.944611302574219e-4
1	Deaths	5	East Asia	3	Both	22	All ages	2	Percent	2000	0.0010933601655891737	0.0013785037968208546	8.082165343574927e-4
1	Deaths	5	East Asia	3	Both	22	All ages	2	Percent	2001	0.0011070991049061888	0.0013842669851259906	8.29931224686387e-4
1	Deaths	5	East Asia	3	Both	22	All ages	2	Percent	2002	0.001132400008878314	0.0014191505261197284	8.456494916368998e-4
1	Deaths	5	East Asia	3	Both	22	All ages	2	Percent	2003	0.0011675172476184666	0.0014567445018153161	8.782899934216171e-4
1	Deaths	5	East Asia	3	Both	22	All ages	2	Percent	2004	0.00119171781548259	0.001477639528681093	9.05796102284087e-4
1	Deaths	5	East Asia	3	Both	22	All ages	2	Percent	2005	0.00123633079222651	0.0015221638246599941	9.504977597930258e-4
1	Deaths	5	East Asia	3	Both	22	All ages	2	Percent	2006	0.00133551414222267	0.0016154122936225851	0.0010556159908227548
1	Deaths	5	East Asia	3	Both	22	All ages	2	Percent	2007	0.00138634764551776	0.001668475162648321	0.0011042201283871988
1	Deaths	5	East Asia	3	Both	22	All ages	2	Percent	2008	0.00138921729464097	0.001672460900738627	0.0011059736885433128
1	Deaths	5	East Asia	3	Both	22	All ages	2	Percent	2009	0.00143341102655443	0.0017172807972822288	0.0011495412558266312
1	Deaths	5	East Asia	3	Both	22	All ages	2	Percent	2010	0.00144438809800827	0.0017409395801495692	0.0011478366158669707
1	Deaths	5	East Asia	3	Both	22	All ages	2	Percent	2011	0.00144175251464441	0.0017336070811702466	0.0011498979481185732
1	Deaths	5	East Asia	3	Both	22	All ages	2	Percent	2012	0.00144975938742538	0.00175154806757294	0.0011479707072778202
1	Deaths	5	East Asia	3	Both	22	All ages	2	Percent	2013	0.0014596512163991102	0.0017688803050806097	0.0011504221277176107
1	Deaths	5	East Asia	3	Both	22	All ages	2	Percent	2014	0.00146901033738145	0.0017832262361312532	0.0011547944386316468
1	Deaths	5	East Asia	3	Both	22	All ages	2	Percent	2015	0.00146396588474374	0.0017757646159420703	0.0011521671535454098
1	Deaths	5	East Asia	3	Both	22	All ages	2	Percent	2016	0.00145720222485662	0.0017622961989865792	0.0011521082507266608
1	Deaths	5	East Asia	3	Both	22	All ages	2	Percent	2017	0.00145051929767476	0.0017423964186967546	0.0011586421766527654
1	Deaths	5	East Asia	3	Both	22	All ages	2	Percent	2018	0.00144865860128602	0.0017447396560334128	0.001152577546538627
1	Deaths	5	East Asia	3	Both	22	All ages	2	Percent	2019	0.00144807068174412	0.0017412304042335645	0.0011549109592546756
1	Deaths	5	East Asia	3	Both	22	All ages	2	Percent	2020	0.0014393929148464502	0.0017242979788531947	0.0011544878508397056
1	Deaths	5	East Asia	3	Both	22	All ages	2	Percent	2021	0.00143815139146035	0.0017239393519063147	0.0011523634310143852
1	Deaths	5	East Asia	3	Both	22	All ages	3	Rate	1990	0.5813040732582806	0.8613574809044926	0.30125066561206854
1	Deaths	5	East Asia	3	Both	22	All ages	3	Rate	1991	0.5807716678677972	0.8618485217751011	0.2996948139604933
1	Deaths	5	East Asia	3	Both	22	All ages	3	Rate	1992	0.5848291180707236	0.8443492763183764	0.3253089598230708
1	Deaths	5	East Asia	3	Both	22	All ages	3	Rate	1993	0.5943271446416342	0.8613034162100006	0.3273508730732677
1	Deaths	5	East Asia	3	Both	22	All ages	3	Rate	1994	0.6266274395679851	0.8693283276765552	0.3839265514594149
1	Deaths	5	East Asia	3	Both	22	All ages	3	Rate	1995	0.6491837158323839	0.8829736086970059	0.41539382296776184
1	Deaths	5	East Asia	3	Both	22	All ages	3	Rate	1996	0.670247316368662	0.8985220366515101	0.4419725960858138
1	Deaths	5	East Asia	3	Both	22	All ages	3	Rate	1997	0.6954938944558434	0.9090390187662506	0.48194877014543624
1	Deaths	5	East Asia	3	Both	22	All ages	3	Rate	1998	0.7272399462540651	0.9357327455190929	0.5187471469890372
1	Deaths	5	East Asia	3	Both	22	All ages	3	Rate	1999	0.7548231938989531	0.962076943921812	0.5475694438760943
1	Deaths	5	East Asia	3	Both	22	All ages	3	Rate	2000	0.776817104457949	0.9809625197489064	0.5726716891669917
1	Deaths	5	East Asia	3	Both	22	All ages	3	Rate	2001	0.7962006039428154	0.9951503809125893	0.5972508269730415
1	Deaths	5	East Asia	3	Both	22	All ages	3	Rate	2002	0.8190578204789307	1.025908057578028	0.6122075833798335
1	Deaths	5	East Asia	3	Both	22	All ages	3	Rate	2003	0.8536661043221108	1.068768739428045	0.6385634692161765
1	Deaths	5	East Asia	3	Both	22	All ages	3	Rate	2004	0.8864706403259615	1.1008178388906158	0.6721234417613071
1	Deaths	5	East Asia	3	Both	22	All ages	3	Rate	2005	0.9109963808759344	1.1213955890486058	0.7005971727032629
1	Deaths	5	East Asia	3	Both	22	All ages	3	Rate	2006	0.9407059745171616	1.1450913592865608	0.7363205897477625
1	Deaths	5	East Asia	3	Both	22	All ages	3	Rate	2007	0.9654560384034837	1.163760365587444	0.7671517112195234
1	Deaths	5	East Asia	3	Both	22	All ages	3	Rate	2008	0.9904376785340913	1.204564805979047	0.7763105510891356
1	Deaths	5	East Asia	3	Both	22	All ages	3	Rate	2009	1.0298853273772919	1.2440779263180288	0.8156927284365549
1	Deaths	5	East Asia	3	Both	22	All ages	3	Rate	2010	1.0522269671750153	1.2639340421222307	0.8405198922278
1	Deaths	5	East Asia	3	Both	22	All ages	3	Rate	2011	1.053979798523544	1.2759725777151736	0.8319870193319142
1	Deaths	5	East Asia	3	Both	22	All ages	3	Rate	2012	1.0551812768224857	1.2808025725989116	0.8295599810460599
1	Deaths	5	East Asia	3	Both	22	All ages	3	Rate	2013	1.067834934121518	1.309091111119898	0.8265787571231382
1	Deaths	5	East Asia	3	Both	22	All ages	3	Rate	2014	1.0785878321597686	1.3330653892235282	0.824110275096009
1	Deaths	5	East Asia	3	Both	22	All ages	3	Rate	2015	1.080308091299903	1.3309017498344882	0.8297144327653179
1	Deaths	5	East Asia	3	Both	22	All ages	3	Rate	2016	1.0943429870153722	1.351537599924033	0.8371483741067115
1	Deaths	5	East Asia	3	Both	22	All ages	3	Rate	2017	1.1018926758224492	1.3664747007919604	0.837310650852938
1	Deaths	5	East Asia	3	Both	22	All ages	3	Rate	2018	1.1151748268879105	1.384671820840465	0.8456778329353559
1	Deaths	5	East Asia	3	Both	22	All ages	3	Rate	2019	1.136728815454172	1.4137467879965095	0.8597108429118344
1	Deaths	5	East Asia	3	Both	22	All ages	3	Rate	2020	1.1600158837136791	1.458828752392813	0.8612030150345453
1	Deaths	5	East Asia	3	Both	22	All ages	3	Rate	2021	1.184138505639127	1.486213942941842	0.8820630683364119
1	Deaths	5	East Asia	3	Both	27	Age-standardized	3	Rate	1990	0.8718950142114947	1.3299409927455164	0.41384903567747305
1	Deaths	5	East Asia	3	Both	27	Age-standardized	3	Rate	1991	0.8668175983199292	1.3157960116212526	0.41783918501860584
1	Deaths	5	East Asia	3	Both	27	Age-standardized	3	Rate	1992	0.8680355973034498	1.2810377110620335	0.4550334835448661
1	Deaths	5	East Asia	3	Both	27	Age-standardized	3	Rate	1993	0.8803164884526864	1.2949198514440572	0.4657131254613155
1	Deaths	5	East Asia	3	Both	27	Age-standardized	3	Rate	1994	0.9252264837568723	1.2981463476634145	0.5523066198503301
1	Deaths	5	East Asia	3	Both	27	Age-standardized	3	Rate	1995	0.9522712241410227	1.3121539109013134	0.592388537380732
1	Deaths	5	East Asia	3	Both	27	Age-standardized	3	Rate	1996	0.9750955521944431	1.3201248738280897	0.6300662305607966
1	Deaths	5	East Asia	3	Both	27	Age-standardized	3	Rate	1997	1.0033272509547826	1.309347671932033	0.6973068299775322
1	Deaths	5	East Asia	3	Both	27	Age-standardized	3	Rate	1998	1.0435343776256616	1.3454840143593603	0.7415847408919628
1	Deaths	5	East Asia	3	Both	27	Age-standardized	3	Rate	1999	1.0707065586527524	1.363685108388824	0.777728008916681
1	Deaths	5	East Asia	3	Both	27	Age-standardized	3	Rate	2000	1.086006959451239	1.3712145279618093	0.8007993909406685
1	Deaths	5	East Asia	3	Both	27	Age-standardized	3	Rate	2001	1.0968519802481491	1.376953895814335	0.8167500646819632
1	Deaths	5	East Asia	3	Both	27	Age-standardized	3	Rate	2002	1.1081554393370483	1.386878171464992	0.8294327072091046
1	Deaths	5	East Asia	3	Both	27	Age-standardized	3	Rate	2003	1.139199303372576	1.4320257529355231	0.8463728538096289
1	Deaths	5	East Asia	3	Both	27	Age-standardized	3	Rate	2004	1.1599002670864431	1.4534407452614502	0.8663597889114361
1	Deaths	5	East Asia	3	Both	27	Age-standardized	3	Rate	2005	1.1564865380219804	1.4364121200667683	0.8765609559771925
1	Deaths	5	East Asia	3	Both	27	Age-standardized	3	Rate	2006	1.1570910631887035	1.417705671927265	0.896476454450142
1	Deaths	5	East Asia	3	Both	27	Age-standardized	3	Rate	2007	1.1575053619494184	1.4044673573976783	0.9105433665011586
1	Deaths	5	East Asia	3	Both	27	Age-standardized	3	Rate	2008	1.158576118593502	1.4138201916329738	0.9033320455540301
1	Deaths	5	East Asia	3	Both	27	Age-standardized	3	Rate	2009	1.1806116183783748	1.4302573267296295	0.9309659100271203
1	Deaths	5	East Asia	3	Both	27	Age-standardized	3	Rate	2010	1.1786449887422905	1.4248954648812044	0.9323945126033766
1	Deaths	5	East Asia	3	Both	27	Age-standardized	3	Rate	2011	1.1511428610521772	1.4067970251405473	0.8954886969638072
1	Deaths	5	East Asia	3	Both	27	Age-standardized	3	Rate	2012	1.1148197528031556	1.3635010447058045	0.8661384609005067
1	Deaths	5	East Asia	3	Both	27	Age-standardized	3	Rate	2013	1.0979866540180598	1.3582406037828707	0.8377327042532491
1	Deaths	5	East Asia	3	Both	27	Age-standardized	3	Rate	2014	1.074593327328064	1.3346228340892177	0.8145638205669101
1	Deaths	5	East Asia	3	Both	27	Age-standardized	3	Rate	2015	1.041918811126982	1.2931567349706494	0.7906808872833144
1	Deaths	5	East Asia	3	Both	27	Age-standardized	3	Rate	2016	1.0246121962975663	1.2754731820395064	0.7737512105556261
1	Deaths	5	East Asia	3	Both	27	Age-standardized	3	Rate	2017	1.003208137211438	1.2523900106017667	0.7540262638211095
1	Deaths	5	East Asia	3	Both	27	Age-standardized	3	Rate	2018	0.9884424265579131	1.2319059896955011	0.7449788634203252
1	Deaths	5	East Asia	3	Both	27	Age-standardized	3	Rate	2019	0.9797780205155412	1.2170539015379966	0.7425021394930856
1	Deaths	5	East Asia	3	Both	27	Age-standardized	3	Rate	2020	0.9774637192009368	1.2191645181283408	0.7357629202735326
1	Deaths	5	East Asia	3	Both	27	Age-standardized	3	Rate	2021	0.9686834728132945	1.2101160793311847	0.7272508662954043
1	Deaths	6	China	1	Male	22	All ages	1	Number	1990	3844.3459324588716	5787.583953164187	1901.1079117535564
1	Deaths	6	China	1	Male	22	All ages	1	Number	1991	3908.4891238593314	5996.6284766771205	1820.3497710415422
1	Deaths	6	China	1	Male	22	All ages	1	Number	1992	4021.4246367410674	6011.037676901474	2031.8115965806608
1	Deaths	6	China	1	Male	22	All ages	1	Number	1993	4188.485826129373	6093.775104150654	2283.1965481080915
1	Deaths	6	China	1	Male	22	All ages	1	Number	1994	4514.039858620163	6338.636336476042	2689.443380764283
1	Deaths	6	China	1	Male	22	All ages	1	Number	1995	4788.054072847655	6629.448046721137	2946.6600989741737
1	Deaths	6	China	1	Male	22	All ages	1	Number	1996	5029.604462892202	6725.807701998361	3333.401223786042
1	Deaths	6	China	1	Male	22	All ages	1	Number	1997	5299.437600793706	7029.069033972337	3569.8061676150755
1	Deaths	6	China	1	Male	22	All ages	1	Number	1998	5536.93565231546	7229.567389200754	3844.303915430166
1	Deaths	6	China	1	Male	22	All ages	1	Number	1999	5768.489077512019	7519.364211061218	4017.6139439628205
1	Deaths	6	China	1	Male	22	All ages	1	Number	2000	5973.92432628751	7738.284461731378	4209.564190843642
1	Deaths	6	China	1	Male	22	All ages	1	Number	2001	6112.860341534279	7863.2853342431645	4362.435348825393
1	Deaths	6	China	1	Male	22	All ages	1	Number	2002	6268.302637868108	8054.316526189859	4482.2887495463565
1	Deaths	6	China	1	Male	22	All ages	1	Number	2003	6537.33592284228	8477.022459400676	4597.649386283882
1	Deaths	6	China	1	Male	22	All ages	1	Number	2004	6769.633794593928	8722.56263363597	4816.704955551886
1	Deaths	6	China	1	Male	22	All ages	1	Number	2005	6957.825429176759	8874.310758094201	5041.340100259316
1	Deaths	6	China	1	Male	22	All ages	1	Number	2006	7321.086899785768	9197.468551458962	5444.705248112574
1	Deaths	6	China	1	Male	22	All ages	1	Number	2007	7641.088992589902	9547.624674875744	5734.55331030406
1	Deaths	6	China	1	Male	22	All ages	1	Number	2008	7946.164990272328	10032.222319486073	5860.107661058584
1	Deaths	6	China	1	Male	22	All ages	1	Number	2009	8355.738490506346	10491.572476164594	6219.9045048480975
1	Deaths	6	China	1	Male	22	All ages	1	Number	2010	8631.155930252718	10730.082403993967	6532.22945651147
1	Deaths	6	China	1	Male	22	All ages	1	Number	2011	8669.263810465933	11005.18692721944	6333.3406937124255
1	Deaths	6	China	1	Male	22	All ages	1	Number	2012	8791.823808125175	11084.207631167868	6499.439985082481
1	Deaths	6	China	1	Male	22	All ages	1	Number	2013	8966.771949501492	11450.158287986096	6483.385611016887
1	Deaths	6	China	1	Male	22	All ages	1	Number	2014	9128.485202017386	11680.821550879951	6576.14885315482
1	Deaths	6	China	1	Male	22	All ages	1	Number	2015	9262.54404212448	11868.507493832585	6656.580590416375
1	Deaths	6	China	1	Male	22	All ages	1	Number	2016	9480.8620340267	12148.187793507053	6813.536274546348
1	Deaths	6	China	1	Male	22	All ages	1	Number	2017	9623.813289005653	12304.668745944622	6942.957832066684
1	Deaths	6	China	1	Male	22	All ages	1	Number	2018	9790.23218314256	12646.479788509681	6933.984577775438
1	Deaths	6	China	1	Male	22	All ages	1	Number	2019	10059.284395790273	12921.87328449614	7196.695507084407
1	Deaths	6	China	1	Male	22	All ages	1	Number	2020	10331.173995367477	13321.81064190905	7340.537348825903
1	Deaths	6	China	1	Male	22	All ages	1	Number	2021	10585.25649801059	13644.759051963501	7525.753944057681
1	Deaths	6	China	1	Male	22	All ages	2	Percent	1990	8.191118479114118e-4	0.00123010587054727	4.0811782527555384e-4
1	Deaths	6	China	1	Male	22	All ages	2	Percent	1991	8.222893730374125e-4	0.0012403587866808992	4.042199593939259e-4
1	Deaths	6	China	1	Male	22	All ages	2	Percent	1992	8.416288212935268e-4	0.0012602582977616914	4.22999344825362e-4
1	Deaths	6	China	1	Male	22	All ages	2	Percent	1993	8.730407684986402e-4	0.0012881322555000666	4.5794928149721386e-4
1	Deaths	6	China	1	Male	22	All ages	2	Percent	1994	9.418170225072448e-4	0.0013422297623020038	5.414042827124859e-4
1	Deaths	6	China	1	Male	22	All ages	2	Percent	1995	9.93894080774162e-4	0.0013711035237927768	6.166846377555473e-4
1	Deaths	6	China	1	Male	22	All ages	2	Percent	1996	0.001043463464900612	0.001406953396991092	6.799735328101321e-4
1	Deaths	6	China	1	Male	22	All ages	2	Percent	1997	0.0010992918630566256	0.001444359324460387	7.542244016528641e-4
1	Deaths	6	China	1	Male	22	All ages	2	Percent	1998	0.00114032649192479	0.001490445751547899	7.902072323016812e-4
1	Deaths	6	China	1	Male	22	All ages	2	Percent	1999	0.0011739903287084198	0.001518194015882433	8.297866415344067e-4
1	Deaths	6	China	1	Male	22	All ages	2	Percent	2000	0.00117567613987581	0.0015050483576955595	8.463039220560604e-4
1	Deaths	6	China	1	Male	22	All ages	2	Percent	2001	0.0011799073561883598	0.0015089876873329445	8.508270250437752e-4
1	Deaths	6	China	1	Male	22	All ages	2	Percent	2002	0.0011921912494502898	0.0015249409445992495	8.594415543013302e-4
1	Deaths	6	China	1	Male	22	All ages	2	Percent	2003	0.00120775718572324	0.0015451041592162032	8.704102122302768e-4
1	Deaths	6	China	1	Male	22	All ages	2	Percent	2004	0.00121984521469418	0.0015570253742575085	8.826650551308514e-4
1	Deaths	6	China	1	Male	22	All ages	2	Percent	2005	0.00125652204961108	0.0016041999843405728	9.088441148815872e-4
1	Deaths	6	China	1	Male	22	All ages	2	Percent	2006	0.00137113765781265	0.0017179329427478801	0.0010243423728774198
1	Deaths	6	China	1	Male	22	All ages	2	Percent	2007	0.0014294786606801	0.0017741639348050218	0.001084793386555178
1	Deaths	6	China	1	Male	22	All ages	2	Percent	2008	0.00143894479960577	0.001781928637789286	0.001095960961422254
1	Deaths	6	China	1	Male	22	All ages	2	Percent	2009	0.00147972971919506	0.0018287508977475816	0.0011307085406425384
1	Deaths	6	China	1	Male	22	All ages	2	Percent	2010	0.0014934992329303	0.0018406974270465473	0.0011463010388140526
1	Deaths	6	China	1	Male	22	All ages	2	Percent	2011	0.00148818841870234	0.0018350514108973826	0.0011413254265072975
1	Deaths	6	China	1	Male	22	All ages	2	Percent	2012	0.00149268705628088	0.0018442015395743925	0.0011411725729873676
1	Deaths	6	China	1	Male	22	All ages	2	Percent	2013	0.00150144366495465	0.0018671295431450159	0.0011357577867642842
1	Deaths	6	China	1	Male	22	All ages	2	Percent	2014	0.0015181092436312498	0.0018885691946827197	0.00114764929257978
1	Deaths	6	China	1	Male	22	All ages	2	Percent	2015	0.0015195500678282501	0.001888529826042595	0.0011505703096139053
1	Deaths	6	China	1	Male	22	All ages	2	Percent	2016	0.00152150105456171	0.0018870192268463995	0.0011559828822770204
1	Deaths	6	China	1	Male	22	All ages	2	Percent	2017	0.00152845009648927	0.0018879871119605457	0.0011689130810179941
1	Deaths	6	China	1	Male	22	All ages	2	Percent	2018	0.0015355433833518	0.0019032133591680976	0.0011678734075355026
1	Deaths	6	China	1	Male	22	All ages	2	Percent	2019	0.00154382916019401	0.0018965404462316204	0.0011911178741563996
1	Deaths	6	China	1	Male	22	All ages	2	Percent	2020	0.0015409714361109901	0.0018942828982415017	0.0011876599739804785
1	Deaths	6	China	1	Male	22	All ages	2	Percent	2021	0.00154738655338659	0.0018985241066200676	0.0011962490001531125
1	Deaths	6	China	1	Male	22	All ages	3	Rate	1990	0.6335033258178904	0.9537262637532797	0.313280387882501
1	Deaths	6	China	1	Male	22	All ages	3	Rate	1991	0.6346637501889363	0.9737375740065237	0.2955899263713489
1	Deaths	6	China	1	Male	22	All ages	3	Rate	1992	0.6452600592311862	0.9645045917313503	0.3260155267310222
1	Deaths	6	China	1	Male	22	All ages	3	Rate	1993	0.6656677574226604	0.9684716091224305	0.3628639057228903
1	Deaths	6	China	1	Male	22	All ages	3	Rate	1994	0.7119554864902868	0.9997312956825057	0.42417967729806794
1	Deaths	6	China	1	Male	22	All ages	3	Rate	1995	0.7506826916735783	1.0393808900873522	0.4619844932598042
1	Deaths	6	China	1	Male	22	All ages	3	Rate	1996	0.7849628421634622	1.049686743471997	0.5202389408549275
1	Deaths	6	China	1	Male	22	All ages	3	Rate	1997	0.8241559063069002	1.0931440648191808	0.5551677477946196
1	Deaths	6	China	1	Male	22	All ages	3	Rate	1998	0.8585657265905768	1.1210277973609806	0.5961036558201731
1	Deaths	6	China	1	Male	22	All ages	3	Rate	1999	0.8919898235287934	1.1627301821235434	0.6212494649340434
1	Deaths	6	China	1	Male	22	All ages	3	Rate	2000	0.9209697731656329	1.1929722735274062	0.6489672728038595
1	Deaths	6	China	1	Male	22	All ages	3	Rate	2001	0.9389234166353931	1.2077852788230872	0.6700615544476991
1	Deaths	6	China	1	Male	22	All ages	3	Rate	2002	0.9587590647436088	1.231936207602308	0.6855819218849096
1	Deaths	6	China	1	Male	22	All ages	3	Rate	2003	0.9954605104802846	1.2908226232191162	0.7000983977414529
1	Deaths	6	China	1	Male	22	All ages	3	Rate	2004	1.0260692166004475	1.322073435551332	0.7300649976495631
1	Deaths	6	China	1	Male	22	All ages	3	Rate	2005	1.04930803783597	1.3383327454112677	0.7602833302606723
1	Deaths	6	China	1	Male	22	All ages	3	Rate	2006	1.0978107390171732	1.3791776939377454	0.816443784096601
1	Deaths	6	China	1	Male	22	All ages	3	Rate	2007	1.1385907373765038	1.4226816399211015	0.8544998348319062
1	Deaths	6	China	1	Male	22	All ages	3	Rate	2008	1.1764279770231743	1.4852683052526519	0.8675876487936967
1	Deaths	6	China	1	Male	22	All ages	3	Rate	2009	1.229420413076506	1.5436760475598301	0.915164778593182
1	Deaths	6	China	1	Male	22	All ages	3	Rate	2010	1.2631290148863483	1.5702970177030968	0.9559610120695998
1	Deaths	6	China	1	Male	22	All ages	3	Rate	2011	1.2628533529080042	1.6031277296741369	0.9225789761418715
1	Deaths	6	China	1	Male	22	All ages	3	Rate	2012	1.274256977398138	1.6065072755316354	0.9420066792646408
1	Deaths	6	China	1	Male	22	All ages	3	Rate	2013	1.2920724686396559	1.6499175365216583	0.9342274007576534
1	Deaths	6	China	1	Male	22	All ages	3	Rate	2014	1.3071364125571812	1.6726134555559695	0.9416593695583928
1	Deaths	6	China	1	Male	22	All ages	3	Rate	2015	1.3169742713675425	1.6874974022067195	0.9464511405283654
1	Deaths	6	China	1	Male	22	All ages	3	Rate	2016	1.3373400134249933	1.713584436578703	0.9610955902712837
1	Deaths	6	China	1	Male	22	All ages	3	Rate	2017	1.3468538852931242	1.7220399450863302	0.9716678254999183
1	Deaths	6	China	1	Male	22	All ages	3	Rate	2018	1.3607268227366376	1.7577115577557392	0.963742087717536
1	Deaths	6	China	1	Male	22	All ages	3	Rate	2019	1.3904266623657346	1.7861029110573636	0.9947504136741057
1	Deaths	6	China	1	Male	22	All ages	3	Rate	2020	1.4224284803593688	1.8341887258411174	1.0106682348776201
1	Deaths	6	China	1	Male	22	All ages	3	Rate	2021	1.453812148007553	1.8740137728461028	1.0336105231690031
1	Deaths	6	China	1	Male	27	Age-standardized	3	Rate	1990	1.000172651657143	1.5307859420542904	0.4695593612599954
1	Deaths	6	China	1	Male	27	Age-standardized	3	Rate	1991	0.9923289815185047	1.540844067151305	0.4438138958857043
1	Deaths	6	China	1	Male	27	Age-standardized	3	Rate	1992	1.006210989871135	1.5206585229344176	0.4917634568078526
1	Deaths	6	China	1	Male	27	Age-standardized	3	Rate	1993	1.0384997039808832	1.5519161350986166	0.5250832728631497
1	Deaths	6	China	1	Male	27	Age-standardized	3	Rate	1994	1.1131743922194623	1.5846821910294557	0.641666593409469
1	Deaths	6	China	1	Male	27	Age-standardized	3	Rate	1995	1.1729659392206666	1.609419047147956	0.7365128312933773
1	Deaths	6	China	1	Male	27	Age-standardized	3	Rate	1996	1.2226413718051874	1.6450638686796446	0.8002188749307303
1	Deaths	6	China	1	Male	27	Age-standardized	3	Rate	1997	1.2755003347460225	1.685133851706434	0.865866817785611
1	Deaths	6	China	1	Male	27	Age-standardized	3	Rate	1998	1.3203551768183248	1.7132268576568437	0.927483495979806
1	Deaths	6	China	1	Male	27	Age-standardized	3	Rate	1999	1.3611165699072951	1.7666437515022142	0.955589388312376
1	Deaths	6	China	1	Male	27	Age-standardized	3	Rate	2000	1.391777952977082	1.7948258450222345	0.9887300609319294
1	Deaths	6	China	1	Male	27	Age-standardized	3	Rate	2001	1.40447732987335	1.8056909385876305	1.0032637211590694
1	Deaths	6	China	1	Male	27	Age-standardized	3	Rate	2002	1.4137548476037467	1.8220984457308296	1.0054112494766638
1	Deaths	6	China	1	Male	27	Age-standardized	3	Rate	2003	1.48806949023143	1.9281863225961466	1.0479526578667133
1	Deaths	6	China	1	Male	27	Age-standardized	3	Rate	2004	1.5139432172738772	1.9768775418260438	1.0510088927217105
1	Deaths	6	China	1	Male	27	Age-standardized	3	Rate	2005	1.4879913286855664	1.923770596588084	1.0522120607830487
1	Deaths	6	China	1	Male	27	Age-standardized	3	Rate	2006	1.4943956960403404	1.875362182974241	1.1134292091064397
1	Deaths	6	China	1	Male	27	Age-standardized	3	Rate	2007	1.515176287420169	1.8964143385559522	1.133938236284386
1	Deaths	6	China	1	Male	27	Age-standardized	3	Rate	2008	1.5371231477415352	1.9483176820148338	1.1259286134682367
1	Deaths	6	China	1	Male	27	Age-standardized	3	Rate	2009	1.5763627306399732	1.9839598537148186	1.1687656075651278
1	Deaths	6	China	1	Male	27	Age-standardized	3	Rate	2010	1.5845323758432899	1.9834030784650134	1.1856616732215663
1	Deaths	6	China	1	Male	27	Age-standardized	3	Rate	2011	1.539705600387776	1.9515141754332255	1.1278970253423266
1	Deaths	6	China	1	Male	27	Age-standardized	3	Rate	2012	1.5047736272424217	1.8893811400213045	1.1201661144635389
1	Deaths	6	China	1	Male	27	Age-standardized	3	Rate	2013	1.4868674346028585	1.8868920709054544	1.0868427983002626
1	Deaths	6	China	1	Male	27	Age-standardized	3	Rate	2014	1.4547329412691214	1.868247191151488	1.041218691386755
1	Deaths	6	China	1	Male	27	Age-standardized	3	Rate	2015	1.418630988079451	1.8092024183976134	1.0280595577612885
1	Deaths	6	China	1	Male	27	Age-standardized	3	Rate	2016	1.402512010010608	1.791222349764383	1.013801670256833
1	Deaths	6	China	1	Male	27	Age-standardized	3	Rate	2017	1.3729312618800729	1.7586907154682345	0.9871718082919112
1	Deaths	6	China	1	Male	27	Age-standardized	3	Rate	2018	1.353383979849165	1.7526979070382738	0.9540700526600561
1	Deaths	6	China	1	Male	27	Age-standardized	3	Rate	2019	1.3521992067703437	1.741359358684985	0.9630390548557024
1	Deaths	6	China	1	Male	27	Age-standardized	3	Rate	2020	1.362512705899247	1.7543672748045338	0.9706581369939602
1	Deaths	6	China	1	Male	27	Age-standardized	3	Rate	2021	1.361756839437388	1.747129942321822	0.9763837365529539
1	Deaths	6	China	2	Female	22	All ages	1	Number	1990	2611.208243080916	4172.913507290643	1049.5029788711888
1	Deaths	6	China	2	Female	22	All ages	1	Number	1991	2586.93916718606	4007.2124485407435	1166.6658858313763
1	Deaths	6	China	2	Female	22	All ages	1	Number	1992	2592.1572770005323	4118.904603273226	1065.4099507278386
1	Deaths	6	China	2	Female	22	All ages	1	Number	1993	2599.1580825863216	4035.920039747125	1162.3961254255184
1	Deaths	6	China	2	Female	22	All ages	1	Number	1994	2703.309601274637	4113.71007434962	1292.9091281996537
1	Deaths	6	China	2	Female	22	All ages	1	Number	1995	2790.0340984172935	4022.5473709290263	1557.5208259055605
1	Deaths	6	China	2	Female	22	All ages	1	Number	1996	2879.30005816422	4153.2787389606165	1605.321377367823
1	Deaths	6	China	2	Female	22	All ages	1	Number	1997	3008.925011350105	4254.78127848384	1763.0687442163696
1	Deaths	6	China	2	Female	22	All ages	1	Number	1998	3209.400814359191	4431.440762452751	1987.3608662656306
1	Deaths	6	China	2	Female	22	All ages	1	Number	1999	3407.613741021319	4641.477289771622	2173.750192271016
1	Deaths	6	China	2	Female	22	All ages	1	Number	2000	3527.793049317245	4723.808401898334	2331.7776967361556
1	Deaths	6	China	2	Female	22	All ages	1	Number	2001	3699.3728541995974	4950.598954108029	2448.146754291166
1	Deaths	6	China	2	Female	22	All ages	1	Number	2002	3899.499896292225	5116.234453080176	2682.7653395042744
1	Deaths	6	China	2	Female	22	All ages	1	Number	2003	4139.988185102805	5399.845413751249	2880.1309564543612
1	Deaths	6	China	2	Female	22	All ages	1	Number	2004	4386.588203618458	5753.697030613824	3019.4793766230914
1	Deaths	6	China	2	Female	22	All ages	1	Number	2005	4570.244445627669	5816.444237959902	3324.0446532954356
1	Deaths	6	China	2	Female	22	All ages	1	Number	2006	4669.53022294169	5937.381236609637	3401.679209273743
1	Deaths	6	China	2	Female	22	All ages	1	Number	2007	4733.921250691394	5930.972617159758	3536.869884223029
1	Deaths	6	China	2	Female	22	All ages	1	Number	2008	4845.178037283325	6166.817028072769	3523.53904649388
1	Deaths	6	China	2	Female	22	All ages	1	Number	2009	5048.0293008201215	6351.996090397319	3744.0625112429243
1	Deaths	6	China	2	Female	22	All ages	1	Number	2010	5152.163199202138	6530.205154379084	3774.1212440251907
1	Deaths	6	China	2	Female	22	All ages	1	Number	2011	5210.862843057452	6657.484015118015	3764.2416709968884
1	Deaths	6	China	2	Female	22	All ages	1	Number	2012	5171.390410421527	6662.093248812222	3680.6875720308326
1	Deaths	6	China	2	Female	22	All ages	1	Number	2013	5240.0527275749455	6782.129616750183	3697.9758383997078
1	Deaths	6	China	2	Female	22	All ages	1	Number	2014	5291.481259027223	6854.658683067405	3728.3038349870412
1	Deaths	6	China	2	Female	22	All ages	1	Number	2015	5294.217665721188	6925.314377262861	3663.1209541795142
1	Deaths	6	China	2	Female	22	All ages	1	Number	2016	5383.992825061547	6937.782465661865	3830.2031844612284
1	Deaths	6	China	2	Female	22	All ages	1	Number	2017	5495.016791865092	7323.077799833208	3666.9557838969768
1	Deaths	6	China	2	Female	22	All ages	1	Number	2018	5614.949244742174	7626.952917098908	3602.945572385441
1	Deaths	6	China	2	Female	22	All ages	1	Number	2019	5731.787547063252	7721.769227925515	3741.805866200988
1	Deaths	6	China	2	Female	22	All ages	1	Number	2020	5866.2364990231845	7910.599824212273	3821.8731738340957
1	Deaths	6	China	2	Female	22	All ages	1	Number	2021	5987.4673795350045	8268.747982140607	3706.1867769294026
1	Deaths	6	China	2	Female	22	All ages	2	Percent	1990	6.924440711655448e-4	0.0010938438484790886	2.910442938520009e-4
1	Deaths	6	China	2	Female	22	All ages	2	Percent	1991	6.825181642147807e-4	0.0010759668029912876	2.890695254382737e-4
1	Deaths	6	China	2	Female	22	All ages	2	Percent	1992	6.834133304332246e-4	0.0010728939167856737	2.9393274408077557e-4
1	Deaths	6	China	2	Female	22	All ages	2	Percent	1993	6.858337922377808e-4	0.0010585952732689622	3.1307231120659935e-4
1	Deaths	6	China	2	Female	22	All ages	2	Percent	1994	7.11043804440508e-4	0.0010624091140134931	3.596784948675229e-4
1	Deaths	6	China	2	Female	22	All ages	2	Percent	1995	7.39339055813228e-4	0.0010746293188621642	4.04048792764292e-4
1	Deaths	6	China	2	Female	22	All ages	2	Percent	1996	7.686188459026736e-4	0.0010914416657475203	4.45796026057827e-4
1	Deaths	6	China	2	Female	22	All ages	2	Percent	1997	8.114134294655999e-4	0.0011393483029742016	4.8347855595699823e-4
1	Deaths	6	China	2	Female	22	All ages	2	Percent	1998	8.621758149793909e-4	0.0011884104797908858	5.35941150167896e-4
1	Deaths	6	China	2	Female	22	All ages	2	Percent	1999	9.064063971412607e-4	0.0012204885011831922	5.923242930993293e-4
1	Deaths	6	China	2	Female	22	All ages	2	Percent	2000	9.24896261596335e-4	0.0012330241821960394	6.167683409966306e-4
1	Deaths	6	China	2	Female	22	All ages	2	Percent	2001	9.563780763090667e-4	0.0012601715411933781	6.525846114247553e-4
1	Deaths	6	China	2	Female	22	All ages	2	Percent	2002	0.0010021994217317748	0.0013121355279994136	6.92263315464136e-4
1	Deaths	6	China	2	Female	22	All ages	2	Percent	2003	0.001046187627375682	0.0013666800702068754	7.256951845444888e-4
1	Deaths	6	China	2	Female	22	All ages	2	Percent	2004	0.0010866405192196352	0.0014083572050737443	7.649238333655261e-4
1	Deaths	6	China	2	Female	22	All ages	2	Percent	2005	0.0011411974674734185	0.0014544443565515457	8.279505783952913e-4
1	Deaths	6	China	2	Female	22	All ages	2	Percent	2006	0.0012207454313076294	0.0015349171559741806	9.065737066410783e-4
1	Deaths	6	China	2	Female	22	All ages	2	Percent	2007	0.001255970133093177	0.0015676077194913475	9.443325466950065e-4
1	Deaths	6	China	2	Female	22	All ages	2	Percent	2008	0.001248739996247405	0.0015605409445292582	9.369390479655516e-4
1	Deaths	6	China	2	Female	22	All ages	2	Percent	2009	0.0012974439023246246	0.001609751674679364	9.851361299698853e-4
1	Deaths	6	China	2	Female	22	All ages	2	Percent	2010	0.0013042724119743828	0.0016272731623461112	9.812716616026543e-4
1	Deaths	6	China	2	Female	22	All ages	2	Percent	2011	0.0013086686017152454	0.0016350477649976478	9.822894384328429e-4
1	Deaths	6	China	2	Female	22	All ages	2	Percent	2012	0.001319014587811536	0.0016542525787460404	9.837765968770317e-4
1	Deaths	6	China	2	Female	22	All ages	2	Percent	2013	0.0013264922710982266	0.001681617134334864	9.713674078615892e-4
1	Deaths	6	China	2	Female	22	All ages	2	Percent	2014	0.0013222155075077583	0.001681625843111144	9.628051719043726e-4
1	Deaths	6	China	2	Female	22	All ages	2	Percent	2015	0.0013100121813838356	0.0016635466838206183	9.564776789470529e-4
1	Deaths	6	China	2	Female	22	All ages	2	Percent	2016	0.0012942018087378781	0.0016508165581778657	9.375870592978906e-4
1	Deaths	6	China	2	Female	22	All ages	2	Percent	2017	0.0012783758040171306	0.0016369376322135439	9.198139758207173e-4
1	Deaths	6	China	2	Female	22	All ages	2	Percent	2018	0.0012671567814977866	0.0016282493204206555	9.060642425749177e-4
1	Deaths	6	China	2	Female	22	All ages	2	Percent	2019	0.0012562227985167798	0.0016150802079089466	8.97365389124613e-4
1	Deaths	6	China	2	Female	22	All ages	2	Percent	2020	0.001241721669991557	0.0015990204693581106	8.844228706250032e-4
1	Deaths	6	China	2	Female	22	All ages	2	Percent	2021	0.0012323442432102783	0.0015955252419393474	8.691632444812092e-4
1	Deaths	6	China	2	Female	22	All ages	3	Rate	1990	0.4584136002371744	0.7325805245231681	0.18424667595118072
1	Deaths	6	China	2	Female	22	All ages	3	Rate	1991	0.4483631585440788	0.6945221028677004	0.20220421422045723
1	Deaths	6	China	2	Female	22	All ages	3	Rate	1992	0.4446130386970743	0.7064844050989658	0.1827416722951828
1	Deaths	6	China	2	Female	22	All ages	3	Rate	1993	0.4420107415790831	0.686345329156509	0.19767615400165717
1	Deaths	6	China	2	Female	22	All ages	3	Rate	1994	0.4564287538447957	0.6945617927110033	0.21829571497858816
1	Deaths	6	China	2	Female	22	All ages	3	Rate	1995	0.46818922780296096	0.675014455366134	0.2613640002397879
1	Deaths	6	China	2	Female	22	All ages	3	Rate	1996	0.4805981245621443	0.6932441678207526	0.2679520813035359
1	Deaths	6	China	2	Female	22	All ages	3	Rate	1997	0.49984037134629844	0.7068010821846255	0.29287966050797143
1	Deaths	6	China	2	Female	22	All ages	3	Rate	1998	0.5307413139813866	0.7328310887727049	0.3286515391900683
1	Deaths	6	China	2	Female	22	All ages	3	Rate	1999	0.5609649427740113	0.764084852370397	0.3578450331776256
1	Deaths	6	China	2	Female	22	All ages	3	Rate	2000	0.5779193712276676	0.7738493565980035	0.38198938585733166
1	Deaths	6	China	2	Female	22	All ages	3	Rate	2001	0.6026980104915725	0.8065464763832603	0.39884954459988464
1	Deaths	6	China	2	Female	22	All ages	3	Rate	2002	0.6314984641270528	0.8285406552532761	0.43445627300082945
1	Deaths	6	China	2	Female	22	All ages	3	Rate	2003	0.6662334395671181	0.8689777415499769	0.4634891375842593
1	Deaths	6	China	2	Female	22	All ages	3	Rate	2004	0.7013361298220754	0.9199121094363965	0.48276015020775437
1	Deaths	6	China	2	Female	22	All ages	3	Rate	2005	0.7257038259532262	0.9235864486350015	0.527821203271451
1	Deaths	6	China	2	Female	22	All ages	3	Rate	2006	0.7360006295660485	0.935836394558208	0.536164864573889
1	Deaths	6	China	2	Female	22	All ages	3	Rate	2007	0.7403229238765292	0.9275259888883992	0.5531198588646592
1	Deaths	6	China	2	Female	22	All ages	3	Rate	2008	0.751802558438061	0.9568748110903321	0.5467303057857898
1	Deaths	6	China	2	Female	22	All ages	3	Rate	2009	0.7774401450119072	0.9782623014551968	0.5766179885686176
1	Deaths	6	China	2	Female	22	All ages	3	Rate	2010	0.7882478142793703	0.9990793654464046	0.577416263112336
1	Deaths	6	China	2	Female	22	All ages	3	Rate	2011	0.7926705290634432	1.0127288964294907	0.5726121616973956
1	Deaths	6	China	2	Female	22	All ages	3	Rate	2012	0.782081753771318	1.0075243132522307	0.5566391942904051
1	Deaths	6	China	2	Female	22	All ages	3	Rate	2013	0.7875408073585772	1.0193034520203812	0.5557781626967733
1	Deaths	6	China	2	Female	22	All ages	3	Rate	2014	0.7902893697949576	1.0237518807345745	0.5568268588553406
1	Deaths	6	China	2	Female	22	All ages	3	Rate	2015	0.7854446148751894	1.0274324229541985	0.5434568067961802
1	Deaths	6	China	2	Female	22	All ages	3	Rate	2016	0.7930407437772022	1.021907782105936	0.5641737054484686
1	Deaths	6	China	2	Female	22	All ages	3	Rate	2017	0.8038080760731294	1.0712158488636498	0.536400303282609
1	Deaths	6	China	2	Female	22	All ages	3	Rate	2018	0.8164991838937637	1.1090751778813928	0.5239231899061347
1	Deaths	6	China	2	Female	22	All ages	3	Rate	2019	0.82960902504281675	1.1176355348458658	0.5415825152397676
1	Deaths	6	China	2	Female	22	All ages	3	Rate	2020	0.8462796423926917	1.1412051988461085	0.5513540859392749
1	Deaths	6	China	2	Female	22	All ages	3	Rate	2021	0.8619494789626294	1.1903602246318874	0.5335387332933713
1	Deaths	6	China	2	Female	27	Age-standardized	3	Rate	1990	0.6463976617877893	1.0699785507052835	0.22281677287029533
1	Deaths	6	China	2	Female	27	Age-standardized	3	Rate	1991	0.631053692327899	1.007333971482572	0.254773413173226
1	Deaths	6	China	2	Female	27	Age-standardized	3	Rate	1992	0.6285206293380957	1.0177576824437604	0.23928357623243096
1	Deaths	6	China	2	Female	27	Age-standardized	3	Rate	1993	0.6278136802329312	0.9848545929239667	0.27077276754189555
1	Deaths	6	China	2	Female	27	Age-standardized	3	Rate	1994	0.649397096287723	0.9962470900636516	0.3025471025117944
1	Deaths	6	China	2	Female	27	Age-standardized	3	Rate	1995	0.6674057579958435	0.9691162322340909	0.3656952837575959
1	Deaths	6	China	2	Female	27	Age-standardized	3	Rate	1996	0.6854699105007056	0.9902716574842605	0.38066816351715066
1	Deaths	6	China	2	Female	27	Age-standardized	3	Rate	1997	0.7112018197416675	0.9995326604297653	0.42287097905356974
1	Deaths	6	China	2	Female	27	Age-standardized	3	Rate	1998	0.7516337635978028	1.0448806440706955	0.45838688312491
1	Deaths	6	China	2	Female	27	Age-standardized	3	Rate	1999	0.7839085265732773	1.0651140197387148	0.5027030334078397
1	Deaths	6	China	2	Female	27	Age-standardized	3	Rate	2000	0.7951379588456561	1.0684655559185707	0.5218103617727414
1	Deaths	6	China	2	Female	27	Age-standardized	3	Rate	2001	0.8159756775786228	1.094241814922718	0.5377095402345277
1	Deaths	6	China	2	Female	27	Age-standardized	3	Rate	2002	0.8364851602346046	1.101964217266321	0.5710061032028882
1	Deaths	6	China	2	Female	27	Age-standardized	3	Rate	2003	0.8601783872721888	1.1247398155130952	0.5956169590312823
1	Deaths	6	China	2	Female	27	Age-standardized	3	Rate	2004	0.8832122137629772	1.160123652244673	0.6063007752812815
1	Deaths	6	China	2	Female	27	Age-standardized	3	Rate	2005	0.888698322751899	1.1405707080633798	0.6368259374404182
1	Deaths	6	China	2	Female	27	Age-standardized	3	Rate	2006	0.8760537126551112	1.1226450087061886	0.6294624166040339
1	Deaths	6	China	2	Female	27	Age-standardized	3	Rate	2007	0.8596759348235308	1.0851029019064415	0.6342489677406199
1	Deaths	6	China	2	Female	27	Age-standardized	3	Rate	2008	0.852854923800839	1.0928051870920967	0.6129046605095814
1	Deaths	6	China	2	Female	27	Age-standardized	3	Rate	2009	0.8641218043046616	1.0976411514622635	0.6306024571470596
1	Deaths	6	China	2	Female	27	Age-standardized	3	Rate	2010	0.8538050878677953	1.0906445774967308	0.6169655982388599
1	Deaths	6	China	2	Female	27	Age-standardized	3	Rate	2011	0.8349098132602509	1.082733744555615	0.5870858819648868
1	Deaths	6	China	2	Female	27	Age-standardized	3	Rate	2012	0.7941967758082749	1.0314423506767225	0.5569512009398272
1	Deaths	6	China	2	Female	27	Age-standardized	3	Rate	2013	0.7748455752655592	1.017641409881769	0.5320497406493494
1	Deaths	6	China	2	Female	27	Age-standardized	3	Rate	2014	0.7501153914711646	0.9892063255966446	0.5110244573456846
1	Deaths	6	China	2	Female	27	Age-standardized	3	Rate	2015	0.7173270518125267	0.9472463115130074	0.4874077921120459
1	Deaths	6	China	2	Female	27	Age-standardized	3	Rate	2016	0.6971563354780981	0.9040503731040039	0.4902622978521923
1	Deaths	6	China	2	Female	27	Age-standardized	3	Rate	2017	0.6813305438787666	0.911858102056483	0.45080298570105015
1	Deaths	6	China	2	Female	27	Age-standardized	3	Rate	2018	0.6681057300419679	0.9102414788167903	0.4259699812671456
1	Deaths	6	China	2	Female	27	Age-standardized	3	Rate	2019	0.6546259925918672	0.8799644549846256	0.4292875301991087
1	Deaths	6	China	2	Female	27	Age-standardized	3	Rate	2020	0.6472918486820963	0.8738212508908578	0.4207624464733348
1	Deaths	6	China	2	Female	27	Age-standardized	3	Rate	2021	0.6342091366131988	0.8729209780619784	0.3954972951644191
1	Deaths	6	China	3	Both	22	All ages	1	Number	1990	6455.55417553979	9767.094173982758	3144.014177096821
1	Deaths	6	China	3	Both	22	All ages	1	Number	1991	6495.428291045393	9874.35261666174	3116.503965429047
1	Deaths	6	China	3	Both	22	All ages	1	Number	1992	6613.581913741598	9775.349106834727	3451.8147206484705
1	Deaths	6	China	3	Both	22	All ages	1	Number	1993	6787.643908715691	10081.509699677932	3493.778117753451
1	Deaths	6	China	3	Both	22	All ages	1	Number	1994	7217.3494598948	10236.173493164035	4198.525426625565
1	Deaths	6	China	3	Both	22	All ages	1	Number	1995	7578.088171264951	10456.583028844809	4699.593313685093
1	Deaths	6	China	3	Both	22	All ages	1	Number	1996	7908.90452105643	10756.819719024035	5060.989323088826
1	Deaths	6	China	3	Both	22	All ages	1	Number	1997	8308.362612143816	11028.063159969008	5588.662064318623
1	Deaths	6	China	3	Both	22	All ages	1	Number	1998	8746.336466674655	11389.25324257479	6103.419690774519
1	Deaths	6	China	3	Both	22	All ages	1	Number	1999	9176.10281853334	11818.69124903876	6533.514388027919
1	Deaths	6	China	3	Both	22	All ages	1	Number	2000	9501.717375604756	12124.380467328701	6879.05428388081
1	Deaths	6	China	3	Both	22	All ages	1	Number	2001	9812.233195733881	12373.220261033832	7251.24613043393
1	Deaths	6	China	3	Both	22	All ages	1	Number	2002	10167.802534160328	12833.322134018723	7502.282934301933
1	Deaths	6	China	3	Both	22	All ages	1	Number	2003	10677.324107945087	13496.181810646181	7858.466405243993
1	Deaths	6	China	3	Both	22	All ages	1	Number	2004	11156.221998212393	13955.099770239152	8357.344226185634
1	Deaths	6	China	3	Both	22	All ages	1	Number	2005	11528.069874804436	14282.710471042232	8773.42927856664
1	Deaths	6	China	3	Both	22	All ages	1	Number	2006	11990.61712272745	14680.46818828674	9300.766057168159
1	Deaths	6	China	3	Both	22	All ages	1	Number	2007	12375.010243281295	14997.951126136633	9752.069360425956
1	Deaths	6	China	3	Both	22	All ages	1	Number	2008	12791.34302755566	15701.351083576592	9881.334971534729
1	Deaths	6	China	3	Both	22	All ages	1	Number	2009	13403.767791326465	16303.704917491155	10503.830665161775
1	Deaths	6	China	3	Both	22	All ages	1	Number	2010	13783.319129454867	16641.902500585984	10924.73575832375
1	Deaths	6	China	3	Both	22	All ages	1	Number	2011	13880.1266535234	16936.30731680738	10823.945990239423
1	Deaths	6	China	3	Both	22	All ages	1	Number	2012	13963.214218546713	17101.501390109017	10824.927046984409
1	Deaths	6	China	3	Both	22	All ages	1	Number	2013	14206.824677076427	17556.22836173908	10857.420992413776
1	Deaths	6	China	3	Both	22	All ages	1	Number	2014	14419.966461044602	18022.03511418073	10817.897807908475
1	Deaths	6	China	3	Both	22	All ages	1	Number	2015	14556.761707845662	18077.122574683104	11036.400841008222
1	Deaths	6	China	3	Both	22	All ages	1	Number	2016	14864.854859088246	18492.480334957458	11237.229383219033
1	Deaths	6	China	3	Both	22	All ages	1	Number	2017	15118.830080870754	18935.64610329739	11302.01405844412
1	Deaths	6	China	3	Both	22	All ages	1	Number	2018	15405.181427884754	19350.110146936728	11460.25270883278
1	Deaths	6	China	3	Both	22	All ages	1	Number	2019	15791.07194285353	19834.131264599964	11748.012621107096
1	Deaths	6	China	3	Both	22	All ages	1	Number	2020	16197.410494390668	20511.613240743558	11883.207748037777
1	Deaths	6	China	3	Both	22	All ages	1	Number	2021	16572.723877545624	20997.643345243247	12147.804409848002
1	Deaths	6	China	3	Both	22	All ages	2	Percent	1990	7.62224858246979e-4	0.0011583080484236803	3.6614166807027754e-4
1	Deaths	6	China	3	Both	22	All ages	2	Percent	1991	7.601355572123135e-4	0.0011607404350138628	3.595306794107643e-4
1	Deaths	6	China	3	Both	22	All ages	2	Percent	1992	7.713853590881198e-4	0.0011579180804186053	3.848526377576343e-4
1	Deaths	6	China	3	Both	22	All ages	2	Percent	1993	7.903549636975376e-4	0.0011748603829729032	4.0584954442217196e-4
1	Deaths	6	China	3	Both	22	All ages	2	Percent	1994	8.399728670654186e-4	0.0011940138215620968	4.859319125687403e-4
1	Deaths	6	China	3	Both	22	All ages	2	Percent	1995	8.820295398379475e-4	0.0012197930216326538	5.44266058043241e-4
1	Deaths	6	China	3	Both	22	All ages	2	Percent	1996	9.233262726234601e-4	0.0012468719909871876	5.997805542597326e-4
1	Deaths	6	China	3	Both	22	All ages	2	Percent	1997	9.739625228695716e-4	0.0012830576511349632	6.6486739460418e-4
1	Deaths	6	China	3	Both	22	All ages	2	Percent	1998	0.001019524037911502	0.001317116333015082	7.21931742807922e-4
1	Deaths	6	China	3	Both	22	All ages	2	Percent	1999	0.0010578620864137211	0.0013492135846767958	7.665105881506464e-4
1	Deaths	6	China	3	Both	22	All ages	2	Percent	2000	0.0010680739848635823	0.0013574553209435164	7.786926487836482e-4
1	Deaths	6	China	3	Both	22	All ages	2	Percent	2001	0.0010843745753881323	0.0013702565608643914	7.984925899118731e-4
1	Deaths	6	China	3	Both	22	All ages	2	Percent	2002	0.001111329849643958	0.0014024699100284076	8.201897892595083e-4
1	Deaths	6	China	3	Both	22	All ages	2	Percent	2003	0.001139334978309663	0.0014315214756490304	8.471484809702955e-4
1	Deaths	6	China	3	Both	22	All ages	2	Percent	2004	0.001163776005650459	0.0014525824924446974	8.749695188562209e-4
1	Deaths	6	China	3	Both	22	All ages	2	Percent	2005	0.00120802853977586	0.0014999701450902	9.160869344615199e-4
1	Deaths	6	China	3	Both	22	All ages	2	Percent	2006	0.00130830852718411	0.0015935202227878782	0.0010230968315803417
1	Deaths	6	China	3	Both	22	All ages	2	Percent	2007	0.00135756479661979	0.0016460248714576184	0.0010691047217819616
1	Deaths	6	China	3	Both	22	All ages	2	Percent	2008	0.0013605213525142098	0.0016511753505150093	0.0010698673545134103
1	Deaths	6	China	3	Both	22	All ages	2	Percent	2009	0.0014053443613778701	0.0016948670570028248	0.0011158216657529154
1	Deaths	6	China	3	Both	22	All ages	2	Percent	2010	0.00141674125550418	0.0017176753716113718	0.0011158071393969884
1	Deaths	6	China	3	Both	22	All ages	2	Percent	2011	0.00141561612978138	0.0017155659780617731	0.001115666281500987
1	Deaths	6	China	3	Both	22	All ages	2	Percent	2012	0.00142336296664752	0.0017313955026067834	0.0011153304306882564
1	Deaths	6	China	3	Both	22	All ages	2	Percent	2013	0.0014320039999046199	0.001743931641202917	0.0011200763586063228
1	Deaths	6	China	3	Both	22	All ages	2	Percent	2014	0.00143986152467473	0.0017593081902229917	0.0011204148591264684
1	Deaths	6	China	3	Both	22	All ages	2	Percent	2015	0.00143605536170811	0.001753029634428202	0.001119081088988018
1	Deaths	6	China	3	Both	22	All ages	2	Percent	2016	0.00143034255976821	0.0017452541832189816	0.0011154309363174382
1	Deaths	6	China	3	Both	22	All ages	2	Percent	2017	0.00142688626847887	0.0017303133299234373	0.0011234592070343027
1	Deaths	6	China	3	Both	22	All ages	2	Percent	2018	0.00142524549539504	0.0017318845624257283	0.0011186064283643517
1	Deaths	6	China	3	Both	22	All ages	2	Percent	2019	0.00142480028719094	0.0017245655287837628	0.0011250350455981172
1	Deaths	6	China	3	Both	22	All ages	2	Percent	2020	0.00141709620393401	0.0017135550845180354	0.0011206373233499844
1	Deaths	6	China	3	Both	22	All ages	2	Percent	2021	0.00141639366780946	0.0017128464242947513	0.0011199409113241687
1	Deaths	6	China	3	Both	22	All ages	3	Rate	1990	0.5487282028717032	0.8302122308376574	0.267244174905749
1	Deaths	6	China	3	Both	22	All ages	3	Rate	1991	0.5445483199781711	0.8278225680188069	0.26127407193753527
1	Deaths	6	China	3	Both	22	All ages	3	Rate	1992	0.5482809314276249	0.810398598403895	0.2861632644513547
1	Deaths	6	China	3	Both	22	All ages	3	Rate	1993	0.5576229320082694	0.8282227343402149	0.2870231296763239
1	Deaths	6	China	3	Both	22	All ages	3	Rate	1994	0.5885428837884648	0.8347146137376611	0.34237115383926847
1	Deaths	6	China	3	Both	22	All ages	3	Rate	1995	0.614233660543978	0.8475469175647344	0.38092040352322154
1	Deaths	6	China	3	Both	22	All ages	3	Rate	1996	0.6378910629870319	0.8675890759156063	0.4081930500584575
1	Deaths	6	China	3	Both	22	All ages	3	Rate	1997	0.6673431026958159	0.8857944975995893	0.4488917077920425
1	Deaths	6	China	3	Both	22	All ages	3	Rate	1998	0.6999270874450455	0.9114269592329348	0.4884272156571562
1	Deaths	6	China	3	Both	22	All ages	3	Rate	1999	0.7316563648058368	0.9423630976070927	0.520949632004581
1	Deaths	6	China	3	Both	22	All ages	3	Rate	2000	0.7546520821077444	0.9629510752895576	0.5463530889259312
1	Deaths	6	China	3	Both	22	All ages	3	Rate	2001	0.7757613642037968	0.9782346218052512	0.5732881066023424
1	Deaths	6	China	3	Both	22	All ages	3	Rate	2002	0.7998002029900476	1.0094701990268802	0.590130206953215
1	Deaths	6	China	3	Both	22	All ages	3	Rate	2003	0.8353950325942746	1.0559427745771495	0.6148472906113996
1	Deaths	6	China	3	Both	22	All ages	3	Rate	2004	0.8680361834139093	1.0858094743596638	0.6502628924681548
1	Deaths	6	China	3	Both	22	All ages	3	Rate	2005	0.89167594769146	1.1047425573559313	0.6786093380269888
1	Deaths	6	China	3	Both	22	All ages	3	Rate	2006	0.921414538237297	1.1281151485671554	0.7147139279074386
1	Deaths	6	China	3	Both	22	All ages	3	Rate	2007	0.9442675817726435	1.144409480316211	0.744125683229076
1	Deaths	6	China	3	Both	22	All ages	3	Rate	2008	0.969097457022269	1.1895654251573633	0.7486294888871747
1	Deaths	6	China	3	Both	22	All ages	3	Rate	2009	1.008588641207652	1.2267991989553564	0.7903780834599474
1	Deaths	6	China	3	Both	22	All ages	3	Rate	2010	1.030961937922497	1.24477768319654	0.817146192648454
1	Deaths	6	China	3	Both	22	All ages	3	Rate	2011	1.032852881216955	1.260270474902321	0.8054352875315891
1	Deaths	6	China	3	Both	22	All ages	3	Rate	2012	1.033400565039399	1.265661395933242	0.801139734145556
1	Deaths	6	China	3	Both	22	All ages	3	Rate	2013	1.045116880883476	1.2915138352558733	0.7987199265110789
1	Deaths	6	China	3	Both	22	All ages	3	Rate	2014	1.054152760437336	1.3174772712291019	0.7908282496455701
1	Deaths	6	China	3	Both	22	All ages	3	Rate	2015	1.0568589258608374	1.3124463208487689	0.8012715308729059
1	Deaths	6	China	3	Both	22	All ages	3	Rate	2016	1.0710790126519687	1.3324655885585324	0.809692436745405
1	Deaths	6	China	3	Both	22	All ages	3	Rate	2017	1.0813351064884154	1.354322972479412	0.8083472404974188
1	Deaths	6	China	3	Both	22	All ages	3	Rate	2018	1.094762309784955	1.3751069001179848	0.8144177194519254
1	Deaths	6	China	3	Both	22	All ages	3	Rate	2019	1.1164741234178561	1.4023300253166566	0.8306182215190556
1	Deaths	6	China	3	Both	22	All ages	3	Rate	2020	1.1410767284843233	1.4450040974629181	0.8371493595057283
1	Deaths	6	China	3	Both	22	All ages	3	Rate	2021	1.1648406972669516	1.475853317533111	0.8538280770007922
1	Deaths	6	China	3	Both	27	Age-standardized	3	Rate	1990	0.8010850450098032	1.257765049504119	0.34440504051548715
1	Deaths	6	China	3	Both	27	Age-standardized	3	Rate	1991	0.789872785973552	1.236555879157301	0.34318969278980305
1	Deaths	6	China	3	Both	27	Age-standardized	3	Rate	1992	0.7950623701975404	1.2109294162661142	0.3791953241289668
1	Deaths	6	China	3	Both	27	Age-standardized	3	Rate	1993	0.8091925947353048	1.232725473023497	0.3856597164471124
1	Deaths	6	China	3	Both	27	Age-standardized	3	Rate	1994	0.8533994798612237	1.2322242645014942	0.47457469522095314
1	Deaths	6	China	3	Both	27	Age-standardized	3	Rate	1995	0.8896917342947359	1.2436398386860037	0.5357436299034682
1	Deaths	6	China	3	Both	27	Age-standardized	3	Rate	1996	0.9217892686293343	1.2726228608764303	0.5709556763822383
1	Deaths	6	China	3	Both	27	Age-standardized	3	Rate	1997	0.9601603950322495	1.2729042802397452	0.6474165098247537
1	Deaths	6	China	3	Both	27	Age-standardized	3	Rate	1998	1.0028264452571674	1.3091212030385766	0.6965316874757581
1	Deaths	6	China	3	Both	27	Age-standardized	3	Rate	1999	1.037812356218737	1.3363297804546241	0.7392949319828496
1	Deaths	6	China	3	Both	27	Age-standardized	3	Rate	2000	1.0569196544124002	1.347629038357493	0.7662102704673075
1	Deaths	6	China	3	Both	27	Age-standardized	3	Rate	2001	1.0733386186021332	1.364004166792473	0.7826730704117935
1	Deaths	6	China	3	Both	27	Age-standardized	3	Rate	2002	1.0872453961351076	1.3711842192890424	0.8033065729811728
1	Deaths	6	China	3	Both	27	Age-standardized	3	Rate	2003	1.120689711836365	1.4239012070680488	0.8174782166046811
1	Deaths	6	China	3	Both	27	Age-standardized	3	Rate	2004	1.142486793983259	1.4442387454360586	0.8407348425304594
1	Deaths	6	China	3	Both	27	Age-standardized	3	Rate	2005	1.1384360977986425	1.428780600555609	0.8480915950416761
1	Deaths	6	China	3	Both	27	Age-standardized	3	Rate	2006	1.1382207449154091	1.4092205714330353	0.867220918397783
1	Deaths	6	China	3	Both	27	Age-standardized	3	Rate	2007	1.1373971640121152	1.3941671634717094	0.880627164552521
1	Deaths	6	China	3	Both	27	Age-standardized	3	Rate	2008	1.1418470687781643	1.4084362257450977	0.875257911811231
1	Deaths	6	China	3	Both	27	Age-standardized	3	Rate	2009	1.1665896835362015	1.425613530855927	0.907565836216476
1	Deaths	6	China	3	Both	27	Age-standardized	3	Rate	2010	1.1658676177187035	1.4219069947465885	0.9098282406908185
1	Deaths	6	China	3	Both	27	Age-standardized	3	Rate	2011	1.1390222860978296	1.4020591196128431	0.8759854525828161
1	Deaths	6	China	3	Both	27	Age-standardized	3	Rate	2012	1.101827545195697	1.3612428515028403	0.8424122388885535
1	Deaths	6	China	3	Both	27	Age-standardized	3	Rate	2013	1.0842504185616888	1.3541656040651868	0.8143352330581907
1	Deaths	6	China	3	Both	27	Age-standardized	3	Rate	2014	1.0593805133303558	1.3319494750407408	0.7868115516199707
1	Deaths	6	China	3	Both	27	Age-standardized	3	Rate	2015	1.0275145745273768	1.2878169979171887	0.767212151137565
1	Deaths	6	China	3	Both	27	Age-standardized	3	Rate	2016	1.010238595982238	1.2701487426859597	0.7503284492785163
1	Deaths	6	China	3	Both	27	Age-standardized	3	Rate	2017	0.9909369259536104	1.251862898212117	0.7300109536951038
1	Deaths	6	China	3	Both	27	Age-standardized	3	Rate	2018	0.9765087911930665	1.2294889232876791	0.723528659098454
1	Deaths	6	China	3	Both	27	Age-standardized	3	Rate	2019	0.9683088360229828	1.217484896086724	0.7191327759592416
1	Deaths	6	China	3	Both	27	Age-standardized	3	Rate	2020	0.9675539586771684	1.2216447447720675	0.7134631725822694
1	Deaths	6	China	3	Both	27	Age-standardized	3	Rate	2021	0.9584530032747056	1.2110646823946258	0.7058413241547854
1	Deaths	7	Democratic People's Republic of Korea	1	Male	22	All ages	1	Number	1990	121.34536234232236	172.0780701188462	70.61265456579851
1	Deaths	7	Democratic People's Republic of Korea	1	Male	22	All ages	1	Number	1991	123.68617284181593	174.9447451800371	72.42760050359475
1	Deaths	7	Democratic People's Republic of Korea	1	Male	22	All ages	1	Number	1992	126.12794264561899	177.50144679241498	74.75443849882299
1	Deaths	7	Democratic People's Republic of Korea	1	Male	22	All ages	1	Number	1993	128.58022138371683	180.7786436139304	76.38179915350327
1	Deaths	7	Democratic People's Republic of Korea	1	Male	22	All ages	1	Number	1994	131.0653724952963	184.16389163570682	77.96685335488576
1	Deaths	7	Democratic People's Republic of Korea	1	Male	22	All ages	1	Number	1995	132.03498629153705	186.80289725106914	77.26707533200496
1	Deaths	7	Democratic People's Republic of Korea	1	Male	22	All ages	1	Number	1996	132.15476739569468	185.13520436782426	79.1743304235651
1	Deaths	7	Democratic People's Republic of Korea	1	Male	22	All ages	1	Number	1997	133.14182947760764	186.8890992130352	79.39455974218009
1	Deaths	7	Democratic People's Republic of Korea	1	Male	22	All ages	1	Number	1998	134.68717868270002	190.47642298460124	78.89793438079882
1	Deaths	7	Democratic People's Republic of Korea	1	Male	22	All ages	1	Number	1999	136.97280547774824	193.9027157911036	80.04289516439289
1	Deaths	7	Democratic People's Republic of Korea	1	Male	22	All ages	1	Number	2000	139.6459200420237	197.50384365768628	81.78799642636115
1	Deaths	7	Democratic People's Republic of Korea	1	Male	22	All ages	1	Number	2001	142.5314386794156	201.19858020283434	83.86429715599687
1	Deaths	7	Democratic People's Republic of Korea	1	Male	22	All ages	1	Number	2002	144.55157178384303	202.95449465361102	86.14864891407504
1	Deaths	7	Democratic People's Republic of Korea	1	Male	22	All ages	1	Number	2003	147.6740310857073	207.78716315835078	87.56089901306382
1	Deaths	7	Democratic People's Republic of Korea	1	Male	22	All ages	1	Number	2004	151.63011167290648	213.46782160788695	89.79240173792601
1	Deaths	7	Democratic People's Republic of Korea	1	Male	22	All ages	1	Number	2005	156.04136495850096	219.6091495154578	92.47358040154413
1	Deaths	7	Democratic People's Republic of Korea	1	Male	22	All ages	1	Number	2006	160.85671225131347	226.70057485187857	95.01284965074835
1	Deaths	7	Democratic People's Republic of Korea	1	Male	22	All ages	1	Number	2007	165.77441261166402	233.45855201759971	98.09027320572832
1	Deaths	7	Democratic People's Republic of Korea	1	Male	22	All ages	1	Number	2008	170.94306990496892	239.68418313867244	102.20195667126542
1	Deaths	7	Democratic People's Republic of Korea	1	Male	22	All ages	1	Number	2009	175.93612005735682	246.70611165753087	105.16612845718277
1	Deaths	7	Democratic People's Republic of Korea	1	Male	22	All ages	1	Number	2010	179.79651308753333	253.08637944437692	106.50664673068972
1	Deaths	7	Democratic People's Republic of Korea	1	Male	22	All ages	1	Number	2011	181.10056154181757	256.21950390763595	105.9816191759992
1	Deaths	7	Democratic People's Republic of Korea	1	Male	22	All ages	1	Number	2012	183.80253080661112	261.0641151720649	106.54094644115735
1	Deaths	7	Democratic People's Republic of Korea	1	Male	22	All ages	1	Number	2013	185.18413221783985	263.35687318203566	107.01139125364402
1	Deaths	7	Democratic People's Republic of Korea	1	Male	22	All ages	1	Number	2014	188.4203876671306	267.3340600426899	109.5067152915713
1	Deaths	7	Democratic People's Republic of Korea	1	Male	22	All ages	1	Number	2015	192.2636654457202	271.6581502795071	112.86918061193332
1	Deaths	7	Democratic People's Republic of Korea	1	Male	22	All ages	1	Number	2016	197.605008019848	278.7023468589833	116.5076691807127
1	Deaths	7	Democratic People's Republic of Korea	1	Male	22	All ages	1	Number	2017	201.91003406885284	285.53958321063783	118.28048492706786
1	Deaths	7	Democratic People's Republic of Korea	1	Male	22	All ages	1	Number	2018	206.50023008964985	292.24227105404975	120.75818912524993
1	Deaths	7	Democratic People's Republic of Korea	1	Male	22	All ages	1	Number	2019	212.24430486303186	302.9963706464125	121.4922390796512
1	Deaths	7	Democratic People's Republic of Korea	1	Male	22	All ages	1	Number	2020	216.4512979891296	310.60524988587423	122.29734609238501
1	Deaths	7	Democratic People's Republic of Korea	1	Male	22	All ages	1	Number	2021	220.69363314275313	318.661867202768	122.72539908273828
1	Deaths	7	Democratic People's Republic of Korea	1	Male	22	All ages	2	Percent	1990	0.00172827185745494	0.0024159874433013926	0.001040556271608487
1	Deaths	7	Democratic People's Republic of Korea	1	Male	22	All ages	2	Percent	1991	0.00172278287340802	0.002380080780118122	0.0010654849666979177
1	Deaths	7	Democratic People's Republic of Korea	1	Male	22	All ages	2	Percent	1992	0.0017194531562373199	0.00237897708455222	0.00105992922792242
1	Deaths	7	Democratic People's Republic of Korea	1	Male	22	All ages	2	Percent	1993	0.0017073050027425702	0.00236881867321326	0.0010457913322718805
1	Deaths	7	Democratic People's Republic of Korea	1	Male	22	All ages	2	Percent	1994	0.00170346082772735	0.002350155704778671	0.0010567659506760289
1	Deaths	7	Democratic People's Republic of Korea	1	Male	22	All ages	2	Percent	1995	0.0011011665160966296	0.0016841272611506672	5.182057710425921e-4
1	Deaths	7	Democratic People's Republic of Korea	1	Male	22	All ages	2	Percent	1996	0.0011865178855034002	0.001770395511453706	6.026402595530946e-4
1	Deaths	7	Democratic People's Republic of Korea	1	Male	22	All ages	2	Percent	1997	0.0011794661382584298	0.0017686671867446547	5.902650897722048e-4
1	Deaths	7	Democratic People's Republic of Korea	1	Male	22	All ages	2	Percent	1998	0.001175255860835381	0.0017602512950603154	5.902604266104464e-4
1	Deaths	7	Democratic People's Republic of Korea	1	Male	22	All ages	2	Percent	1999	0.001179661722196663	0.0017697310157259425	5.895924286673834e-4
1	Deaths	7	Democratic People's Republic of Korea	1	Male	22	All ages	2	Percent	2000	0.00118758884760412	0.0017876030481140033	5.875746470942367e-4
1	Deaths	7	Democratic People's Republic of Korea	1	Male	22	All ages	2	Percent	2001	0.00119841693641602	0.001797539826198965	5.992940466330747e-4
1	Deaths	7	Democratic People's Republic of Korea	1	Male	22	All ages	2	Percent	2002	0.0012038708852025299	0.0017934103613048715	6.143314091001882e-4
1	Deaths	7	Democratic People's Republic of Korea	1	Male	22	All ages	2	Percent	2003	0.00164737405102431	0.0022688038314537923	0.0010259442705948278
1	Deaths	7	Democratic People's Republic of Korea	1	Male	22	All ages	2	Percent	2004	0.00165668476824707	0.002298606373505448	0.0010147631629886923
1	Deaths	7	Democratic People's Republic of Korea	1	Male	22	All ages	2	Percent	2005	0.00167701462041006	0.0023206729665258305	0.0010333562742942896
1	Deaths	7	Democratic People's Republic of Korea	1	Male	22	All ages	2	Percent	2006	0.0016895695895562	0.0023253278792545466	0.0010538112998578534
1	Deaths	7	Democratic People's Republic of Korea	1	Male	22	All ages	2	Percent	2007	0.0016938266327902701	0.002340333589660137	0.001047319675920403
1	Deaths	7	Democratic People's Republic of Korea	1	Male	22	All ages	2	Percent	2008	0.00170311592090703	0.002361411798145345	0.001044820043668715
1	Deaths	7	Democratic People's Republic of Korea	1	Male	22	All ages	2	Percent	2009	0.0017104990627989799	0.0023617031449426774	0.0010592949806552826
1	Deaths	7	Democratic People's Republic of Korea	1	Male	22	All ages	2	Percent	2010	0.00171589724683075	0.0023591647916307874	0.0010726297020307123
1	Deaths	7	Democratic People's Republic of Korea	1	Male	22	All ages	2	Percent	2011	0.00170563685758154	0.0023567514526568307	0.0010545222625062494
1	Deaths	7	Democratic People's Republic of Korea	1	Male	22	All ages	2	Percent	2012	0.00171019725170965	0.0023838225037195186	0.0010365719996997813
1	Deaths	7	Democratic People's Republic of Korea	1	Male	22	All ages	2	Percent	2013	0.00170803292385834	0.002384794489312174	0.0010312713584045062
1	Deaths	7	Democratic People's Republic of Korea	1	Male	22	All ages	2	Percent	2014	0.00172925293499019	0.0024209222522331188	0.0010375836177472612
1	Deaths	7	Democratic People's Republic of Korea	1	Male	22	All ages	2	Percent	2015	0.00175387644675838	0.002461983833548591	0.001045769059968169
1	Deaths	7	Democratic People's Republic of Korea	1	Male	22	All ages	2	Percent	2016	0.0017876425019446199	0.0025018143761610804	0.0010734706277281594
1	Deaths	7	Democratic People's Republic of Korea	1	Male	22	All ages	2	Percent	2017	0.00181199804834058	0.0025363910364803	0.00108760506020086
1	Deaths	7	Democratic People's Republic of Korea	1	Male	22	All ages	2	Percent	2018	0.00183225339281865	0.0025691221300660266	0.0010953846555712737
1	Deaths	7	Democratic People's Republic of Korea	1	Male	22	All ages	2	Percent	2019	0.0018592842502784001	0.0026065606097983446	0.0011120078907584556
1	Deaths	7	Democratic People's Republic of Korea	1	Male	22	All ages	2	Percent	2020	0.00185979988757324	0.0026038937889714146	0.0011157059861750655
1	Deaths	7	Democratic People's Republic of Korea	1	Male	22	All ages	2	Percent	2021	0.0018778346717103702	0.0026317441993365088	0.0011239251440842315
1	Deaths	7	Democratic People's Republic of Korea	1	Male	22	All ages	3	Rate	1990	1.2534448453642786	1.77749166368819	0.7293980270403673
1	Deaths	7	Democratic People's Republic of Korea	1	Male	22	All ages	3	Rate	1991	1.2566130288040738	1.777384173695772	0.7358418839123754
1	Deaths	7	Democratic People's Republic of Korea	1	Male	22	All ages	3	Rate	1992	1.259952386271796	1.7731469075109638	0.7467578650326284
1	Deaths	7	Democratic People's Republic of Korea	1	Male	22	All ages	3	Rate	1993	1.26263007926741	1.7752073426202526	0.7500528159145676
1	Deaths	7	Democratic People's Republic of Korea	1	Male	22	All ages	3	Rate	1994	1.2649565488956513	1.7774284416965813	0.7524846560947214
1	Deaths	7	Democratic People's Republic of Korea	1	Male	22	All ages	3	Rate	1995	1.2548956452144762	1.7754244451255663	0.7343668453033861
1	Deaths	7	Democratic People's Republic of Korea	1	Male	22	All ages	3	Rate	1996	1.2387885917215788	1.7354151016755166	0.7421620817676411
1	Deaths	7	Democratic People's Republic of Korea	1	Male	22	All ages	3	Rate	1997	1.2306145317507224	1.7273943299392922	0.7338347335621528
1	Deaths	7	Democratic People's Republic of Korea	1	Male	22	All ages	3	Rate	1998	1.2281318648774449	1.7368406322205523	0.7194230975343374
1	Deaths	7	Democratic People's Republic of Korea	1	Male	22	All ages	3	Rate	1999	1.2329912631819406	1.74545855028516	0.7205239760787212
1	Deaths	7	Democratic People's Republic of Korea	1	Male	22	All ages	3	Rate	2000	1.241917576657186	1.7564673197900815	0.7273678335242904
1	Deaths	7	Democratic People's Republic of Korea	1	Male	22	All ages	3	Rate	2001	1.253317430512682	1.7691934488207322	0.7374414122046318
1	Deaths	7	Democratic People's Republic of Korea	1	Male	22	All ages	3	Rate	2002	1.2577695843448455	1.7659440657145646	0.7495951029751265
1	Deaths	7	Democratic People's Republic of Korea	1	Male	22	All ages	3	Rate	2003	1.270582144560714	1.7877934084747604	0.7533708806466676
1	Deaths	7	Democratic People's Republic of Korea	1	Male	22	All ages	3	Rate	2004	1.2891957349322165	1.8149548406046092	0.7634366292598237
1	Deaths	7	Democratic People's Republic of Korea	1	Male	22	All ages	3	Rate	2005	1.3120455320587523	1.8465437257461104	0.7775473383713942
1	Deaths	7	Democratic People's Republic of Korea	1	Male	22	All ages	3	Rate	2006	1.3386448115116258	1.886595492627273	0.7906941303959786
1	Deaths	7	Democratic People's Republic of Korea	1	Male	22	All ages	3	Rate	2007	1.3665220444319985	1.9244601912151642	0.8085838976488329
1	Deaths	7	Democratic People's Republic of Korea	1	Male	22	All ages	3	Rate	2008	1.3969707680322438	1.958732796775866	0.8352087392886216
1	Deaths	7	Democratic People's Republic of Korea	1	Male	22	All ages	3	Rate	2009	1.4265534928025856	2.0003820998556736	0.8527248857494976
1	Deaths	7	Democratic People's Republic of Korea	1	Male	22	All ages	3	Rate	2010	1.4475032247803046	2.0375442443389007	0.8574622052217087
1	Deaths	7	Democratic People's Republic of Korea	1	Male	22	All ages	3	Rate	2011	1.448445801451453	2.0492485585103766	0.8476430443925292
1	Deaths	7	Democratic People's Republic of Korea	1	Male	22	All ages	3	Rate	2012	1.4610441386038957	2.075195556873357	0.8468927203344343
1	Deaths	7	Democratic People's Republic of Korea	1	Male	22	All ages	3	Rate	2013	1.4634736648056479	2.081257415155254	0.8456899144560417
1	Deaths	7	Democratic People's Republic of Korea	1	Male	22	All ages	3	Rate	2014	1.4807564671004618	2.1009225338383724	0.8605904003625513
1	Deaths	7	Democratic People's Republic of Korea	1	Male	22	All ages	3	Rate	2015	1.5028832216885681	2.123492627395505	0.882273815981631
1	Deaths	7	Democratic People's Republic of Korea	1	Male	22	All ages	3	Rate	2016	1.5367796393956792	2.1674758974815953	0.9060833813097628
1	Deaths	7	Democratic People's Republic of Korea	1	Male	22	All ages	3	Rate	2017	1.5627609186761797	2.210044208226432	0.9154776291259276
1	Deaths	7	Democratic People's Republic of Korea	1	Male	22	All ages	3	Rate	2018	1.591245209961339	2.2519544591359177	0.9305359607867604
1	Deaths	7	Democratic People's Republic of Korea	1	Male	22	All ages	3	Rate	2019	1.6290040471586307	2.325538555090594	0.9324695392266678
1	Deaths	7	Democratic People's Republic of Korea	1	Male	22	All ages	3	Rate	2020	1.6555417394244696	2.3756843245923003	0.9353991542566387
1	Deaths	7	Democratic People's Republic of Korea	1	Male	22	All ages	3	Rate	2021	1.6830448380079572	2.43016621289968	0.9359234631162343
1	Deaths	7	Democratic People's Republic of Korea	1	Male	27	Age-standardized	3	Rate	1990	2.4640464361941503	4.077703653847918	0.8503892185403832
1	Deaths	7	Democratic People's Republic of Korea	1	Male	27	Age-standardized	3	Rate	1991	2.4455914109432166	4.009611008339637	0.8815718135467965
1	Deaths	7	Democratic People's Republic of Korea	1	Male	27	Age-standardized	3	Rate	1992	2.42830692543435	3.9348723711208176	0.9217414797478827
1	Deaths	7	Democratic People's Republic of Korea	1	Male	27	Age-standardized	3	Rate	1993	2.4112470547578146	3.877998223917263	0.9444958855983665
1	Deaths	7	Democratic People's Republic of Korea	1	Male	27	Age-standardized	3	Rate	1994	2.3949094384834524	3.8363225851751306	0.9534962917917742
1	Deaths	7	Democratic People's Republic of Korea	1	Male	27	Age-standardized	3	Rate	1995	2.376661712922156	3.7714934874263824	0.9818299384179296
1	Deaths	7	Democratic People's Republic of Korea	1	Male	27	Age-standardized	3	Rate	1996	2.3416315930863285	3.7190612749114287	0.9642019112612286
1	Deaths	7	Democratic People's Republic of Korea	1	Male	27	Age-standardized	3	Rate	1997	2.301780928276679	3.682711240443857	0.9208506161095011
1	Deaths	7	Democratic People's Republic of Korea	1	Male	27	Age-standardized	3	Rate	1998	2.278138895127455	3.5970917776104456	0.9591860126444645
1	Deaths	7	Democratic People's Republic of Korea	1	Male	27	Age-standardized	3	Rate	1999	2.2747369393096526	3.596237946144779	0.9532359324745263
1	Deaths	7	Democratic People's Republic of Korea	1	Male	27	Age-standardized	3	Rate	2000	2.281138560007355	3.623532399743943	0.9387447202707675
1	Deaths	7	Democratic People's Republic of Korea	1	Male	27	Age-standardized	3	Rate	2001	2.2889478252704216	3.6242605065389526	0.9536351440018909
1	Deaths	7	Democratic People's Republic of Korea	1	Male	27	Age-standardized	3	Rate	2002	2.2818113041266646	3.6622355981725727	0.9013870100807566
1	Deaths	7	Democratic People's Republic of Korea	1	Male	27	Age-standardized	3	Rate	2003	2.2895794075114835	3.6687326978147454	0.9104261172082215
1	Deaths	7	Democratic People's Republic of Korea	1	Male	27	Age-standardized	3	Rate	2004	2.30599026627275	3.7131517520954307	0.8988287804500694
1	Deaths	7	Democratic People's Republic of Korea	1	Male	27	Age-standardized	3	Rate	2005	2.33072169419993	3.7527719847028034	0.9086714036970567
1	Deaths	7	Democratic People's Republic of Korea	1	Male	27	Age-standardized	3	Rate	2006	2.356183240614707	3.799328516894925	0.9130379643344888
1	Deaths	7	Democratic People's Republic of Korea	1	Male	27	Age-standardized	3	Rate	2007	2.379438181122473	3.812802035040365	0.9460743272045808
1	Deaths	7	Democratic People's Republic of Korea	1	Male	27	Age-standardized	3	Rate	2008	2.3986269312538075	3.7925059481344925	1.0047479143731226
1	Deaths	7	Democratic People's Republic of Korea	1	Male	27	Age-standardized	3	Rate	2009	2.4104182568904036	3.802508891786517	1.0183276219942898
1	Deaths	7	Democratic People's Republic of Korea	1	Male	27	Age-standardized	3	Rate	2010	2.4132177106267108	3.8022377628118003	1.0241976584416213
1	Deaths	7	Democratic People's Republic of Korea	1	Male	27	Age-standardized	3	Rate	2011	2.3841683974651295	3.77565275316232	0.9926840417679388
1	Deaths	7	Democratic People's Republic of Korea	1	Male	27	Age-standardized	3	Rate	2012	2.370472928410068	3.792004050117264	0.9489418067028716
1	Deaths	7	Democratic People's Republic of Korea	1	Male	27	Age-standardized	3	Rate	2013	2.3324259887519863	3.7448345844218385	0.920017393082134
1	Deaths	7	Democratic People's Republic of Korea	1	Male	27	Age-standardized	3	Rate	2014	2.3044259326073475	3.664464573703865	0.94438729151083
1	Deaths	7	Democratic People's Republic of Korea	1	Male	27	Age-standardized	3	Rate	2015	2.2790500200732606	3.5926596810919404	0.9654403590545806
1	Deaths	7	Democratic People's Republic of Korea	1	Male	27	Age-standardized	3	Rate	2016	2.2687924686919247	3.5782828135269966	0.9593021238568531
1	Deaths	7	Democratic People's Republic of Korea	1	Male	27	Age-standardized	3	Rate	2017	2.247692007442284	3.552528560775682	0.9428554541088858
1	Deaths	7	Democratic People's Republic of Korea	1	Male	27	Age-standardized	3	Rate	2018	2.2299980554652468	3.5765781294894263	0.8834179814410672
1	Deaths	7	Democratic People's Republic of Korea	1	Male	27	Age-standardized	3	Rate	2019	2.2234401857486907	3.566099757980757	0.8807806135166243
1	Deaths	7	Democratic People's Republic of Korea	1	Male	27	Age-standardized	3	Rate	2020	2.2086208823889897	3.5415703069337363	0.875671457844243
1	Deaths	7	Democratic People's Republic of Korea	1	Male	27	Age-standardized	3	Rate	2021	2.1928323328946537	3.514930335811542	0.8707343299777659
1	Deaths	7	Democratic People's Republic of Korea	2	Female	22	All ages	1	Number	1990	114.50331387883175	172.45173779243993	56.55488996522358
1	Deaths	7	Democratic People's Republic of Korea	2	Female	22	All ages	1	Number	1991	116.48653885511465	174.30055079566816	58.67252691456114
1	Deaths	7	Democratic People's Republic of Korea	2	Female	22	All ages	1	Number	1992	118.77139202027415	175.81171787762543	61.731066162922865
1	Deaths	7	Democratic People's Republic of Korea	2	Female	22	All ages	1	Number	1993	121.1016814490241	177.92262582663824	64.28073707140996
1	Deaths	7	Democratic People's Republic of Korea	2	Female	22	All ages	1	Number	1994	123.71437128183426	182.5444150662945	64.88432749737403
1	Deaths	7	Democratic People's Republic of Korea	2	Female	22	All ages	1	Number	1995	124.97010730783748	185.91337565120125	64.02683896447371
1	Deaths	7	Democratic People's Republic of Korea	2	Female	22	All ages	1	Number	1996	125.52046551048804	187.0268743112697	64.01405670970637
1	Deaths	7	Democratic People's Republic of Korea	2	Female	22	All ages	1	Number	1997	127.0854841607074	190.1208034824939	64.05016483892089
1	Deaths	7	Democratic People's Republic of Korea	2	Female	22	All ages	1	Number	1998	129.08686446058783	194.5488047705941	63.62492415058156
1	Deaths	7	Democratic People's Republic of Korea	2	Female	22	All ages	1	Number	1999	131.39285165557106	198.0493179050891	64.73638540605302
1	Deaths	7	Democratic People's Republic of Korea	2	Female	22	All ages	1	Number	2000	134.11491594428213	202.60351297268306	65.6263189158812
1	Deaths	7	Democratic People's Republic of Korea	2	Female	22	All ages	1	Number	2001	137.21432480935155	204.1968195721057	70.2318300465974
1	Deaths	7	Democratic People's Republic of Korea	2	Female	22	All ages	1	Number	2002	140.45833115734487	207.46840121686938	73.44826109782036
1	Deaths	7	Democratic People's Republic of Korea	2	Female	22	All ages	1	Number	2003	144.9800503624825	214.09595277099518	75.86414795396982
1	Deaths	7	Democratic People's Republic of Korea	2	Female	22	All ages	1	Number	2004	150.70404136754902	223.32162066478762	78.08646207031043
1	Deaths	7	Democratic People's Republic of Korea	2	Female	22	All ages	1	Number	2005	156.42404375259494	228.95131102383667	83.89677648135321
1	Deaths	7	Democratic People's Republic of Korea	2	Female	22	All ages	1	Number	2006	162.95011702587504	238.46618827576685	87.43404577598322
1	Deaths	7	Democratic People's Republic of Korea	2	Female	22	All ages	1	Number	2007	169.7391506154788	249.23781428279432	90.24048694816325
1	Deaths	7	Democratic People's Republic of Korea	2	Female	22	All ages	1	Number	2008	176.39810749233274	258.13100434413366	94.66521064053184
1	Deaths	7	Democratic People's Republic of Korea	2	Female	22	All ages	1	Number	2009	182.39224631838778	268.4651653722717	96.31932726450385
1	Deaths	7	Democratic People's Republic of Korea	2	Female	22	All ages	1	Number	2010	187.1626737787433	277.65403899776976	96.67130855971686
1	Deaths	7	Democratic People's Republic of Korea	2	Female	22	All ages	1	Number	2011	190.93565728630065	284.12784071094256	97.74347386165873
1	Deaths	7	Democratic People's Republic of Korea	2	Female	22	All ages	1	Number	2012	194.68968132970386	291.30906860118097	98.07029405822676
1	Deaths	7	Democratic People's Republic of Korea	2	Female	22	All ages	1	Number	2013	196.84453474363102	289.6666864419822	104.02238304527981
1	Deaths	7	Democratic People's Republic of Korea	2	Female	22	All ages	1	Number	2014	199.24057579456857	291.2118317386355	107.26931985050162
1	Deaths	7	Democratic People's Republic of Korea	2	Female	22	All ages	1	Number	2015	201.39638854596683	296.0714321211634	106.72134497077022
1	Deaths	7	Democratic People's Republic of Korea	2	Female	22	All ages	1	Number	2016	203.95810911518714	303.45418657344413	104.46203165693017
1	Deaths	7	Democratic People's Republic of Korea	2	Female	22	All ages	1	Number	2017	206.47257153216236	310.5039843000225	102.44115876430219
1	Deaths	7	Democratic People's Republic of Korea	2	Female	22	All ages	1	Number	2018	209.5681563902811	315.8289844445052	103.30732833605705
1	Deaths	7	Democratic People's Republic of Korea	2	Female	22	All ages	1	Number	2019	212.67365458246783	324.12121534584264	101.22609381909304
1	Deaths	7	Democratic People's Republic of Korea	2	Female	22	All ages	1	Number	2020	215.5087636660416	333.04697989382817	97.97054743825501
1	Deaths	7	Democratic People's Republic of Korea	2	Female	22	All ages	1	Number	2021	218.56039314893076	339.65087328744085	97.46991301042065
1	Deaths	7	Democratic People's Republic of Korea	2	Female	22	All ages	2	Percent	1990	0.0015315495141160586	0.002278505799776307	7.845932284558105e-4
1	Deaths	7	Democratic People's Republic of Korea	2	Female	22	All ages	2	Percent	1991	0.0015224035393621661	0.002210863561502986	8.339435172213463e-4
1	Deaths	7	Democratic People's Republic of Korea	2	Female	22	All ages	2	Percent	1992	0.0015144460904054126	0.0022019168805513306	8.269753002594948e-4
1	Deaths	7	Democratic People's Republic of Korea	2	Female	22	All ages	2	Percent	1993	0.0015028932889947003	0.0021948121761794495	8.109744018099511e-4
1	Deaths	7	Democratic People's Republic of Korea	2	Female	22	All ages	2	Percent	1994	0.0014968309302886016	0.002198535728317322	7.951261322598814e-4
1	Deaths	7	Democratic People's Republic of Korea	2	Female	22	All ages	2	Percent	1995	9.851296094087333e-4	0.0015608917604994017	4.093674583180648e-4
1	Deaths	7	Democratic People's Republic of Korea	2	Female	22	All ages	2	Percent	1996	0.001064995496583585	0.0016694996104694407	4.6049138269772935e-4
1	Deaths	7	Democratic People's Republic of Korea	2	Female	22	All ages	2	Percent	1997	0.0010656108008126719	0.0016540530925040313	4.771685091213124e-4
1	Deaths	7	Democratic People's Republic of Korea	2	Female	22	All ages	2	Percent	1998	0.0010669402348954873	0.0016432133125562872	4.906671572346875e-4
1	Deaths	7	Democratic People's Republic of Korea	2	Female	22	All ages	2	Percent	1999	0.0010724807908707472	0.0016546198906836488	4.903416910578455e-4
1	Deaths	7	Democratic People's Republic of Korea	2	Female	22	All ages	2	Percent	2000	0.0010809743746458666	0.00165749281483085	5.044559344608831e-4
1	Deaths	7	Democratic People's Republic of Korea	2	Female	22	All ages	2	Percent	2001	0.0010922042020125992	0.0016744176914181741	5.099907126070242e-4
1	Deaths	7	Democratic People's Republic of Korea	2	Female	22	All ages	2	Percent	2002	0.0011054146578370167	0.0016952194570667026	5.156098586073308e-4
1	Deaths	7	Democratic People's Republic of Korea	2	Female	22	All ages	2	Percent	2003	0.0015123610143032988	0.0022036925758112703	8.210294527953275e-4
1	Deaths	7	Democratic People's Republic of Korea	2	Female	22	All ages	2	Percent	2004	0.0015293048837366858	0.002230093769294381	8.285159981789906e-4
1	Deaths	7	Democratic People's Republic of Korea	2	Female	22	All ages	2	Percent	2005	0.0015477128214577561	0.0022225171734220612	8.729084694934511e-4
1	Deaths	7	Democratic People's Republic of Korea	2	Female	22	All ages	2	Percent	2006	0.0015665443427302559	0.0022464666924543984	8.866219930061132e-4
1	Deaths	7	Democratic People's Republic of Korea	2	Female	22	All ages	2	Percent	2007	0.0015804005680244123	0.002255509679577242	9.052914564715826e-4
1	Deaths	7	Democratic People's Republic of Korea	2	Female	22	All ages	2	Percent	2008	0.0016003454768987783	0.002298610542094917	9.020804117026393e-4
1	Deaths	7	Democratic People's Republic of Korea	2	Female	22	All ages	2	Percent	2009	0.0016108084825033502	0.002315049688082135	9.065672769245656e-4
1	Deaths	7	Democratic People's Republic of Korea	2	Female	22	All ages	2	Percent	2010	0.001621306478672249	0.0023268347596307505	9.157781977137474e-4
1	Deaths	7	Democratic People's Republic of Korea	2	Female	22	All ages	2	Percent	2011	0.001629541367345876	0.002341151951982031	9.179307827097208e-4
1	Deaths	7	Democratic People's Republic of Korea	2	Female	22	All ages	2	Percent	2012	0.0016414448199967887	0.0023595591648109676	9.2333047518261e-4
1	Deaths	7	Democratic People's Republic of Korea	2	Female	22	All ages	2	Percent	2013	0.001652055507308281	0.002368494386100963	9.356166285155993e-4
1	Deaths	7	Democratic People's Republic of Korea	2	Female	22	All ages	2	Percent	2014	0.001667816491239675	0.0023869543908770674	9.486785916022825e-4
1	Deaths	7	Democratic People's Republic of Korea	2	Female	22	All ages	2	Percent	2015	0.00168298907569137	0.0024241280632693535	9.418500881133867e-4
1	Deaths	7	Democratic People's Republic of Korea	2	Female	22	All ages	2	Percent	2016	0.00169696656523012	0.002480686788175375	9.132463422848649e-4
1	Deaths	7	Democratic People's Republic of Korea	2	Female	22	All ages	2	Percent	2017	0.0017158343325555298	0.002540296140374011	8.913725247370487e-4
1	Deaths	7	Democratic People's Republic of Korea	2	Female	22	All ages	2	Percent	2018	0.00172434782856414	0.0025831084509929164	8.655872061353637e-4
1	Deaths	7	Democratic People's Republic of Korea	2	Female	22	All ages	2	Percent	2019	0.0017386359457793	0.0026256855895310316	8.515863020275685e-4
1	Deaths	7	Democratic People's Republic of Korea	2	Female	22	All ages	2	Percent	2020	0.00173864339533261	0.002644828693220082	8.324580974451378e-4
1	Deaths	7	Democratic People's Republic of Korea	2	Female	22	All ages	2	Percent	2021	0.00175056652808596	0.002658593474207341	8.42539581964579e-4
1	Deaths	7	Democratic People's Republic of Korea	2	Female	22	All ages	3	Rate	1990	1.0494786302048789	1.5806041539232645	0.5183531064864932
1	Deaths	7	Democratic People's Republic of Korea	2	Female	22	All ages	3	Rate	1991	1.0531009502003064	1.5757707067909443	0.5304311936096685
1	Deaths	7	Democratic People's Republic of Korea	2	Female	22	All ages	3	Rate	1992	1.0591543822711609	1.5678165278463845	0.5504922366959372
1	Deaths	7	Democratic People's Republic of Korea	2	Female	22	All ages	3	Rate	1993	1.0653960822445174	1.5652802358334645	0.5655119286555703
1	Deaths	7	Democratic People's Republic of Korea	2	Female	22	All ages	3	Rate	1994	1.0740279680142941	1.5847617795298008	0.5632941564987874
1	Deaths	7	Democratic People's Republic of Korea	2	Female	22	All ages	3	Rate	1995	1.072963300384592	1.5962075525227875	0.5497190482463965
1	Deaths	7	Democratic People's Republic of Korea	2	Female	22	All ages	3	Rate	1996	1.0676664729837904	1.5908347888688428	0.5444981570987381
1	Deaths	7	Democratic People's Republic of Korea	2	Female	22	All ages	3	Rate	1997	1.0709293059549498	1.6021179874770934	0.5397406244328062
1	Deaths	7	Democratic People's Republic of Korea	2	Female	22	All ages	3	Rate	1998	1.0783116115544102	1.6251400642101268	0.5314831588986937
1	Deaths	7	Democratic People's Republic of Korea	2	Female	22	All ages	3	Rate	1999	1.0886887823035376	1.6409878317531412	0.536389732853934
1	Deaths	7	Democratic People's Republic of Korea	2	Female	22	All ages	3	Rate	2000	1.1029322348537085	1.6661677321932555	0.5396967375141615
1	Deaths	7	Democratic People's Republic of Korea	2	Female	22	All ages	3	Rate	2001	1.120646644901145	1.667701102424323	0.5735921873779669
1	Deaths	7	Democratic People's Republic of Korea	2	Female	22	All ages	3	Rate	2002	1.1398828638059042	1.6836998800975065	0.5960658475143019
1	Deaths	7	Democratic People's Republic of Korea	2	Female	22	All ages	3	Rate	2003	1.1681097475533653	1.7249791865725634	0.611240308534167
1	Deaths	7	Democratic People's Republic of Korea	2	Female	22	All ages	3	Rate	2004	1.204525130864565	1.7849322547368847	0.6241180069922454
1	Deaths	7	Democratic People's Republic of Korea	2	Female	22	All ages	3	Rate	2005	1.241062661922576	1.8164913570404528	0.6656339668046992
1	Deaths	7	Democratic People's Republic of Korea	2	Female	22	All ages	3	Rate	2006	1.2842187127348887	1.8793649671922128	0.6890724582775646
1	Deaths	7	Democratic People's Republic of Korea	2	Female	22	All ages	3	Rate	2007	1.3297566244527246	1.9525585782944317	0.7069546706110174
1	Deaths	7	Democratic People's Republic of Korea	2	Female	22	All ages	3	Rate	2008	1.374687589133379	2.0116399948215924	0.7377351834451654
1	Deaths	7	Democratic People's Republic of Korea	2	Female	22	All ages	3	Rate	2009	1.4149254394647444	2.082644409303717	0.7472064696257719
1	Deaths	7	Democratic People's Republic of Korea	2	Female	22	All ages	3	Rate	2010	1.4461616516515525	2.1453669982264527	0.7469563050766523
1	Deaths	7	Democratic People's Republic of Korea	2	Female	22	All ages	3	Rate	2011	1.4700972983047569	2.1876247576742704	0.7525698389352433
1	Deaths	7	Democratic People's Republic of Korea	2	Female	22	All ages	3	Rate	2012	1.4942009473492301	2.2357337240599637	0.7526681706384966
1	Deaths	7	Democratic People's Republic of Korea	2	Female	22	All ages	3	Rate	2013	1.5062651555870659	2.2165453416838607	0.7959849694902709
1	Deaths	7	Democratic People's Republic of Korea	2	Female	22	All ages	3	Rate	2014	1.5203469564253957	2.222152893772999	0.8185410190777926
1	Deaths	7	Democratic People's Republic of Korea	2	Female	22	All ages	3	Rate	2015	1.5327455029041066	2.253278519036183	0.8122124867720304
1	Deaths	7	Democratic People's Republic of Korea	2	Female	22	All ages	3	Rate	2016	1.5484391512274214	2.3038080963420886	0.793070206112754
1	Deaths	7	Democratic People's Republic of Korea	2	Female	22	All ages	3	Rate	2017	1.5640161519716858	2.352047262709423	0.7759850412339486
1	Deaths	7	Democratic People's Republic of Korea	2	Female	22	All ages	3	Rate	2018	1.5843084657517355	2.3876267387367625	0.7809901927667084
1	Deaths	7	Democratic People's Republic of Korea	2	Female	22	All ages	3	Rate	2019	1.6050792182277087	2.4461902813476497	0.7639681551077679
1	Deaths	7	Democratic People's Republic of Korea	2	Female	22	All ages	3	Rate	2020	1.6243453571780235	2.5102613290985483	0.7384293852574988
1	Deaths	7	Democratic People's Republic of Korea	2	Female	22	All ages	3	Rate	2021	1.6458475142525586	2.557707448544551	0.7339875799605662
1	Deaths	7	Democratic People's Republic of Korea	2	Female	27	Age-standardized	3	Rate	1990	1.3708219853784134	2.1063088917114707	0.6353350790453559
1	Deaths	7	Democratic People's Republic of Korea	2	Female	27	Age-standardized	3	Rate	1991	1.3648977236482343	2.0956428286750746	0.6341526186213938
1	Deaths	7	Democratic People's Republic of Korea	2	Female	27	Age-standardized	3	Rate	1992	1.3617980333707824	2.080734870508026	0.6428611962335388
1	Deaths	7	Democratic People's Republic of Korea	2	Female	27	Age-standardized	3	Rate	1993	1.3590639632346044	2.0931542568747794	0.6249736695944293
1	Deaths	7	Democratic People's Republic of Korea	2	Female	27	Age-standardized	3	Rate	1994	1.3585141470058881	2.071799966168745	0.6452283278430314
1	Deaths	7	Democratic People's Republic of Korea	2	Female	27	Age-standardized	3	Rate	1995	1.364736364746516	2.101968089187467	0.6275046403055652
1	Deaths	7	Democratic People's Republic of Korea	2	Female	27	Age-standardized	3	Rate	1996	1.3752058593780403	2.1451823560714347	0.6052293626846459
1	Deaths	7	Democratic People's Republic of Korea	2	Female	27	Age-standardized	3	Rate	1997	1.3855407750019546	2.1745360161254834	0.5965455338784257
1	Deaths	7	Democratic People's Republic of Korea	2	Female	27	Age-standardized	3	Rate	1998	1.3993874365053136	2.2119950668401427	0.5867798061704845
1	Deaths	7	Democratic People's Republic of Korea	2	Female	27	Age-standardized	3	Rate	1999	1.4158009052044405	2.269675171621224	0.5619266387876573
1	Deaths	7	Democratic People's Republic of Korea	2	Female	27	Age-standardized	3	Rate	2000	1.4309220192077985	2.3137611889567777	0.5480828494588191
1	Deaths	7	Democratic People's Republic of Korea	2	Female	27	Age-standardized	3	Rate	2001	1.441888491752425	2.323409887928897	0.5603670955759532
1	Deaths	7	Democratic People's Republic of Korea	2	Female	27	Age-standardized	3	Rate	2002	1.4515466667011057	2.3177234679722787	0.5853698654299325
1	Deaths	7	Democratic People's Republic of Korea	2	Female	27	Age-standardized	3	Rate	2003	1.4594163856427094	2.318787120712227	0.600045650573192
1	Deaths	7	Democratic People's Republic of Korea	2	Female	27	Age-standardized	3	Rate	2004	1.4655308248429195	2.3110798387977556	0.6199818108880835
1	Deaths	7	Democratic People's Republic of Korea	2	Female	27	Age-standardized	3	Rate	2005	1.4736380413504206	2.3000404586690317	0.6472356240318096
1	Deaths	7	Democratic People's Republic of Korea	2	Female	27	Age-standardized	3	Rate	2006	1.4858207091913345	2.3108754206774913	0.6607659977051776
1	Deaths	7	Democratic People's Republic of Korea	2	Female	27	Age-standardized	3	Rate	2007	1.4995015747921177	2.3260758318241046	0.6729273177601308
1	Deaths	7	Democratic People's Republic of Korea	2	Female	27	Age-standardized	3	Rate	2008	1.5132942540795662	2.3158345400788583	0.710753968080274
1	Deaths	7	Democratic People's Republic of Korea	2	Female	27	Age-standardized	3	Rate	2009	1.5218528854957474	2.3364700357366273	0.7072357352548673
1	Deaths	7	Democratic People's Republic of Korea	2	Female	27	Age-standardized	3	Rate	2010	1.5217394175471528	2.3642800254190144	0.679198809675291
1	Deaths	7	Democratic People's Republic of Korea	2	Female	27	Age-standardized	3	Rate	2011	1.5105463113046742	2.344355772202148	0.6767368504072003
1	Deaths	7	Democratic People's Republic of Korea	2	Female	27	Age-standardized	3	Rate	2012	1.49828872400201	2.3190887734233097	0.6774886745807104
1	Deaths	7	Democratic People's Republic of Korea	2	Female	27	Age-standardized	3	Rate	2013	1.473484428967881	2.2794843932478033	0.6674844646879589
1	Deaths	7	Democratic People's Republic of Korea	2	Female	27	Age-standardized	3	Rate	2014	1.448842857536474	2.2591533601376232	0.6385323549353249
1	Deaths	7	Democratic People's Republic of Korea	2	Female	27	Age-standardized	3	Rate	2015	1.421848639920631	2.2165300940014365	0.6271671858398252
1	Deaths	7	Democratic People's Republic of Korea	2	Female	27	Age-standardized	3	Rate	2016	1.395768525794376	2.158817845601899	0.6327192059868526
1	Deaths	7	Democratic People's Republic of Korea	2	Female	27	Age-standardized	3	Rate	2017	1.370443574631175	2.1309167584803745	0.6099703907819755
1	Deaths	7	Democratic People's Republic of Korea	2	Female	27	Age-standardized	3	Rate	2018	1.3496463477518348	2.0914830090750356	0.6078096864286341
1	Deaths	7	Democratic People's Republic of Korea	2	Female	27	Age-standardized	3	Rate	2019	1.3283015064004433	2.0598366730519118	0.5967663397489746
1	Deaths	7	Democratic People's Republic of Korea	2	Female	27	Age-standardized	3	Rate	2020	1.3075757572805142	2.0420622387289713	0.5730892758320572
1	Deaths	7	Democratic People's Republic of Korea	2	Female	27	Age-standardized	3	Rate	2021	1.2868694830728662	1.9992849349888384	0.574454031156894
1	Deaths	7	Democratic People's Republic of Korea	3	Both	22	All ages	1	Number	1990	235.84867622115385	339.9696277638267	131.72772467848102
1	Deaths	7	Democratic People's Republic of Korea	3	Both	22	All ages	1	Number	1991	240.17271169693055	339.76423632585033	140.58118706801076
1	Deaths	7	Democratic People's Republic of Korea	3	Both	22	All ages	1	Number	1992	244.89933466589298	340.2689984782497	149.5296708535362
1	Deaths	7	Democratic People's Republic of Korea	3	Both	22	All ages	1	Number	1993	249.68190283274112	347.0503044587739	152.3135012067083
1	Deaths	7	Democratic People's Republic of Korea	3	Both	22	All ages	1	Number	1994	254.77974377713045	355.05049354830095	154.50899400595995
1	Deaths	7	Democratic People's Republic of Korea	3	Both	22	All ages	1	Number	1995	257.00509359937445	356.2341623788682	157.77602481988072
1	Deaths	7	Democratic People's Republic of Korea	3	Both	22	All ages	1	Number	1996	257.6752329061825	357.9466518376922	157.4038139746728
1	Deaths	7	Democratic People's Republic of Korea	3	Both	22	All ages	1	Number	1997	260.2273136383153	360.4089534825456	160.04567379408505
1	Deaths	7	Democratic People's Republic of Korea	3	Both	22	All ages	1	Number	1998	263.7740431432881	363.6720637855519	163.8760225010243
1	Deaths	7	Democratic People's Republic of Korea	3	Both	22	All ages	1	Number	1999	268.36565713331913	371.29307063410823	165.43824363253003
1	Deaths	7	Democratic People's Republic of Korea	3	Both	22	All ages	1	Number	2000	273.7608359863057	376.2868783740456	171.23479359856583
1	Deaths	7	Democratic People's Republic of Korea	3	Both	22	All ages	1	Number	2001	279.7457634887674	384.2499814843221	175.2415454932127
1	Deaths	7	Democratic People's Republic of Korea	3	Both	22	All ages	1	Number	2002	285.0099029411878	389.5489134184327	180.47089246394293
1	Deaths	7	Democratic People's Republic of Korea	3	Both	22	All ages	1	Number	2003	292.6540814481897	397.6236929385054	187.68446995787394
1	Deaths	7	Democratic People's Republic of Korea	3	Both	22	All ages	1	Number	2004	302.3341530404553	408.7946269289487	195.87367915196194
1	Deaths	7	Democratic People's Republic of Korea	3	Both	22	All ages	1	Number	2005	312.46540871109585	419.7842011321722	205.1466162900195
1	Deaths	7	Democratic People's Republic of Korea	3	Both	22	All ages	1	Number	2006	323.80682927718834	434.3897203965847	213.22393815779196
1	Deaths	7	Democratic People's Republic of Korea	3	Both	22	All ages	1	Number	2007	335.51356322714264	451.28723369435613	219.73989275992915
1	Deaths	7	Democratic People's Republic of Korea	3	Both	22	All ages	1	Number	2008	347.34117739730164	466.84325246359026	227.839102331013
1	Deaths	7	Democratic People's Republic of Korea	3	Both	22	All ages	1	Number	2009	358.3283663757447	480.1352480578156	236.52148469367376
1	Deaths	7	Democratic People's Republic of Korea	3	Both	22	All ages	1	Number	2010	366.9591868662769	492.5260788823118	241.39229485024202
1	Deaths	7	Democratic People's Republic of Korea	3	Both	22	All ages	1	Number	2011	372.0362188281184	500.91026362103287	243.162174035204
1	Deaths	7	Democratic People's Republic of Korea	3	Both	22	All ages	1	Number	2012	378.49221213631535	510.503202756121	246.4812215165097
1	Deaths	7	Democratic People's Republic of Korea	3	Both	22	All ages	1	Number	2013	382.02866696147095	516.7721077880465	247.2852261348954
1	Deaths	7	Democratic People's Republic of Korea	3	Both	22	All ages	1	Number	2014	387.66096346169894	525.3743449329255	249.94758199047234
1	Deaths	7	Democratic People's Republic of Korea	3	Both	22	All ages	1	Number	2015	393.66005399168677	534.3819810575013	252.93812692587218
1	Deaths	7	Democratic People's Republic of Korea	3	Both	22	All ages	1	Number	2016	401.56311713503504	550.4104491608337	252.7157851092364
1	Deaths	7	Democratic People's Republic of Korea	3	Both	22	All ages	1	Number	2017	408.38260560101514	560.8307368425976	255.9344743594327
1	Deaths	7	Democratic People's Republic of Korea	3	Both	22	All ages	1	Number	2018	416.06838647993106	573.9847538184031	258.1520191414591
1	Deaths	7	Democratic People's Republic of Korea	3	Both	22	All ages	1	Number	2019	424.9179594454997	589.0971548041673	260.73876408683213
1	Deaths	7	Democratic People's Republic of Korea	3	Both	22	All ages	1	Number	2020	431.9600616551709	597.4451539515067	266.47496935883504
1	Deaths	7	Democratic People's Republic of Korea	3	Both	22	All ages	1	Number	2021	439.25402629168326	612.8507126093463	265.65733997402026
1	Deaths	7	Democratic People's Republic of Korea	3	Both	22	All ages	2	Percent	1990	0.00162682471528136	0.0022695483296438336	9.841011009188863e-4
1	Deaths	7	Democratic People's Republic of Korea	3	Both	22	All ages	2	Percent	1991	0.00161941912859346	0.002246607625585754	9.92230631601166e-4
1	Deaths	7	Democratic People's Republic of Korea	3	Both	22	All ages	2	Percent	1992	0.00161353052518065	0.0022113771204279545	0.0010156839299333455
1	Deaths	7	Democratic People's Republic of Korea	3	Both	22	All ages	2	Percent	1993	0.00160164774065033	0.0021871919103438045	0.0010161035709568553
1	Deaths	7	Democratic People's Republic of Korea	3	Both	22	All ages	2	Percent	1994	0.00159641385146568	0.0021719259424235033	0.0010209017605078566
1	Deaths	7	Democratic People's Republic of Korea	3	Both	22	All ages	2	Percent	1995	0.0010414740686489929	0.0015869812554568418	4.95966881841144e-4
1	Deaths	7	Democratic People's Republic of Korea	3	Both	22	All ages	2	Percent	1996	0.00112400952975074	0.0016690954371688877	5.789236223325923e-4
1	Deaths	7	Democratic People's Republic of Korea	3	Both	22	All ages	2	Percent	1997	0.00112095950419395	0.0016700348141622597	5.718841942256403e-4
1	Deaths	7	Democratic People's Republic of Korea	3	Both	22	All ages	2	Percent	1998	0.00111961266924875	0.0016524307414489737	5.867945970485265e-4
1	Deaths	7	Democratic People's Republic of Korea	3	Both	22	All ages	2	Percent	1999	0.00112461629520066	0.0016608864242343931	5.88346166166927e-4
1	Deaths	7	Democratic People's Republic of Korea	3	Both	22	All ages	2	Percent	2000	0.00113282101975146	0.0016669678185778137	5.986742209251063e-4
1	Deaths	7	Democratic People's Republic of Korea	3	Both	22	All ages	2	Percent	2001	0.00114382180178691	0.0016676941961108302	6.199494074629898e-4
1	Deaths	7	Democratic People's Republic of Korea	3	Both	22	All ages	2	Percent	2002	0.00115319277914995	0.0016853468914791987	6.210386668207013e-4
1	Deaths	7	Democratic People's Republic of Korea	3	Both	22	All ages	2	Percent	2003	0.00157758438643716	0.0020861395259985233	0.0010690292468757967
1	Deaths	7	Democratic People's Republic of Korea	3	Both	22	All ages	2	Percent	2004	0.00159063292544566	0.0020904729162803336	0.0010907929346109864
1	Deaths	7	Democratic People's Republic of Korea	3	Both	22	All ages	2	Percent	2005	0.0016096930254	0.0021287734930461907	0.0010906125577538092
1	Deaths	7	Democratic People's Republic of Korea	3	Both	22	All ages	2	Percent	2006	0.00162530102507817	0.0021396731873311353	0.0011109288628252047
1	Deaths	7	Democratic People's Republic of Korea	3	Both	22	All ages	2	Percent	2007	0.0016344618621910501	0.002149227340223293	0.001119696384158807
1	Deaths	7	Democratic People's Republic of Korea	3	Both	22	All ages	2	Percent	2008	0.00164933329292155	0.0021695656065915093	0.001129100979251591
1	Deaths	7	Democratic People's Republic of Korea	3	Both	22	All ages	2	Percent	2009	0.00165824621396049	0.002185852040456981	0.0011306403874639995
1	Deaths	7	Democratic People's Republic of Korea	3	Both	22	All ages	2	Percent	2010	0.0016663205164663699	0.0021951776519343385	0.0011374633809984015
1	Deaths	7	Democratic People's Republic of Korea	3	Both	22	All ages	2	Percent	2011	0.00166566965605915	0.002200644286529146	0.0011306950255891538
1	Deaths	7	Democratic People's Republic of Korea	3	Both	22	All ages	2	Percent	2012	0.00167404282883986	0.0022083836350494683	0.0011397020226302519
1	Deaths	7	Democratic People's Republic of Korea	3	Both	22	All ages	2	Percent	2013	0.00167856535954483	0.002213497973554391	0.0011436327455352693
1	Deaths	7	Democratic People's Republic of Korea	3	Both	22	All ages	2	Percent	2014	0.00169697973620469	0.002231435566799001	0.0011625239056103792
1	Deaths	7	Democratic People's Republic of Korea	3	Both	22	All ages	2	Percent	2015	0.0017167137564429802	0.0022689558688086236	0.0011644716440773369
1	Deaths	7	Democratic People's Republic of Korea	3	Both	22	All ages	2	Percent	2016	0.00174018408595121	0.0023004100276283537	0.0011799581442740663
1	Deaths	7	Democratic People's Republic of Korea	3	Both	22	All ages	2	Percent	2017	0.00176192636059608	0.0023290865891317488	0.001194766132060411
1	Deaths	7	Democratic People's Republic of Korea	3	Both	22	All ages	2	Percent	2018	0.00177618018254238	0.0023436249023745287	0.001208735462710231
1	Deaths	7	Democratic People's Republic of Korea	3	Both	22	All ages	2	Percent	2019	0.00179674526135197	0.0023822225954353814	0.0012112679272685584
1	Deaths	7	Democratic People's Republic of Korea	3	Both	22	All ages	2	Percent	2020	0.00179712875014077	0.0023952277983615472	0.001199029701919993
1	Deaths	7	Democratic People's Republic of Korea	3	Both	22	All ages	2	Percent	2021	0.00181211167024525	0.002431135424750947	0.001193087915739553
1	Deaths	7	Democratic People's Republic of Korea	3	Both	22	All ages	3	Rate	1990	1.1453721758809292	1.6510236924974442	0.6397206592644142
1	Deaths	7	Democratic People's Republic of Korea	3	Both	22	All ages	3	Rate	1991	1.1489257895505813	1.625346571322061	0.6725050077791017
1	Deaths	7	Democratic People's Republic of Korea	3	Both	22	All ages	3	Rate	1992	1.1538615065742561	1.6032028006946928	0.7045202124538195
1	Deaths	7	Democratic People's Republic of Korea	3	Both	22	All ages	3	Rate	1993	1.158598157376186	1.6104164486928652	0.706779866059507
1	Deaths	7	Democratic People's Republic of Korea	3	Both	22	All ages	3	Rate	1994	1.1644420972822727	1.62271825545968	0.7061659391048652
1	Deaths	7	Democratic People's Republic of Korea	3	Both	22	All ages	3	Rate	1995	1.1593107386275276	1.6069179179599322	0.7117035592951231
1	Deaths	7	Democratic People's Republic of Korea	3	Both	22	All ages	3	Rate	1996	1.149074513423215	1.5962239372133165	0.7019250896331134
1	Deaths	7	Democratic People's Republic of Korea	3	Both	22	All ages	3	Rate	1997	1.1470845416314988	1.5886861891062578	0.7054828941567397
1	Deaths	7	Democratic People's Republic of Korea	3	Both	22	All ages	3	Rate	1998	1.1499417109856922	1.5854542406209342	0.7144291813504503
1	Deaths	7	Democratic People's Republic of Korea	3	Both	22	All ages	3	Rate	1999	1.1578518427491937	1.601927648365756	0.7137760371326314
1	Deaths	7	Democratic People's Republic of Korea	3	Both	22	All ages	3	Rate	2000	1.1697066541081844	1.607772944957457	0.7316403632589119
1	Deaths	7	Democratic People's Republic of Korea	3	Both	22	All ages	3	Rate	2001	1.1845330660756392	1.627037360747762	0.7420287714035165
1	Deaths	7	Democratic People's Republic of Korea	3	Both	22	All ages	3	Rate	2002	1.1967732029026428	1.6357386041257074	0.7578078016795782
1	Deaths	7	Democratic People's Republic of Korea	3	Both	22	All ages	3	Rate	2003	1.2176640272986363	1.6544176144646487	0.7809104401326239
1	Deaths	7	Democratic People's Republic of Korea	3	Both	22	All ages	3	Rate	2004	1.2455525402454903	1.6841470964807832	0.8069579840101976
1	Deaths	7	Democratic People's Republic of Korea	3	Both	22	All ages	3	Rate	2005	1.2755239137046857	1.7136130023101954	0.8374348250991759
1	Deaths	7	Democratic People's Republic of Korea	3	Both	22	All ages	3	Rate	2006	1.3106912414254814	1.7583038725896851	0.8630786102612777
1	Deaths	7	Democratic People's Republic of Korea	3	Both	22	All ages	3	Rate	2007	1.3476715231788983	1.8127045231024586	0.882638523255338
1	Deaths	7	Democratic People's Republic of Korea	3	Both	22	All ages	3	Rate	2008	1.385564657352796	1.8622655568340467	0.9088637578715453
1	Deaths	7	Democratic People's Republic of Korea	3	Both	22	All ages	3	Rate	2009	1.4206109298055334	1.903520472226824	0.9377013873842428
1	Deaths	7	Democratic People's Republic of Korea	3	Both	22	All ages	3	Rate	2010	1.4468186623071675	1.9418942163166961	0.9517431082976389
1	Deaths	7	Democratic People's Republic of Korea	3	Both	22	All ages	3	Rate	2011	1.4594774663122008	1.9650432011759484	0.9539117314484532
1	Deaths	7	Democratic People's Republic of Korea	3	Both	22	All ages	3	Rate	2012	1.4779135030278854	1.9933820366706123	0.9624449693851584
1	Deaths	7	Democratic People's Republic of Korea	3	Both	22	All ages	3	Rate	2013	1.4852143146749504	2.0090569066874777	0.9613717226624229
1	Deaths	7	Democratic People's Republic of Korea	3	Both	22	All ages	3	Rate	2014	1.500843195081018	2.0340054449166463	0.9676809452453895
1	Deaths	7	Democratic People's Republic of Korea	3	Both	22	All ages	3	Rate	2015	1.518013921517299	2.060659389815588	0.9753684532190098
1	Deaths	7	Democratic People's Republic of Korea	3	Both	22	All ages	3	Rate	2016	1.5426796001209366	2.114504383947911	0.9708548162939622
1	Deaths	7	Democratic People's Republic of Korea	3	Both	22	All ages	3	Rate	2017	1.563395295266711	2.147006565400347	0.9797840251330747
1	Deaths	7	Democratic People's Republic of Korea	3	Both	22	All ages	3	Rate	2018	1.5877436875821183	2.1903626885805316	0.9851246865837048
1	Deaths	7	Democratic People's Republic of Korea	3	Both	22	All ages	3	Rate	2019	1.6169410517236131	2.241692429991562	0.9921896734556641
1	Deaths	7	Democratic People's Republic of Korea	3	Both	22	All ages	3	Rate	2020	1.6398292201501488	2.2680523220891544	1.0116061182111429
1	Deaths	7	Democratic People's Republic of Korea	3	Both	22	All ages	3	Rate	2021	1.6643286712586178	2.322084605138478	1.0065727373787579
1	Deaths	7	Democratic People's Republic of Korea	3	Both	27	Age-standardized	3	Rate	1990	1.6994044529641603	2.593616603313845	0.8051923026144757
1	Deaths	7	Democratic People's Republic of Korea	3	Both	27	Age-standardized	3	Rate	1991	1.6915806748072033	2.547192262412075	0.8359690872023318
1	Deaths	7	Democratic People's Republic of Korea	3	Both	27	Age-standardized	3	Rate	1992	1.6862026510473493	2.4876148613439724	0.8847904407507263
1	Deaths	7	Democratic People's Republic of Korea	3	Both	27	Age-standardized	3	Rate	1993	1.6813803785212287	2.4670845234953775	0.8956762335470796
1	Deaths	7	Democratic People's Republic of Korea	3	Both	27	Age-standardized	3	Rate	1994	1.678075510190383	2.4651412824790553	0.8910097379017108
1	Deaths	7	Democratic People's Republic of Korea	3	Both	27	Age-standardized	3	Rate	1995	1.6765697841155711	2.4878339274664483	0.8653056407646939
1	Deaths	7	Democratic People's Republic of Korea	3	Both	27	Age-standardized	3	Rate	1996	1.673533875286787	2.4804759487664785	0.8665918018070954
1	Deaths	7	Democratic People's Republic of Korea	3	Both	27	Age-standardized	3	Rate	1997	1.672378949222501	2.482053871804808	0.8627040266401939
1	Deaths	7	Democratic People's Republic of Korea	3	Both	27	Age-standardized	3	Rate	1998	1.6782348301500742	2.4984838971365484	0.8579857631636002
1	Deaths	7	Democratic People's Republic of Korea	3	Both	27	Age-standardized	3	Rate	1999	1.6915775935603177	2.528774563180051	0.8543806239405844
1	Deaths	7	Democratic People's Republic of Korea	3	Both	27	Age-standardized	3	Rate	2000	1.7062051647878218	2.56731167954924	0.8450986500264033
1	Deaths	7	Democratic People's Republic of Korea	3	Both	27	Age-standardized	3	Rate	2001	1.718468666825858	2.5734103082822335	0.8635270253694827
1	Deaths	7	Democratic People's Republic of Korea	3	Both	27	Age-standardized	3	Rate	2002	1.7245116176135769	2.566882790383059	0.8821404448440948
1	Deaths	7	Democratic People's Republic of Korea	3	Both	27	Age-standardized	3	Rate	2003	1.7321977392027357	2.5425631894132605	0.9218322889922107
1	Deaths	7	Democratic People's Republic of Korea	3	Both	27	Age-standardized	3	Rate	2004	1.7406113542568908	2.5103140466305	0.9709086618832815
1	Deaths	7	Democratic People's Republic of Korea	3	Both	27	Age-standardized	3	Rate	2005	1.7533025521975931	2.5213468399428285	0.9852582644523576
1	Deaths	7	Democratic People's Republic of Korea	3	Both	27	Age-standardized	3	Rate	2006	1.7693484702730988	2.5394321610391546	0.9992647795070432
1	Deaths	7	Democratic People's Republic of Korea	3	Both	27	Age-standardized	3	Rate	2007	1.7857129651039465	2.5522083779250018	1.0192175522828915
1	Deaths	7	Democratic People's Republic of Korea	3	Both	27	Age-standardized	3	Rate	2008	1.8008440099104681	2.547773517508295	1.053914502312641
1	Deaths	7	Democratic People's Republic of Korea	3	Both	27	Age-standardized	3	Rate	2009	1.8116038085299775	2.5582451112469897	1.0649625058129653
1	Deaths	7	Democratic People's Republic of Korea	3	Both	27	Age-standardized	3	Rate	2010	1.8132829162961064	2.563419259528616	1.0631465730635967
1	Deaths	7	Democratic People's Republic of Korea	3	Both	27	Age-standardized	3	Rate	2011	1.7955012245508466	2.5470117542015105	1.043990694900183
1	Deaths	7	Democratic People's Republic of Korea	3	Both	27	Age-standardized	3	Rate	2012	1.7827347164596774	2.5320199789226976	1.033449453996657
1	Deaths	7	Democratic People's Republic of Korea	3	Both	27	Age-standardized	3	Rate	2013	1.7532831803452127	2.493644473861841	1.0129218868285843
1	Deaths	7	Democratic People's Republic of Korea	3	Both	27	Age-standardized	3	Rate	2014	1.7304997220031777	2.466516521268457	0.994482922737898
1	Deaths	7	Democratic People's Republic of Korea	3	Both	27	Age-standardized	3	Rate	2015	1.707312482094125	2.4282965270596977	0.9863284371285523
1	Deaths	7	Democratic People's Republic of Korea	3	Both	27	Age-standardized	3	Rate	2016	1.6894455094197838	2.427872151193751	0.9510188676458163
1	Deaths	7	Democratic People's Republic of Korea	3	Both	27	Age-standardized	3	Rate	2017	1.6674004098627273	2.405297076531168	0.9295037431942863
1	Deaths	7	Democratic People's Republic of Korea	3	Both	27	Age-standardized	3	Rate	2018	1.6491690950763025	2.3614289533017025	0.9369092368509022
1	Deaths	7	Democratic People's Republic of Korea	3	Both	27	Age-standardized	3	Rate	2019	1.634904556915154	2.347077217362514	0.9227318964677941
1	Deaths	7	Democratic People's Republic of Korea	3	Both	27	Age-standardized	3	Rate	2020	1.6171769490956196	2.3112076685469525	0.9231462296442867
1	Deaths	7	Democratic People's Republic of Korea	3	Both	27	Age-standardized	3	Rate	2021	1.5990590106701235	2.284431555393649	0.913686465946598
1	Deaths	8	Taiwan (Province of China)	1	Male	22	All ages	1	Number	1990	237.4402876707996	250.0882151117348	224.79236022986439
1	Deaths	8	Taiwan (Province of China)	1	Male	22	All ages	1	Number	1991	271.47063617238007	286.23453897826727	256.70673336649287
1	Deaths	8	Taiwan (Province of China)	1	Male	22	All ages	1	Number	1992	286.8648082735078	302.413329009638	271.31628753737755
1	Deaths	8	Taiwan (Province of China)	1	Male	22	All ages	1	Number	1993	293.2550535746206	309.31038807721166	277.19971907202955
1	Deaths	8	Taiwan (Province of China)	1	Male	22	All ages	1	Number	1994	315.26693028516365	332.2293160602409	298.30454451008643
1	Deaths	8	Taiwan (Province of China)	1	Male	22	All ages	1	Number	1995	300.3978438361854	316.3653277514873	284.4303599208835
1	Deaths	8	Taiwan (Province of China)	1	Male	22	All ages	1	Number	1996	289.58485008667765	304.5224647573507	274.6472354160046
1	Deaths	8	Taiwan (Province of China)	1	Male	22	All ages	1	Number	1997	266.9591643314097	280.89328840399793	253.02504025882143
1	Deaths	8	Taiwan (Province of China)	1	Male	22	All ages	1	Number	1998	255.70145359381345	269.2136381052514	242.18926908237552
1	Deaths	8	Taiwan (Province of China)	1	Male	22	All ages	1	Number	1999	231.42375748685635	243.78871036692638	219.0588046067863
1	Deaths	8	Taiwan (Province of China)	1	Male	22	All ages	1	Number	2000	237.7321788855635	250.59448509077134	224.86987268035568
1	Deaths	8	Taiwan (Province of China)	1	Male	22	All ages	1	Number	2001	225.5648891372815	237.77822565948426	213.35155261507876
1	Deaths	8	Taiwan (Province of China)	1	Male	22	All ages	1	Number	2002	223.65830943344224	235.57589936611862	211.74071950076586
1	Deaths	8	Taiwan (Province of China)	1	Male	22	All ages	1	Number	2003	222.4794890592137	234.8330000731412	210.12597804528622
1	Deaths	8	Taiwan (Province of China)	1	Male	22	All ages	1	Number	2004	231.81414459429527	244.682388987498	218.94590020109254
1	Deaths	8	Taiwan (Province of China)	1	Male	22	All ages	1	Number	2005	249.69873777091203	264.0028923255432	235.39458321628086
1	Deaths	8	Taiwan (Province of China)	1	Male	22	All ages	1	Number	2006	253.0009015766301	267.04379366156445	238.95800949169578
1	Deaths	8	Taiwan (Province of China)	1	Male	22	All ages	1	Number	2007	269.0897712552176	283.34352672384557	254.83601578658968
1	Deaths	8	Taiwan (Province of China)	1	Male	22	All ages	1	Number	2008	280.5051821797385	295.7658213728156	265.2445429866614
1	Deaths	8	Taiwan (Province of China)	1	Male	22	All ages	1	Number	2009	289.77657657947185	305.2269451767281	274.3262079822156
1	Deaths	8	Taiwan (Province of China)	1	Male	22	All ages	1	Number	2010	297.12373099390777	313.04910046881906	281.1983615189965
1	Deaths	8	Taiwan (Province of China)	1	Male	22	All ages	1	Number	2011	297.3438477674591	313.11997827022526	281.567717264693
1	Deaths	8	Taiwan (Province of China)	1	Male	22	All ages	1	Number	2012	302.84232535397	318.8606448195849	286.82400588835515
1	Deaths	8	Taiwan (Province of China)	1	Male	22	All ages	1	Number	2013	314.05996736023735	331.2728634333553	296.8470712871194
1	Deaths	8	Taiwan (Province of China)	1	Male	22	All ages	1	Number	2014	330.60464853908076	348.8943249342293	312.3149721439322
1	Deaths	8	Taiwan (Province of China)	1	Male	22	All ages	1	Number	2015	319.07746864986717	337.747344469757	300.4075928299773
1	Deaths	8	Taiwan (Province of China)	1	Male	22	All ages	1	Number	2016	320.89992989858007	339.10308516176525	302.6967746353949
1	Deaths	8	Taiwan (Province of China)	1	Male	22	All ages	1	Number	2017	292.34337749063536	310.17263790019445	274.5141170810763
1	Deaths	8	Taiwan (Province of China)	1	Male	22	All ages	1	Number	2018	291.7469081615839	310.7068076832014	272.7870086399664
1	Deaths	8	Taiwan (Province of China)	1	Male	22	All ages	1	Number	2019	294.9737914565568	314.4565889082751	275.4909940048385
1	Deaths	8	Taiwan (Province of China)	1	Male	22	All ages	1	Number	2020	287.07397310668154	308.81008604079096	265.3378601725721
1	Deaths	8	Taiwan (Province of China)	1	Male	22	All ages	1	Number	2021	290.91487643845267	316.03450665084426	265.79524622606107
1	Deaths	8	Taiwan (Province of China)	1	Male	22	All ages	2	Percent	1990	0.00373522756620886	0.003941810210531844	0.0035286449218858763
1	Deaths	8	Taiwan (Province of China)	1	Male	22	All ages	2	Percent	1991	0.00422909241399998	0.00445292105517456	0.004005263772825401
1	Deaths	8	Taiwan (Province of China)	1	Male	22	All ages	2	Percent	1992	0.00434012406328556	0.0045704698864739955	0.004109778240097124
1	Deaths	8	Taiwan (Province of China)	1	Male	22	All ages	2	Percent	1993	0.00435787126142791	0.004585726344905573	0.004130016177950247
1	Deaths	8	Taiwan (Province of China)	1	Male	22	All ages	2	Percent	1994	0.00449806481326188	0.004733208429065791	0.0042629211974579695
1	Deaths	8	Taiwan (Province of China)	1	Male	22	All ages	2	Percent	1995	0.00414485343885428	0.004361511184682584	0.003928195693025976
1	Deaths	8	Taiwan (Province of China)	1	Male	22	All ages	2	Percent	1996	0.0038738757278162896	0.004072389521075776	0.003675361934556803
1	Deaths	8	Taiwan (Province of China)	1	Male	22	All ages	2	Percent	1997	0.00357961789874448	0.0037650307028411177	0.0033942050946478425
1	Deaths	8	Taiwan (Province of China)	1	Male	22	All ages	2	Percent	1998	0.0033748995949026504	0.0035496047334438265	0.003200194456361474
1	Deaths	8	Taiwan (Province of China)	1	Male	22	All ages	2	Percent	1999	0.00302521977459486	0.0031858537467369663	0.0028645858024527538
1	Deaths	8	Taiwan (Province of China)	1	Male	22	All ages	2	Percent	2000	0.00306507318492711	0.00322756469198722	0.0029025816778669995
1	Deaths	8	Taiwan (Province of China)	1	Male	22	All ages	2	Percent	2001	0.00286928799420844	0.003024057034522086	0.002714518953894794
1	Deaths	8	Taiwan (Province of China)	1	Male	22	All ages	2	Percent	2002	0.0028557356425855697	0.0030093748467325612	0.002702096438438578
1	Deaths	8	Taiwan (Province of China)	1	Male	22	All ages	2	Percent	2003	0.00278755427802563	0.0029360229098222296	0.0026390856462290306
1	Deaths	8	Taiwan (Province of China)	1	Male	22	All ages	2	Percent	2004	0.0027934297366482503	0.002945089334501378	0.0026417701387951224
1	Deaths	8	Taiwan (Province of China)	1	Male	22	All ages	2	Percent	2005	0.00290644205276048	0.0030617206275142203	0.0027511634780067397
1	Deaths	8	Taiwan (Province of China)	1	Male	22	All ages	2	Percent	2006	0.0029501689736812697	0.003111234536280431	0.0027891034110821083
1	Deaths	8	Taiwan (Province of China)	1	Male	22	All ages	2	Percent	2007	0.00312859343225977	0.0032948404176938386	0.0029623464468257013
1	Deaths	8	Taiwan (Province of China)	1	Male	22	All ages	2	Percent	2008	0.0031979224663395197	0.0033700190391456235	0.003025825893533416
1	Deaths	8	Taiwan (Province of China)	1	Male	22	All ages	2	Percent	2009	0.00331515853112899	0.003494072464104589	0.0031362445981533912
1	Deaths	8	Taiwan (Province of China)	1	Male	22	All ages	2	Percent	2010	0.0033593434690875603	0.003540207090495906	0.0031784798476792147
1	Deaths	8	Taiwan (Province of China)	1	Male	22	All ages	2	Percent	2011	0.0031525125385399103	0.0033191956775724058	0.0029858293995074147
1	Deaths	8	Taiwan (Province of China)	1	Male	22	All ages	2	Percent	2012	0.0032054140123155403	0.003370508441522527	0.0030403195831085537
1	Deaths	8	Taiwan (Province of China)	1	Male	22	All ages	2	Percent	2013	0.00330534741803636	0.003479645743135093	0.003131049092937627
1	Deaths	8	Taiwan (Province of China)	1	Male	22	All ages	2	Percent	2014	0.00336266906365315	0.003546452028144667	0.003178886099161633
1	Deaths	8	Taiwan (Province of China)	1	Male	22	All ages	2	Percent	2015	0.00322682985827391	0.003413058898200628	0.0030406008183471917
1	Deaths	8	Taiwan (Province of China)	1	Male	22	All ages	2	Percent	2016	0.00309982991668844	0.0032771926469175416	0.0029224671864593386
1	Deaths	8	Taiwan (Province of China)	1	Male	22	All ages	2	Percent	2017	0.0028597478013706904	0.00303457089580992	0.002684924706931461
1	Deaths	8	Taiwan (Province of China)	1	Male	22	All ages	2	Percent	2018	0.00284563360262226	0.003025635268760604	0.002665631936483916
1	Deaths	8	Taiwan (Province of China)	1	Male	22	All ages	2	Percent	2019	0.0028283540666735702	0.003013599004028675	0.0026431091293184655
1	Deaths	8	Taiwan (Province of China)	1	Male	22	All ages	2	Percent	2020	0.00280990669784888	0.0030220605685004555	0.002597752827197304
1	Deaths	8	Taiwan (Province of China)	1	Male	22	All ages	2	Percent	2021	0.00269908345369994	0.0029285054017344206	0.0024696615056654598
1	Deaths	8	Taiwan (Province of China)	1	Male	22	All ages	3	Rate	1990	2.2531910999863958	2.373213686813364	2.1331685131594273
1	Deaths	8	Taiwan (Province of China)	1	Male	22	All ages	3	Rate	1991	2.5527699091550238	2.6916020397896836	2.413937778520364
1	Deaths	8	Taiwan (Province of China)	1	Male	22	All ages	3	Rate	1992	2.6737269725769717	2.8186471512704383	2.528806793883505
1	Deaths	8	Taiwan (Province of China)	1	Male	22	All ages	3	Rate	1993	2.7095996451307887	2.8579467175525335	2.561252572709044
1	Deaths	8	Taiwan (Province of China)	1	Male	22	All ages	3	Rate	1994	2.8883836279643624	3.043788057219384	2.732979198709341
1	Deaths	8	Taiwan (Province of China)	1	Male	22	All ages	3	Rate	1995	2.7299016030321286	2.8750080371533504	2.5847951689109068
1	Deaths	8	Taiwan (Province of China)	1	Male	22	All ages	3	Rate	1996	2.6114395107349018	2.746145028428431	2.4767339930413725
1	Deaths	8	Taiwan (Province of China)	1	Male	22	All ages	3	Rate	1997	2.3897482703661668	2.514482886557117	2.2650136541752164
1	Deaths	8	Taiwan (Province of China)	1	Male	22	All ages	3	Rate	1998	2.273187916026499	2.3933113416809877	2.1530644903720106
1	Deaths	8	Taiwan (Province of China)	1	Male	22	All ages	3	Rate	1999	2.044210414945947	2.153432414157461	1.934988415734433
1	Deaths	8	Taiwan (Province of China)	1	Male	22	All ages	3	Rate	2000	2.087766020787339	2.2007229034865103	1.9748091380881678
1	Deaths	8	Taiwan (Province of China)	1	Male	22	All ages	3	Rate	2001	1.9712467799251743	2.0779810344610476	1.8645125253893011
1	Deaths	8	Taiwan (Province of China)	1	Male	22	All ages	3	Rate	2002	1.9468698951561112	2.0506084824749418	1.8431313078372806
1	Deaths	8	Taiwan (Province of China)	1	Male	22	All ages	3	Rate	2003	1.93046412818433	2.037656076396553	1.823272179972107
1	Deaths	8	Taiwan (Province of China)	1	Male	22	All ages	3	Rate	2004	2.006129122834714	2.117491438029668	1.8947668076397601
1	Deaths	8	Taiwan (Province of China)	1	Male	22	All ages	3	Rate	2005	2.156151548262507	2.2796680916975416	2.032635004827472
1	Deaths	8	Taiwan (Province of China)	1	Male	22	All ages	3	Rate	2006	2.1807212717005093	2.301762869951635	2.059679673449384
1	Deaths	8	Taiwan (Province of China)	1	Male	22	All ages	3	Rate	2007	2.3159282920641733	2.4386036186065967	2.19325296552175
1	Deaths	8	Taiwan (Province of China)	1	Male	22	All ages	3	Rate	2008	2.4114674007275014	2.5426611763376408	2.280273625117362
1	Deaths	8	Taiwan (Province of China)	1	Male	22	All ages	3	Rate	2009	2.488942119327396	2.6216480599343592	2.356236178720433
1	Deaths	8	Taiwan (Province of China)	1	Male	22	All ages	3	Rate	2010	2.549665906836454	2.686324030602367	2.413007783070541
1	Deaths	8	Taiwan (Province of China)	1	Male	22	All ages	3	Rate	2011	2.5489908180817755	2.684232263628212	2.413749372535339
1	Deaths	8	Taiwan (Province of China)	1	Male	22	All ages	3	Rate	2012	2.5930874493046594	2.73024431176333	2.4559305868459886
1	Deaths	8	Taiwan (Province of China)	1	Male	22	All ages	3	Rate	2013	2.6854074048032803	2.832588336398552	2.5382264732080086
1	Deaths	8	Taiwan (Province of China)	1	Male	22	All ages	3	Rate	2014	2.8231617022785453	2.979344363877593	2.6669790406794975
1	Deaths	8	Taiwan (Province of China)	1	Male	22	All ages	3	Rate	2015	2.721792001109706	2.881049622411851	2.562534379807561
1	Deaths	8	Taiwan (Province of China)	1	Male	22	All ages	3	Rate	2016	2.735386676783495	2.8905523958850075	2.580220957681983
1	Deaths	8	Taiwan (Province of China)	1	Male	22	All ages	3	Rate	2017	2.491219801966032	2.643152802699477	2.339286801232587
1	Deaths	8	Taiwan (Province of China)	1	Male	22	All ages	3	Rate	2018	2.48640338417489	2.647988501327377	2.3248182670224025
1	Deaths	8	Taiwan (Province of China)	1	Male	22	All ages	3	Rate	2019	2.5155797767822747	2.6817319322760813	2.349427621288468
1	Deaths	8	Taiwan (Province of China)	1	Male	22	All ages	3	Rate	2020	2.450871687482014	2.636442058803427	2.2653013161606004
1	Deaths	8	Taiwan (Province of China)	1	Male	22	All ages	3	Rate	2021	2.487552652032531	2.7023453897498517	2.2727599143152104
1	Deaths	8	Taiwan (Province of China)	1	Male	27	Age-standardized	3	Rate	1990	3.1500075448069804	3.322398537379863	2.977616552234098
1	Deaths	8	Taiwan (Province of China)	1	Male	27	Age-standardized	3	Rate	1991	3.5608552695464923	3.7629850080082847	3.3587255310847
1	Deaths	8	Taiwan (Province of China)	1	Male	27	Age-standardized	3	Rate	1992	3.617141073327984	3.810602296888787	3.4236798497671805
1	Deaths	8	Taiwan (Province of China)	1	Male	27	Age-standardized	3	Rate	1993	3.56510664460208	3.751990839117177	3.378222450086983
1	Deaths	8	Taiwan (Province of China)	1	Male	27	Age-standardized	3	Rate	1994	3.6984638780248513	3.896419701508346	3.5005080545413567
1	Deaths	8	Taiwan (Province of China)	1	Male	27	Age-standardized	3	Rate	1995	3.3804596245569796	3.5581284591397018	3.2027907899742574
1	Deaths	8	Taiwan (Province of China)	1	Male	27	Age-standardized	3	Rate	1996	3.1408089198160223	3.304093810159708	2.9775240294723364
1	Deaths	8	Taiwan (Province of China)	1	Male	27	Age-standardized	3	Rate	1997	2.7836794041500106	2.933148523168142	2.6342102851318794
1	Deaths	8	Taiwan (Province of China)	1	Male	27	Age-standardized	3	Rate	1998	2.5896307101942635	2.729936353453441	2.449325066935086
1	Deaths	8	Taiwan (Province of China)	1	Male	27	Age-standardized	3	Rate	1999	2.2674096205750134	2.393751538123437	2.14106770302659
1	Deaths	8	Taiwan (Province of China)	1	Male	27	Age-standardized	3	Rate	2000	2.243597576731758	2.368180569238592	2.1190145842249244
1	Deaths	8	Taiwan (Province of China)	1	Male	27	Age-standardized	3	Rate	2001	2.0505887666583047	2.163601200813202	1.9375763325034072
1	Deaths	8	Taiwan (Province of China)	1	Male	27	Age-standardized	3	Rate	2002	1.9847745483975991	2.0938945474381	1.8756545493570986
1	Deaths	8	Taiwan (Province of China)	1	Male	27	Age-standardized	3	Rate	2003	1.913196688576889	2.0251945244323784	1.8011988527213996
1	Deaths	8	Taiwan (Province of China)	1	Male	27	Age-standardized	3	Rate	2004	1.9201411227817635	2.026520832088914	1.8137614134746132
1	Deaths	8	Taiwan (Province of China)	1	Male	27	Age-standardized	3	Rate	2005	1.9875200715168444	2.102089566919892	1.872950576113797
1	Deaths	8	Taiwan (Province of China)	1	Male	27	Age-standardized	3	Rate	2006	1.9670197812652406	2.077270972659765	1.8567685898707162
1	Deaths	8	Taiwan (Province of China)	1	Male	27	Age-standardized	3	Rate	2007	2.033187964341819	2.145131813844834	1.9212441148388044
1	Deaths	8	Taiwan (Province of China)	1	Male	27	Age-standardized	3	Rate	2008	2.0602127085140367	2.173964105982311	1.9464613110457625
1	Deaths	8	Taiwan (Province of China)	1	Male	27	Age-standardized	3	Rate	2009	2.0650133291990738	2.173684421878504	1.9563422365196437
1	Deaths	8	Taiwan (Province of China)	1	Male	27	Age-standardized	3	Rate	2010	2.0629709287395	2.1699201239919055	1.9560217334870944
1	Deaths	8	Taiwan (Province of China)	1	Male	27	Age-standardized	3	Rate	2011	2.0145595959373956	2.1197034169361246	1.9094157749386664
1	Deaths	8	Taiwan (Province of China)	1	Male	27	Age-standardized	3	Rate	2012	2.0232234767507684	2.1282569690766007	1.9181899844249362
1	Deaths	8	Taiwan (Province of China)	1	Male	27	Age-standardized	3	Rate	2013	2.0531123025312366	2.162348908961475	1.943875696100998
1	Deaths	8	Taiwan (Province of China)	1	Male	27	Age-standardized	3	Rate	2014	2.1062047952748393	2.2163002893434407	1.9961093012062379
1	Deaths	8	Taiwan (Province of China)	1	Male	27	Age-standardized	3	Rate	2015	1.987459643984271	2.098463970801988	1.8764553171665541
1	Deaths	8	Taiwan (Province of China)	1	Male	27	Age-standardized	3	Rate	2016	1.9626559817502662	2.0716597175680747	1.8536522459324578
1	Deaths	8	Taiwan (Province of China)	1	Male	27	Age-standardized	3	Rate	2017	1.7529624219278543	1.8560290304840348	1.649895813371674
1	Deaths	8	Taiwan (Province of China)	1	Male	27	Age-standardized	3	Rate	2018	1.7196426294053135	1.8246361040236236	1.6146491547870034
1	Deaths	8	Taiwan (Province of China)	1	Male	27	Age-standardized	3	Rate	2019	1.7036888555677534	1.8136540569608137	1.593723654174693
1	Deaths	8	Taiwan (Province of China)	1	Male	27	Age-standardized	3	Rate	2020	1.6239904858569933	1.7429660050054476	1.505014966708539
1	Deaths	8	Taiwan (Province of China)	1	Male	27	Age-standardized	3	Rate	2021	1.6205776786877726	1.7529068008844024	1.4882485564911427
1	Deaths	8	Taiwan (Province of China)	2	Female	22	All ages	1	Number	1990	148.18407618094858	157.9923770472009	138.37577531469626
1	Deaths	8	Taiwan (Province of China)	2	Female	22	All ages	1	Number	1991	161.43658011787983	172.6023307050768	150.27082953068285
1	Deaths	8	Taiwan (Province of China)	2	Female	22	All ages	1	Number	1992	154.82571805814166	165.67633734900866	143.97509876727466
1	Deaths	8	Taiwan (Province of China)	2	Female	22	All ages	1	Number	1993	156.69142139751898	167.96315735654335	145.4196854384946
1	Deaths	8	Taiwan (Province of China)	2	Female	22	All ages	1	Number	1994	166.88661748570553	179.54938864351618	154.22384632789488
1	Deaths	8	Taiwan (Province of China)	2	Female	22	All ages	1	Number	1995	156.542580023369	168.6693816910607	144.4157783556773
1	Deaths	8	Taiwan (Province of China)	2	Female	22	All ages	1	Number	1996	148.81315063488017	160.4429484276644	137.18335284209596
1	Deaths	8	Taiwan (Province of China)	2	Female	22	All ages	1	Number	1997	132.40250838649442	143.08584376260933	121.7191730103795
1	Deaths	8	Taiwan (Province of China)	2	Female	22	All ages	1	Number	1998	148.18378621657078	159.867150913425	136.50042151971655
1	Deaths	8	Taiwan (Province of China)	2	Female	22	All ages	1	Number	1999	132.58360183687935	143.15061513573266	122.01658853802604
1	Deaths	8	Taiwan (Province of China)	2	Female	22	All ages	1	Number	2000	122.35047319924757	132.52535422247394	112.1755921760212
1	Deaths	8	Taiwan (Province of China)	2	Female	22	All ages	1	Number	2001	119.62533987233984	129.51288346494934	109.73779627973033
1	Deaths	8	Taiwan (Province of China)	2	Female	22	All ages	1	Number	2002	115.67637840221845	125.58126780535	105.7714889990869
1	Deaths	8	Taiwan (Province of China)	2	Female	22	All ages	1	Number	2003	116.69851857274364	126.42622504797043	106.97081209751684
1	Deaths	8	Taiwan (Province of China)	2	Female	22	All ages	1	Number	2004	119.34297938197005	129.33613690982904	109.34982185411107
1	Deaths	8	Taiwan (Province of China)	2	Female	22	All ages	1	Number	2005	118.5750221949503	128.48594988736423	108.66409450253634
1	Deaths	8	Taiwan (Province of China)	2	Female	22	All ages	1	Number	2006	122.01841748084325	132.86379702471925	111.17303793696726
1	Deaths	8	Taiwan (Province of China)	2	Female	22	All ages	1	Number	2007	135.277750922272	147.44894717934233	123.10655466520166
1	Deaths	8	Taiwan (Province of China)	2	Female	22	All ages	1	Number	2008	130.43902373369974	142.82461098695188	118.0534364804476
1	Deaths	8	Taiwan (Province of China)	2	Female	22	All ages	1	Number	2009	132.82677670409205	146.01361758030336	119.63993582788073
1	Deaths	8	Taiwan (Province of China)	2	Female	22	All ages	1	Number	2010	131.10657977665133	144.06807120890173	118.14508834440093
1	Deaths	8	Taiwan (Province of China)	2	Female	22	All ages	1	Number	2011	128.33513837184813	141.2695437225876	115.40073302110866
1	Deaths	8	Taiwan (Province of China)	2	Female	22	All ages	1	Number	2012	129.31606266969587	142.11064736125775	116.52147797813397
1	Deaths	8	Taiwan (Province of China)	2	Female	22	All ages	1	Number	2013	137.1939604647292	151.86776805042675	122.52015287903164
1	Deaths	8	Taiwan (Province of China)	2	Female	22	All ages	1	Number	2014	147.57157514241712	162.9176417858298	132.22550849900443
1	Deaths	8	Taiwan (Province of China)	2	Female	22	All ages	1	Number	2015	144.40028234085742	160.56463141110953	128.2359332706053
1	Deaths	8	Taiwan (Province of China)	2	Female	22	All ages	1	Number	2016	143.10319930174623	159.09477749428908	127.11162110920338
1	Deaths	8	Taiwan (Province of China)	2	Female	22	All ages	1	Number	2017	134.57827767861306	149.82635782323987	119.33019753398624
1	Deaths	8	Taiwan (Province of China)	2	Female	22	All ages	1	Number	2018	135.1405826381332	151.08417794799087	119.19698732827553
1	Deaths	8	Taiwan (Province of China)	2	Female	22	All ages	1	Number	2019	134.04318556166575	150.84154440426727	117.24482671906425
1	Deaths	8	Taiwan (Province of China)	2	Female	22	All ages	1	Number	2020	129.65822252298966	149.6760352574717	109.64040978850763
1	Deaths	8	Taiwan (Province of China)	2	Female	22	All ages	1	Number	2021	136.80199272064397	158.03340544736827	115.57057999391967
1	Deaths	8	Taiwan (Province of China)	2	Female	22	All ages	2	Percent	1990	0.00369486218116494	0.003930604536966434	0.0034591198253634465
1	Deaths	8	Taiwan (Province of China)	2	Female	22	All ages	2	Percent	1991	0.0039846282623132	0.004254033131984636	0.0037152233926417647
1	Deaths	8	Taiwan (Province of China)	2	Female	22	All ages	2	Percent	1992	0.00374524126702913	0.0040077872269928885	0.0034826953070653715
1	Deaths	8	Taiwan (Province of China)	2	Female	22	All ages	2	Percent	1993	0.00370194530781634	0.003966026716981546	0.0034378638986511337
1	Deaths	8	Taiwan (Province of China)	2	Female	22	All ages	2	Percent	1994	0.00389508037567232	0.004190858703683712	0.0035993020476609277
1	Deaths	8	Taiwan (Province of China)	2	Female	22	All ages	2	Percent	1995	0.0035122432767678803	0.0037799544625562397	0.003244532090979521
1	Deaths	8	Taiwan (Province of China)	2	Female	22	All ages	2	Percent	1996	0.00323817177822111	0.0034817913810536983	0.002994552175388522
1	Deaths	8	Taiwan (Province of China)	2	Female	22	All ages	2	Percent	1997	0.0029174548547146	0.0031455302016367196	0.002689379507792481
1	Deaths	8	Taiwan (Province of China)	2	Female	22	All ages	2	Percent	1998	0.0032035696637020402	0.0034658099998767155	0.002941329327527365
1	Deaths	8	Taiwan (Province of China)	2	Female	22	All ages	2	Percent	1999	0.0027650534523714597	0.002985797274484492	0.0025443096302584273
1	Deaths	8	Taiwan (Province of China)	2	Female	22	All ages	2	Percent	2000	0.00256001756225551	0.0027678217301748682	0.0023522133943361515
1	Deaths	8	Taiwan (Province of China)	2	Female	22	All ages	2	Percent	2001	0.00245602046686328	0.0026576212439138078	0.002254419689812752
1	Deaths	8	Taiwan (Province of China)	2	Female	22	All ages	2	Percent	2002	0.0023797647326915397	0.002584322496529434	0.0021752069688536456
1	Deaths	8	Taiwan (Province of China)	2	Female	22	All ages	2	Percent	2003	0.00232023056263706	0.0025143850800412545	0.002126076045232866
1	Deaths	8	Taiwan (Province of China)	2	Female	22	All ages	2	Percent	2004	0.00233078101350665	0.002526252603173417	0.0021353094238398826
1	Deaths	8	Taiwan (Province of China)	2	Female	22	All ages	2	Percent	2005	0.00224785390665069	0.002433638862249099	0.002062068951052281
1	Deaths	8	Taiwan (Province of China)	2	Female	22	All ages	2	Percent	2006	0.00233880798257883	0.0025463607847420067	0.002131255180415653
1	Deaths	8	Taiwan (Province of China)	2	Female	22	All ages	2	Percent	2007	0.00252322616486844	0.0027502886941525475	0.0022961636355843325
1	Deaths	8	Taiwan (Province of China)	2	Female	22	All ages	2	Percent	2008	0.00241596429985633	0.0026510239491023546	0.0021809046506103052
1	Deaths	8	Taiwan (Province of China)	2	Female	22	All ages	2	Percent	2009	0.00241296017507277	0.0026466713869960283	0.002179248963149512
1	Deaths	8	Taiwan (Province of China)	2	Female	22	All ages	2	Percent	2010	0.0023350491914432797	0.002564630138385602	0.0021054682445009573
1	Deaths	8	Taiwan (Province of China)	2	Female	22	All ages	2	Percent	2011	0.00219337541654652	0.00241048406023497	0.00197626677285807
1	Deaths	8	Taiwan (Province of China)	2	Female	22	All ages	2	Percent	2012	0.00213749495184725	0.00234412942332443	0.0019308604803700698
1	Deaths	8	Taiwan (Province of China)	2	Female	22	All ages	2	Percent	2013	0.0022445971076783	0.002477920709068719	0.002011273506287881
1	Deaths	8	Taiwan (Province of China)	2	Female	22	All ages	2	Percent	2014	0.0022875053285103	0.002522875429081938	0.0020521352279386624
1	Deaths	8	Taiwan (Province of China)	2	Female	22	All ages	2	Percent	2015	0.00222638462549299	0.0024805970402082	0.00197217221077778
1	Deaths	8	Taiwan (Province of China)	2	Female	22	All ages	2	Percent	2016	0.00207716733149873	0.002309664493850062	0.0018446701691473978
1	Deaths	8	Taiwan (Province of China)	2	Female	22	All ages	2	Percent	2017	0.0019196773063168298	0.002138086852421359	0.0017012677602123005
1	Deaths	8	Taiwan (Province of China)	2	Female	22	All ages	2	Percent	2018	0.00189075449805349	0.0021130619006325094	0.001668447095474471
1	Deaths	8	Taiwan (Province of China)	2	Female	22	All ages	2	Percent	2019	0.00186517571643693	0.0020985782492843165	0.0016317731835895433
1	Deaths	8	Taiwan (Province of China)	2	Female	22	All ages	2	Percent	2020	0.00183033330715773	0.002109771304357475	0.0015508953099579853
1	Deaths	8	Taiwan (Province of China)	2	Female	22	All ages	2	Percent	2021	0.0017925693140952	0.002076180065940354	0.0015089585622500463
1	Deaths	8	Taiwan (Province of China)	2	Female	22	All ages	3	Rate	1990	1.503964531517653	1.603511912028933	1.4044171510063732
1	Deaths	8	Taiwan (Province of China)	2	Female	22	All ages	3	Rate	1991	1.6210514986063425	1.7331714203070105	1.5089315769056744
1	Deaths	8	Taiwan (Province of China)	2	Female	22	All ages	3	Rate	1992	1.5383735418458122	1.6461870617123444	1.43056002197928
1	Deaths	8	Taiwan (Province of China)	2	Female	22	All ages	3	Rate	1993	1.5406664676915147	1.6514956724421999	1.4298372629408296
1	Deaths	8	Taiwan (Province of China)	2	Female	22	All ages	3	Rate	1994	1.6239240640035397	1.7471417258505118	1.5007064021565677
1	Deaths	8	Taiwan (Province of China)	2	Female	22	All ages	3	Rate	1995	1.507829345216657	1.6246355676223319	1.391023122810982
1	Deaths	8	Taiwan (Province of China)	2	Female	22	All ages	3	Rate	1996	1.4192219013476768	1.5301345704588942	1.3083092322364593
1	Deaths	8	Taiwan (Province of China)	2	Female	22	All ages	3	Rate	1997	1.2504633524041315	1.3513611339648695	1.1495655708433936
1	Deaths	8	Taiwan (Province of China)	2	Female	22	All ages	3	Rate	1998	1.3862756680438695	1.4955748337195307	1.2769765023682083
1	Deaths	8	Taiwan (Province of China)	2	Female	22	All ages	3	Rate	1999	1.229147743541474	1.32711174793048	1.131183739152468
1	Deaths	8	Taiwan (Province of China)	2	Female	22	All ages	3	Rate	2000	1.1247370329432747	1.2182721472209106	1.0312019186656387
1	Deaths	8	Taiwan (Province of China)	2	Female	22	All ages	3	Rate	2001	1.091422699022391	1.181633431347697	1.001211966697085
1	Deaths	8	Taiwan (Province of China)	2	Female	22	All ages	3	Rate	2002	1.0483934134212285	1.1381630012518733	0.9586238255905838
1	Deaths	8	Taiwan (Province of China)	2	Female	22	All ages	3	Rate	2003	1.051373894462229	1.1390138813800528	0.9637339075444055
1	Deaths	8	Taiwan (Province of China)	2	Female	22	All ages	3	Rate	2004	1.0690718439519442	1.1585903342773538	0.9795533536265346
1	Deaths	8	Taiwan (Province of China)	2	Female	22	All ages	3	Rate	2005	1.056063837506691	1.1443334590370486	0.9677942159763336
1	Deaths	8	Taiwan (Province of China)	2	Female	22	All ages	3	Rate	2006	1.0803993341091396	1.1764286146003746	0.9843700536179044
1	Deaths	8	Taiwan (Province of China)	2	Female	22	All ages	3	Rate	2007	1.1909688507384666	1.298122580894168	1.083815120582765
1	Deaths	8	Taiwan (Province of China)	2	Female	22	All ages	3	Rate	2008	1.1421448971979955	1.2505950747229573	1.0336947196730337
1	Deaths	8	Taiwan (Province of China)	2	Female	22	All ages	3	Rate	2009	1.1570541456863743	1.2719247258730635	1.0421835654996852
1	Deaths	8	Taiwan (Province of China)	2	Female	22	All ages	3	Rate	2010	1.1364471837086014	1.2487989089991072	1.0240954584180957
1	Deaths	8	Taiwan (Province of China)	2	Female	22	All ages	3	Rate	2011	1.1070822812727856	1.2186608494207645	0.9955037131248067
1	Deaths	8	Taiwan (Province of China)	2	Female	22	All ages	3	Rate	2012	1.1103772781766543	1.2202384650386824	1.0005160913146263
1	Deaths	8	Taiwan (Province of China)	2	Female	22	All ages	3	Rate	2013	1.172844950744016	1.2982885276826606	1.0474013738053713
1	Deaths	8	Taiwan (Province of China)	2	Female	22	All ages	3	Rate	2014	1.2564321268178644	1.387089342697439	1.1257749109382897
1	Deaths	8	Taiwan (Province of China)	2	Female	22	All ages	3	Rate	2015	1.2248370421156713	1.3619468398389052	1.0877272443924375
1	Deaths	8	Taiwan (Province of China)	2	Female	22	All ages	3	Rate	2016	1.209693502872844	1.3448750245620384	1.0745119811836494
1	Deaths	8	Taiwan (Province of China)	2	Female	22	All ages	3	Rate	2017	1.1342575363298146	1.2627719601799017	1.0057431124797276
1	Deaths	8	Taiwan (Province of China)	2	Female	22	All ages	3	Rate	2018	1.1362504623979872	1.2703028483612862	1.0021980764346883
1	Deaths	8	Taiwan (Province of China)	2	Female	22	All ages	3	Rate	2019	1.1249648806154322	1.265946040311974	0.9839837209188905
1	Deaths	8	Taiwan (Province of China)	2	Female	22	All ages	3	Rate	2020	1.0866605016674518	1.2544290087860834	0.9188919945488201
1	Deaths	8	Taiwan (Province of China)	2	Female	22	All ages	3	Rate	2021	1.145566252049679	1.3233559860979252	0.9677765180014328
1	Deaths	8	Taiwan (Province of China)	2	Female	27	Age-standardized	3	Rate	1990	2.4399065647054474	2.6219515900334947	2.2578615393774
1	Deaths	8	Taiwan (Province of China)	2	Female	27	Age-standardized	3	Rate	1991	2.5597246938016047	2.7559641550564424	2.363485232546767
1	Deaths	8	Taiwan (Province of China)	2	Female	27	Age-standardized	3	Rate	1992	2.30806900429295	2.4860125521612115	2.1301254564246888
1	Deaths	8	Taiwan (Province of China)	2	Female	27	Age-standardized	3	Rate	1993	2.2464887676891294	2.4276413409809527	2.065336194397306
1	Deaths	8	Taiwan (Province of China)	2	Female	27	Age-standardized	3	Rate	1994	2.2897011702460266	2.4867377653995453	2.092664575092508
1	Deaths	8	Taiwan (Province of China)	2	Female	27	Age-standardized	3	Rate	1995	2.0581363534935497	2.2331553035295393	1.8831174034575604
1	Deaths	8	Taiwan (Province of China)	2	Female	27	Age-standardized	3	Rate	1996	1.852635648759036	2.011313803287902	1.6939574942301703
1	Deaths	8	Taiwan (Province of China)	2	Female	27	Age-standardized	3	Rate	1997	1.586810979250393	1.7231598782627935	1.4504620802379926
1	Deaths	8	Taiwan (Province of China)	2	Female	27	Age-standardized	3	Rate	1998	1.7199888840481594	1.8653476595554173	1.5746301085409016
1	Deaths	8	Taiwan (Province of China)	2	Female	27	Age-standardized	3	Rate	1999	1.4921116323248962	1.6189638808929787	1.3652593837568137
1	Deaths	8	Taiwan (Province of China)	2	Female	27	Age-standardized	3	Rate	2000	1.3188066341752218	1.4327113494591894	1.2049019188912542
1	Deaths	8	Taiwan (Province of China)	2	Female	27	Age-standardized	3	Rate	2001	1.2202045587932173	1.3229131162598013	1.1174960013266333
1	Deaths	8	Taiwan (Province of China)	2	Female	27	Age-standardized	3	Rate	2002	1.1344303075020252	1.2313054298516435	1.037555185152407
1	Deaths	8	Taiwan (Province of China)	2	Female	27	Age-standardized	3	Rate	2003	1.1020870367517575	1.1947955693678596	1.0093785041356553
1	Deaths	8	Taiwan (Province of China)	2	Female	27	Age-standardized	3	Rate	2004	1.0813341261152396	1.1751824632860774	0.9874857889444018
1	Deaths	8	Taiwan (Province of China)	2	Female	27	Age-standardized	3	Rate	2005	1.0279931264537536	1.113074330921028	0.9429119219864792
1	Deaths	8	Taiwan (Province of China)	2	Female	27	Age-standardized	3	Rate	2006	1.013744607714879	1.1034771853512038	0.9240120300785544
1	Deaths	8	Taiwan (Province of China)	2	Female	27	Age-standardized	3	Rate	2007	1.0749491406297091	1.1714508454493135	0.9784474358101047
1	Deaths	8	Taiwan (Province of China)	2	Female	27	Age-standardized	3	Rate	2008	0.9844129863815511	1.0780494657717892	0.8907765069913128
1	Deaths	8	Taiwan (Province of China)	2	Female	27	Age-standardized	3	Rate	2009	0.9510688275905654	1.044022541328863	0.8581151138522678
1	Deaths	8	Taiwan (Province of China)	2	Female	27	Age-standardized	3	Rate	2010	0.8974908979783384	0.9839229873628874	0.8110588085937893
1	Deaths	8	Taiwan (Province of China)	2	Female	27	Age-standardized	3	Rate	2011	0.8477706374673653	0.9293409411501597	0.7662003337845708
1	Deaths	8	Taiwan (Province of China)	2	Female	27	Age-standardized	3	Rate	2012	0.823018302495481	0.8998486080994315	0.7461879968915306
1	Deaths	8	Taiwan (Province of China)	2	Female	27	Age-standardized	3	Rate	2013	0.8354500438664048	0.9188219094051236	0.7520781783276859
1	Deaths	8	Taiwan (Province of China)	2	Female	27	Age-standardized	3	Rate	2014	0.8568318000810069	0.9394592188078906	0.7742043813541232
1	Deaths	8	Taiwan (Province of China)	2	Female	27	Age-standardized	3	Rate	2015	0.8022936351340128	0.8863868622289913	0.7182004080390342
1	Deaths	8	Taiwan (Province of China)	2	Female	27	Age-standardized	3	Rate	2016	0.7627314275501847	0.8423560418116179	0.6831068132887516
1	Deaths	8	Taiwan (Province of China)	2	Female	27	Age-standardized	3	Rate	2017	0.6926731990780629	0.7646017633625728	0.620744634793553
1	Deaths	8	Taiwan (Province of China)	2	Female	27	Age-standardized	3	Rate	2018	0.6742849566313645	0.7494639026159202	0.5991060106468087
1	Deaths	8	Taiwan (Province of China)	2	Female	27	Age-standardized	3	Rate	2019	0.6467653767299351	0.7210084805900832	0.572522272869787
1	Deaths	8	Taiwan (Province of China)	2	Female	27	Age-standardized	3	Rate	2020	0.6055437963666299	0.6871489616073198	0.5239386311259401
1	Deaths	8	Taiwan (Province of China)	2	Female	27	Age-standardized	3	Rate	2021	0.6133647091415717	0.6993261856747396	0.5274032326084038
1	Deaths	8	Taiwan (Province of China)	3	Both	22	All ages	1	Number	1990	385.6243638517486	402.8714421690436	368.3772855344537
1	Deaths	8	Taiwan (Province of China)	3	Both	22	All ages	1	Number	1991	432.90721629026007	452.0825212245401	413.73191135598006
1	Deaths	8	Taiwan (Province of China)	3	Both	22	All ages	1	Number	1992	441.6905263316496	462.2192566545503	421.1617960087489
1	Deaths	8	Taiwan (Province of China)	3	Both	22	All ages	1	Number	1993	449.9464749721395	470.65022191844054	429.2427280258385
1	Deaths	8	Taiwan (Province of China)	3	Both	22	All ages	1	Number	1994	482.153547770869	505.9962596306277	458.3108359111103
1	Deaths	8	Taiwan (Province of China)	3	Both	22	All ages	1	Number	1995	456.94042385955447	479.20100761420343	434.6798401049055
1	Deaths	8	Taiwan (Province of China)	3	Both	22	All ages	1	Number	1996	438.39800072155765	459.9545807948648	416.8414206482505
1	Deaths	8	Taiwan (Province of China)	3	Both	22	All ages	1	Number	1997	399.3616727179043	419.95675934621215	378.76658608959644
1	Deaths	8	Taiwan (Province of China)	3	Both	22	All ages	1	Number	1998	403.88523981038406	425.23278149244106	382.53769812832707
1	Deaths	8	Taiwan (Province of China)	3	Both	22	All ages	1	Number	1999	364.00735932373516	383.29495882737393	344.7197598200964
1	Deaths	8	Taiwan (Province of China)	3	Both	22	All ages	1	Number	2000	360.08265208481106	379.3681718666958	340.79713230292634
1	Deaths	8	Taiwan (Province of China)	3	Both	22	All ages	1	Number	2001	345.1902290096215	362.97509867217593	327.405359347067
1	Deaths	8	Taiwan (Province of China)	3	Both	22	All ages	1	Number	2002	339.3346878356607	356.4906710723419	322.1787045989795
1	Deaths	8	Taiwan (Province of China)	3	Both	22	All ages	1	Number	2003	339.1780076319577	357.1581799171214	321.197835346794
1	Deaths	8	Taiwan (Province of China)	3	Both	22	All ages	1	Number	2004	351.1571239762653	369.73800640636637	332.5762415461643
1	Deaths	8	Taiwan (Province of China)	3	Both	22	All ages	1	Number	2005	368.2737599658623	387.9261494815562	348.62137045016846
1	Deaths	8	Taiwan (Province of China)	3	Both	22	All ages	1	Number	2006	375.01931905747324	395.3573495585891	354.6812885563574
1	Deaths	8	Taiwan (Province of China)	3	Both	22	All ages	1	Number	2007	404.3675221774896	427.16927591201295	381.56576844296626
1	Deaths	8	Taiwan (Province of China)	3	Both	22	All ages	1	Number	2008	410.94420591343834	434.079534558327	387.8088772685497
1	Deaths	8	Taiwan (Province of China)	3	Both	22	All ages	1	Number	2009	422.60335328356337	447.7260321985431	397.4806743685836
1	Deaths	8	Taiwan (Province of China)	3	Both	22	All ages	1	Number	2010	428.2303107705588	453.3969954964638	403.0636260446538
1	Deaths	8	Taiwan (Province of China)	3	Both	22	All ages	1	Number	2011	425.67898613930714	450.3959943087963	400.961977969818
1	Deaths	8	Taiwan (Province of China)	3	Both	22	All ages	1	Number	2012	432.1583880236658	456.99960726553184	407.31716878179975
1	Deaths	8	Taiwan (Province of China)	3	Both	22	All ages	1	Number	2013	451.2539278249666	477.6291767855222	424.878678864411
1	Deaths	8	Taiwan (Province of China)	3	Both	22	All ages	1	Number	2014	478.1762236814981	505.88650944973654	450.4659379132596
1	Deaths	8	Taiwan (Province of China)	3	Both	22	All ages	1	Number	2015	463.47775099072425	492.7691683401528	434.1863336412957
1	Deaths	8	Taiwan (Province of China)	3	Both	22	All ages	1	Number	2016	464.00312920032695	493.84157300460424	434.16468539604966
1	Deaths	8	Taiwan (Province of China)	3	Both	22	All ages	1	Number	2017	426.9216551692483	455.3386677763445	398.5046425621521
1	Deaths	8	Taiwan (Province of China)	3	Both	22	All ages	1	Number	2018	426.88749079971717	456.95049420575856	396.8244873936758
1	Deaths	8	Taiwan (Province of China)	3	Both	22	All ages	1	Number	2019	429.016977018223	460.1236283681096	397.9103256683363
1	Deaths	8	Taiwan (Province of China)	3	Both	22	All ages	1	Number	2020	416.7321956296709	451.2442648810983	382.22012637824355
1	Deaths	8	Taiwan (Province of China)	3	Both	22	All ages	1	Number	2021	427.7168691590965	467.53846210976945	387.8952762084236
1	Deaths	8	Taiwan (Province of China)	3	Both	22	All ages	2	Percent	1990	0.0037195936491550997	0.0038780349077180047	0.0035611523905921946
1	Deaths	8	Taiwan (Province of China)	3	Both	22	All ages	2	Percent	1991	0.00413447778041334	0.004317726826676337	0.003951228734150343
1	Deaths	8	Taiwan (Province of China)	3	Both	22	All ages	2	Percent	1992	0.00411121777320818	0.004296093841781214	0.003926341704635146
1	Deaths	8	Taiwan (Province of China)	3	Both	22	All ages	2	Percent	1993	0.0041046029212027406	0.004293487841692154	0.003915718000713327
1	Deaths	8	Taiwan (Province of China)	3	Both	22	All ages	2	Percent	1994	0.00426931278246571	0.004472963837922268	0.0040656617270091525
1	Deaths	8	Taiwan (Province of China)	3	Both	22	All ages	2	Percent	1995	0.00390395478250915	0.004091329575772941	0.003716579989245359
1	Deaths	8	Taiwan (Province of China)	3	Both	22	All ages	2	Percent	1996	0.0036318467470424698	0.0038081599126918064	0.003455533581393133
1	Deaths	8	Taiwan (Province of China)	3	Both	22	All ages	2	Percent	1997	0.00332911611338044	0.0034943998394391714	0.0031638323873217087
1	Deaths	8	Taiwan (Province of China)	3	Both	22	All ages	2	Percent	1998	0.0033099519931083098	0.0034824384502266156	0.003137465535990004
1	Deaths	8	Taiwan (Province of China)	3	Both	22	All ages	2	Percent	1999	0.00292497452637217	0.0030787162174028752	0.002771232835341465
1	Deaths	8	Taiwan (Province of China)	3	Both	22	All ages	2	Percent	2000	0.00287251500140822	0.003019520110697678	0.0027255098921187618
1	Deaths	8	Taiwan (Province of China)	3	Both	22	All ages	2	Percent	2001	0.0027111741031461698	0.0028513598092260247	0.002570988397066315
1	Deaths	8	Taiwan (Province of China)	3	Both	22	All ages	2	Percent	2002	0.00267345550961996	0.002812474596577013	0.0025344364226629066
1	Deaths	8	Taiwan (Province of China)	3	Both	22	All ages	2	Percent	2003	0.00260688438130558	0.002744377017307393	0.0024693917453037667
1	Deaths	8	Taiwan (Province of China)	3	Both	22	All ages	2	Percent	2004	0.00261688443039308	0.002756262989296262	0.002477505871489898
1	Deaths	8	Taiwan (Province of China)	3	Both	22	All ages	2	Percent	2005	0.0026558943293307196	0.002795323262273377	0.0025164653963880624
1	Deaths	8	Taiwan (Province of China)	3	Both	22	All ages	2	Percent	2006	0.00271893186208211	0.0028652624400797395	0.0025726012840844806
1	Deaths	8	Taiwan (Province of China)	3	Both	22	All ages	2	Percent	2007	0.00289612769572081	0.0030595808390062877	0.0027326745524353323
1	Deaths	8	Taiwan (Province of China)	3	Both	22	All ages	2	Percent	2008	0.00289998181474723	0.0030679112194038974	0.0027320524100905626
1	Deaths	8	Taiwan (Province of China)	3	Both	22	All ages	2	Percent	2009	0.00296652899768618	0.0031447811626875858	0.0027882768326847746
1	Deaths	8	Taiwan (Province of China)	3	Both	22	All ages	2	Percent	2010	0.0029615924913634697	0.003132391372400606	0.0027907936103263335
1	Deaths	8	Taiwan (Province of China)	3	Both	22	All ages	2	Percent	2011	0.00278531312230595	0.0029448518563870048	0.002625774388224895
1	Deaths	8	Taiwan (Province of China)	3	Both	22	All ages	2	Percent	2012	0.0027885280465850502	0.002945911873632976	0.0026311442195371243
1	Deaths	8	Taiwan (Province of China)	3	Both	22	All ages	2	Percent	2013	0.00289011196711855	0.0030586079283838946	0.0027216160058532056
1	Deaths	8	Taiwan (Province of China)	3	Both	22	All ages	2	Percent	2014	0.00293668792179154	0.00311070438439609	0.00276267145918699
1	Deaths	8	Taiwan (Province of China)	3	Both	22	All ages	2	Percent	2015	0.00283052616143943	0.0030087465382126082	0.0026523057846662514
1	Deaths	8	Taiwan (Province of China)	3	Both	22	All ages	2	Percent	2016	0.00269119709179947	0.0028589133456873644	0.002523480837911576
1	Deaths	8	Taiwan (Province of China)	3	Both	22	All ages	2	Percent	2017	0.00247732500219415	0.0026417023731092645	0.0023129476312790356
1	Deaths	8	Taiwan (Province of China)	3	Both	22	All ages	2	Percent	2018	0.0024533921821961197	0.0026220507055412195	0.00228473365885102
1	Deaths	8	Taiwan (Province of China)	3	Both	22	All ages	2	Percent	2019	0.00243543711707787	0.002610142205475902	0.0022607320286798377
1	Deaths	8	Taiwan (Province of China)	3	Both	22	All ages	2	Percent	2020	0.00240877360361481	0.0026034369988603883	0.0022141102083692316
1	Deaths	8	Taiwan (Province of China)	3	Both	22	All ages	2	Percent	2021	0.002323309548677	0.0025400028415302933	0.002106616255823707
1	Deaths	8	Taiwan (Province of China)	3	Both	22	All ages	3	Rate	1990	1.8911634696210307	1.9757458962747072	1.8065810429673541
1	Deaths	8	Taiwan (Province of China)	3	Both	22	All ages	3	Rate	1991	2.1021941595690516	2.195309294923532	2.009079024214571
1	Deaths	8	Taiwan (Province of China)	3	Both	22	All ages	3	Rate	1992	2.1241993125544276	2.222927069297795	2.0254715558110603
1	Deaths	8	Taiwan (Province of China)	3	Both	22	All ages	3	Rate	1993	2.143297838296081	2.2419191155877494	2.0446765610044126
1	Deaths	8	Taiwan (Province of China)	3	Both	22	All ages	3	Rate	1994	2.2751951039779046	2.3877045349251147	2.1626856730306945
1	Deaths	8	Taiwan (Province of China)	3	Both	22	All ages	3	Rate	1995	2.1366370974518847	2.2407267918137403	2.032547403090029
1	Deaths	8	Taiwan (Province of China)	3	Both	22	All ages	3	Rate	1996	2.032006672884143	2.1319229920311877	1.9320903537370984
1	Deaths	8	Taiwan (Province of China)	3	Both	22	All ages	3	Rate	1997	1.8353615298452741	1.930011147682105	1.7407119120084433
1	Deaths	8	Taiwan (Province of China)	3	Both	22	All ages	3	Rate	1998	1.841036326324252	1.9383451552699182	1.7437274973785857
1	Deaths	8	Taiwan (Province of China)	3	Both	22	All ages	3	Rate	1999	1.6465285181490328	1.7337728603743618	1.5592841759237037
1	Deaths	8	Taiwan (Province of China)	3	Both	22	All ages	3	Rate	2000	1.61725456203181	1.7038724389770776	1.5306366850865423
1	Deaths	8	Taiwan (Province of China)	3	Both	22	All ages	3	Rate	2001	1.540804369534342	1.6201895971124345	1.4614191419562497
1	Deaths	8	Taiwan (Province of China)	3	Both	22	All ages	3	Rate	2002	1.5066958362761544	1.5828709207474763	1.4305207518048326
1	Deaths	8	Taiwan (Province of China)	3	Both	22	All ages	3	Rate	2003	1.4991767392342439	1.5786496279558238	1.419703850512664
1	Deaths	8	Taiwan (Province of China)	3	Both	22	All ages	3	Rate	2004	1.5456860639521088	1.6274734151609684	1.4638987127432492
1	Deaths	8	Taiwan (Province of China)	3	Both	22	All ages	3	Rate	2005	1.6146142615697985	1.7007757855103187	1.5284527376292782
1	Deaths	8	Taiwan (Province of China)	3	Both	22	All ages	3	Rate	2006	1.6379584496666508	1.7267881371414324	1.5491287621918692
1	Deaths	8	Taiwan (Province of China)	3	Both	22	All ages	3	Rate	2007	1.759824429450715	1.8590586187848435	1.6605902401165866
1	Deaths	8	Taiwan (Province of China)	3	Both	22	All ages	3	Rate	2008	1.7826318184129915	1.8829903886966355	1.6822732481293474
1	Deaths	8	Taiwan (Province of China)	3	Both	22	All ages	3	Rate	2009	1.8276875755678033	1.9363388859777284	1.719036265157878
1	Deaths	8	Taiwan (Province of China)	3	Both	22	All ages	3	Rate	2010	1.8466187565393817	1.955142770103824	1.7380947429749394
1	Deaths	8	Taiwan (Province of China)	3	Both	22	All ages	3	Rate	2011	1.8302983743757777	1.9365744682049517	1.7240222805466037
1	Deaths	8	Taiwan (Province of China)	3	Both	22	All ages	3	Rate	2012	1.8527715213753937	1.9592720657199163	1.746270977030871
1	Deaths	8	Taiwan (Province of China)	3	Both	22	All ages	3	Rate	2013	1.929046080479015	2.041796502119119	1.816295658838911
1	Deaths	8	Taiwan (Province of China)	3	Both	22	All ages	3	Rate	2014	2.038633056192253	2.1567717292712643	1.9204943831132417
1	Deaths	8	Taiwan (Province of China)	3	Both	22	All ages	3	Rate	2015	1.9712045920138204	2.0957831208911264	1.8466260631365146
1	Deaths	8	Taiwan (Province of China)	3	Both	22	All ages	3	Rate	2016	1.9693580858181283	2.096000724361226	1.8427154472750304
1	Deaths	8	Taiwan (Province of China)	3	Both	22	All ages	3	Rate	2017	1.809003279755034	1.9294152297806133	1.6885913297294546
1	Deaths	8	Taiwan (Province of China)	3	Both	22	All ages	3	Rate	2018	1.8067592957927265	1.9339979992777094	1.6795205923077436
1	Deaths	8	Taiwan (Province of China)	3	Both	22	All ages	3	Rate	2019	1.8147005999686667	1.9462787469687974	1.683122452968536
1	Deaths	8	Taiwan (Province of China)	3	Both	22	All ages	3	Rate	2020	1.7624579841936574	1.9084176020036419	1.616498366383673
1	Deaths	8	Taiwan (Province of China)	3	Both	22	All ages	3	Rate	2021	1.8095464305864313	1.9780200788805145	1.641072782292348
1	Deaths	8	Taiwan (Province of China)	3	Both	27	Age-standardized	3	Rate	1990	2.855082106713026	3.004579519083314	2.7055846943427375
1	Deaths	8	Taiwan (Province of China)	3	Both	27	Age-standardized	3	Rate	1991	3.1095840310684704	3.2714754047962855	2.947692657340655
1	Deaths	8	Taiwan (Province of China)	3	Both	27	Age-standardized	3	Rate	1992	2.991259125625521	3.14718510585746	2.835333145393582
1	Deaths	8	Taiwan (Province of China)	3	Both	27	Age-standardized	3	Rate	1993	2.934843906932535	3.0912858595256547	2.7784019543394156
1	Deaths	8	Taiwan (Province of China)	3	Both	27	Age-standardized	3	Rate	1994	3.0239412806388972	3.1931501660902533	2.854732395187541
1	Deaths	8	Taiwan (Province of China)	3	Both	27	Age-standardized	3	Rate	1995	2.747068080647216	2.896393433240766	2.597742728053666
1	Deaths	8	Taiwan (Province of China)	3	Both	27	Age-standardized	3	Rate	1996	2.5128880916357237	2.6473889537735897	2.3783872294978576
1	Deaths	8	Taiwan (Province of China)	3	Both	27	Age-standardized	3	Rate	1997	2.1991106747247517	2.318029769272093	2.0801915801774107
1	Deaths	8	Taiwan (Province of China)	3	Both	27	Age-standardized	3	Rate	1998	2.168319656648654	2.29048673167204	2.046152581625268
1	Deaths	8	Taiwan (Province of China)	3	Both	27	Age-standardized	3	Rate	1999	1.8932093420085483	2.0018185910098834	1.7846000930072132
1	Deaths	8	Taiwan (Province of China)	3	Both	27	Age-standardized	3	Rate	2000	1.7902850822084377	1.891954421543491	1.6886157428733846
1	Deaths	8	Taiwan (Province of China)	3	Both	27	Age-standardized	3	Rate	2001	1.6399255101893657	1.7292935537289291	1.5505574666498023
1	Deaths	8	Taiwan (Province of China)	3	Both	27	Age-standardized	3	Rate	2002	1.5628516399360812	1.649370078643238	1.4763332012289245
1	Deaths	8	Taiwan (Province of China)	3	Both	27	Age-standardized	3	Rate	2003	1.5107438689713522	1.599466530397278	1.4220212075454264
1	Deaths	8	Taiwan (Province of China)	3	Both	27	Age-standardized	3	Rate	2004	1.503329562831951	1.587742115049937	1.418917010613965
1	Deaths	8	Taiwan (Province of China)	3	Both	27	Age-standardized	3	Rate	2005	1.5085405804624197	1.5930964903386569	1.4239846705861825
1	Deaths	8	Taiwan (Province of China)	3	Both	27	Age-standardized	3	Rate	2006	1.48908706281986	1.5732667328501573	1.4049073927895628
1	Deaths	8	Taiwan (Province of China)	3	Both	27	Age-standardized	3	Rate	2007	1.5507146502336266	1.6406533427497796	1.4607759577174737
1	Deaths	8	Taiwan (Province of China)	3	Both	27	Age-standardized	3	Rate	2008	1.5177581449702648	1.6050838528784117	1.430432437062118
1	Deaths	8	Taiwan (Province of China)	3	Both	27	Age-standardized	3	Rate	2009	1.5009358307817484	1.587902690148235	1.413968971415262
1	Deaths	8	Taiwan (Province of China)	3	Both	27	Age-standardized	3	Rate	2010	1.471489062270192	1.5573744678437846	1.3856036566965992
1	Deaths	8	Taiwan (Province of China)	3	Both	27	Age-standardized	3	Rate	2011	1.421942004787077	1.502108234484151	1.341775775090003
1	Deaths	8	Taiwan (Province of China)	3	Both	27	Age-standardized	3	Rate	2012	1.412049370426053	1.489829758042029	1.334268982810077
1	Deaths	8	Taiwan (Province of China)	3	Both	27	Age-standardized	3	Rate	2013	1.431598636985153	1.5108604904412624	1.3523367835290436
1	Deaths	8	Taiwan (Province of China)	3	Both	27	Age-standardized	3	Rate	2014	1.4696664867987614	1.5521087194205587	1.3872242541769642
1	Deaths	8	Taiwan (Province of China)	3	Both	27	Age-standardized	3	Rate	2015	1.3832625135982042	1.4656385675777366	1.3008864596186718
1	Deaths	8	Taiwan (Province of China)	3	Both	27	Age-standardized	3	Rate	2016	1.3487883560290927	1.4327064883558691	1.2648702237023164
1	Deaths	8	Taiwan (Province of China)	3	Both	27	Age-standardized	3	Rate	2017	1.2076542270640849	1.2840767827913648	1.131231671336805
1	Deaths	8	Taiwan (Province of China)	3	Both	27	Age-standardized	3	Rate	2018	1.1806568264364392	1.2565469421157818	1.1047667107570966
1	Deaths	8	Taiwan (Province of China)	3	Both	27	Age-standardized	3	Rate	2019	1.1579735886247418	1.2343117813922402	1.0816353958572433
1	Deaths	8	Taiwan (Province of China)	3	Both	27	Age-standardized	3	Rate	2020	1.0960142124130843	1.178424843485929	1.0136035813402395
1	Deaths	8	Taiwan (Province of China)	3	Both	27	Age-standardized	3	Rate	2021	1.0976589453200214	1.189905427479207	1.0054124631608359
1	Deaths	9	Southeast Asia	1	Male	22	All ages	1	Number	1990	4510.956074029878	5558.987767818255	3462.9243802415017
1	Deaths	9	Southeast Asia	1	Male	22	All ages	1	Number	1991	4631.926453758195	5690.927574782984	3572.9253327334054
1	Deaths	9	Southeast Asia	1	Male	22	All ages	1	Number	1992	4810.861625675998	5880.561845012447	3741.161406339549
1	Deaths	9	Southeast Asia	1	Male	22	All ages	1	Number	1993	5010.10958190023	6109.373019095762	3910.8461447046984
1	Deaths	9	Southeast Asia	1	Male	22	All ages	1	Number	1994	5197.657192040193	6268.509927812769	4126.804456267617
1	Deaths	9	Southeast Asia	1	Male	22	All ages	1	Number	1995	5419.824541771052	6521.082319962392	4318.566763579713
1	Deaths	9	Southeast Asia	1	Male	22	All ages	1	Number	1996	5626.289738739026	6690.594060930176	4561.9854165478755
1	Deaths	9	Southeast Asia	1	Male	22	All ages	1	Number	1997	5874.843741199657	6885.417415886825	4864.270066512489
1	Deaths	9	Southeast Asia	1	Male	22	All ages	1	Number	1998	6074.511953260972	7094.062201249321	5054.9617052726235
1	Deaths	9	Southeast Asia	1	Male	22	All ages	1	Number	1999	6283.6041313231	7295.473792920331	5271.734469725869
1	Deaths	9	Southeast Asia	1	Male	22	All ages	1	Number	2000	6460.7180685162175	7533.559192065057	5387.876944967378
1	Deaths	9	Southeast Asia	1	Male	22	All ages	1	Number	2001	6579.752431300681	7680.888759592778	5478.616103008583
1	Deaths	9	Southeast Asia	1	Male	22	All ages	1	Number	2002	6623.131769826754	7776.597576888993	5469.665962764515
1	Deaths	9	Southeast Asia	1	Male	22	All ages	1	Number	2003	6683.677292352419	7959.281314228852	5408.073270475985
1	Deaths	9	Southeast Asia	1	Male	22	All ages	1	Number	2004	6668.920703124181	8059.655163546648	5278.186242701715
1	Deaths	9	Southeast Asia	1	Male	22	All ages	1	Number	2005	6753.575485428778	8172.272035336964	5334.878935520592
1	Deaths	9	Southeast Asia	1	Male	22	All ages	1	Number	2006	6862.797937080848	8345.715452672248	5379.880421489447
1	Deaths	9	Southeast Asia	1	Male	22	All ages	1	Number	2007	6993.925969949577	8574.248829098262	5413.603110800892
1	Deaths	9	Southeast Asia	1	Male	22	All ages	1	Number	2008	7085.761191380876	8571.344391716482	5600.17799104527
1	Deaths	9	Southeast Asia	1	Male	22	All ages	1	Number	2009	7199.095263058907	8732.458998142783	5665.731527975031
1	Deaths	9	Southeast Asia	1	Male	22	All ages	1	Number	2010	7336.349566671907	8866.970241590103	5805.728891753712
1	Deaths	9	Southeast Asia	1	Male	22	All ages	1	Number	2011	7531.225762883457	9250.394439214455	5812.057086552458
1	Deaths	9	Southeast Asia	1	Male	22	All ages	1	Number	2012	7676.6216531143955	9268.84203596033	6084.401270268462
1	Deaths	9	Southeast Asia	1	Male	22	All ages	1	Number	2013	7869.962365819564	9633.42147300363	6106.503258635499
1	Deaths	9	Southeast Asia	1	Male	22	All ages	1	Number	2014	8047.907916349709	9886.673311540848	6209.14252115857
1	Deaths	9	Southeast Asia	1	Male	22	All ages	1	Number	2015	8397.557615142625	10124.260463548508	6670.854766736741
1	Deaths	9	Southeast Asia	1	Male	22	All ages	1	Number	2016	8599.952180990425	10417.31678148197	6782.587580498881
1	Deaths	9	Southeast Asia	1	Male	22	All ages	1	Number	2017	8858.417850785774	10855.35353670351	6861.482164868039
1	Deaths	9	Southeast Asia	1	Male	22	All ages	1	Number	2018	9139.865626870034	11190.571829861376	7089.159423878692
1	Deaths	9	Southeast Asia	1	Male	22	All ages	1	Number	2019	9468.432149340319	11706.171407579419	7230.692891101218
1	Deaths	9	Southeast Asia	1	Male	22	All ages	1	Number	2020	9595.70024872573	11792.327304740227	7399.073192711234
1	Deaths	9	Southeast Asia	1	Male	22	All ages	1	Number	2021	9905.499141865725	12183.5658471511	7627.4324365803495
1	Deaths	9	Southeast Asia	1	Male	22	All ages	2	Percent	1990	0.002446923655327308	0.0030340826214906007	0.0018597646891640159
1	Deaths	9	Southeast Asia	1	Male	22	All ages	2	Percent	1991	0.0025095467653733525	0.0030981996452388487	0.0019208938855078562
1	Deaths	9	Southeast Asia	1	Male	22	All ages	2	Percent	1992	0.002597423308402242	0.0031946559344398356	0.002000190682364648
1	Deaths	9	Southeast Asia	1	Male	22	All ages	2	Percent	1993	0.0026941454891062982	0.0032899410252779705	0.002098349952934626
1	Deaths	9	Southeast Asia	1	Male	22	All ages	2	Percent	1994	0.0027726741651196403	0.0033403430850164626	0.002205005245222818
1	Deaths	9	Southeast Asia	1	Male	22	All ages	2	Percent	1995	0.0028577534202837112	0.003417054623610199	0.0022984522169572233
1	Deaths	9	Southeast Asia	1	Male	22	All ages	2	Percent	1996	0.002949433059049373	0.0034928400165201465	0.0024060261015785996
1	Deaths	9	Southeast Asia	1	Male	22	All ages	2	Percent	1997	0.0030755158518142103	0.00361714899407734	0.0025338827095510805
1	Deaths	9	Southeast Asia	1	Male	22	All ages	2	Percent	1998	0.00314816683033014	0.003707479812352806	0.002588853848307474
1	Deaths	9	Southeast Asia	1	Male	22	All ages	2	Percent	1999	0.0032081884782256802	0.0037538965817227737	0.0026624803747285868
1	Deaths	9	Southeast Asia	1	Male	22	All ages	2	Percent	2000	0.00327000786774523	0.003832063574998671	0.0027079521604917887
1	Deaths	9	Southeast Asia	1	Male	22	All ages	2	Percent	2001	0.00331132840785971	0.003893700740708157	0.002728956075011263
1	Deaths	9	Southeast Asia	1	Male	22	All ages	2	Percent	2002	0.0032885167688854	0.003896199124992103	0.0026808344127786966
1	Deaths	9	Southeast Asia	1	Male	22	All ages	2	Percent	2003	0.0032773823633541897	0.0039126356574621475	0.002642129069246232
1	Deaths	9	Southeast Asia	1	Male	22	All ages	2	Percent	2004	0.00310667048548983	0.0037842471842645317	0.002429093786715128
1	Deaths	9	Southeast Asia	1	Male	22	All ages	2	Percent	2005	0.0032325269746240697	0.003950086505726104	0.0025149674435220363
1	Deaths	9	Southeast Asia	1	Male	22	All ages	2	Percent	2006	0.0032445625934277096	0.00396248783569901	0.0025266373511564095
1	Deaths	9	Southeast Asia	1	Male	22	All ages	2	Percent	2007	0.0032847352992109503	0.004014179192533364	0.0025552914058885362
1	Deaths	9	Southeast Asia	1	Male	22	All ages	2	Percent	2008	0.00319725132617733	0.0038722470989679676	0.002522255553386692
1	Deaths	9	Southeast Asia	1	Male	22	All ages	2	Percent	2009	0.0032843882156105	0.00400153717871727	0.0025672392525037304
1	Deaths	9	Southeast Asia	1	Male	22	All ages	2	Percent	2010	0.00331468139166497	0.004017697436203047	0.0026116653471268928
1	Deaths	9	Southeast Asia	1	Male	22	All ages	2	Percent	2011	0.0033800714199693498	0.004115887330944782	0.0026442555089939168
1	Deaths	9	Southeast Asia	1	Male	22	All ages	2	Percent	2012	0.0034264287366422798	0.004146003048479765	0.0027068544248047945
1	Deaths	9	Southeast Asia	1	Male	22	All ages	2	Percent	2013	0.00346787227689848	0.004215942086781754	0.0027198024670152064
1	Deaths	9	Southeast Asia	1	Male	22	All ages	2	Percent	2014	0.0035094887535866096	0.004285671009341185	0.0027333064978320334
1	Deaths	9	Southeast Asia	1	Male	22	All ages	2	Percent	2015	0.00359336437202198	0.004355020508219005	0.0028317082358249547
1	Deaths	9	Southeast Asia	1	Male	22	All ages	2	Percent	2016	0.00362015056399441	0.00439589677102938	0.0028444043569594408
1	Deaths	9	Southeast Asia	1	Male	22	All ages	2	Percent	2017	0.0036691417712554097	0.004444763341197081	0.002893520201313738
1	Deaths	9	Southeast Asia	1	Male	22	All ages	2	Percent	2018	0.0037202603924298503	0.004499745252768764	0.0029407755320909365
1	Deaths	9	Southeast Asia	1	Male	22	All ages	2	Percent	2019	0.0037664375752322703	0.004563952410796132	0.0029689227396684087
1	Deaths	9	Southeast Asia	1	Male	22	All ages	2	Percent	2020	0.00363605901089516	0.0044227850652945105	0.002849332956495809
1	Deaths	9	Southeast Asia	1	Male	22	All ages	2	Percent	2021	0.00316636657914561	0.003931449843123803	0.002401283315167417
1	Deaths	9	Southeast Asia	1	Male	22	All ages	3	Rate	1990	1.9516828463795237	2.4051178711638737	1.4982478215951738
1	Deaths	9	Southeast Asia	1	Male	22	All ages	3	Rate	1991	1.9696240031446777	2.4199407446022563	1.519307261687099
1	Deaths	9	Southeast Asia	1	Male	22	All ages	3	Rate	1992	2.011326970711781	2.4585476702731386	1.5641062711504239
1	Deaths	9	Southeast Asia	1	Male	22	All ages	3	Rate	1993	2.060187431775314	2.5122112209758325	1.6081636425747956
1	Deaths	9	Southeast Asia	1	Male	22	All ages	3	Rate	1994	2.103049248918739	2.536332160519362	1.6697663373181157
1	Deaths	9	Southeast Asia	1	Male	22	All ages	3	Rate	1995	2.1588969457542833	2.597564661932513	1.7202292295760533
1	Deaths	9	Southeast Asia	1	Male	22	All ages	3	Rate	1996	2.2073415528456333	2.624896151761873	1.7897869539293936
1	Deaths	9	Southeast Asia	1	Male	22	All ages	3	Rate	1997	2.270787380517874	2.6614016757492553	1.8801730852864926
1	Deaths	9	Southeast Asia	1	Male	22	All ages	3	Rate	1998	2.31401447120327	2.7024002454212965	1.9256286969852434
1	Deaths	9	Southeast Asia	1	Male	22	All ages	3	Rate	1999	2.359967195297226	2.740000557899137	1.9799338326953153
1	Deaths	9	Southeast Asia	1	Male	22	All ages	3	Rate	2000	2.3930739933191605	2.7904583342702383	1.9956896523680827
1	Deaths	9	Southeast Asia	1	Male	22	All ages	3	Rate	2001	2.404098620955351	2.806429917758803	2.001767324151899
1	Deaths	9	Southeast Asia	1	Male	22	All ages	3	Rate	2002	2.3876671671648393	2.8034964955977597	1.9718378387319189
1	Deaths	9	Southeast Asia	1	Male	22	All ages	3	Rate	2003	2.377932878802655	2.8317699824317644	1.924095775173546
1	Deaths	9	Southeast Asia	1	Male	22	All ages	3	Rate	2004	2.3423310638617343	2.8307999890814424	1.8538621386420264
[truncated: 280,049 more rows]
