# Supplementary material for: Global, regional, and national burden of cardiomyopathy (including alcoholic cardiomyopathy and others) from 1990 to 2021: An analysis of data from the global burden of disease study 2021 and forecast to 2040
Source: PLoS One. 2026 Jan 30;21(1):e0341687. doi: 10.1371/journal.pone.0341687 (PMC12858021; doi:10.1371/journal.pone.0341687)
Supplement: S1 Data — (ZIP) [file pone.0341687.s027.zip › The dataset used in the article/cardiomyopathy/Disease/Global_21Regions_204counties_change.csv]

measure_id	measure_name	location_id	location_name	sex_id	sex_name	age_id	age_name	metric_id	metric_name	year_start	year_end	val	upper	lower
1	Deaths	1	Global	1	Male	22	All ages	1	Number	1990	2021	1.2040077073838993	1.4599972051070895	0.948018209660709
1	Deaths	1	Global	1	Male	22	All ages	2	Percent	1990	2021	0.11007991020174916	0.2898182482412855	-0.06965842783778718
1	Deaths	1	Global	1	Male	22	All ages	3	Rate	1990	2021	0.17334947491750374	0.34699282745690224	-2.9387762189475586e-4
1	Deaths	1	Global	1	Male	27	Age-standardized	3	Rate	1990	2021	-0.609119552	-0.5099848971166431	-0.7082542068833569
1	Deaths	1	Global	2	Female	22	All ages	1	Number	1990	2021	0.21167799061878695	0.4062147510525409	0.017141230185032996
1	Deaths	1	Global	2	Female	22	All ages	2	Percent	1990	2021	-0.4403075	-0.2985716404906378	-0.5820433595093623
1	Deaths	1	Global	2	Female	22	All ages	3	Rate	1990	2021	-0.510601313	-0.3795954447816061	-0.6416071812183939
1	Deaths	1	Global	2	Female	27	Age-standardized	3	Rate	1990	2021	-1.035647482	-0.9570041855129076	-1.1142907784870923
1	Deaths	1	Global	3	Both	22	All ages	1	Number	1990	2021	0.8382953658315526	1.030370490364215	0.6462202412988902
1	Deaths	1	Global	3	Both	22	All ages	2	Percent	1990	2021	-0.071981361796478	0.0667999997762352	-0.21076272336919122
1	Deaths	1	Global	3	Both	22	All ages	3	Rate	1990	2021	-0.081647333	0.04817278099797938	-0.21146744699797937
1	Deaths	1	Global	3	Both	27	Age-standardized	3	Rate	1990	2021	-0.755396178	-0.6770602198915148	-0.8337321361084853
1	Deaths	5	East Asia	1	Male	22	All ages	1	Number	1990	2021	4.397504486322497	7.859631890555953	0.9353770820890399
1	Deaths	5	East Asia	1	Male	22	All ages	2	Percent	1990	2021	2.373521872056524	4.5488128108206265	0.1982309332924217
1	Deaths	5	East Asia	1	Male	22	All ages	3	Rate	1990	2021	3.3281280868224066	6.211542752977277	0.44471342066753605
1	Deaths	5	East Asia	1	Male	27	Age-standardized	3	Rate	1990	2021	1.0905793349185742	2.7497695416642913	-0.568610871827143
1	Deaths	5	East Asia	2	Female	22	All ages	1	Number	1990	2021	2.063941057036058	4.424758403675579	-0.2968762896034627
1	Deaths	5	East Asia	2	Female	22	All ages	2	Percent	1990	2021	1.1227589058555072	2.885625668590529	-0.6401078568795142
1	Deaths	5	East Asia	2	Female	22	All ages	3	Rate	1990	2021	1.3329591014180702	3.2691357219272357	-0.6032175190910956
1	Deaths	5	East Asia	2	Female	27	Age-standardized	3	Rate	1990	2021	-0.384732421	0.5266996210991399	-1.29616446309914
1	Deaths	5	East Asia	3	Both	22	All ages	1	Number	1990	2021	3.8637237096554884	6.841543739476616	0.8859036798343611
1	Deaths	5	East Asia	3	Both	22	All ages	2	Percent	1990	2021	2.217851884289941	4.274141673228764	0.16156209535111765
1	Deaths	5	East Asia	3	Both	22	All ages	3	Rate	1990	2021	2.847129494565591	5.308684644629473	0.38557434450170947
1	Deaths	5	East Asia	3	Both	27	Age-standardized	3	Rate	1990	2021	0.6370775594050999	1.9546615215899525	-0.6805064027797527
1	Deaths	6	China	1	Male	22	All ages	1	Number	1990	2021	4.8604775198896535	9.183753467432613	0.5372015723466932
1	Deaths	6	China	1	Male	22	All ages	2	Percent	1990	2021	2.712195083414316	5.425222956777571	-8.327899489386503e-4
1	Deaths	6	China	1	Male	22	All ages	3	Rate	1990	2021	3.7178770729500323	7.321119026418285	0.11463511948177985
1	Deaths	6	China	1	Male	27	Age-standardized	3	Rate	1990	2021	1.3964300138473096	3.514737206090252	-0.721877178395633
1	Deaths	6	China	2	Female	22	All ages	1	Number	1990	2021	2.5071174557480305	5.747159561289198	-0.7329246497931377
1	Deaths	6	China	2	Female	22	All ages	2	Percent	1990	2021	1.5014953074937867	3.914444997484659	-0.9114543824970855
1	Deaths	6	China	2	Female	22	All ages	3	Rate	1990	2021	1.6959113128247187	4.352799754022557	-0.9609771283731203
1	Deaths	6	China	2	Female	27	Age-standardized	3	Rate	1990	2021	-0.138686528	1.1799427254982033	-1.4573157814982034
1	Deaths	6	China	3	Both	22	All ages	1	Number	1990	2021	4.3650484621285734	8.124724887149537	0.6053720371076112
1	Deaths	6	China	3	Both	22	All ages	2	Percent	1990	2021	2.6116166593891297	5.172627809943237	0.05060550883502213
1	Deaths	6	China	3	Both	22	All ages	3	Rate	1990	2021	3.263208851079006	6.372055917224677	0.15436178493333497
1	Deaths	6	China	3	Both	27	Age-standardized	3	Rate	1990	2021	0.9559580472214797	2.680538200357666	-0.7686221059147063
1	Deaths	7	Democratic People's Republic of Korea	1	Male	22	All ages	1	Number	1990	2021	1.9496998378545456	3.641330135921328	0.25806953978776326
1	Deaths	7	Democratic People's Republic of Korea	1	Male	22	All ages	2	Percent	1990	2021	0.3584538663945011	1.2706491727608202	-0.5537414399718181
1	Deaths	7	Democratic People's Republic of Korea	1	Male	22	All ages	3	Rate	1990	2021	0.91600274323696	2.164907417491075	-0.3329019310171548
1	Deaths	7	Democratic People's Republic of Korea	1	Male	27	Age-standardized	3	Rate	1990	2021	-0.004566335463345117	0.8655168829516298	-0.8746495538783199
1	Deaths	7	Democratic People's Republic of Korea	2	Female	22	All ages	1	Number	1990	2021	1.9834276660832484	3.7318783926959527	0.2349769394705441
1	Deaths	7	Democratic People's Republic of Korea	2	Female	22	All ages	2	Percent	1990	2021	0.3888189928053476	1.3696895799508337	-0.5920515943401385
1	Deaths	7	Democratic People's Republic of Korea	2	Female	22	All ages	3	Rate	1990	2021	1.2728004346230222	2.709334690300996	-0.1637338210549515
1	Deaths	7	Democratic People's Republic of Korea	2	Female	27	Age-standardized	3	Rate	1990	2021	-0.022880647550974763	0.8707978657387153	-0.9165591608406648
1	Deaths	7	Democratic People's Republic of Korea	3	Both	22	All ages	1	Number	1990	2021	1.994067497008412	3.466998764239311	0.5211362297775131
1	Deaths	7	Democratic People's Republic of Korea	3	Both	22	All ages	2	Percent	1990	2021	0.3883226534298147	1.1161355587360182	-0.33949025187638876
1	Deaths	7	Democratic People's Republic of Korea	3	Both	22	All ages	3	Rate	1990	2021	1.1162016836994897	2.2653938038256727	-0.032990436426693304
1	Deaths	7	Democratic People's Republic of Korea	3	Both	27	Age-standardized	3	Rate	1990	2021	0.09003021238094465	0.8788472052161961	-0.6987867804543068
1	Deaths	8	Taiwan (Province of China)	1	Male	22	All ages	1	Number	1990	2021	0.7064878069915469	0.9880040115140369	0.42497160246905685
1	Deaths	8	Taiwan (Province of China)	1	Male	22	All ages	2	Percent	1990	2021	-0.403762709	-0.23713359452732252	-0.5703918234726775
1	Deaths	8	Taiwan (Province of China)	1	Male	22	All ages	3	Rate	1990	2021	0.43875857361912834	0.6924268354756214	0.18509031176263524
1	Deaths	8	Taiwan (Province of China)	1	Male	27	Age-standardized	3	Rate	1990	2021	-0.725196286	-0.5906273953237051	-0.8597651766762948
1	Deaths	8	Taiwan (Province of China)	2	Female	22	All ages	1	Number	1990	2021	-0.5372585261705594	-0.34772432502177736	-0.7267927273193413
1	Deaths	8	Taiwan (Province of China)	2	Female	22	All ages	2	Percent	1990	2021	-1.231300905	-1.1333465746151485	-1.3292552353848512
1	Deaths	8	Taiwan (Province of China)	2	Female	22	All ages	3	Rate	1990	2021	-0.793133296	-0.6367539762708435	-0.9495126157291566
1	Deaths	8	Taiwan (Province of China)	2	Female	27	Age-standardized	3	Rate	1990	2021	-1.588333995	-1.5408414692099368	-1.635826520790063
1	Deaths	8	Taiwan (Province of China)	3	Both	22	All ages	1	Number	1990	2021	0.28432586472060295	0.48350704080924123	0.0851446886319647
1	Deaths	8	Taiwan (Province of China)	3	Both	22	All ages	2	Percent	1990	2021	-0.713583	-0.600412100805717	-0.8267538991942829
1	Deaths	8	Taiwan (Province of China)	3	Both	22	All ages	3	Rate	1990	2021	-0.02936222447432226	0.1424670036228838	-0.20119145257152835
1	Deaths	8	Taiwan (Province of China)	3	Both	27	Age-standardized	3	Rate	1990	2021	-1.121345132	-1.0412207373659041	-1.201469526634096
1	Deaths	9	Southeast Asia	1	Male	22	All ages	1	Number	1990	2021	2.4074360740391825	3.540209827562741	1.274662320515624
1	Deaths	9	Southeast Asia	1	Male	22	All ages	2	Percent	1990	2021	0.5979024499631267	1.2370212334016184	-0.04121633347536491
1	Deaths	9	Southeast Asia	1	Male	22	All ages	3	Rate	1990	2021	0.9144634392474398	1.6635219925919116	0.16540488590296787
1	Deaths	9	Southeast Asia	1	Male	27	Age-standardized	3	Rate	1990	2021	-0.211611775	0.2585759987766148	-0.6817995487766149
1	Deaths	9	Southeast Asia	2	Female	22	All ages	1	Number	1990	2021	1.7000555702075841	2.9671225826745085	0.4329885577406596
1	Deaths	9	Southeast Asia	2	Female	22	All ages	2	Percent	1990	2021	0.3562532480628934	1.148068611932024	-0.43556211580623716
1	Deaths	9	Southeast Asia	2	Female	22	All ages	3	Rate	1990	2021	0.48643765716338716	1.3379067968809006	-0.36503148255412643
1	Deaths	9	Southeast Asia	2	Female	27	Age-standardized	3	Rate	1990	2021	-0.531625582	0.0024542213168727844	-1.0657053853168728
1	Deaths	9	Southeast Asia	3	Both	22	All ages	1	Number	1990	2021	2.228163333591878	3.242426800282513	1.2138998669012426
1	Deaths	9	Southeast Asia	3	Both	22	All ages	2	Percent	1990	2021	0.5786517768034818	1.1801749667989845	-0.022871413192020906
1	Deaths	9	Southeast Asia	3	Both	22	All ages	3	Rate	1990	2021	0.8185971094907709	1.4947299479544696	0.14246427102707215
1	Deaths	9	Southeast Asia	3	Both	27	Age-standardized	3	Rate	1990	2021	-0.299611003	0.13080258933391148	-0.7300245953339115
1	Deaths	10	Cambodia	1	Male	22	All ages	1	Number	1990	2021	3.1975524259557435	5.4740809623900635	0.9210238895214236
1	Deaths	10	Cambodia	1	Male	22	All ages	2	Percent	1990	2021	2.5964682450468572	4.494564648453399	0.6983718416403155
1	Deaths	10	Cambodia	1	Male	22	All ages	3	Rate	1990	2021	1.028341624455352	2.354755590394798	-0.29807234148409356
1	Deaths	10	Cambodia	1	Male	27	Age-standardized	3	Rate	1990	2021	0.03907941866739643	0.8943608594183913	-0.8162020220835985
1	Deaths	10	Cambodia	2	Female	22	All ages	1	Number	1990	2021	2.306847927710608	4.685405130160675	-0.07170927473945898
1	Deaths	10	Cambodia	2	Female	22	All ages	2	Percent	1990	2021	1.8321921187126282	3.7962370145258584	-0.13185277710060217
1	Deaths	10	Cambodia	2	Female	22	All ages	3	Rate	1990	2021	0.6792201701624542	2.1588819877878898	-0.8004416474629813
1	Deaths	10	Cambodia	2	Female	27	Age-standardized	3	Rate	1990	2021	-0.255891861	0.69754893867108	-1.20933266067108
1	Deaths	10	Cambodia	3	Both	22	All ages	1	Number	1990	2021	2.919151366170237	4.8755586395169015	0.9627440928235729
1	Deaths	10	Cambodia	3	Both	22	All ages	2	Percent	1990	2021	2.3634619008463917	3.9451969556052675	0.781726846087516
1	Deaths	10	Cambodia	3	Both	22	All ages	3	Rate	1990	2021	0.9648804649347253	2.144050056448628	-0.21428912657917754
1	Deaths	10	Cambodia	3	Both	27	Age-standardized	3	Rate	1990	2021	-0.088095169	0.6501472773104812	-0.8263376153104812
1	Deaths	11	Indonesia	1	Male	22	All ages	1	Number	1990	2021	3.2533080961759713	5.053431837424376	1.453184354927567
1	Deaths	11	Indonesia	1	Male	22	All ages	2	Percent	1990	2021	1.0462450685520943	2.0550583872241894	0.0374317498799992
1	Deaths	11	Indonesia	1	Male	22	All ages	3	Rate	1990	2021	1.4339893972571738	2.610696669708546	0.2572821248058017
1	Deaths	11	Indonesia	1	Male	27	Age-standardized	3	Rate	1990	2021	0.47938909295554577	1.3491401270445773	-0.3903619411334859
1	Deaths	11	Indonesia	2	Female	22	All ages	1	Number	1990	2021	2.260494344358528	4.007432554282988	0.513556134434068
1	Deaths	11	Indonesia	2	Female	22	All ages	2	Percent	1990	2021	0.9206085107072539	2.061549802503161	-0.22033278108865328
1	Deaths	11	Indonesia	2	Female	22	All ages	3	Rate	1990	2021	0.8673688616859663	2.0430813076030763	-0.3083435842311435
1	Deaths	11	Indonesia	2	Female	27	Age-standardized	3	Rate	1990	2021	0.18933175763101046	1.1053859391382124	-0.7267224238761913
1	Deaths	11	Indonesia	3	Both	22	All ages	1	Number	1990	2021	2.9888050366385013	4.440872710207686	1.5367373630693162
1	Deaths	11	Indonesia	3	Both	22	All ages	2	Percent	1990	2021	1.1229983552916158	2.0332878993022914	0.21270881128094032
1	Deaths	11	Indonesia	3	Both	22	All ages	3	Rate	1990	2021	1.3087079609987993	2.2717577968137213	0.3456581251838774
1	Deaths	11	Indonesia	3	Both	27	Age-standardized	3	Rate	1990	2021	0.38033908305263464	1.0776685006933082	-0.31699033458803905
1	Deaths	12	Lao People's Democratic Republic	1	Male	22	All ages	1	Number	1990	2021	1.9648609698402524	3.7832220339144085	0.14649990576609606
1	Deaths	12	Lao People's Democratic Republic	1	Male	22	All ages	2	Percent	1990	2021	2.557177863238739	4.509972752314941	0.6043829741625368
1	Deaths	12	Lao People's Democratic Republic	1	Male	22	All ages	3	Rate	1990	2021	0.1870913333277875	1.1901332442473154	-0.8159505775917404
1	Deaths	12	Lao People's Democratic Republic	1	Male	27	Age-standardized	3	Rate	1990	2021	-0.305452712	0.4165031805102689	-1.0274086045102688
1	Deaths	12	Lao People's Democratic Republic	2	Female	22	All ages	1	Number	1990	2021	1.3681370492544351	3.6459649426095675	-0.9096908441006972
1	Deaths	12	Lao People's Democratic Republic	2	Female	22	All ages	2	Percent	1990	2021	2.3324338423755027	5.076709197169957	-0.4118415124189516
1	Deaths	12	Lao People's Democratic Republic	2	Female	22	All ages	3	Rate	1990	2021	-0.05030575510969398	1.2682474595648483	-1.3688589697842362
1	Deaths	12	Lao People's Democratic Republic	2	Female	27	Age-standardized	3	Rate	1990	2021	-0.515717526	0.44632741165316603	-1.4777624636531659
1	Deaths	12	Lao People's Democratic Republic	3	Both	22	All ages	1	Number	1990	2021	1.7719732306447395	3.3685872998242674	0.1753591614652119
1	Deaths	12	Lao People's Democratic Republic	3	Both	22	All ages	2	Percent	1990	2021	2.5597708860501163	4.294364067752287	0.8251777043479449
1	Deaths	12	Lao People's Democratic Republic	3	Both	22	All ages	3	Rate	1990	2021	0.13176640281465435	1.0341079688342782	-0.7705751632049694
1	Deaths	12	Lao People's Democratic Republic	3	Both	27	Age-standardized	3	Rate	1990	2021	-0.386848963	0.25537123632853626	-1.0290691623285362
1	Deaths	13	Malaysia	1	Male	22	All ages	1	Number	1990	2021	1.3754343320997258	3.1983821721715735	-0.44751350797212197
1	Deaths	13	Malaysia	1	Male	22	All ages	2	Percent	1990	2021	-0.806840872	-0.15552134003257612	-1.4581604039674239
1	Deaths	13	Malaysia	1	Male	22	All ages	3	Rate	1990	2021	-0.17145522487788617	0.816074503236704	-1.1589849529924765
1	Deaths	13	Malaysia	1	Male	27	Age-standardized	3	Rate	1990	2021	-0.844815532	-0.20794873420098547	-1.4816823297990145
1	Deaths	13	Malaysia	2	Female	22	All ages	1	Number	1990	2021	-0.1950719040340187	1.5054213144448052	-1.8955651225128427
1	Deaths	13	Malaysia	2	Female	22	All ages	2	Percent	1990	2021	-1.278976482	-0.6097848752616574	-1.9481680887383428
1	Deaths	13	Malaysia	2	Female	22	All ages	3	Rate	1990	2021	-0.9712646250000001	-0.002052869094827714	-1.9404763809051726
1	Deaths	13	Malaysia	2	Female	27	Age-standardized	3	Rate	1990	2021	-1.211242962	-0.3856592414347305	-2.0368266825652697
1	Deaths	13	Malaysia	3	Both	22	All ages	1	Number	1990	2021	0.9650350324103872	2.621935512179409	-0.6918654473586344
1	Deaths	13	Malaysia	3	Both	22	All ages	2	Percent	1990	2021	-0.8968137700000001	-0.2825584178079561	-1.511069122192044
1	Deaths	13	Malaysia	3	Both	22	All ages	3	Rate	1990	2021	-0.353368419	0.5667909133217488	-1.2735277513217487
1	Deaths	13	Malaysia	3	Both	27	Age-standardized	3	Rate	1990	2021	-0.9241728199999999	-0.3074139123541558	-1.540931727645844
1	Deaths	14	Maldives	1	Male	22	All ages	1	Number	1990	2021	4.6617283287089535	8.403800230624718	0.9196564267931899
1	Deaths	14	Maldives	1	Male	22	All ages	2	Percent	1990	2021	3.2803437033440837	6.0806909892115755	0.4799964174765923
1	Deaths	14	Maldives	1	Male	22	All ages	3	Rate	1990	2021	0.37958495937359304	1.716261805593918	-0.9570918868467321
1	Deaths	14	Maldives	1	Male	27	Age-standardized	3	Rate	1990	2021	-0.459336672	0.36065735194445386	-1.279330695944454
1	Deaths	14	Maldives	2	Female	22	All ages	1	Number	1990	2021	1.6192734745443749	4.699829639884023	-1.4612826907952738
1	Deaths	14	Maldives	2	Female	22	All ages	2	Percent	1990	2021	1.9290601543268437	5.355132909183859	-1.4970126005301714
1	Deaths	14	Maldives	2	Female	22	All ages	3	Rate	1990	2021	-0.02330268839386468	1.6591695355288933	-1.7057749123166228
1	Deaths	14	Maldives	2	Female	27	Age-standardized	3	Rate	1990	2021	-1.2045229960000001	-0.5861989415423576	-1.8228470504576426
1	Deaths	14	Maldives	3	Both	22	All ages	1	Number	1990	2021	3.070019667436333	5.776534175056923	0.3635051598157437
1	Deaths	14	Maldives	3	Both	22	All ages	2	Percent	1990	2021	2.574021859213154	4.993814762853518	0.15422895557279004
1	Deaths	14	Maldives	3	Both	22	All ages	3	Rate	1990	2021	0.1787216705131921	1.3417826041885075	-0.9843392631621232
1	Deaths	14	Maldives	3	Both	27	Age-standardized	3	Rate	1990	2021	-0.802329563	-0.2000601636465369	-1.4045989623534632
1	Deaths	15	Myanmar	1	Male	22	All ages	1	Number	1990	2021	1.554773383147336	3.0058169165618516	0.10372984973282029
1	Deaths	15	Myanmar	1	Male	22	All ages	2	Percent	1990	2021	1.5086498629931306	2.8620488815873046	0.15525084439895664
1	Deaths	15	Myanmar	1	Male	22	All ages	3	Rate	1990	2021	0.6011463318707331	1.66292331664935	-0.46063065290788385
1	Deaths	15	Myanmar	1	Male	27	Age-standardized	3	Rate	1990	2021	-0.139074555	0.6240701866830698	-0.9022192966830698
1	Deaths	15	Myanmar	2	Female	22	All ages	1	Number	1990	2021	1.1290428774720962	2.8036811916062208	-0.5455954366620286
1	Deaths	15	Myanmar	2	Female	22	All ages	2	Percent	1990	2021	1.0301457694421865	2.597632181699929	-0.5373406428155556
1	Deaths	15	Myanmar	2	Female	22	All ages	3	Rate	1990	2021	0.19896471039039937	1.3758327493442197	-0.9779033285634211
1	Deaths	15	Myanmar	2	Female	27	Age-standardized	3	Rate	1990	2021	-0.61967027	0.11870502333258925	-1.3580455633325892
1	Deaths	15	Myanmar	3	Both	22	All ages	1	Number	1990	2021	1.4487759643902423	2.793300552240066	0.1042513765404185
1	Deaths	15	Myanmar	3	Both	22	All ages	2	Percent	1990	2021	1.3762245127183186	2.5782607294191946	0.17418829601744257
1	Deaths	15	Myanmar	3	Both	22	All ages	3	Rate	1990	2021	0.4718892663490982	1.435569114225709	-0.49179058152751265
1	Deaths	15	Myanmar	3	Both	27	Age-standardized	3	Rate	1990	2021	-0.353110413	0.2919614202754105	-0.9981822462754105
1	Deaths	16	Philippines	1	Male	22	All ages	1	Number	1990	2021	2.2114221283617725	3.2084063242804715	1.2144379324430736
1	Deaths	16	Philippines	1	Male	22	All ages	2	Percent	1990	2021	-0.259735657	0.04431137493176868	-0.5637826889317687
1	Deaths	16	Philippines	1	Male	22	All ages	3	Rate	1990	2021	0.32841851250629284	0.8796328974170581	-0.2227958724044724
1	Deaths	16	Philippines	1	Male	27	Age-standardized	3	Rate	1990	2021	-0.45569491800000006	-0.08005160846801801	-0.831338227531982
1	Deaths	16	Philippines	2	Female	22	All ages	1	Number	1990	2021	2.769963110306572	4.0216125486094025	1.5183136720037418
1	Deaths	16	Philippines	2	Female	22	All ages	2	Percent	1990	2021	-0.0839896202353164	0.35503965463398685	-0.5230188951046196
1	Deaths	16	Philippines	2	Female	22	All ages	3	Rate	1990	2021	0.6709606129187818	1.3718269032264176	-0.029905677388853857
1	Deaths	16	Philippines	2	Female	27	Age-standardized	3	Rate	1990	2021	-0.44038519006170757	0.005578222749464734	-0.8863486028728799
1	Deaths	16	Philippines	3	Both	22	All ages	1	Number	1990	2021	2.2472406562471194	3.1417486804461796	1.3527326320480593
1	Deaths	16	Philippines	3	Both	22	All ages	2	Percent	1990	2021	-0.264728759	0.049081649104511016	-0.578539167104511
1	Deaths	16	Philippines	3	Both	22	All ages	3	Rate	1990	2021	0.36303071595928504	0.8607067622027996	-0.13464533028422954
1	Deaths	16	Philippines	3	Both	27	Age-standardized	3	Rate	1990	2021	-0.541905777	-0.2328724375521357	-0.8509391164478642
1	Deaths	17	Sri Lanka	1	Male	22	All ages	1	Number	1990	2021	-0.613336395	0.40717130945677493	-1.6338440994567751
1	Deaths	17	Sri Lanka	1	Male	22	All ages	2	Percent	1990	2021	-0.93041583	-0.1698529521290124	-1.6909787078709877
1	Deaths	17	Sri Lanka	1	Male	22	All ages	3	Rate	1990	2021	-0.8888558710000001	-0.07111525915080263	-1.7065964828491975
1	Deaths	17	Sri Lanka	1	Male	27	Age-standardized	3	Rate	1990	2021	-1.3025933049999998	-0.8104240523821111	-1.7947625576178885
1	Deaths	17	Sri Lanka	2	Female	22	All ages	1	Number	1990	2021	-0.5287705570000001	0.5055274871854853	-1.5630686011854855
1	Deaths	17	Sri Lanka	2	Female	22	All ages	2	Percent	1990	2021	-1.2192632589999999	-0.7234073605355165	-1.7151191574644833
1	Deaths	17	Sri Lanka	2	Female	22	All ages	3	Rate	1990	2021	-0.912329215	-0.1476790978975736	-1.6769793321024262
1	Deaths	17	Sri Lanka	2	Female	27	Age-standardized	3	Rate	1990	2021	-1.477025081	-1.1231665597704807	-1.8308836022295194
1	Deaths	17	Sri Lanka	3	Both	22	All ages	1	Number	1990	2021	-0.606347987	0.2678770960489356	-1.4805730700489357
1	Deaths	17	Sri Lanka	3	Both	22	All ages	2	Percent	1990	2021	-1.077828723	-0.5568679770841408	-1.5987894689158595
1	Deaths	17	Sri Lanka	3	Both	22	All ages	3	Rate	1990	2021	-0.927976488	-0.2555060032920543	-1.6004469727079456
1	Deaths	17	Sri Lanka	3	Both	27	Age-standardized	3	Rate	1990	2021	-1.392674494	-1.0156551446781077	-1.7696938433218923
1	Deaths	18	Thailand	1	Male	22	All ages	1	Number	1990	2021	7.688965149101888	13.139150098590719	2.238780199613057
1	Deaths	18	Thailand	1	Male	22	All ages	2	Percent	1990	2021	2.9053099270576963	5.522269280558188	0.28835057355720517
1	Deaths	18	Thailand	1	Male	22	All ages	3	Rate	1990	2021	6.47219339763789	11.237926397628346	1.706460397647433
1	Deaths	18	Thailand	1	Male	27	Age-standardized	3	Rate	1990	2021	1.7044005004051281	3.9041388409047473	-0.495337840094491
1	Deaths	18	Thailand	2	Female	22	All ages	1	Number	1990	2021	4.099451121300053	7.818348803289465	0.3805534393106411
1	Deaths	18	Thailand	2	Female	22	All ages	2	Percent	1990	2021	0.8802380979953576	2.499423977782141	-0.738947781791426
1	Deaths	18	Thailand	2	Female	22	All ages	3	Rate	1990	2021	3.0603804562317185	6.1457461348394	-0.024985222375963012
1	Deaths	18	Thailand	2	Female	27	Age-standardized	3	Rate	1990	2021	-0.15899142759034854	0.942154509188889	-1.2601373643695861
1	Deaths	18	Thailand	3	Both	22	All ages	1	Number	1990	2021	6.9077839508428	11.601135945069892	2.2144319566157087
1	Deaths	18	Thailand	3	Both	22	All ages	2	Percent	1990	2021	2.376314246301793	4.535427815461507	0.2172006771420798
1	Deaths	18	Thailand	3	Both	22	All ages	3	Rate	1990	2021	5.582817213685965	9.578067938995936	1.5875664883759937
1	Deaths	18	Thailand	3	Both	27	Age-standardized	3	Rate	1990	2021	1.262186980021956	3.0542279298812955	-0.5298539698373836
1	Deaths	19	Timor-Leste	1	Male	22	All ages	1	Number	1990	2021	3.402248159923099	5.712221811585469	1.0922745082607297
1	Deaths	19	Timor-Leste	1	Male	22	All ages	2	Percent	1990	2021	2.2453137877387563	3.9463019752794013	0.5443256001981116
1	Deaths	19	Timor-Leste	1	Male	22	All ages	3	Rate	1990	2021	1.0836516391324404	2.402205290541917	-0.23490201227703622
1	Deaths	19	Timor-Leste	1	Male	27	Age-standardized	3	Rate	1990	2021	0.15635999515780655	1.047611910658896	-0.7348919203432828
1	Deaths	19	Timor-Leste	2	Female	22	All ages	1	Number	1990	2021	3.219337740762577	5.795236202171502	0.6434392793536525
1	Deaths	19	Timor-Leste	2	Female	22	All ages	2	Percent	1990	2021	2.69643797553006	4.8207482457241895	0.5721277053359306
1	Deaths	19	Timor-Leste	2	Female	22	All ages	3	Rate	1990	2021	0.853097483772009	2.261185977469518	-0.5549910099255001
1	Deaths	19	Timor-Leste	2	Female	27	Age-standardized	3	Rate	1990	2021	-0.052769122158548336	0.9071805342910708	-1.0127187786081675
1	Deaths	19	Timor-Leste	3	Both	22	All ages	1	Number	1990	2021	3.3007778302260977	5.376042999550473	1.2255126609017228
1	Deaths	19	Timor-Leste	3	Both	22	All ages	2	Percent	1990	2021	2.4348877351183114	3.989001079918911	0.8807743903177117
1	Deaths	19	Timor-Leste	3	Both	22	All ages	3	Rate	1990	2021	0.9624136149705337	2.1222044965379117	-0.19737726659684418
1	Deaths	19	Timor-Leste	3	Both	27	Age-standardized	3	Rate	1990	2021	0.04674916366799616	0.8207579819383072	-0.7272596546023148
1	Deaths	20	Viet Nam	1	Male	22	All ages	1	Number	1990	2021	3.595983063077923	6.487014510390049	0.7049516157657973
1	Deaths	20	Viet Nam	1	Male	22	All ages	2	Percent	1990	2021	1.3035450972751021	2.9735414590072464	-0.3664512644570419
1	Deaths	20	Viet Nam	1	Male	22	All ages	3	Rate	1990	2021	1.7066603132757199	3.621618133803829	-0.20829750725238916
1	Deaths	20	Viet Nam	1	Male	27	Age-standardized	3	Rate	1990	2021	0.27874869926399737	1.3922786408739023	-0.8347812423459076
1	Deaths	20	Viet Nam	2	Female	22	All ages	1	Number	1990	2021	1.5627695031150506	3.76774365007127	-0.6422046438411686
1	Deaths	20	Viet Nam	2	Female	22	All ages	2	Percent	1990	2021	0.34487009672174357	1.7204091832980164	-1.0306689898545294
1	Deaths	20	Viet Nam	2	Female	22	All ages	3	Rate	1990	2021	0.48832931821791004	2.0283396419508546	-1.0516810055150345
1	Deaths	20	Viet Nam	2	Female	27	Age-standardized	3	Rate	1990	2021	-0.427502306	0.5567844368196633	-1.4117890488196632
1	Deaths	20	Viet Nam	3	Both	22	All ages	1	Number	1990	2021	2.9812674760804363	5.378561721255409	0.5839732309054639
1	Deaths	20	Viet Nam	3	Both	22	All ages	2	Percent	1990	2021	1.083964976106755	2.5331388745808883	-0.36520892236737845
1	Deaths	20	Viet Nam	3	Both	22	All ages	3	Rate	1990	2021	1.3894791408334477	3.0207063087994186	-0.24174802713252297
1	Deaths	20	Viet Nam	3	Both	27	Age-standardized	3	Rate	1990	2021	0.07539592723903057	1.0454263677112194	-0.8946345132331582
1	Deaths	21	Oceania	1	Male	22	All ages	1	Number	1990	2021	2.870245463619791	4.382657528888101	1.3578333983514805
1	Deaths	21	Oceania	1	Male	22	All ages	2	Percent	1990	2021	0.19666177992841638	0.8287191550744282	-0.4353955952175954
1	Deaths	21	Oceania	1	Male	22	All ages	3	Rate	1990	2021	0.29750247310128325	1.0109717398698361	-0.4159667936672696
1	Deaths	21	Oceania	1	Male	27	Age-standardized	3	Rate	1990	2021	-0.10377453993414268	0.4527422991916593	-0.6602913790599446
1	Deaths	21	Oceania	2	Female	22	All ages	1	Number	1990	2021	1.6863543559563132	3.128397962663116	0.24431074924951024
1	Deaths	21	Oceania	2	Female	22	All ages	2	Percent	1990	2021	-0.22590237289884202	0.41950850296684256	-0.8713132487645265
1	Deaths	21	Oceania	2	Female	22	All ages	3	Rate	1990	2021	-0.27208796689583653	0.40384393208716735	-0.9480198658788404
1	Deaths	21	Oceania	2	Female	27	Age-standardized	3	Rate	1990	2021	-0.520971858	-0.051038609683508485	-0.9909051063164915
1	Deaths	21	Oceania	3	Both	22	All ages	1	Number	1990	2021	2.345125635419013	3.5506905306956043	1.1395607401424213
1	Deaths	21	Oceania	3	Both	22	All ages	2	Percent	1990	2021	0.014021877385779341	0.5312198638445443	-0.5031761090729857
1	Deaths	21	Oceania	3	Both	22	All ages	3	Rate	1990	2021	0.043452638785447	0.6104131764517903	-0.5235078988808962
1	Deaths	21	Oceania	3	Both	27	Age-standardized	3	Rate	1990	2021	-0.27989224022097403	0.15001179266976977	-0.7097962731117178
1	Deaths	22	Fiji	1	Male	22	All ages	1	Number	1990	2021	1.288900271960694	2.4688026532717835	0.10899789064960452
1	Deaths	22	Fiji	1	Male	22	All ages	2	Percent	1990	2021	-0.314714582	0.21121646567503294	-0.840645629675033
1	Deaths	22	Fiji	1	Male	22	All ages	3	Rate	1990	2021	0.704406126582729	1.6746195610006733	-0.2658073078352152
1	Deaths	22	Fiji	1	Male	27	Age-standardized	3	Rate	1990	2021	-0.21468821800000001	0.35653275197047474	-0.7859091879704748
1	Deaths	22	Fiji	2	Female	22	All ages	1	Number	1990	2021	1.3487762268024577	2.8287815315806544	-0.13122907797573902
1	Deaths	22	Fiji	2	Female	22	All ages	2	Percent	1990	2021	-0.469413062	0.13439508822762414	-1.0732212122276241
1	Deaths	22	Fiji	2	Female	22	All ages	3	Rate	1990	2021	0.7404126080600052	1.951549131444601	-0.47072391532459046
1	Deaths	22	Fiji	2	Female	27	Age-standardized	3	Rate	1990	2021	-0.0531810957828643	0.7680550354393723	-0.8744172270051009
1	Deaths	22	Fiji	3	Both	22	All ages	1	Number	1990	2021	1.3188446095801152	2.3090953930082136	0.32859382615201693
1	Deaths	22	Fiji	3	Both	22	All ages	2	Percent	1990	2021	-0.38088378999999994	0.026380565081743745	-0.7881481450817436
1	Deaths	22	Fiji	3	Both	22	All ages	3	Rate	1990	2021	0.7225585651619788	1.5348942026117265	-0.08977707228776899
1	Deaths	22	Fiji	3	Both	27	Age-standardized	3	Rate	1990	2021	-0.2009650053297612	0.2939830854902615	-0.6959130961497839
1	Deaths	23	Kiribati	1	Male	22	All ages	1	Number	1990	2021	2.247367578017406	3.9898865838113604	0.5048485722234517
1	Deaths	23	Kiribati	1	Male	22	All ages	2	Percent	1990	2021	1.2695997072161807	2.520999741830842	0.018199672601519667
1	Deaths	23	Kiribati	1	Male	22	All ages	3	Rate	1990	2021	0.6426687869586594	1.7268463401338492	-0.44150876621653046
1	Deaths	23	Kiribati	1	Male	27	Age-standardized	3	Rate	1990	2021	0.20324807019226604	1.0303675536121821	-0.6238714132276499
1	Deaths	23	Kiribati	2	Female	22	All ages	1	Number	1990	2021	1.0007557029073866	2.3594013728747294	-0.35788996705995624
1	Deaths	23	Kiribati	2	Female	22	All ages	2	Percent	1990	2021	0.32599663990198613	1.2940100381095265	-0.6420167583055543
1	Deaths	23	Kiribati	2	Female	22	All ages	3	Rate	1990	2021	-0.18044707100000001	0.643387974138789	-1.0042821161387891
1	Deaths	23	Kiribati	2	Female	27	Age-standardized	3	Rate	1990	2021	-0.34860216099999997	0.37565149837783207	-1.072855820377832
1	Deaths	23	Kiribati	3	Both	22	All ages	1	Number	1990	2021	1.608518086949913	2.8637458395653876	0.353290334334438
1	Deaths	23	Kiribati	3	Both	22	All ages	2	Percent	1990	2021	0.7859413536835	1.6426309493016056	-0.0707482419346055
1	Deaths	23	Kiribati	3	Both	22	All ages	3	Rate	1990	2021	0.21603639005061284	0.986887556897637	-0.5548147767964113
1	Deaths	23	Kiribati	3	Both	27	Age-standardized	3	Rate	1990	2021	-0.105311063	0.513284633713877	-0.7239067597138771
1	Deaths	24	Marshall Islands	1	Male	22	All ages	1	Number	1990	2021	1.8399045470849384	3.3764340697911344	0.30337502437874275
1	Deaths	24	Marshall Islands	1	Male	22	All ages	2	Percent	1990	2021	0.6973861438001834	1.6995745604632555	-0.30480227286288875
1	Deaths	24	Marshall Islands	1	Male	22	All ages	3	Rate	1990	2021	1.1059687429501945	2.348815436479756	-0.1368779505793669
1	Deaths	24	Marshall Islands	1	Male	27	Age-standardized	3	Rate	1990	2021	-0.20034586248871536	0.4763876699119314	-0.877079394889362
1	Deaths	24	Marshall Islands	2	Female	22	All ages	1	Number	1990	2021	0.23783807149870279	1.3133181048912355	-0.83764196189383
1	Deaths	24	Marshall Islands	2	Female	22	All ages	2	Percent	1990	2021	-0.593270817	0.014604343528137442	-1.2011459775281375
1	Deaths	24	Marshall Islands	2	Female	22	All ages	3	Rate	1990	2021	-0.19720266796554348	0.6692016352086527	-1.0636069711397396
1	Deaths	24	Marshall Islands	2	Female	27	Age-standardized	3	Rate	1990	2021	-0.685785094	-0.12586393267473295	-1.245706255325267
1	Deaths	24	Marshall Islands	3	Both	22	All ages	1	Number	1990	2021	1.0992741508286337	2.2032468216116445	-0.0046985199543772005
1	Deaths	24	Marshall Islands	3	Both	22	All ages	2	Percent	1990	2021	0.078161982450664	0.6870653360347179	-0.5307413711333899
1	Deaths	24	Marshall Islands	3	Both	22	All ages	3	Rate	1990	2021	0.5019482312851182	1.3931512472010201	-0.38925478463078356
1	Deaths	24	Marshall Islands	3	Both	27	Age-standardized	3	Rate	1990	2021	-0.43263405899999996	0.06762811323850948	-0.9328962312385094
1	Deaths	25	Micronesia (Federated States of)	1	Male	22	All ages	1	Number	1990	2021	0.7188072844162603	1.8252890187417914	-0.3876744499092708
1	Deaths	25	Micronesia (Federated States of)	1	Male	22	All ages	2	Percent	1990	2021	0.6881435422855793	1.682711171628391	-0.30642408705723234
1	Deaths	25	Micronesia (Federated States of)	1	Male	22	All ages	3	Rate	1990	2021	0.7598425545998422	1.883024544689732	-0.36333943549004766
1	Deaths	25	Micronesia (Federated States of)	1	Male	27	Age-standardized	3	Rate	1990	2021	-0.236967064	0.43285918577704696	-0.906793313777047
1	Deaths	25	Micronesia (Federated States of)	2	Female	22	All ages	1	Number	1990	2021	-0.578016003	0.1434955786888119	-1.299527584688812
1	Deaths	25	Micronesia (Federated States of)	2	Female	22	All ages	2	Percent	1990	2021	-0.581775175	0.05683599247025217	-1.2203863424702521
1	Deaths	25	Micronesia (Federated States of)	2	Female	22	All ages	3	Rate	1990	2021	-0.574772649	0.1483846040062673	-1.2979299020062673
1	Deaths	25	Micronesia (Federated States of)	2	Female	27	Age-standardized	3	Rate	1990	2021	-0.893636783	-0.343622545595929	-1.4436510204040711
1	Deaths	25	Micronesia (Federated States of)	3	Both	22	All ages	1	Number	1990	2021	0.0784789346993871	0.8525584871323177	-0.6956006177335434
1	Deaths	25	Micronesia (Federated States of)	3	Both	22	All ages	2	Percent	1990	2021	0.06313060348081123	0.748981263209328	-0.6227200562477055
1	Deaths	25	Micronesia (Federated States of)	3	Both	22	All ages	3	Rate	1990	2021	0.09678832752415129	0.8776867734460232	-0.6841101183977205
1	Deaths	25	Micronesia (Federated States of)	3	Both	27	Age-standardized	3	Rate	1990	2021	-0.577627757	-0.08470433735311367	-1.0705511766468865
1	Deaths	26	Papua New Guinea	1	Male	22	All ages	1	Number	1990	2021	3.710097175569336	6.164817627574262	1.2553767235644098
1	Deaths	26	Papua New Guinea	1	Male	22	All ages	2	Percent	1990	2021	0.2947696035080437	1.1771447808112525	-0.5876055737951651
1	Deaths	26	Papua New Guinea	1	Male	22	All ages	3	Rate	1990	2021	0.24547757862795494	1.2107886001740655	-0.7198334429181557
1	Deaths	26	Papua New Guinea	1	Male	27	Age-standardized	3	Rate	1990	2021	-0.03699803820330766	0.7731662921370877	-0.8471623685437031
1	Deaths	26	Papua New Guinea	2	Female	22	All ages	1	Number	1990	2021	2.1576954657576777	4.375381112666472	-0.05999018115111632
1	Deaths	26	Papua New Guinea	2	Female	22	All ages	2	Percent	1990	2021	-0.12294467648935292	0.8053949768172677	-1.0512843297959735
1	Deaths	26	Papua New Guinea	2	Female	22	All ages	3	Rate	1990	2021	-0.373929087	0.49340575126045777	-1.2412639252604578
1	Deaths	26	Papua New Guinea	2	Female	27	Age-standardized	3	Rate	1990	2021	-0.439010648	0.29658276934516614	-1.1746040653451661
1	Deaths	26	Papua New Guinea	3	Both	22	All ages	1	Number	1990	2021	2.9697669205081665	4.795158299263363	1.14437554175297
1	Deaths	26	Papua New Guinea	3	Both	22	All ages	2	Percent	1990	2021	0.09801213910803941	0.7933816913116484	-0.5973574130955696
1	Deaths	26	Papua New Guinea	3	Both	22	All ages	3	Rate	1990	2021	-0.050793276416038036	0.6651487798171319	-0.766735332649208
1	Deaths	26	Papua New Guinea	3	Both	27	Age-standardized	3	Rate	1990	2021	-0.19801568903393776	0.4121737376528788	-0.8082051157207543
1	Deaths	27	Samoa	1	Male	22	All ages	1	Number	1990	2021	0.777325325693237	1.822199772315428	-0.2675491209289539
1	Deaths	27	Samoa	1	Male	22	All ages	2	Percent	1990	2021	0.22365461976361098	1.0225832567544508	-0.5752740172272288
1	Deaths	27	Samoa	1	Male	22	All ages	3	Rate	1990	2021	0.23930722513671593	1.0817706112596694	-0.6031561609862377
1	Deaths	27	Samoa	1	Male	27	Age-standardized	3	Rate	1990	2021	-0.36908822900000005	0.19879992253682655	-0.9369763805368266
1	Deaths	27	Samoa	2	Female	22	All ages	1	Number	1990	2021	0.014091741288494233	0.9155489462056959	-0.8873654636287075
1	Deaths	27	Samoa	2	Female	22	All ages	2	Percent	1990	2021	-0.637939987	-0.0641062623674814	-1.2117737116325187
1	Deaths	27	Samoa	2	Female	22	All ages	3	Rate	1990	2021	-0.440575389	0.2573841539698392	-1.1385349319698392
1	Deaths	27	Samoa	2	Female	27	Age-standardized	3	Rate	1990	2021	-0.717915758	-0.11123517357376189	-1.3245963424262381
1	Deaths	27	Samoa	3	Both	22	All ages	1	Number	1990	2021	0.46756263373173035	1.1930613461686836	-0.25793607870522284
1	Deaths	27	Samoa	3	Both	22	All ages	2	Percent	1990	2021	-0.17195386726276696	0.2944245198995543	-0.6383322544250882
1	Deaths	27	Samoa	3	Both	22	All ages	3	Rate	1990	2021	-0.04882433139871624	0.5248492265633824	-0.6224978893608148
1	Deaths	27	Samoa	3	Both	27	Age-standardized	3	Rate	1990	2021	-0.5046870219999999	-0.08129607425543733	-0.9280779697445625
1	Deaths	28	Solomon Islands	1	Male	22	All ages	1	Number	1990	2021	2.857136895496536	4.7083060974975846	1.0059676934954875
1	Deaths	28	Solomon Islands	1	Male	22	All ages	2	Percent	1990	2021	0.9363996261313967	1.9502024672716536	-0.07740321500886016
1	Deaths	28	Solomon Islands	1	Male	22	All ages	3	Rate	1990	2021	0.44940193384794136	1.382926666825876	-0.48412279912999323
1	Deaths	28	Solomon Islands	1	Male	27	Age-standardized	3	Rate	1990	2021	0.010224562135787027	0.7404417940202668	-0.7199926697486927
1	Deaths	28	Solomon Islands	2	Female	22	All ages	1	Number	1990	2021	2.059439695498942	4.338195034029697	-0.2193156430318135
1	Deaths	28	Solomon Islands	2	Female	22	All ages	2	Percent	1990	2021	0.16164426371772495	1.2498553111114141	-0.9265667836759643
1	Deaths	28	Solomon Islands	2	Female	22	All ages	3	Rate	1990	2021	-0.02138958696414449	1.0892979408147718	-1.1320771147430608
1	Deaths	28	Solomon Islands	2	Female	27	Age-standardized	3	Rate	1990	2021	-0.41007337299999996	0.312623858072918	-1.132770604072918
1	Deaths	28	Solomon Islands	3	Both	22	All ages	1	Number	1990	2021	2.5918038901461298	4.2263448526229315	0.9572629276693279
1	Deaths	28	Solomon Islands	3	Both	22	All ages	2	Percent	1990	2021	0.63797677031783	1.4639036907083482	-0.18795015007268834
1	Deaths	28	Solomon Islands	3	Both	22	All ages	3	Rate	1990	2021	0.2776310547348805	1.0883976611663586	-0.5331355516965977
1	Deaths	28	Solomon Islands	3	Both	27	Age-standardized	3	Rate	1990	2021	-0.1855183191583413	0.39694384068282385	-0.7679804789995064
1	Deaths	29	Tonga	1	Male	22	All ages	1	Number	1990	2021	0.4024388311447553	1.3801421741555888	-0.5752645118660781
1	Deaths	29	Tonga	1	Male	22	All ages	2	Percent	1990	2021	-0.00921300458555066	0.6841941427746112	-0.7026201519457125
1	Deaths	29	Tonga	1	Male	22	All ages	3	Rate	1990	2021	0.2597076089729661	1.179324647772658	-0.659909429826726
1	Deaths	29	Tonga	1	Male	27	Age-standardized	3	Rate	1990	2021	-0.286817868	0.40586512560426913	-0.9795008616042691
1	Deaths	29	Tonga	2	Female	22	All ages	1	Number	1990	2021	-0.09465344133698449	0.7363481826455298	-0.9256550653194988
1	Deaths	29	Tonga	2	Female	22	All ages	2	Percent	1990	2021	-0.553059037	0.040685858398627484	-1.1468039323986274
1	Deaths	29	Tonga	2	Female	22	All ages	3	Rate	1990	2021	-0.24834403645933134	0.5156266666601779	-1.0123147395788406
1	Deaths	29	Tonga	2	Female	27	Age-standardized	3	Rate	1990	2021	-0.773184492	-0.22772830068656857	-1.3186406833134314
1	Deaths	29	Tonga	3	Both	22	All ages	1	Number	1990	2021	0.199823005119209	0.9222395566620819	-0.5225935464236638
1	Deaths	29	Tonga	3	Both	22	All ages	2	Percent	1990	2021	-0.247085987	0.21838664886938408	-0.7125586228693841
1	Deaths	29	Tonga	3	Both	22	All ages	3	Rate	1990	2021	0.04568502042082631	0.7174830309372345	-0.6261129900955819
1	Deaths	29	Tonga	3	Both	27	Age-standardized	3	Rate	1990	2021	-0.494605521	0.004619777956747562	-0.9938308199567476
1	Deaths	30	Vanuatu	1	Male	22	All ages	1	Number	1990	2021	2.524022952874877	4.249741550612836	0.798304355136918
1	Deaths	30	Vanuatu	1	Male	22	All ages	2	Percent	1990	2021	0.1456714994790133	0.8612820923062516	-0.5699390933482251
1	Deaths	30	Vanuatu	1	Male	22	All ages	3	Rate	1990	2021	0.24203867150523353	1.0972792112162613	-0.6132018682057943
1	Deaths	30	Vanuatu	1	Male	27	Age-standardized	3	Rate	1990	2021	-0.212694351	0.41997963620382317	-0.8453683382038232
1	Deaths	30	Vanuatu	2	Female	22	All ages	1	Number	1990	2021	1.88271377966021	3.5355741496486752	0.2298534096717446
1	Deaths	30	Vanuatu	2	Female	22	All ages	2	Percent	1990	2021	-0.28113476025729783	0.40695822961222666	-0.9692277501268223
1	Deaths	30	Vanuatu	2	Female	22	All ages	3	Rate	1990	2021	-0.14798641879180796	0.6404105702851666	-0.9363834078687825
1	Deaths	30	Vanuatu	2	Female	27	Age-standardized	3	Rate	1990	2021	-0.508802066	0.0847846562530723	-1.1023887882530723
1	Deaths	30	Vanuatu	3	Both	22	All ages	1	Number	1990	2021	2.284381155092412	3.6266397716950847	0.9421225384897391
1	Deaths	30	Vanuatu	3	Both	22	All ages	2	Percent	1990	2021	-0.021101185159414088	0.4946812527238723	-0.5368836230427004
1	Deaths	30	Vanuatu	3	Both	22	All ages	3	Rate	1990	2021	0.08382379204810092	0.736667304142187	-0.569019720045985
1	Deaths	30	Vanuatu	3	Both	27	Age-standardized	3	Rate	1990	2021	-0.36399537000000004	0.07962196054754528	-0.8076127005475453
1	Deaths	32	Central Asia	1	Male	22	All ages	1	Number	1990	2021	7.31650347460646	9.32900290782701	5.304004041385911
1	Deaths	32	Central Asia	1	Male	22	All ages	2	Percent	1990	2021	4.4478757069011685	5.87747266908049	3.0182787447218478
1	Deaths	32	Central Asia	1	Male	22	All ages	3	Rate	1990	2021	4.650989107000633	6.087698903189514	3.2142793108117527
1	Deaths	32	Central Asia	1	Male	27	Age-standardized	3	Rate	1990	2021	2.956700507195679	3.9479336204456033	1.9654673939457545
1	Deaths	32	Central Asia	2	Female	22	All ages	1	Number	1990	2021	3.851775774775288	5.277235402002342	2.4263161475482335
1	Deaths	32	Central Asia	2	Female	22	All ages	2	Percent	1990	2021	2.349216540523722	3.395585918031491	1.302847163015953
1	Deaths	32	Central Asia	2	Female	22	All ages	3	Rate	1990	2021	2.2883926850394563	3.3330209949811858	1.243764375097727
1	Deaths	32	Central Asia	2	Female	27	Age-standardized	3	Rate	1990	2021	1.6245586425163692	2.495033005023207	0.7540842800095312
1	Deaths	32	Central Asia	3	Both	22	All ages	1	Number	1990	2021	5.979576213296684	7.540660136546248	4.41849229004712
1	Deaths	32	Central Asia	3	Both	22	All ages	2	Percent	1990	2021	3.7071043796027725	4.832690717488877	2.581518041716668
1	Deaths	32	Central Asia	3	Both	22	All ages	3	Rate	1990	2021	3.772735429225982	4.902084185457079	2.6433866729948843
1	Deaths	32	Central Asia	3	Both	27	Age-standardized	3	Rate	1990	2021	2.5436877396880715	3.402295945588053	1.6850795337880902
1	Deaths	33	Armenia	1	Male	22	All ages	1	Number	1990	2021	1.2980590592644714	2.809775764231338	-0.21365764570239487
1	Deaths	33	Armenia	1	Male	22	All ages	2	Percent	1990	2021	0.5198426732314732	1.6544031045825978	-0.6147177581196515
1	Deaths	33	Armenia	1	Male	22	All ages	3	Rate	1990	2021	1.8302244464358575	3.5858674397814596	0.07458145309025555
1	Deaths	33	Armenia	1	Male	27	Age-standardized	3	Rate	1990	2021	0.09488417612766731	0.9920437874894836	-0.802275435234149
1	Deaths	33	Armenia	2	Female	22	All ages	1	Number	1990	2021	-0.3323208690519272	0.38341336220995875	-1.0480551003138132
1	Deaths	33	Armenia	2	Female	22	All ages	2	Percent	1990	2021	-0.7598253269999999	-0.22858316728420325	-1.2910674867157965
1	Deaths	33	Armenia	2	Female	22	All ages	3	Rate	1990	2021	-0.12549895036370784	0.6789990743682643	-0.92999697509568
1	Deaths	33	Armenia	2	Female	27	Age-standardized	3	Rate	1990	2021	-1.043885399	-0.6323053037011335	-1.4554654942988667
1	Deaths	33	Armenia	3	Both	22	All ages	1	Number	1990	2021	0.3033560178220745	1.1525562875113637	-0.5458442518672146
1	Deaths	33	Armenia	3	Both	22	All ages	2	Percent	1990	2021	-0.2624687561347301	0.3553236833167611	-0.8802611955862213
1	Deaths	33	Armenia	3	Both	22	All ages	3	Rate	1990	2021	0.6304384260640139	1.6002272924249925	-0.3393504402969646
1	Deaths	33	Armenia	3	Both	27	Age-standardized	3	Rate	1990	2021	-0.6287650849391259	-0.14869241784708104	-1.1088377520311707
1	Deaths	34	Azerbaijan	1	Male	22	All ages	1	Number	1990	2021	2.065795262160881	4.994439043152499	-0.8628485188307371
1	Deaths	34	Azerbaijan	1	Male	22	All ages	2	Percent	1990	2021	0.4632110735851379	2.2159039955353363	-1.2894818483650607
1	Deaths	34	Azerbaijan	1	Male	22	All ages	3	Rate	1990	2021	0.7620928686271526	2.751663316806286	-1.2274775795519803
1	Deaths	34	Azerbaijan	1	Male	27	Age-standardized	3	Rate	1990	2021	-0.19446823186561707	1.0753790355159896	-1.4643154992472236
1	Deaths	34	Azerbaijan	2	Female	22	All ages	1	Number	1990	2021	0.976778855608507	3.3603868958079057	-1.4068291845908916
1	Deaths	34	Azerbaijan	2	Female	22	All ages	2	Percent	1990	2021	-0.05933147218720333	1.5105737054089277	-1.6292366497833344
1	Deaths	34	Azerbaijan	2	Female	22	All ages	3	Rate	1990	2021	0.1320100030030502	1.839182900407112	-1.5751628944010116
1	Deaths	34	Azerbaijan	2	Female	27	Age-standardized	3	Rate	1990	2021	-0.46978635399999996	0.7179773998882861	-1.6575501078882862
1	Deaths	34	Azerbaijan	3	Both	22	All ages	1	Number	1990	2021	1.6471145089137451	3.8323082024600557	-0.5380791846325654
1	Deaths	34	Azerbaijan	3	Both	22	All ages	2	Percent	1990	2021	0.28416047552497875	1.6415089339427567	-1.0731879828927993
1	Deaths	34	Azerbaijan	3	Both	22	All ages	3	Rate	1990	2021	0.5447529609707751	2.0694591658458874	-0.9799532439043372
1	Deaths	34	Azerbaijan	3	Both	27	Age-standardized	3	Rate	1990	2021	-0.2525005743043996	0.7787275092980874	-1.2837286579068865
1	Deaths	35	Georgia	1	Male	22	All ages	1	Number	1990	2021	0.5428789145310565	1.2634889384687085	-0.17773110940659542
1	Deaths	35	Georgia	1	Male	22	All ages	2	Percent	1990	2021	0.3496170281460338	1.0256547419306974	-0.3264206856386298
1	Deaths	35	Georgia	1	Male	22	All ages	3	Rate	1990	2021	1.8516999640203058	2.943208328087966	0.7601915999526456
1	Deaths	35	Georgia	1	Male	27	Age-standardized	3	Rate	1990	2021	0.5775108729017081	1.2807817232412915	-0.12575997743787537
1	Deaths	35	Georgia	2	Female	22	All ages	1	Number	1990	2021	-0.8116606749999999	-0.24127697530283032	-1.3820443746971696
1	Deaths	35	Georgia	2	Female	22	All ages	2	Percent	1990	2021	-0.9080639039999999	-0.39550577860122116	-1.4206220293987788
1	Deaths	35	Georgia	2	Female	22	All ages	3	Rate	1990	2021	-0.16264955793902303	0.7192490047884765	-1.0445481206665226
1	Deaths	35	Georgia	2	Female	27	Age-standardized	3	Rate	1990	2021	-0.8777016400000001	-0.3228326704887101	-1.43257060951129
1	Deaths	35	Georgia	3	Both	22	All ages	1	Number	1990	2021	0.04410224610068661	0.6426907683919519	-0.5544862761905788
1	Deaths	35	Georgia	3	Both	22	All ages	2	Percent	1990	2021	-0.11649228079713206	0.4366163043228205	-0.6696008659170846
1	Deaths	35	Georgia	3	Both	22	All ages	3	Rate	1990	2021	1.1296748180950023	2.0461590241511445	0.21319061203886014
1	Deaths	35	Georgia	3	Both	27	Age-standardized	3	Rate	1990	2021	0.16402779674727636	0.7977469744839756	-0.4696913809894229
1	Deaths	36	Kazakhstan	1	Male	22	All ages	1	Number	1990	2021	49.77676395492446	66.78838044306937	32.76514746677955
1	Deaths	36	Kazakhstan	1	Male	22	All ages	2	Percent	1990	2021	34.630625523353594	46.30913987153139	22.952111175175794
1	Deaths	36	Kazakhstan	1	Male	22	All ages	3	Rate	1990	2021	42.74798839488432	57.45025170845183	28.045725081316803
1	Deaths	36	Kazakhstan	1	Male	27	Age-standardized	3	Rate	1990	2021	34.577480636427545	46.15471196525128	23.00024930760381
1	Deaths	36	Kazakhstan	2	Female	22	All ages	1	Number	1990	2021	40.37731353824135	54.80876711347167	25.94585996301104
1	Deaths	36	Kazakhstan	2	Female	22	All ages	2	Percent	1990	2021	29.4700933254825	39.94619424827797	18.993992402687034
1	Deaths	36	Kazakhstan	2	Female	22	All ages	3	Rate	1990	2021	34.67063478523241	47.158697838114406	22.18257173235041
1	Deaths	36	Kazakhstan	2	Female	27	Age-standardized	3	Rate	1990	2021	30.26297048383565	40.64060896084881	19.88533200682249
1	Deaths	36	Kazakhstan	3	Both	22	All ages	1	Number	1990	2021	47.752722181061316	63.204211089658465	32.30123327246417
1	Deaths	36	Kazakhstan	3	Both	22	All ages	2	Percent	1990	2021	34.001525386364364	45.05284481076084	22.95020596196789
1	Deaths	36	Kazakhstan	3	Both	22	All ages	3	Rate	1990	2021	41.026594333147244	54.38917864951664	27.66401001677785
1	Deaths	36	Kazakhstan	3	Both	27	Age-standardized	3	Rate	1990	2021	34.215846430031576	44.9551186016714	23.47657425839175
1	Deaths	37	Kyrgyzstan	1	Male	22	All ages	1	Number	1990	2021	7.906415400113664	10.787014681403427	5.025816118823902
1	Deaths	37	Kyrgyzstan	1	Male	22	All ages	2	Percent	1990	2021	6.47422077179278	8.825408167210465	4.123033376375094
1	Deaths	37	Kyrgyzstan	1	Male	22	All ages	3	Rate	1990	2021	4.37978668971537	6.23490866985818	2.5246647095725607
1	Deaths	37	Kyrgyzstan	1	Male	27	Age-standardized	3	Rate	1990	2021	4.563989753674028	6.635314892992706	2.492664614355351
1	Deaths	37	Kyrgyzstan	2	Female	22	All ages	1	Number	1990	2021	6.15784756455821	8.516059684506349	3.7996354446100726
1	Deaths	37	Kyrgyzstan	2	Female	22	All ages	2	Percent	1990	2021	5.965822285902769	8.12991741194047	3.801727159865068
1	Deaths	37	Kyrgyzstan	2	Female	22	All ages	3	Rate	1990	2021	3.3571081167207195	4.9057025454286425	1.8085136880127963
1	Deaths	37	Kyrgyzstan	2	Female	27	Age-standardized	3	Rate	1990	2021	3.754915302046528	5.656487104541805	1.853343499551251
1	Deaths	37	Kyrgyzstan	3	Both	22	All ages	1	Number	1990	2021	7.390111444765168	9.860274575222904	4.919948314307431
1	Deaths	37	Kyrgyzstan	3	Both	22	All ages	2	Percent	1990	2021	6.529820265001991	8.475734393818229	4.583906136185752
1	Deaths	37	Kyrgyzstan	3	Both	22	All ages	3	Rate	1990	2021	4.107537428730044	5.714186493875072	2.500888363585016
1	Deaths	37	Kyrgyzstan	3	Both	27	Age-standardized	3	Rate	1990	2021	4.125473025232433	5.832270088927294	2.4186759615375726
1	Deaths	38	Mongolia	1	Male	22	All ages	1	Number	1990	2021	5.008799803036986	9.575391076320109	0.4422085297538638
1	Deaths	38	Mongolia	1	Male	22	All ages	2	Percent	1990	2021	3.4443420275487693	6.873645298153061	0.015038756944477871
1	Deaths	38	Mongolia	1	Male	22	All ages	3	Rate	1990	2021	2.585931802546057	5.57390074698956	-0.40203714189744577
1	Deaths	38	Mongolia	1	Male	27	Age-standardized	3	Rate	1990	2021	0.9961409703667814	2.8089748761550704	-0.8166929354215078
1	Deaths	38	Mongolia	2	Female	22	All ages	1	Number	1990	2021	1.0297197890238206	2.787560980104812	-0.7281214020571709
1	Deaths	38	Mongolia	2	Female	22	All ages	2	Percent	1990	2021	0.9469467313983737	2.620525613562683	-0.7266321507659357
1	Deaths	38	Mongolia	2	Female	22	All ages	3	Rate	1990	2021	-0.0627193760999446	1.0612894153103287	-1.1867281675102181
1	Deaths	38	Mongolia	2	Female	27	Age-standardized	3	Rate	1990	2021	-0.631830918	0.13865198835051606	-1.4023138243505162
1	Deaths	38	Mongolia	3	Both	22	All ages	1	Number	1990	2021	3.239489286413604	5.731774569236364	0.7472040035908436
1	Deaths	38	Mongolia	3	Both	22	All ages	2	Percent	1990	2021	2.4778448756749487	4.575997948848432	0.37969180250146595
1	Deaths	38	Mongolia	3	Both	22	All ages	3	Rate	1990	2021	1.388760753717834	3.0007038444745184	-0.22318233703885082
1	Deaths	38	Mongolia	3	Both	27	Age-standardized	3	Rate	1990	2021	0.20979360922327583	1.2151282200943534	-0.7955410016478016
1	Deaths	39	Tajikistan	1	Male	22	All ages	1	Number	1990	2021	1.33027034804137	3.256483698395277	-0.5959430023125369
1	Deaths	39	Tajikistan	1	Male	22	All ages	2	Percent	1990	2021	0.12277285347994016	1.3264766034321855	-1.0809308964723052
1	Deaths	39	Tajikistan	1	Male	22	All ages	3	Rate	1990	2021	-0.271566229	0.7281520696492743	-1.2712845276492744
1	Deaths	39	Tajikistan	1	Male	27	Age-standardized	3	Rate	1990	2021	-0.689801256	0.00690114939537545	-1.3865036613953754
1	Deaths	39	Tajikistan	2	Female	22	All ages	1	Number	1990	2021	0.647971339872914	2.35814299884557	-1.0622003190997424
1	Deaths	39	Tajikistan	2	Female	22	All ages	2	Percent	1990	2021	0.10369868710723806	1.4235437013379633	-1.2161463271234871
1	Deaths	39	Tajikistan	2	Female	22	All ages	3	Rate	1990	2021	-0.575004614	0.34531755329037905	-1.495326781290379
1	Deaths	39	Tajikistan	2	Female	27	Age-standardized	3	Rate	1990	2021	-0.76208014	-0.011937318113795947	-1.512222961886204
1	Deaths	39	Tajikistan	3	Both	22	All ages	1	Number	1990	2021	1.0979712159324244	2.6278953878480644	-0.43195295598321537
1	Deaths	39	Tajikistan	3	Both	22	All ages	2	Percent	1990	2021	0.18067747846301296	1.2414055397828678	-0.8800505828568419
1	Deaths	39	Tajikistan	3	Both	22	All ages	3	Rate	1990	2021	-0.362883808	0.44560131381010426	-1.1713689298101042
1	Deaths	39	Tajikistan	3	Both	27	Age-standardized	3	Rate	1990	2021	-0.666858773	-0.05241799311087725	-1.2812995528891227
1	Deaths	40	Turkmenistan	1	Male	22	All ages	1	Number	1990	2021	1.1424847341096043	2.0902883774809604	0.1946810907382479
1	Deaths	40	Turkmenistan	1	Male	22	All ages	2	Percent	1990	2021	-0.16036177205078062	0.2948763922060474	-0.6155999363076086
1	Deaths	40	Turkmenistan	1	Male	22	All ages	3	Rate	1990	2021	0.17810599264467009	0.8350437251849572	-0.478831739895617
1	Deaths	40	Turkmenistan	1	Male	27	Age-standardized	3	Rate	1990	2021	-0.58128407	-0.1771534811585157	-0.9854146588414844
1	Deaths	40	Turkmenistan	2	Female	22	All ages	1	Number	1990	2021	0.6715973057811657	1.601093144535851	-0.2578985329735196
1	Deaths	40	Turkmenistan	2	Female	22	All ages	2	Percent	1990	2021	-0.291694163	0.2465063264499578	-0.8298946524499577
1	Deaths	40	Turkmenistan	2	Female	22	All ages	3	Rate	1990	2021	-0.017105081629554195	0.6727790455225191	-0.7069892087816274
1	Deaths	40	Turkmenistan	2	Female	27	Age-standardized	3	Rate	1990	2021	-0.6690821819999999	-0.20244997774096857	-1.1357143862590313
1	Deaths	40	Turkmenistan	3	Both	22	All ages	1	Number	1990	2021	0.9791726331184667	1.84999111382248	0.10835415241445334
1	Deaths	40	Turkmenistan	3	Both	22	All ages	2	Percent	1990	2021	-0.18426660032005263	0.256332288637371	-0.6248654892774763
1	Deaths	40	Turkmenistan	3	Both	22	All ages	3	Rate	1990	2021	0.13646469330545344	0.7609578553044365	-0.48802846869352967
1	Deaths	40	Turkmenistan	3	Both	27	Age-standardized	3	Rate	1990	2021	-0.592543571	-0.1923678801696092	-0.9927192618303908
1	Deaths	41	Uzbekistan	1	Male	22	All ages	1	Number	1990	2021	5.482446683681155	7.8544340110410245	3.110459356321285
1	Deaths	41	Uzbekistan	1	Male	22	All ages	2	Percent	1990	2021	2.7841503003346615	4.300248860295509	1.2680517403738134
1	Deaths	41	Uzbekistan	1	Male	22	All ages	3	Rate	1990	2021	2.5369499095779986	3.9751943962034746	1.0987054229525224
1	Deaths	41	Uzbekistan	1	Male	27	Age-standardized	3	Rate	1990	2021	1.2849810448907848	2.23485911229979	0.3351029774817794
1	Deaths	41	Uzbekistan	2	Female	22	All ages	1	Number	1990	2021	3.6495978785826204	5.44252157599368	1.856674181171561
1	Deaths	41	Uzbekistan	2	Female	22	All ages	2	Percent	1990	2021	1.7728070323347271	2.883336377625183	0.6622776870442713
1	Deaths	41	Uzbekistan	2	Female	22	All ages	3	Rate	1990	2021	1.4921365416314973	2.6003807907370042	0.38389229252599066
1	Deaths	41	Uzbekistan	2	Female	27	Age-standardized	3	Rate	1990	2021	0.8909397027403487	1.7905583928772992	-0.008678987396601778
1	Deaths	41	Uzbekistan	3	Both	22	All ages	1	Number	1990	2021	4.681570164100047	6.408486583454985	2.9546537447451096
1	Deaths	41	Uzbekistan	3	Both	22	All ages	2	Percent	1990	2021	2.3586106503777122	3.426363068727018	1.2908582320284065
1	Deaths	41	Uzbekistan	3	Both	22	All ages	3	Rate	1990	2021	2.090752000229875	3.148046411908074	1.0334575885516757
1	Deaths	41	Uzbekistan	3	Both	27	Age-standardized	3	Rate	1990	2021	1.1662544283886358	1.9771759386486187	0.35533291812865286
1	Deaths	42	Central Europe	1	Male	22	All ages	1	Number	1990	2021	0.9821055553703895	1.3295729472088358	0.6346381635319431
1	Deaths	42	Central Europe	1	Male	22	All ages	2	Percent	1990	2021	0.356594067684235	0.6285380662108153	0.08465006915765477
1	Deaths	42	Central Europe	1	Male	22	All ages	3	Rate	1990	2021	1.2527153404417284	1.6317134995447238	0.873717181338733
1	Deaths	42	Central Europe	1	Male	27	Age-standardized	3	Rate	1990	2021	-0.13732123495265927	0.1026612061430704	-0.37730367604838894
1	Deaths	42	Central Europe	2	Female	22	All ages	1	Number	1990	2021	-0.36430849221728384	-0.17753399058462965	-0.551082993849938
1	Deaths	42	Central Europe	2	Female	22	All ages	2	Percent	1990	2021	-0.80861977	-0.6741449775205197	-0.9430945624794802
1	Deaths	42	Central Europe	2	Female	22	All ages	3	Rate	1990	2021	-0.23335293030602228	-0.031625022417164694	-0.43508083819487986
1	Deaths	42	Central Europe	2	Female	27	Age-standardized	3	Rate	1990	2021	-1.09712515	-0.9882696327154972	-1.205980667284503
1	Deaths	42	Central Europe	3	Both	22	All ages	1	Number	1990	2021	0.5232563928837288	0.7755183295269072	0.27099445624055046
1	Deaths	42	Central Europe	3	Both	22	All ages	2	Percent	1990	2021	-0.081512601949026	0.10757790730205104	-0.27060311120010305
1	Deaths	42	Central Europe	3	Both	22	All ages	3	Rate	1990	2021	0.7384064229256744	1.0121779308515362	0.46463491499981263
1	Deaths	42	Central Europe	3	Both	27	Age-standardized	3	Rate	1990	2021	-0.422722422	-0.25041142522192217	-0.5950334187780778
1	Deaths	43	Albania	1	Male	22	All ages	1	Number	1990	2021	2.3207856550105372	4.693766444362188	-0.052195134341114
1	Deaths	43	Albania	1	Male	22	All ages	2	Percent	1990	2021	0.5515023612134183	1.948979490484998	-0.8459747680581614
1	Deaths	43	Albania	1	Male	22	All ages	3	Rate	1990	2021	3.481764436404463	6.492356198466741	0.47117267434218446
1	Deaths	43	Albania	1	Male	27	Age-standardized	3	Rate	1990	2021	-0.2138076231876531	0.8152400103868411	-1.2428552567621474
1	Deaths	43	Albania	2	Female	22	All ages	1	Number	1990	2021	0.26672613604500467	1.526239609204784	-0.9927873371147748
1	Deaths	43	Albania	2	Female	22	All ages	2	Percent	1990	2021	-0.734640753	-0.04117739901862705	-1.428104106981373
1	Deaths	43	Albania	2	Female	22	All ages	3	Rate	1990	2021	0.739973573810694	2.262448466764931	-0.7825013191435434
1	Deaths	43	Albania	2	Female	27	Age-standardized	3	Rate	1990	2021	-0.988702624	-0.4271856793095443	-1.5502195686904556
1	Deaths	43	Albania	3	Both	22	All ages	1	Number	1990	2021	1.327209289609185	2.6880405024058893	-0.03362192318751922
1	Deaths	43	Albania	3	Both	22	All ages	2	Percent	1990	2021	-0.082760948	0.6941489785908945	-0.8596708745908945
1	Deaths	43	Albania	3	Both	22	All ages	3	Rate	1990	2021	2.1220585765522615	3.8079837718804117	0.43613338122411127
1	Deaths	43	Albania	3	Both	27	Age-standardized	3	Rate	1990	2021	-0.551952101	0.05441897537995544	-1.1583231773799554
1	Deaths	44	Bosnia and Herzegovina	1	Male	22	All ages	1	Number	1990	2021	1.7666107398010646	3.600010642594997	-0.06678916299286741
1	Deaths	44	Bosnia and Herzegovina	1	Male	22	All ages	2	Percent	1990	2021	0.4052750494886586	1.5038693383671484	-0.6933192393898313
1	Deaths	44	Bosnia and Herzegovina	1	Male	22	All ages	3	Rate	1990	2021	3.2439180594158774	5.796398133698119	0.6914379851336352
1	Deaths	44	Bosnia and Herzegovina	1	Male	27	Age-standardized	3	Rate	1990	2021	0.27064247576459477	1.3163330854858954	-0.7750481339567058
1	Deaths	44	Bosnia and Herzegovina	2	Female	22	All ages	1	Number	1990	2021	0.8977013731814693	2.3662004877704197	-0.5707977414074811
1	Deaths	44	Bosnia and Herzegovina	2	Female	22	All ages	2	Percent	1990	2021	-0.2879710489011638	0.5801608370859672	-1.156102934888295
1	Deaths	44	Bosnia and Herzegovina	2	Female	22	All ages	3	Rate	1990	2021	1.8625944788002455	3.820082791373336	-0.09489383377284466
1	Deaths	44	Bosnia and Herzegovina	2	Female	27	Age-standardized	3	Rate	1990	2021	-0.580485579	0.18859937359544432	-1.3495705315954443
1	Deaths	44	Bosnia and Herzegovina	3	Both	22	All ages	1	Number	1990	2021	1.4911641294368108	2.7858920578456603	0.19643620102796122
1	Deaths	44	Bosnia and Herzegovina	3	Both	22	All ages	2	Percent	1990	2021	0.14911027256831177	0.9308629137776927	-0.6326423686410692
1	Deaths	44	Bosnia and Herzegovina	3	Both	22	All ages	3	Rate	1990	2021	2.7547368593094976	4.5180714883055995	0.9914022303133954
1	Deaths	44	Bosnia and Herzegovina	3	Both	27	Age-standardized	3	Rate	1990	2021	-0.04209952439009554	0.7167494349529893	-0.8009484837331804
1	Deaths	45	Bulgaria	1	Male	22	All ages	1	Number	1990	2021	3.525924611271952	4.688789986479547	2.3630592360643567
1	Deaths	45	Bulgaria	1	Male	22	All ages	2	Percent	1990	2021	2.0539600141386196	2.898295568083557	1.209624460193682
1	Deaths	45	Bulgaria	1	Male	22	All ages	3	Rate	1990	2021	5.194078177204536	6.707986709677639	3.680169644731432
1	Deaths	45	Bulgaria	1	Male	27	Age-standardized	3	Rate	1990	2021	2.5889892471571083	3.5879128197184036	1.590065674595813
1	Deaths	45	Bulgaria	2	Female	22	All ages	1	Number	1990	2021	2.0866024084730537	3.058513533644899	1.1146912833012084
1	Deaths	45	Bulgaria	2	Female	22	All ages	2	Percent	1990	2021	0.5018126986492254	1.0801119903787568	-0.07648659308030603
1	Deaths	45	Bulgaria	2	Female	22	All ages	3	Rate	1990	2021	3.138445768925065	4.3605153782791355	1.9163761595709945
1	Deaths	45	Bulgaria	2	Female	27	Age-standardized	3	Rate	1990	2021	-0.002674915177763526	0.4144268676790069	-0.41977669803453393
1	Deaths	45	Bulgaria	3	Both	22	All ages	1	Number	1990	2021	2.7472802505499647	3.6175647151958734	1.876995785904056
1	Deaths	45	Bulgaria	3	Both	22	All ages	2	Percent	1990	2021	1.2052149677834747	1.7798123154617902	0.6306176201051591
1	Deaths	45	Bulgaria	3	Both	22	All ages	3	Rate	1990	2021	4.071472420153903	5.18451143321278	2.9584334070950256
1	Deaths	45	Bulgaria	3	Both	27	Age-standardized	3	Rate	1990	2021	1.1906712646014932	1.765548022347165	0.6157945068558214
1	Deaths	46	Croatia	1	Male	22	All ages	1	Number	1990	2021	3.6479321820693817	4.8769162369464105	2.418948127192353
1	Deaths	46	Croatia	1	Male	22	All ages	2	Percent	1990	2021	3.138788933494288	4.233183436690298	2.0443944302982784
1	Deaths	46	Croatia	1	Male	22	All ages	3	Rate	1990	2021	4.53933728011862	5.962290139262915	3.116384420974324
1	Deaths	46	Croatia	1	Male	27	Age-standardized	3	Rate	1990	2021	0.9318372166164128	1.594315896988396	0.26935853624442974
1	Deaths	46	Croatia	2	Female	22	All ages	1	Number	1990	2021	0.3638771452505152	0.7210994519676328	0.0066548385333976
1	Deaths	46	Croatia	2	Female	22	All ages	2	Percent	1990	2021	-0.12068164839491297	0.16007835495575007	-0.401441651745576
1	Deaths	46	Croatia	2	Female	22	All ages	3	Rate	1990	2021	0.7244293946756082	1.1361373188982544	0.312721470452962
1	Deaths	46	Croatia	2	Female	27	Age-standardized	3	Rate	1990	2021	-0.775496373	-0.5863698876867989	-0.964622858313201
1	Deaths	46	Croatia	3	Both	22	All ages	1	Number	1990	2021	2.1096208346553538	2.7552008061733906	1.464040863137317
1	Deaths	46	Croatia	3	Both	22	All ages	2	Percent	1990	2021	1.5017630786774836	2.047418629799566	0.9561075275554012
1	Deaths	46	Croatia	3	Both	22	All ages	3	Rate	1990	2021	2.747017403114475	3.4927259448990293	2.001308861329921
1	Deaths	46	Croatia	3	Both	27	Age-standardized	3	Rate	1990	2021	0.3065902862690552	0.7022821189726728	-0.08910154643456236
1	Deaths	47	Czechia	1	Male	22	All ages	1	Number	1990	2021	4.049041544750433	5.7333309345989125	2.364752154901954
1	Deaths	47	Czechia	1	Male	22	All ages	2	Percent	1990	2021	3.5693148789003395	5.146297264003976	1.9923324937967033
1	Deaths	47	Czechia	1	Male	22	All ages	3	Rate	1990	2021	3.771673689644123	5.37873303701653	2.164614342271716
1	Deaths	47	Czechia	1	Male	27	Age-standardized	3	Rate	1990	2021	1.745377528764122	2.83118941358882	0.6595656439394242
1	Deaths	47	Czechia	2	Female	22	All ages	1	Number	1990	2021	-0.3483785460348144	-0.04297758401041779	-0.653779508059211
1	Deaths	47	Czechia	2	Female	22	All ages	2	Percent	1990	2021	-0.43361728830257995	-0.15071141865756238	-0.7165231579475975
1	Deaths	47	Czechia	2	Female	22	All ages	3	Rate	1990	2021	-0.3783599450073834	-0.07850283690447019	-0.6782170531102967
1	Deaths	47	Czechia	2	Female	27	Age-standardized	3	Rate	1990	2021	-0.961797442	-0.7533240821205504	-1.1702708018794494
1	Deaths	47	Czechia	3	Both	22	All ages	1	Number	1990	2021	2.8519171110685995	4.088757219970693	1.6150770021665057
1	Deaths	47	Czechia	3	Both	22	All ages	2	Percent	1990	2021	2.5309866539741783	3.6752346519966057	1.3867386559517512
1	Deaths	47	Czechia	3	Both	22	All ages	3	Rate	1990	2021	2.6976900000231456	3.8952148707514564	1.5001651292948348
1	Deaths	47	Czechia	3	Both	27	Age-standardized	3	Rate	1990	2021	1.2872999173615047	2.173323203183598	0.4012766315394115
1	Deaths	48	Hungary	1	Male	22	All ages	1	Number	1990	2021	-0.18033773038977957	0.22886638621474165	-0.5895418469943008
1	Deaths	48	Hungary	1	Male	22	All ages	2	Percent	1990	2021	-0.17178318124534764	0.2375647033908192	-0.5811310658815145
1	Deaths	48	Hungary	1	Male	22	All ages	3	Rate	1990	2021	-0.013412982016468233	0.4333290312207993	-0.46015499525373577
1	Deaths	48	Hungary	1	Male	27	Age-standardized	3	Rate	1990	2021	-0.715750594	-0.42326055822600583	-1.008240629773994
1	Deaths	48	Hungary	2	Female	22	All ages	1	Number	1990	2021	-0.944711456	-0.7339859476601915	-1.1554369643398084
1	Deaths	48	Hungary	2	Female	22	All ages	2	Percent	1990	2021	-1.076455505	-0.8915784347605745	-1.2613325752394253
1	Deaths	48	Hungary	2	Female	22	All ages	3	Rate	1990	2021	-0.865295943	-0.6387123313103225	-1.0918795546896776
1	Deaths	48	Hungary	2	Female	27	Age-standardized	3	Rate	1990	2021	-1.272558724	-1.112757906267814	-1.4323595417321862
1	Deaths	48	Hungary	3	Both	22	All ages	1	Number	1990	2021	-0.44071356870927725	-0.16266079182146737	-0.7187663455970872
1	Deaths	48	Hungary	3	Both	22	All ages	2	Percent	1990	2021	-0.5353516315574199	-0.27285660144452983	-0.79784666167031
1	Deaths	48	Hungary	3	Both	22	All ages	3	Rate	1990	2021	-0.31112048164246064	-0.009958597216135456	-0.6122823660687858
1	Deaths	48	Hungary	3	Both	27	Age-standardized	3	Rate	1990	2021	-0.868805651	-0.6520851658101292	-1.0855261361898707
1	Deaths	49	North Macedonia	1	Male	22	All ages	1	Number	1990	2021	1.1213683755930433	2.6205346674851198	-0.3777979162990335
1	Deaths	49	North Macedonia	1	Male	22	All ages	2	Percent	1990	2021	-0.39874246999999996	0.339711270930938	-1.137196210930938
1	Deaths	49	North Macedonia	1	Male	22	All ages	3	Rate	1990	2021	0.8307469989454903	2.190330352098817	-0.5288363542078365
1	Deaths	49	North Macedonia	1	Male	27	Age-standardized	3	Rate	1990	2021	-0.235038217	0.6424691901959563	-1.1125456241959564
1	Deaths	49	North Macedonia	2	Female	22	All ages	1	Number	1990	2021	0.8795041479619048	2.1589867700806398	-0.3999784741568304
1	Deaths	49	North Macedonia	2	Female	22	All ages	2	Percent	1990	2021	-0.546495532	0.07990429967258683	-1.1728953636725867
1	Deaths	49	North Macedonia	2	Female	22	All ages	3	Rate	1990	2021	0.6611321236643146	1.8435830360748733	-0.521318788746244
1	Deaths	49	North Macedonia	2	Female	27	Age-standardized	3	Rate	1990	2021	-0.24152425112267853	0.5408220425067937	-1.0238705447521508
1	Deaths	49	North Macedonia	3	Both	22	All ages	1	Number	1990	2021	1.1098142014237669	2.266681695263609	-0.047053292416075365
1	Deaths	49	North Macedonia	3	Both	22	All ages	2	Percent	1990	2021	-0.416479627	0.13117823208286966	-0.9641374860828698
1	Deaths	49	North Macedonia	3	Both	22	All ages	3	Rate	1990	2021	0.846724333667679	1.905720991415639	-0.21227232408028096
1	Deaths	49	North Macedonia	3	Both	27	Age-standardized	3	Rate	1990	2021	-0.13120027641871385	0.5682486142607677	-0.8306491670981955
1	Deaths	50	Montenegro	1	Male	22	All ages	1	Number	1990	2021	1.309806175339789	2.75960095828002	-0.13998860760044218
1	Deaths	50	Montenegro	1	Male	22	All ages	2	Percent	1990	2021	-0.51998853	0.12220857984119748	-1.1621856398411974
1	Deaths	50	Montenegro	1	Male	22	All ages	3	Rate	1990	2021	1.3820534372915882	2.863494696630047	-0.09938782204687069
1	Deaths	50	Montenegro	1	Male	27	Age-standardized	3	Rate	1990	2021	0.20538973984928072	1.2069829794081088	-0.7962034997095473
1	Deaths	50	Montenegro	2	Female	22	All ages	1	Number	1990	2021	0.4888979667316094	1.6463784801163315	-0.6685825466531128
1	Deaths	50	Montenegro	2	Female	22	All ages	2	Percent	1990	2021	-0.977816487	-0.5093583507779412	-1.4462746232220587
1	Deaths	50	Montenegro	2	Female	22	All ages	3	Rate	1990	2021	0.5005845155513525	1.6634999455959831	-0.6623309144932782
1	Deaths	50	Montenegro	2	Female	27	Age-standardized	3	Rate	1990	2021	-0.27869434618828387	0.5271663107975977	-1.0845550031741653
1	Deaths	50	Montenegro	3	Both	22	All ages	1	Number	1990	2021	1.100399816984975	2.234621550654172	-0.033821916684222186
1	Deaths	50	Montenegro	3	Both	22	All ages	2	Percent	1990	2021	-0.666187685	-0.18354853010870398	-1.1488268398912962
1	Deaths	50	Montenegro	3	Both	22	All ages	3	Rate	1990	2021	1.1411905605869115	2.2903348045564957	-0.007953683382672994
1	Deaths	50	Montenegro	3	Both	27	Age-standardized	3	Rate	1990	2021	0.12294063789321721	0.9070954881680716	-0.6612142123816372
1	Deaths	51	Poland	1	Male	22	All ages	1	Number	1990	2021	1.9912568926682224	2.5184281725635493	1.4640856127728956
1	Deaths	51	Poland	1	Male	22	All ages	2	Percent	1990	2021	1.1134216324126933	1.5205992774026016	0.7062439874227849
1	Deaths	51	Poland	1	Male	22	All ages	3	Rate	1990	2021	2.0088161344613966	2.538306665715137	1.479325603207656
1	Deaths	51	Poland	1	Male	27	Age-standardized	3	Rate	1990	2021	0.3203753770112913	0.626993038721702	0.013757715300880713
1	Deaths	51	Poland	2	Female	22	All ages	1	Number	1990	2021	-0.43452324826599986	-0.26398784598977565	-0.6050586505422241
1	Deaths	51	Poland	2	Female	22	All ages	2	Percent	1990	2021	-0.87949816	-0.7599934599808973	-0.9990028600191028
1	Deaths	51	Poland	2	Female	22	All ages	3	Rate	1990	2021	-0.4462071325562399	-0.2769445157822446	-0.6154697493302352
1	Deaths	51	Poland	2	Female	27	Age-standardized	3	Rate	1990	2021	-1.216635857	-1.1288410926169308	-1.3044306213830692
1	Deaths	51	Poland	3	Both	22	All ages	1	Number	1990	2021	0.9093213235536425	1.222320970888356	0.596321676218929
1	Deaths	51	Poland	3	Both	22	All ages	2	Percent	1990	2021	0.17907899193679036	0.4157176625500041	-0.057559678676423365
1	Deaths	51	Poland	3	Both	22	All ages	3	Rate	1990	2021	0.9043119812760931	1.2167726979833933	0.591851264568793
1	Deaths	51	Poland	3	Both	27	Age-standardized	3	Rate	1990	2021	-0.2617880688401478	-0.05304697092580049	-0.4705291667544952
1	Deaths	52	Romania	1	Male	22	All ages	1	Number	1990	2021	0.3976181730567152	0.9121662556989216	-0.11692990958549121
1	Deaths	52	Romania	1	Male	22	All ages	2	Percent	1990	2021	-0.16870952556259697	0.22526713420294045	-0.5626861853281344
1	Deaths	52	Romania	1	Male	22	All ages	3	Rate	1990	2021	0.9993392155749601	1.643021458553405	0.3556569725965151
1	Deaths	52	Romania	1	Male	27	Age-standardized	3	Rate	1990	2021	-0.30228682	0.0845115207837821	-0.6890851607837821
1	Deaths	52	Romania	2	Female	22	All ages	1	Number	1990	2021	-0.07520479906496604	0.4768516346501296	-0.6272612327800616
1	Deaths	52	Romania	2	Female	22	All ages	2	Percent	1990	2021	-0.611421819	-0.21646873114712362	-1.0063749068528764
1	Deaths	52	Romania	2	Female	22	All ages	3	Rate	1990	2021	0.34620232185174216	1.0191238287056812	-0.3267191850021969
1	Deaths	52	Romania	2	Female	27	Age-standardized	3	Rate	1990	2021	-0.977236529	-0.6577567772340015	-1.2967162807659984
1	Deaths	52	Romania	3	Both	22	All ages	1	Number	1990	2021	0.21999821234548872	0.679397506217306	-0.23940108152632855
1	Deaths	52	Romania	3	Both	22	All ages	2	Percent	1990	2021	-0.349401189	-0.010192261591594531	-0.6886101164084055
1	Deaths	52	Romania	3	Both	22	All ages	3	Rate	1990	2021	0.7406044104616545	1.3077362778857915	0.17347254303751747
1	Deaths	52	Romania	3	Both	27	Age-standardized	3	Rate	1990	2021	-0.544212001	-0.21500109644559162	-0.8734229055544084
1	Deaths	53	Serbia	1	Male	22	All ages	1	Number	1990	2021	0.8215929982825212	1.8580495823224639	-0.21486358575742148
1	Deaths	53	Serbia	1	Male	22	All ages	2	Percent	1990	2021	0.020565529444152846	0.7588746012728963	-0.7177435423845907
1	Deaths	53	Serbia	1	Male	22	All ages	3	Rate	1990	2021	1.0058914685655715	2.1100464635445393	-0.09826352641339642
1	Deaths	53	Serbia	1	Male	27	Age-standardized	3	Rate	1990	2021	-0.495318078	0.140945645787581	-1.131581801787581
1	Deaths	53	Serbia	2	Female	22	All ages	1	Number	1990	2021	-0.024643732089210446	0.7619019762046433	-0.8111894403830642
1	Deaths	53	Serbia	2	Female	22	All ages	2	Percent	1990	2021	-0.683165249	-0.16115854707889532	-1.2051719509211045
1	Deaths	53	Serbia	2	Female	22	All ages	3	Rate	1990	2021	0.1607154612743092	1.021067338428867	-0.6996364158802486
1	Deaths	53	Serbia	2	Female	27	Age-standardized	3	Rate	1990	2021	-1.040953571	-0.6645529577142861	-1.4173541842857138
1	Deaths	53	Serbia	3	Both	22	All ages	1	Number	1990	2021	0.6165276421365657	1.4649422151098812	-0.2318869308367496
1	Deaths	53	Serbia	3	Both	22	All ages	2	Percent	1990	2021	-0.18986968399999998	0.3955571118289552	-0.7752964798289552
1	Deaths	53	Serbia	3	Both	22	All ages	3	Rate	1990	2021	0.824818920388414	1.7407723773484003	-0.09113453657157222
1	Deaths	53	Serbia	3	Both	27	Age-standardized	3	Rate	1990	2021	-0.5753510740000001	-0.07627792806441885	-1.0744242199355813
1	Deaths	54	Slovakia	1	Male	22	All ages	1	Number	1990	2021	2.618707396967239	4.609218988994504	0.6281958049399736
1	Deaths	54	Slovakia	1	Male	22	All ages	2	Percent	1990	2021	1.7637466624019311	3.392481923544745	0.13501140125911704
1	Deaths	54	Slovakia	1	Male	22	All ages	3	Rate	1990	2021	2.4964097253909525	4.43421502710193	0.558604423679975
1	Deaths	54	Slovakia	1	Male	27	Age-standardized	3	Rate	1990	2021	0.9297417263407005	2.187491867282338	-0.3280084146009371
1	Deaths	54	Slovakia	2	Female	22	All ages	1	Number	1990	2021	0.5189603331793242	1.5005622119445858	-0.4626415455859373
1	Deaths	54	Slovakia	2	Female	22	All ages	2	Percent	1990	2021	-0.23767377927650185	0.44309858117838313	-0.9184461397313868
1	Deaths	54	Slovakia	2	Female	22	All ages	3	Rate	1990	2021	0.4500560955035016	1.4048070038236569	-0.5046948128166537
1	Deaths	54	Slovakia	2	Female	27	Age-standardized	3	Rate	1990	2021	-0.514576659	0.041058242831734204	-1.0702115608317344
1	Deaths	54	Slovakia	3	Both	22	All ages	1	Number	1990	2021	2.2254582289475637	3.8500964562712583	0.6008200016238692
1	Deaths	54	Slovakia	3	Both	22	All ages	2	Percent	1990	2021	1.2071855046409765	2.4455188782674915	-0.031147868985538674
1	Deaths	54	Slovakia	3	Both	22	All ages	3	Rate	1990	2021	2.1116799986038512	3.6925718551346014	0.5307881420731011
1	Deaths	54	Slovakia	3	Both	27	Age-standardized	3	Rate	1990	2021	0.6935590034376842	1.7582250486820226	-0.3711070418066542
1	Deaths	55	Slovenia	1	Male	22	All ages	1	Number	1990	2021	-0.705270022	-0.2521650153991373	-1.1583750286008627
1	Deaths	55	Slovenia	1	Male	22	All ages	2	Percent	1990	2021	-0.965557216	-0.6214430348679112	-1.3096713971320888
1	Deaths	55	Slovenia	1	Male	22	All ages	3	Rate	1990	2021	-0.793307102	-0.37101163990659647	-1.2156025640934036
1	Deaths	55	Slovenia	1	Male	27	Age-standardized	3	Rate	1990	2021	-1.309805271	-1.0767757841226928	-1.5428347578773074
1	Deaths	55	Slovenia	2	Female	22	All ages	1	Number	1990	2021	-0.975159158	-0.5413658146533742	-1.4089525013466258
1	Deaths	55	Slovenia	2	Female	22	All ages	2	Percent	1990	2021	-1.2147162599999999	-0.8781254587124492	-1.5513070612875506
1	Deaths	55	Slovenia	2	Female	22	All ages	3	Rate	1990	2021	-1.000957213	-0.5780836382382033	-1.4238307877617966
1	Deaths	55	Slovenia	2	Female	27	Age-standardized	3	Rate	1990	2021	-1.566524517	-1.3584748092641163	-1.7745742247358836
1	Deaths	55	Slovenia	3	Both	22	All ages	1	Number	1990	2021	-0.847455104	-0.5292618518839887	-1.1656483561160114
1	Deaths	55	Slovenia	3	Both	22	All ages	2	Percent	1990	2021	-1.0978795099999998	-0.851747674227384	-1.3440113457726157
1	Deaths	55	Slovenia	3	Both	22	All ages	3	Rate	1990	2021	-0.900984566	-0.5975696656100513	-1.2043994663899487
1	Deaths	55	Slovenia	3	Both	27	Age-standardized	3	Rate	1990	2021	-1.429139177	-1.261831919757467	-1.5964464342425329
1	Deaths	56	Eastern Europe	1	Male	22	All ages	1	Number	1990	2021	6.414791726710572	7.439714862055564	5.3898685913655795
1	Deaths	56	Eastern Europe	1	Male	22	All ages	2	Percent	1990	2021	4.141327201668305	4.859646711321313	3.423007692015297
1	Deaths	56	Eastern Europe	1	Male	22	All ages	3	Rate	1990	2021	7.260639171566171	8.388586676777992	6.132691666354351
1	Deaths	56	Eastern Europe	1	Male	27	Age-standardized	3	Rate	1990	2021	4.118425149336173	4.771597216097234	3.465253082575112
1	Deaths	56	Eastern Europe	2	Female	22	All ages	1	Number	1990	2021	2.985686101070154	3.7100474821696316	2.261324719970676
1	Deaths	56	Eastern Europe	2	Female	22	All ages	2	Percent	1990	2021	1.5802361182173226	2.098330851765115	1.06214138466953
1	Deaths	56	Eastern Europe	2	Female	22	All ages	3	Rate	1990	2021	3.4394298528683716	4.2297148489036696	2.6491448568330735
1	Deaths	56	Eastern Europe	2	Female	27	Age-standardized	3	Rate	1990	2021	1.7884134514313184	2.347519871569881	1.2293070312927559
1	Deaths	56	Eastern Europe	3	Both	22	All ages	1	Number	1990	2021	4.502726211418085	5.066208126002657	3.939244296833513
1	Deaths	56	Eastern Europe	3	Both	22	All ages	2	Percent	1990	2021	2.706180536890707	3.0860864846307443	2.3262745891506693
1	Deaths	56	Eastern Europe	3	Both	22	All ages	3	Rate	1990	2021	5.123305773377562	5.740562881374242	4.506048665380883
1	Deaths	56	Eastern Europe	3	Both	27	Age-standardized	3	Rate	1990	2021	2.899719024246172	3.3234966806353694	2.4759413678569744
1	Deaths	57	Belarus	1	Male	22	All ages	1	Number	1990	2021	0.37823441141160064	1.7998379972140564	-1.0433691743908553
1	Deaths	57	Belarus	1	Male	22	All ages	2	Percent	1990	2021	-0.412855183	0.5038180086899157	-1.3295283746899158
1	Deaths	57	Belarus	1	Male	22	All ages	3	Rate	1990	2021	0.6846106825599049	2.2893524836432735	-0.9201311185234636
1	Deaths	57	Belarus	1	Male	27	Age-standardized	3	Rate	1990	2021	0.09961036956204147	1.2507418677834194	-1.0515211286593367
1	Deaths	57	Belarus	2	Female	22	All ages	1	Number	1990	2021	-0.718839309	-0.40997229649453926	-1.0277063215054607
1	Deaths	57	Belarus	2	Female	22	All ages	2	Percent	1990	2021	-1.122951083	-0.9291076762808665	-1.3167944897191335
1	Deaths	57	Belarus	2	Female	22	All ages	3	Rate	1990	2021	-0.5747491659999999	-0.23114436246734027	-0.9183539695326596
1	Deaths	57	Belarus	2	Female	27	Age-standardized	3	Rate	1990	2021	-0.765800466	-0.4658245121809305	-1.0657764198190693
1	Deaths	57	Belarus	3	Both	22	All ages	1	Number	1990	2021	-0.14104113401844648	0.40836841399355	-0.690450682030443
1	Deaths	57	Belarus	3	Both	22	All ages	2	Percent	1990	2021	-0.743227541	-0.4029461992497162	-1.0835088827502837
1	Deaths	57	Belarus	3	Both	22	All ages	3	Rate	1990	2021	0.08218960585324575	0.6975743088914451	-0.5331950971849536
1	Deaths	57	Belarus	3	Both	27	Age-standardized	3	Rate	1990	2021	-0.284865031	0.2019990195741843	-0.7717290815741843
1	Deaths	58	Estonia	1	Male	22	All ages	1	Number	1990	2021	-0.13518884260288305	0.221056675947492	-0.4914343611532581
1	Deaths	58	Estonia	1	Male	22	All ages	2	Percent	1990	2021	-0.02802938707208849	0.3352333637041809	-0.3912921378483579
1	Deaths	58	Estonia	1	Male	22	All ages	3	Rate	1990	2021	0.21101960643409273	0.6334033006145079	-0.21136408774632248
1	Deaths	58	Estonia	1	Male	27	Age-standardized	3	Rate	1990	2021	-0.36651752800000004	-0.06862648243580427	-0.6644085735641958
1	Deaths	58	Estonia	2	Female	22	All ages	1	Number	1990	2021	0.053608523487771675	0.4697261611017	-0.36250911412615666
1	Deaths	58	Estonia	2	Female	22	All ages	2	Percent	1990	2021	0.09480981456134407	0.5028485633874591	-0.3132289342647709
1	Deaths	58	Estonia	2	Female	22	All ages	3	Rate	1990	2021	0.47729817761858484	0.9792670065099932	-0.02467065127282353
1	Deaths	58	Estonia	2	Female	27	Age-standardized	3	Rate	1990	2021	-0.77265942	-0.5395330782177195	-1.0057857617822805
1	Deaths	58	Estonia	3	Both	22	All ages	1	Number	1990	2021	-0.03445626675735941	0.2812739181625357	-0.35018645167725454
1	Deaths	58	Estonia	3	Both	22	All ages	2	Percent	1990	2021	0.039641179227730694	0.3615038437029805	-0.2822214852475191
1	Deaths	58	Estonia	3	Both	22	All ages	3	Rate	1990	2021	0.35189830151606444	0.7296895826726701	-0.025892979640541325
1	Deaths	58	Estonia	3	Both	27	Age-standardized	3	Rate	1990	2021	-0.4789853	-0.24178371665563636	-0.7161868833443636
1	Deaths	59	Latvia	1	Male	22	All ages	1	Number	1990	2021	1.5627421377560056	2.1823639459428525	0.9431203295691585
1	Deaths	59	Latvia	1	Male	22	All ages	2	Percent	1990	2021	1.6926046970920405	2.3459352298871385	1.0392741642969425
1	Deaths	59	Latvia	1	Male	22	All ages	3	Rate	1990	2021	3.1101095104566827	3.9988449766996284	2.221374044213737
1	Deaths	59	Latvia	1	Male	27	Age-standardized	3	Rate	1990	2021	1.927704215454553	2.586829579793193	1.2685788511159128
1	Deaths	59	Latvia	2	Female	22	All ages	1	Number	1990	2021	1.166810962279638	1.901810509893755	0.4318114146655213
1	Deaths	59	Latvia	2	Female	22	All ages	2	Percent	1990	2021	1.040785433848287	1.7657042962309433	0.31586657146563046
1	Deaths	59	Latvia	2	Female	22	All ages	3	Rate	1990	2021	2.4651698352017006	3.50151139393438	1.4288282764690214
1	Deaths	59	Latvia	2	Female	27	Age-standardized	3	Rate	1990	2021	0.611501899121925	1.199004382714476	0.023999415529373902
1	Deaths	59	Latvia	3	Both	22	All ages	1	Number	1990	2021	1.5065260106205145	1.96214418186181	1.050907839379219
1	Deaths	59	Latvia	3	Both	22	All ages	2	Percent	1990	2021	1.4920316292640354	1.9513433808759566	1.0327198776521143
1	Deaths	59	Latvia	3	Both	22	All ages	3	Rate	1990	2021	2.983456111605292	3.630978232688622	2.335933990521962
1	Deaths	59	Latvia	3	Both	27	Age-standardized	3	Rate	1990	2021	1.604079254225903	2.078328999148768	1.129829509303038
1	Deaths	60	Lithuania	1	Male	22	All ages	1	Number	1990	2021	1.560986064510779	2.2114670437780064	0.9105050852435514
1	Deaths	60	Lithuania	1	Male	22	All ages	2	Percent	1990	2021	1.2160585120332166	1.802793212641492	0.6293238114249411
1	Deaths	60	Lithuania	1	Male	22	All ages	3	Rate	1990	2021	2.9214015222803855	3.820387933363027	2.022415111197744
1	Deaths	60	Lithuania	1	Male	27	Age-standardized	3	Rate	1990	2021	1.4790905512220074	2.1032786682393763	0.8549024342046385
1	Deaths	60	Lithuania	2	Female	22	All ages	1	Number	1990	2021	1.3215095394870038	2.0199046601879713	0.6231144187860364
1	Deaths	60	Lithuania	2	Female	22	All ages	2	Percent	1990	2021	0.5331926000685394	1.0636295259673278	0.002755674169750977
1	Deaths	60	Lithuania	2	Female	22	All ages	3	Rate	1990	2021	2.373111470241272	3.2926210117237877	1.453601928758756
1	Deaths	60	Lithuania	2	Female	27	Age-standardized	3	Rate	1990	2021	0.4557922483646596	1.0138315070069184	-0.10224701027759908
1	Deaths	60	Lithuania	3	Both	22	All ages	1	Number	1990	2021	1.494934778582003	2.035077857081889	0.9547917000821173
1	Deaths	60	Lithuania	3	Both	22	All ages	2	Percent	1990	2021	0.9011034592666902	1.3339207084120805	0.4682862101212998
1	Deaths	60	Lithuania	3	Both	22	All ages	3	Rate	1990	2021	2.7068006044345543	3.4342378613848883	1.97936334748422
1	Deaths	60	Lithuania	3	Both	27	Age-standardized	3	Rate	1990	2021	1.1967331461212674	1.691479376645795	0.7019869155967398
1	Deaths	61	Republic of Moldova	1	Male	22	All ages	1	Number	1990	2021	3.700930874750883	4.65580473204381	2.7460570174579555
1	Deaths	61	Republic of Moldova	1	Male	22	All ages	2	Percent	1990	2021	2.7392061618246513	3.472642628623305	2.0057696950259976
1	Deaths	61	Republic of Moldova	1	Male	22	All ages	3	Rate	1990	2021	5.072665733160796	6.2572974640729635	3.888034002248628
1	Deaths	61	Republic of Moldova	1	Male	27	Age-standardized	3	Rate	1990	2021	2.665552065605052	3.4189997685030655	1.9121043627070384
1	Deaths	61	Republic of Moldova	2	Female	22	All ages	1	Number	1990	2021	2.226080964868621	3.197943285476505	1.2542186442607373
1	Deaths	61	Republic of Moldova	2	Female	22	All ages	2	Percent	1990	2021	1.7392522021294468	2.5877100640300275	0.890794340228866
1	Deaths	61	Republic of Moldova	2	Female	22	All ages	3	Rate	1990	2021	3.218828345204656	4.418990544790551	2.018666145618761
1	Deaths	61	Republic of Moldova	2	Female	27	Age-standardized	3	Rate	1990	2021	1.0135028407585014	1.6602960093656902	0.36670967215131267
1	Deaths	61	Republic of Moldova	3	Both	22	All ages	1	Number	1990	2021	3.227641139348461	3.92574541424263	2.529536864454292
1	Deaths	61	Republic of Moldova	3	Both	22	All ages	2	Percent	1990	2021	2.4788378654223275	3.018067565624501	1.9396081652201542
1	Deaths	61	Republic of Moldova	3	Both	22	All ages	3	Rate	1990	2021	4.469865086352908	5.333857153592326	3.6058730191134916
1	Deaths	61	Republic of Moldova	3	Both	27	Age-standardized	3	Rate	1990	2021	2.2061981061476716	2.7551629972449088	1.6572332150504345
1	Deaths	62	Russian Federation	1	Male	22	All ages	1	Number	1990	2021	13.732032906101729	15.631496654705135	11.832569157498323
1	Deaths	62	Russian Federation	1	Male	22	All ages	2	Percent	1990	2021	8.881754005751397	10.19837039104236	7.565137620460433
1	Deaths	62	Russian Federation	1	Male	22	All ages	3	Rate	1990	2021	14.497172220414392	16.489017824486993	12.505326616341788
1	Deaths	62	Russian Federation	1	Male	27	Age-standardized	3	Rate	1990	2021	7.114933319380144	8.138781837198735	6.0910848015615535
1	Deaths	62	Russian Federation	2	Female	22	All ages	1	Number	1990	2021	4.51669358854701	5.348249003463737	3.6851381736302837
1	Deaths	62	Russian Federation	2	Female	22	All ages	2	Percent	1990	2021	2.335469641737033	2.892839168061119	1.778100115412947
1	Deaths	62	Russian Federation	2	Female	22	All ages	3	Rate	1990	2021	4.756714653668131	5.61889768881643	3.8945316185198315
1	Deaths	62	Russian Federation	2	Female	27	Age-standardized	3	Rate	1990	2021	2.7714050245836614	3.4225715339050167	2.1202385152623062
1	Deaths	62	Russian Federation	3	Both	22	All ages	1	Number	1990	2021	7.862786606896721	8.917399893493705	6.808173320299736
1	Deaths	62	Russian Federation	3	Both	22	All ages	2	Percent	1990	2021	4.685622589039146	5.4022685836061095	3.968976594472182
1	Deaths	62	Russian Federation	3	Both	22	All ages	3	Rate	1990	2021	8.28025989721326	9.379512989609076	7.181006804817444
1	Deaths	62	Russian Federation	3	Both	27	Age-standardized	3	Rate	1990	2021	4.674116439417567	5.385190682953961	3.9630421958811737
1	Deaths	63	Ukraine	1	Male	22	All ages	1	Number	1990	2021	1.3730937001714825	2.4420205162664987	0.3041668840764662
1	Deaths	63	Ukraine	1	Male	22	All ages	2	Percent	1990	2021	0.7704140788941671	1.385799922870405	0.1550282349179294
1	Deaths	63	Ukraine	1	Male	22	All ages	3	Rate	1990	2021	2.125055900388487	3.432278071267689	0.8178337295092852
1	Deaths	63	Ukraine	1	Male	27	Age-standardized	3	Rate	1990	2021	1.2069278263559016	2.1393323759053757	0.27452327680642763
1	Deaths	63	Ukraine	2	Female	22	All ages	1	Number	1990	2021	1.3529454817217175	2.3627623499753856	0.3431286134680491
1	Deaths	63	Ukraine	2	Female	22	All ages	2	Percent	1990	2021	0.8980073625411638	1.497297326600262	0.29871739848206547
1	Deaths	63	Ukraine	2	Female	22	All ages	3	Rate	1990	2021	2.105055571533704	3.3413877407949375	0.8687234022724704
1	Deaths	63	Ukraine	2	Female	27	Age-standardized	3	Rate	1990	2021	0.6532773895321485	1.4383186334960258	-0.13176385443172878
1	Deaths	63	Ukraine	3	Both	22	All ages	1	Number	1990	2021	1.3952023024466962	2.1628044688497905	0.6276001360436021
1	Deaths	63	Ukraine	3	Both	22	All ages	2	Percent	1990	2021	0.87047594899808	1.3291681904482222	0.4117837075479379
1	Deaths	63	Ukraine	3	Both	22	All ages	3	Rate	1990	2021	2.1546147244444414	3.0939081683905485	1.2153212804983342
1	Deaths	63	Ukraine	3	Both	27	Age-standardized	3	Rate	1990	2021	0.9361618724198644	1.59138247595354	0.28094126888618864
1	Deaths	65	High-income Asia Pacific	1	Male	22	All ages	1	Number	1990	2021	-0.305214671	-0.20333826342615782	-0.4070910785738422
1	Deaths	65	High-income Asia Pacific	1	Male	22	All ages	2	Percent	1990	2021	-0.9348173369999999	-0.8719192952214958	-0.997715378778504
1	Deaths	65	High-income Asia Pacific	1	Male	22	All ages	3	Rate	1990	2021	-0.40734923700000003	-0.3116123105697354	-0.5030861634302647
1	Deaths	65	High-income Asia Pacific	1	Male	27	Age-standardized	3	Rate	1990	2021	-1.281794283	-1.235155419145037	-1.328433146854963
1	Deaths	65	High-income Asia Pacific	2	Female	22	All ages	1	Number	1990	2021	-0.451129336	-0.2616028235599492	-0.6406558484400509
1	Deaths	65	High-income Asia Pacific	2	Female	22	All ages	2	Percent	1990	2021	-1.1345347669999999	-1.0288014161447123	-1.2402681178552875
1	Deaths	65	High-income Asia Pacific	2	Female	22	All ages	3	Rate	1990	2021	-0.559113742	-0.38280066877258534	-0.7354268152274146
1	Deaths	65	High-income Asia Pacific	2	Female	27	Age-standardized	3	Rate	1990	2021	-1.492556241	-1.4358172625981442	-1.5492952194018557
1	Deaths	65	High-income Asia Pacific	3	Both	22	All ages	1	Number	1990	2021	-0.30942148	-0.18787676249323604	-0.430966197506764
1	Deaths	65	High-income Asia Pacific	3	Both	22	All ages	2	Percent	1990	2021	-0.9941464449999999	-0.9219583054386231	-1.0663345845613768
1	Deaths	65	High-income Asia Pacific	3	Both	22	All ages	3	Rate	1990	2021	-0.41942098899999997	-0.30578472391589423	-0.5330572540841058
1	Deaths	65	High-income Asia Pacific	3	Both	27	Age-standardized	3	Rate	1990	2021	-1.308010938	-1.262593469542292	-1.353428406457708
1	Deaths	66	Brunei Darussalam	1	Male	22	All ages	1	Number	1990	2021	1.3748794221795988	2.3462055920362372	0.40355325232296013
1	Deaths	66	Brunei Darussalam	1	Male	22	All ages	2	Percent	1990	2021	0.02510933059656075	0.595329639166654	-0.5451109779735326
1	Deaths	66	Brunei Darussalam	1	Male	22	All ages	3	Rate	1990	2021	-0.05113065	0.5097746638262604	-0.6120359638262602
1	Deaths	66	Brunei Darussalam	1	Male	27	Age-standardized	3	Rate	1990	2021	-0.625711627	-0.2527365581881005	-0.9986866958118996
1	Deaths	66	Brunei Darussalam	2	Female	22	All ages	1	Number	1990	2021	0.9337338245344786	1.9842704310996466	-0.11680278203068939
1	Deaths	66	Brunei Darussalam	2	Female	22	All ages	2	Percent	1990	2021	-0.431343284	0.10170633750887847	-0.9643929055088785
1	Deaths	66	Brunei Darussalam	2	Female	22	All ages	3	Rate	1990	2021	-0.323180793	0.2772690313950892	-0.9236306173950892
1	Deaths	66	Brunei Darussalam	2	Female	27	Age-standardized	3	Rate	1990	2021	-0.9905280009999999	-0.6212863690066368	-1.359769632993363
1	Deaths	66	Brunei Darussalam	3	Both	22	All ages	1	Number	1990	2021	1.294712259648697	2.1126726903429933	0.4767518289544007
1	Deaths	66	Brunei Darussalam	3	Both	22	All ages	2	Percent	1990	2021	-0.11751288399999998	0.32859300893343474	-0.5636187769334347
1	Deaths	66	Brunei Darussalam	3	Both	22	All ages	3	Rate	1990	2021	-0.10660473	0.3634582947230112	-0.5766677547230112
1	Deaths	66	Brunei Darussalam	3	Both	27	Age-standardized	3	Rate	1990	2021	-0.81399724	-0.5369187590808935	-1.0910757209191064
1	Deaths	67	Japan	1	Male	22	All ages	1	Number	1990	2021	-0.383839526	-0.2856185106423885	-0.48206054135761145
1	Deaths	67	Japan	1	Male	22	All ages	2	Percent	1990	2021	-1.035119139	-0.9777280133837504	-1.0925102646162497
1	Deaths	67	Japan	1	Male	22	All ages	3	Rate	1990	2021	-0.393075063	-0.2954153307976286	-0.4907347952023714
1	Deaths	67	Japan	1	Male	27	Age-standardized	3	Rate	1990	2021	-1.223351782	-1.1746809016491953	-1.2720226623508046
1	Deaths	67	Japan	2	Female	22	All ages	1	Number	1990	2021	-0.515454216	-0.3270240017957992	-0.7038844302042007
1	Deaths	67	Japan	2	Female	22	All ages	2	Percent	1990	2021	-1.209007861	-1.109685785444639	-1.308329936555361
1	Deaths	67	Japan	2	Female	22	All ages	3	Rate	1990	2021	-0.549769359	-0.36569469222160633	-0.7338440257783937
1	Deaths	67	Japan	2	Female	27	Age-standardized	3	Rate	1990	2021	-1.4663816650000001	-1.4032701746877951	-1.529493155312205
1	Deaths	67	Japan	3	Both	22	All ages	1	Number	1990	2021	-0.385217606	-0.2669901061018488	-0.5034451058981512
1	Deaths	67	Japan	3	Both	22	All ages	2	Percent	1990	2021	-1.086294226	-1.0195609682245605	-1.1530274837754393
1	Deaths	67	Japan	3	Both	22	All ages	3	Rate	1990	2021	-0.408853668	-0.29235670044034834	-0.5253506355596517
1	Deaths	67	Japan	3	Both	27	Age-standardized	3	Rate	1990	2021	-1.255376571	-1.206865012396592	-1.303888129603408
1	Deaths	68	Republic of Korea	1	Male	22	All ages	1	Number	1990	2021	1.3213066179501578	2.581172392369716	0.061440843530599754
1	Deaths	68	Republic of Korea	1	Male	22	All ages	2	Percent	1990	2021	0.5288249089781577	1.4776060843628942	-0.4199562664065789
1	Deaths	68	Republic of Korea	1	Male	22	All ages	3	Rate	1990	2021	0.8512611490438767	1.932825348896329	-0.23030305080857538
1	Deaths	68	Republic of Korea	1	Male	27	Age-standardized	3	Rate	1990	2021	-0.888829394	-0.4904364527076199	-1.2872223352923802
1	Deaths	68	Republic of Korea	2	Female	22	All ages	1	Number	1990	2021	0.8251040644530985	2.384223615802874	-0.7340154868966768
1	Deaths	68	Republic of Korea	2	Female	22	All ages	2	Percent	1990	2021	-0.08905138962510195	0.9569606704282152	-1.135063449678419
1	Deaths	68	Republic of Korea	2	Female	22	All ages	3	Rate	1990	2021	0.42234611384427945	1.759191447930761	-0.9144992202422022
1	Deaths	68	Republic of Korea	2	Female	27	Age-standardized	3	Rate	1990	2021	-1.25412379	-0.8633722466313641	-1.6448753333686357
1	Deaths	68	Republic of Korea	3	Both	22	All ages	1	Number	1990	2021	1.2440032097902136	2.4182476452911432	0.06975877428928379
1	Deaths	68	Republic of Korea	3	Both	22	All ages	2	Percent	1990	2021	0.3428550319350656	1.1847850352275004	-0.4990749713573692
1	Deaths	68	Republic of Korea	3	Both	22	All ages	3	Rate	1990	2021	0.7832180721339697	1.7906703225305216	-0.2242341782625823
1	Deaths	68	Republic of Korea	3	Both	27	Age-standardized	3	Rate	1990	2021	-0.9531014980000001	-0.5680187841880707	-1.3381842118119294
1	Deaths	69	Singapore	1	Male	22	All ages	1	Number	1990	2021	-0.715069245	-0.5724507824282923	-0.8576877075717078
1	Deaths	69	Singapore	1	Male	22	All ages	2	Percent	1990	2021	-1.229499262	-1.1442789797235429	-1.3147195442764572
1	Deaths	69	Singapore	1	Male	22	All ages	3	Rate	1990	2021	-1.32354563	-1.2484638547009363	-1.3986274052990635
1	Deaths	69	Singapore	1	Male	27	Age-standardized	3	Rate	1990	2021	-1.637441049	-1.5978130330755662	-1.6770690649244338
1	Deaths	69	Singapore	2	Female	22	All ages	1	Number	1990	2021	-1.124226325	-1.002843674744421	-1.245608975255579
1	Deaths	69	Singapore	2	Female	22	All ages	2	Percent	1990	2021	-1.498124136	-1.4300355362358839	-1.566212735764116
1	Deaths	69	Singapore	2	Female	22	All ages	3	Rate	1990	2021	-1.528966101	-1.4636805771364094	-1.5942516248635905
1	Deaths	69	Singapore	2	Female	27	Age-standardized	3	Rate	1990	2021	-1.788270774	-1.761169709077962	-1.8153718389220377
1	Deaths	69	Singapore	3	Both	22	All ages	1	Number	1990	2021	-0.7906765929999999	-0.6726800098322774	-0.9086731761677225
1	Deaths	69	Singapore	3	Both	22	All ages	2	Percent	1990	2021	-1.289534819	-1.2210787998807635	-1.3579908381192365
1	Deaths	69	Singapore	3	Both	22	All ages	3	Rate	1990	2021	-1.356579372	-1.2937992791686226	-1.4193594648313772
1	Deaths	69	Singapore	3	Both	27	Age-standardized	3	Rate	1990	2021	-1.670010663	-1.6390248997687331	-1.700996426231267
1	Deaths	70	Australasia	1	Male	22	All ages	1	Number	1990	2021	0.7818935164012882	1.058709799002835	0.5050772337997417
1	Deaths	70	Australasia	1	Male	22	All ages	2	Percent	1990	2021	-0.028811246263486134	0.16822051340575925	-0.22584300593273152
1	Deaths	70	Australasia	1	Male	22	All ages	3	Rate	1990	2021	-0.17199194400206327	0.00990660506489624	-0.35389049306902276
1	Deaths	70	Australasia	1	Male	27	Age-standardized	3	Rate	1990	2021	-0.786591395	-0.665079221420856	-0.908103568579144
1	Deaths	70	Australasia	2	Female	22	All ages	1	Number	1990	2021	-0.324359725	-0.16411153603450992	-0.4846079139654901
1	Deaths	70	Australasia	2	Female	22	All ages	2	Percent	1990	2021	-0.857756564	-0.7494947601500038	-0.9660183678499962
1	Deaths	70	Australasia	2	Female	22	All ages	3	Rate	1990	2021	-0.9062933879999999	-0.801697845382844	-1.0108889306171558
1	Deaths	70	Australasia	2	Female	27	Age-standardized	3	Rate	1990	2021	-1.288164756	-1.2248148898575948	-1.3515146221424053
1	Deaths	70	Australasia	3	Both	22	All ages	1	Number	1990	2021	0.4995840540100291	0.7120930373169267	0.2870750707031314
1	Deaths	70	Australasia	3	Both	22	All ages	2	Percent	1990	2021	-0.26066324967330023	-0.11308693030848735	-0.4082395690381131
1	Deaths	70	Australasia	3	Both	22	All ages	3	Rate	1990	2021	-0.36305383140429526	-0.22388437038538359	-0.502223292423207
1	Deaths	70	Australasia	3	Both	27	Age-standardized	3	Rate	1990	2021	-0.9088955139999999	-0.8175994888117064	-1.0001915391882934
1	Deaths	71	Australia	1	Male	22	All ages	1	Number	1990	2021	0.8991170341610928	1.1953523350393822	0.6028817332828033
1	Deaths	71	Australia	1	Male	22	All ages	2	Percent	1990	2021	0.010144462142362143	0.21329974528553888	-0.1930108210008146
1	Deaths	71	Australia	1	Male	22	All ages	3	Rate	1990	2021	-0.09309482604457259	0.10175506150483432	-0.2879447135939795
1	Deaths	71	Australia	1	Male	27	Age-standardized	3	Rate	1990	2021	-0.749377137	-0.6250216299149373	-0.8737326440850627
1	Deaths	71	Australia	2	Female	22	All ages	1	Number	1990	2021	-0.411951869	-0.24496714749940138	-0.5789365905005986
1	Deaths	71	Australia	2	Female	22	All ages	2	Percent	1990	2021	-0.938250563	-0.8279644356122177	-1.0485366903877824
1	Deaths	71	Australia	2	Female	22	All ages	3	Rate	1990	2021	-0.9683270559999999	-0.859845697209586	-1.0768084147904138
1	Deaths	71	Australia	2	Female	27	Age-standardized	3	Rate	1990	2021	-1.3381880769999999	-1.2713968649505107	-1.404979289049489
1	Deaths	71	Australia	3	Both	22	All ages	1	Number	1990	2021	0.5291908795508924	0.7420086256129373	0.31637313348884744
1	Deaths	71	Australia	3	Both	22	All ages	2	Percent	1990	2021	-0.2758323039648541	-0.12934865355726544	-0.42231595437244274
1	Deaths	71	Australia	3	Both	22	All ages	3	Rate	1990	2021	-0.3467860189536963	-0.20767699578109916	-0.4858950421262935
1	Deaths	71	Australia	3	Both	27	Age-standardized	3	Rate	1990	2021	-0.911493034	-0.8212542449653389	-1.001731823034661
1	Deaths	72	New Zealand	1	Male	22	All ages	1	Number	1990	2021	0.5861109160567322	1.006967045460073	0.16525478665339144
1	Deaths	72	New Zealand	1	Male	22	All ages	2	Percent	1990	2021	0.03868246697015842	0.37352985311900866	-0.2961649191786918
1	Deaths	72	New Zealand	1	Male	22	All ages	3	Rate	1990	2021	-0.308870073	-0.03366053324380086	-0.5840796127561991
1	Deaths	72	New Zealand	1	Male	27	Age-standardized	3	Rate	1990	2021	-0.80036166500000006	-0.6083323970613296	-0.9923909329386705
1	Deaths	72	New Zealand	2	Female	22	All ages	1	Number	1990	2021	0.25157847770304653	0.5724149121756501	-0.06925795676955704
1	Deaths	72	New Zealand	2	Female	22	All ages	2	Percent	1990	2021	-0.320442224	-0.0779697080070633	-0.5629147399929367
1	Deaths	72	New Zealand	2	Female	22	All ages	3	Rate	1990	2021	-0.49562016900000005	-0.28125506212420137	-0.7099852758757987
1	Deaths	72	New Zealand	2	Female	27	Age-standardized	3	Rate	1990	2021	-0.972328884	-0.8254489406829484	-1.1192088273170515
1	Deaths	72	New Zealand	3	Both	22	All ages	1	Number	1990	2021	0.5439740604441875	0.9066702843810218	0.18127783650735318
1	Deaths	72	New Zealand	3	Both	22	All ages	2	Percent	1990	2021	-0.047024004446556814	0.23142686673447865	-0.32547487562759225
1	Deaths	72	New Zealand	3	Both	22	All ages	3	Rate	1990	2021	-0.318319305	-0.07856087063194625	-0.5580777393680537
1	Deaths	72	New Zealand	3	Both	27	Age-standardized	3	Rate	1990	2021	-0.8108812750000001	-0.6411674224047723	-0.9805951275952278
1	Deaths	73	Western Europe	1	Male	22	All ages	1	Number	1990	2021	-0.42728401299999996	-0.2860646755626048	-0.5685033504373951
1	Deaths	73	Western Europe	1	Male	22	All ages	2	Percent	1990	2021	-0.67456193	-0.5569407654300732	-0.7921830945699267
1	Deaths	73	Western Europe	1	Male	22	All ages	3	Rate	1990	2021	-0.630215272	-0.5072177991646959	-0.7532127448353042
1	Deaths	73	Western Europe	1	Male	27	Age-standardized	3	Rate	1990	2021	-1.1740370279999999	-1.0966277422497384	-1.2514463137502614
1	Deaths	73	Western Europe	2	Female	22	All ages	1	Number	1990	2021	-1.309430593	-1.2519713349643289	-1.3668898510356713
1	Deaths	73	Western Europe	2	Female	22	All ages	2	Percent	1990	2021	-1.40983209	-1.3609796531366227	-1.4586845268633775
1	Deaths	73	Western Europe	2	Female	22	All ages	3	Rate	1990	2021	-1.3877922919999999	-1.3368531680233984	-1.4387314159766014
1	Deaths	73	Western Europe	2	Female	27	Age-standardized	3	Rate	1990	2021	-1.604691107	-1.5725442934827336	-1.6368379205172665
1	Deaths	73	Western Europe	3	Both	22	All ages	1	Number	1990	2021	-0.798020771	-0.7030298378710472	-0.8930117041289528
1	Deaths	73	Western Europe	3	Both	22	All ages	2	Percent	1990	2021	-0.9799365499999999	-0.8996454793615494	-1.0602276206384504
1	Deaths	73	Western Europe	3	Both	22	All ages	3	Rate	1990	2021	-0.943604299	-0.8601186521755689	-1.0270899458244311
1	Deaths	73	Western Europe	3	Both	27	Age-standardized	3	Rate	1990	2021	-1.30037653	-1.2432586789920113	-1.357494381007989
1	Deaths	74	Andorra	1	Male	22	All ages	1	Number	1990	2021	1.356896396211087	2.8184488078578163	-0.1046560154356424
1	Deaths	74	Andorra	1	Male	22	All ages	2	Percent	1990	2021	-0.28930026598645386	0.2519173546413075	-0.8305178866142152
1	Deaths	74	Andorra	1	Male	22	All ages	3	Rate	1990	2021	0.201436178043537	1.1599150750159843	-0.7570427189289104
1	Deaths	74	Andorra	1	Male	27	Age-standardized	3	Rate	1990	2021	-0.892547244	-0.39454628422141413	-1.390548203778586
1	Deaths	74	Andorra	2	Female	22	All ages	1	Number	1990	2021	1.7921253185089203	3.539037296690849	0.04521334032699165
1	Deaths	74	Andorra	2	Female	22	All ages	2	Percent	1990	2021	-0.664190975	-0.10387525462794533	-1.2245066953720547
1	Deaths	74	Andorra	2	Female	22	All ages	3	Rate	1990	2021	0.3254090228302649	1.3966512775370619	-0.7458332318765322
1	Deaths	74	Andorra	2	Female	27	Age-standardized	3	Rate	1990	2021	-1.056756928	-0.6112802279567849	-1.5022336280432151
1	Deaths	74	Andorra	3	Both	22	All ages	1	Number	1990	2021	1.5949597547891714	2.942929984455477	0.24698952512286576
1	Deaths	74	Andorra	3	Both	22	All ages	2	Percent	1990	2021	-0.41239354	0.04022158989941793	-0.8650086698994179
1	Deaths	74	Andorra	3	Both	22	All ages	3	Rate	1990	2021	0.2832330189431278	1.1393566884149857	-0.5728906505287302
1	Deaths	74	Andorra	3	Both	27	Age-standardized	3	Rate	1990	2021	-0.959858206	-0.5666683556071527	-1.3530480563928475
1	Deaths	75	Austria	1	Male	22	All ages	1	Number	1990	2021	-0.995100896	-0.9031657984273285	-1.0870359935726714
1	Deaths	75	Austria	1	Male	22	All ages	2	Percent	1990	2021	-1.121518058	-1.0419026270077612	-1.2011334889922387
1	Deaths	75	Austria	1	Male	22	All ages	3	Rate	1990	2021	-1.153492245	-1.0760478803108868	-1.2309366096891132
1	Deaths	75	Austria	1	Male	27	Age-standardized	3	Rate	1990	2021	-1.509010108	-1.4635900015542953	-1.5544302144457047
1	Deaths	75	Austria	2	Female	22	All ages	1	Number	1990	2021	-1.652291056	-1.6138687896427846	-1.6907133223572153
1	Deaths	75	Austria	2	Female	22	All ages	2	Percent	1990	2021	-1.656202948	-1.6183201453452478	-1.6940857506547522
1	Deaths	75	Austria	2	Female	22	All ages	3	Rate	1990	2021	-1.691686426	-1.657617396031361	-1.725755455968639
1	Deaths	75	Austria	2	Female	27	Age-standardized	3	Rate	1990	2021	-1.7953428100000002	-1.7770283685173454	-1.813657251482655
1	Deaths	75	Austria	3	Both	22	All ages	1	Number	1990	2021	-1.4326674339999999	-1.3873427361809343	-1.4779921318190654
1	Deaths	75	Austria	3	Both	22	All ages	2	Percent	1990	2021	-1.471094845	-1.429478697810318	-1.5127109921896822
1	Deaths	75	Austria	3	Both	22	All ages	3	Rate	1990	2021	-1.509351445	-1.4701531003410824	-1.5485497896589178
1	Deaths	75	Austria	3	Both	27	Age-standardized	3	Rate	1990	2021	-1.66941543	-1.6448909800322062	-1.6939398799677936
1	Deaths	76	Belgium	1	Male	22	All ages	1	Number	1990	2021	0.3765175052164019	0.6623943041056894	0.09064070632711435
1	Deaths	76	Belgium	1	Male	22	All ages	2	Percent	1990	2021	0.23934576324878803	0.5047866315740557	-0.026095105076479608
1	Deaths	76	Belgium	1	Male	22	All ages	3	Rate	1990	2021	0.0566969287813161	0.30410176916202397	-0.19070791159939177
1	Deaths	76	Belgium	1	Male	27	Age-standardized	3	Rate	1990	2021	-0.6237819471930295	-0.4579432844735629	-0.789620609912496
1	Deaths	76	Belgium	2	Female	22	All ages	1	Number	1990	2021	-1.084565598	-0.9821339772931366	-1.1869972187068634
1	Deaths	76	Belgium	2	Female	22	All ages	2	Percent	1990	2021	-1.142231884	-1.046996837724768	-1.2374669302752321
1	Deaths	76	Belgium	2	Female	22	All ages	3	Rate	1990	2021	-1.199412677	-1.1098317559587347	-1.2889935980412652
1	Deaths	76	Belgium	2	Female	27	Age-standardized	3	Rate	1990	2021	-1.482060654	-1.4277590584590474	-1.5363622495409528
1	Deaths	76	Belgium	3	Both	22	All ages	1	Number	1990	2021	-0.1546184116613698	0.018224238228070566	-0.3274610615508102
1	Deaths	76	Belgium	3	Both	22	All ages	2	Percent	1990	2021	-0.2659417526344235	-0.10194715513003405	-0.42993635013881293
1	Deaths	76	Belgium	3	Both	22	All ages	3	Rate	1990	2021	-0.39442053759778717	-0.24403830193076317	-0.5448027732648112
1	Deaths	76	Belgium	3	Both	27	Age-standardized	3	Rate	1990	2021	-0.861981323	-0.7499214951322515	-0.9740411508677485
1	Deaths	77	Cyprus	1	Male	22	All ages	1	Number	1990	2021	0.7044383240236136	1.77515479393655	-0.3662781458893227
1	Deaths	77	Cyprus	1	Male	22	All ages	2	Percent	1990	2021	-0.2179228727661069	0.45833227735450743	-0.8941780228867212
1	Deaths	77	Cyprus	1	Male	22	All ages	3	Rate	1990	2021	-0.419445585	0.20631305363512625	-1.0452042236351262
1	Deaths	77	Cyprus	1	Male	27	Age-standardized	3	Rate	1990	2021	-1.1924467010000002	-0.8574401207979592	-1.5274532812020412
1	Deaths	77	Cyprus	2	Female	22	All ages	1	Number	1990	2021	0.3201403944122042	1.5488382549238042	-0.9085574660993959
1	Deaths	77	Cyprus	2	Female	22	All ages	2	Percent	1990	2021	-0.2625099390636961	0.692885021845753	-1.2179048999731452
1	Deaths	77	Cyprus	2	Female	22	All ages	3	Rate	1990	2021	-0.6962166830000001	-0.005760288089521226	-1.386673077910479
1	Deaths	77	Cyprus	2	Female	27	Age-standardized	3	Rate	1990	2021	-1.244028822	-0.8329416322101906	-1.6551160117898094
1	Deaths	77	Cyprus	3	Both	22	All ages	1	Number	1990	2021	0.6256763397282872	1.5361350558271378	-0.28478237637056336
1	Deaths	77	Cyprus	3	Both	22	All ages	2	Percent	1990	2021	-0.16108301188754004	0.4526728714243903	-0.7748388951994704
1	Deaths	77	Cyprus	3	Both	22	All ages	3	Rate	1990	2021	-0.49540148500000003	0.026321170195731436	-1.0171241401957314
1	Deaths	77	Cyprus	3	Both	27	Age-standardized	3	Rate	1990	2021	-1.1424723270000001	-0.8320956040866317	-1.4528490499133686
1	Deaths	78	Denmark	1	Male	22	All ages	1	Number	1990	2021	-0.080653975	0.21381028095013438	-0.37511823095013436
1	Deaths	78	Denmark	1	Male	22	All ages	2	Percent	1990	2021	0.00819915401547958	0.31569048422669954	-0.29929217619574033
1	Deaths	78	Denmark	1	Male	22	All ages	3	Rate	1990	2021	-0.331145516	-0.07511143629738332	-0.5871795957026167
1	Deaths	78	Denmark	1	Male	27	Age-standardized	3	Rate	1990	2021	-0.848931866	-0.6747459794648683	-1.0231177525351318
1	Deaths	78	Denmark	2	Female	22	All ages	1	Number	1990	2021	-1.1400165850000001	-1.0214071700846128	-1.2586259999153875
1	Deaths	78	Denmark	2	Female	22	All ages	2	Percent	1990	2021	-1.087646552	-0.9641681566872304	-1.2111249473127697
1	Deaths	78	Denmark	2	Female	22	All ages	3	Rate	1990	2021	-1.23595464	-1.1305770572559215	-1.3413322227440787
1	Deaths	78	Denmark	2	Female	27	Age-standardized	3	Rate	1990	2021	-1.433034422	-1.357903963511973	-1.508164880488027
1	Deaths	78	Denmark	3	Both	22	All ages	1	Number	1990	2021	-0.390942781	-0.18592364317856258	-0.5959619188214375
1	Deaths	78	Denmark	3	Both	22	All ages	2	Percent	1990	2021	-0.304997052	-0.08535455077556225	-0.5246395532244377
1	Deaths	78	Denmark	3	Both	22	All ages	3	Rate	1990	2021	-0.585635747	-0.4054235478921622	-0.7658479461078378
1	Deaths	78	Denmark	3	Both	27	Age-standardized	3	Rate	1990	2021	-0.971762721	-0.8392590363310931	-1.1042664056689069
1	Deaths	79	Finland	1	Male	22	All ages	1	Number	1990	2021	0.8412759424607916	1.2769390936279952	0.40561279129358807
1	Deaths	79	Finland	1	Male	22	All ages	2	Percent	1990	2021	0.42766583084083165	0.8005244210694441	0.0548072406122192
1	Deaths	79	Finland	1	Male	22	All ages	3	Rate	1990	2021	0.5253631457604125	0.9125862412870708	0.1381400502337543
1	Deaths	79	Finland	1	Male	27	Age-standardized	3	Rate	1990	2021	-0.655346447	-0.4637340586752235	-0.8469588353247766
1	Deaths	79	Finland	2	Female	22	All ages	1	Number	1990	2021	-0.637983772	-0.3343025302178761	-0.9416650137821239
1	Deaths	79	Finland	2	Female	22	All ages	2	Percent	1990	2021	-0.80135685	-0.5329520013401534	-1.0697616986598466
1	Deaths	79	Finland	2	Female	22	All ages	3	Rate	1990	2021	-0.7458745609999999	-0.46624913298866594	-1.0254999890113339
1	Deaths	79	Finland	2	Female	27	Age-standardized	3	Rate	1990	2021	-1.257234628	-1.0976711662961878	-1.4167980897038122
1	Deaths	79	Finland	3	Both	22	All ages	1	Number	1990	2021	0.3686757881868797	0.7131849783228866	0.024166598050872734
1	Deaths	79	Finland	3	Both	22	All ages	2	Percent	1990	2021	0.053741577365831295	0.35789013346581516	-0.2504069787341526
1	Deaths	79	Finland	3	Both	22	All ages	3	Rate	1990	2021	0.14364173249803353	0.4554211159554787	-0.16813765095941163
1	Deaths	79	Finland	3	Both	27	Age-standardized	3	Rate	1990	2021	-0.721901622	-0.5399805239805314	-0.9038227200194685
1	Deaths	80	France	1	Male	22	All ages	1	Number	1990	2021	0.2867070038501852	0.5458523534527379	0.027561654247632572
1	Deaths	80	France	1	Male	22	All ages	2	Percent	1990	2021	-0.0735726082215499	0.14326313185374218	-0.290408348296842
1	Deaths	80	France	1	Male	22	All ages	3	Rate	1990	2021	3.6754790281007255e-4	0.2270629429179001	-0.22632784711227996
1	Deaths	80	France	1	Male	27	Age-standardized	3	Rate	1990	2021	-0.740683994	-0.590296417177334	-0.8910715708226659
1	Deaths	80	France	2	Female	22	All ages	1	Number	1990	2021	-0.791281319	-0.651571447366272	-0.9309911906337279
1	Deaths	80	France	2	Female	22	All ages	2	Percent	1990	2021	-1.048854031	-0.9391011377513924	-1.158606924248608
1	Deaths	80	France	2	Female	22	All ages	3	Rate	1990	2021	-0.953428197	-0.8324600886655136	-1.0743963053344865
1	Deaths	80	France	2	Female	27	Age-standardized	3	Rate	1990	2021	-1.410965445	-1.3484089185890937	-1.4735219714109062
1	Deaths	80	France	3	Both	22	All ages	1	Number	1990	2021	0.037017047875133685	0.23649856064979496	-0.1624644648995276
1	Deaths	80	France	3	Both	22	All ages	2	Percent	1990	2021	-0.340329866	-0.17740019285526884	-0.5032595391447311
1	Deaths	80	France	3	Both	22	All ages	3	Rate	1990	2021	-0.22742708673674283	-0.05384212479202452	-0.4010120486814611
1	Deaths	80	France	3	Both	27	Age-standardized	3	Rate	1990	2021	-0.852377929	-0.7269401417337378	-0.9778157162662622
1	Deaths	81	Germany	1	Male	22	All ages	1	Number	1990	2021	0.28661320619092445	0.7113526430465644	-0.13812623066471552
1	Deaths	81	Germany	1	Male	22	All ages	2	Percent	1990	2021	-0.09551733874591178	0.25508676610226116	-0.44612144359408473
1	Deaths	81	Germany	1	Male	22	All ages	3	Rate	1990	2021	0.07546030422673461	0.46097799400843587	-0.31005738555496665
1	Deaths	81	Germany	1	Male	27	Age-standardized	3	Rate	1990	2021	-0.91689332	-0.7415633755352964	-1.0922232644647036
1	Deaths	81	Germany	2	Female	22	All ages	1	Number	1990	2021	-1.067016226	-0.9026241713371633	-1.2314082806628366
1	Deaths	81	Germany	2	Female	22	All ages	2	Percent	1990	2021	-1.080568411	-0.9178790335717925	-1.2432577884282074
1	Deaths	81	Germany	2	Female	22	All ages	3	Rate	1990	2021	-1.099765204	-0.9411435298172538	-1.2583868781827463
1	Deaths	81	Germany	2	Female	27	Age-standardized	3	Rate	1990	2021	-1.3863670049999999	-1.284669982513359	-1.4880640274866408
1	Deaths	81	Germany	3	Both	22	All ages	1	Number	1990	2021	-0.5010804826899379	-0.29756556642204046	-0.7045953989578353
1	Deaths	81	Germany	3	Both	22	All ages	2	Percent	1990	2021	-0.638089121	-0.4531295137680581	-0.823048728231942
1	Deaths	81	Germany	3	Both	22	All ages	3	Rate	1990	2021	-0.5964367150000001	-0.40586873517059807	-0.787004694829402
1	Deaths	81	Germany	3	Both	27	Age-standardized	3	Rate	1990	2021	-1.112561237	-0.9980978156928658	-1.2270246583071343
1	Deaths	82	Greece	1	Male	22	All ages	1	Number	1990	2021	0.5903976253201118	0.9813937795134013	0.1994014711268221
1	Deaths	82	Greece	1	Male	22	All ages	2	Percent	1990	2021	-0.291126527	-0.03252777452349609	-0.549725279476504
1	Deaths	82	Greece	1	Male	22	All ages	3	Rate	1990	2021	0.6849016148299315	1.0901622574632543	0.2796409721966086
1	Deaths	82	Greece	1	Male	27	Age-standardized	3	Rate	1990	2021	-0.31204161799999997	-0.042613968925503454	-0.5814692670744965
1	Deaths	82	Greece	2	Female	22	All ages	1	Number	1990	2021	-0.283918543	0.1791066345314528	-0.7469437205314529
1	Deaths	82	Greece	2	Female	22	All ages	2	Percent	1990	2021	-0.89588265	-0.5950140076462593	-1.1967512923537407
1	Deaths	82	Greece	2	Female	22	All ages	3	Rate	1990	2021	-0.272737786	0.19330413203675156	-0.7387797040367515
1	Deaths	82	Greece	2	Female	27	Age-standardized	3	Rate	1990	2021	-1.092515611	-0.8073311457149686	-1.3777000762850315
1	Deaths	82	Greece	3	Both	22	All ages	1	Number	1990	2021	0.12174775965236057	0.4610866342030171	-0.21759111489829597
1	Deaths	82	Greece	3	Both	22	All ages	2	Percent	1990	2021	-0.6170212820000001	-0.3965923420133076	-0.8374502219866925
1	Deaths	82	Greece	3	Both	22	All ages	3	Rate	1990	2021	0.16645326727302986	0.5129420570855411	-0.18003552253948132
1	Deaths	82	Greece	3	Both	27	Age-standardized	3	Rate	1990	2021	-0.6932747619999999	-0.4700675793575215	-0.9164819446424783
1	Deaths	83	Iceland	1	Male	22	All ages	1	Number	1990	2021	0.2757153533962129	0.5672372541509234	-0.01580654735849757
1	Deaths	83	Iceland	1	Male	22	All ages	2	Percent	1990	2021	-0.171146768	0.03191096387825801	-0.374204499878258
1	Deaths	83	Iceland	1	Male	22	All ages	3	Rate	1990	2021	-0.36612094	-0.15681904777739072	-0.5754228322226093
1	Deaths	83	Iceland	1	Male	27	Age-standardized	3	Rate	1990	2021	-0.929035675	-0.7943135356506442	-1.0637578143493558
1	Deaths	83	Iceland	2	Female	22	All ages	1	Number	1990	2021	-1.019705293	-0.8864050026409547	-1.1530055833590451
1	Deaths	83	Iceland	2	Female	22	All ages	2	Percent	1990	2021	-1.293624831	-1.2110868856043329	-1.3761627763956672
1	Deaths	83	Iceland	2	Female	22	All ages	3	Rate	1990	2021	-1.282972556	-1.1854712984928018	-1.3804738135071983
1	Deaths	83	Iceland	2	Female	27	Age-standardized	3	Rate	1990	2021	-1.556280155	-1.5009243262129708	-1.6116359837870293
1	Deaths	83	Iceland	3	Both	22	All ages	1	Number	1990	2021	-0.17313656500000002	0.03142430068774851	-0.3776974306877485
1	Deaths	83	Iceland	3	Both	22	All ages	2	Percent	1990	2021	-0.609776417	-0.47524937747653684	-0.7443034565234631
1	Deaths	83	Iceland	3	Both	22	All ages	3	Rate	1990	2021	-0.6762332719999999	-0.5280060627783334	-0.8244604812216665
1	Deaths	83	Iceland	3	Both	27	Age-standardized	3	Rate	1990	2021	-1.117793715	-1.0180373068227455	-1.2175501231772543
1	Deaths	84	Ireland	1	Male	22	All ages	1	Number	1990	2021	-0.04437138343718078	0.25719089682621116	-0.3459336637005727
1	Deaths	84	Ireland	1	Male	22	All ages	2	Percent	1990	2021	-0.05030569055662337	0.2601226061051107	-0.3607339872183574
1	Deaths	84	Ireland	1	Male	22	All ages	3	Rate	1990	2021	-0.563349686	-0.34181501372767464	-0.7848843582723254
1	Deaths	84	Ireland	1	Male	27	Age-standardized	3	Rate	1990	2021	-1.1032438039999999	-0.9654919912075024	-1.2409956167924974
1	Deaths	84	Ireland	2	Female	22	All ages	1	Number	1990	2021	-1.238222605	-1.1433000226700303	-1.3331451873299698
1	Deaths	84	Ireland	2	Female	22	All ages	2	Percent	1990	2021	-1.277128586	-1.1880909327598708	-1.366166239240129
1	Deaths	84	Ireland	2	Female	22	All ages	3	Rate	1990	2021	-1.448896517	-1.3802253198792689	-1.5175677141207313
1	Deaths	84	Ireland	2	Female	27	Age-standardized	3	Rate	1990	2021	-1.661520308	-1.6234418617762534	-1.6995987542237467
1	Deaths	84	Ireland	3	Both	22	All ages	1	Number	1990	2021	-0.666667761	-0.5054201578613112	-0.8279153641386888
1	Deaths	84	Ireland	3	Both	22	All ages	2	Percent	1990	2021	-0.701360824	-0.5478581756959083	-0.8548634723040917
1	Deaths	84	Ireland	3	Both	22	All ages	3	Rate	1990	2021	-1.028037623	-0.9104925740117613	-1.1455826719882385
1	Deaths	84	Ireland	3	Both	27	Age-standardized	3	Rate	1990	2021	-1.372829042	-1.2966324130620523	-1.4490256709379477
1	Deaths	85	Israel	1	Male	22	All ages	1	Number	1990	2021	0.869924515545207	1.344233657348973	0.39561537374144085
1	Deaths	85	Israel	1	Male	22	All ages	2	Percent	1990	2021	-0.27737639706553774	-0.0017925294011518211	-0.5529602647299237
1	Deaths	85	Israel	1	Male	22	All ages	3	Rate	1990	2021	-0.525536907	-0.2818540782761012	-0.7692197357238988
1	Deaths	85	Israel	1	Male	27	Age-standardized	3	Rate	1990	2021	-0.896714142	-0.7111035500392227	-1.0823247339607773
1	Deaths	85	Israel	2	Female	22	All ages	1	Number	1990	2021	-0.753340564	-0.5729957278802715	-0.9336854001197286
1	Deaths	85	Israel	2	Female	22	All ages	2	Percent	1990	2021	-1.289663343	-1.189095585668625	-1.390231100331375
1	Deaths	85	Israel	2	Female	22	All ages	3	Rate	1990	2021	-1.351215952	-1.2573612475054587	-1.4450706564945413
1	Deaths	85	Israel	2	Female	27	Age-standardized	3	Rate	1990	2021	-1.626880074	-1.5756117291762342	-1.6781484188237659
1	Deaths	85	Israel	3	Both	22	All ages	1	Number	1990	2021	0.3106553241139317	0.6244637389157447	-0.003153090687881277
1	Deaths	85	Israel	3	Both	22	All ages	2	Percent	1990	2021	-0.64732749	-0.4690189895605663	-0.8256359904394337
1	Deaths	85	Israel	3	Both	22	All ages	3	Rate	1990	2021	-0.805151167	-0.6428796184556285	-0.9674227155443715
1	Deaths	85	Israel	3	Both	27	Age-standardized	3	Rate	1990	2021	-1.155794618	-1.0385296540543376	-1.2730595819456625
1	Deaths	86	Italy	1	Male	22	All ages	1	Number	1990	2021	-0.27874806723989376	-0.02559396605344022	-0.5319021684263473
1	Deaths	86	Italy	1	Male	22	All ages	2	Percent	1990	2021	-0.5800168025079122	-0.37344344729976686	-0.7865901577160576
1	Deaths	86	Italy	1	Male	22	All ages	3	Rate	1990	2021	-0.3708082301657094	-0.1311939293694434	-0.6104225309619754
1	Deaths	86	Italy	1	Male	27	Age-standardized	3	Rate	1990	2021	-0.9855291690000001	-0.8244368430009437	-1.1466214949990565
1	Deaths	86	Italy	2	Female	22	All ages	1	Number	1990	2021	-1.624479054	-1.592403346818019	-1.656554761181981
1	Deaths	86	Italy	2	Female	22	All ages	2	Percent	1990	2021	-1.729105855	-1.7060827266883911	-1.752128983311609
1	Deaths	86	Italy	2	Female	22	All ages	3	Rate	1990	2021	-1.642286065	-1.6117313713327373	-1.6728407586672627
1	Deaths	86	Italy	2	Female	27	Age-standardized	3	Rate	1990	2021	-1.816397432	-1.7984544483784946	-1.8343404156215055
1	Deaths	86	Italy	3	Both	22	All ages	1	Number	1990	2021	-0.8928089939999999	-0.7455315848332699	-1.0400864031667298
1	Deaths	86	Italy	3	Both	22	All ages	2	Percent	1990	2021	-1.145468257	-1.0317160597904453	-1.2592204542095549
1	Deaths	86	Italy	3	Both	22	All ages	3	Rate	1990	2021	-0.9485812709999999	-0.808722632794475	-1.0884399092055248
1	Deaths	86	Italy	3	Both	27	Age-standardized	3	Rate	1990	2021	-1.316069506	-1.2073658320891376	-1.4247731799108625
1	Deaths	87	Luxembourg	1	Male	22	All ages	1	Number	1990	2021	-0.03250273951235508	0.22569410720710023	-0.29069958623181036
1	Deaths	87	Luxembourg	1	Male	22	All ages	2	Percent	1990	2021	-0.3253294437388038	-0.12611768864394177	-0.5245411988336658
1	Deaths	87	Luxembourg	1	Male	22	All ages	3	Rate	1990	2021	-0.8672911050000001	-0.71864446071157	-1.01593774928843
1	Deaths	87	Luxembourg	1	Male	27	Age-standardized	3	Rate	1990	2021	-1.146130962	-1.0345287267300018	-1.257733197269998
1	Deaths	87	Luxembourg	2	Female	22	All ages	1	Number	1990	2021	-1.1956745629999999	-1.0923292296921692	-1.2990198963078305
1	Deaths	87	Luxembourg	2	Female	22	All ages	2	Percent	1990	2021	-1.3271100100000002	-1.2534318093844645	-1.4007882106155358
1	Deaths	87	Luxembourg	2	Female	22	All ages	3	Rate	1990	2021	-1.511129882	-1.4483164451557804	-1.5739433188442198
1	Deaths	87	Luxembourg	2	Female	27	Age-standardized	3	Rate	1990	2021	-1.6597279120000001	-1.6213968798204743	-1.698058944179526
1	Deaths	87	Luxembourg	3	Both	22	All ages	1	Number	1990	2021	-0.499221173	-0.33634542705140946	-0.6620969189485906
1	Deaths	87	Luxembourg	3	Both	22	All ages	2	Percent	1990	2021	-0.7334061519999999	-0.6092359528812064	-0.8575763511187935
1	Deaths	87	Luxembourg	3	Both	22	All ages	3	Rate	1990	2021	-1.112074551	-1.0157102384521308	-1.2084388635478693
1	Deaths	87	Luxembourg	3	Both	27	Age-standardized	3	Rate	1990	2021	-1.32134747	-1.2442563998137193	-1.3984385401862809
1	Deaths	88	Malta	1	Male	22	All ages	1	Number	1990	2021	-0.09347143816248538	0.23359236796243776	-0.4205352442874085
1	Deaths	88	Malta	1	Male	22	All ages	2	Percent	1990	2021	-0.569340546	-0.3426386691551744	-0.7960424228448255
1	Deaths	88	Malta	1	Male	22	All ages	3	Rate	1990	2021	-0.42314584841414893	-0.15263748476994954	-0.6936542120583483
1	Deaths	88	Malta	1	Male	27	Age-standardized	3	Rate	1990	2021	-1.195666722	-1.0556723518401914	-1.3356610921598084
1	Deaths	88	Malta	2	Female	22	All ages	1	Number	1990	2021	-1.428646002	-1.3499738860399795	-1.5073181179600206
1	Deaths	88	Malta	2	Female	22	All ages	2	Percent	1990	2021	-1.652711939	-1.6083977191210317	-1.6970261588789683
1	Deaths	88	Malta	2	Female	22	All ages	3	Rate	1990	2021	-1.514931123	-1.4481399656004037	-1.5817222803995963
1	Deaths	88	Malta	2	Female	27	Age-standardized	3	Rate	1990	2021	-1.793149809	-1.7668345025841563	-1.8194651154158437
1	Deaths	88	Malta	3	Both	22	All ages	1	Number	1990	2021	-0.79091705	-0.6295701080905003	-0.9522639919094997
1	Deaths	88	Malta	3	Both	22	All ages	2	Percent	1990	2021	-1.18432027	-1.088732176077744	-1.279908363922256
1	Deaths	88	Malta	3	Both	22	All ages	3	Rate	1990	2021	-0.986759725	-0.8515471493666503	-1.1219723006333497
1	Deaths	88	Malta	3	Both	27	Age-standardized	3	Rate	1990	2021	-1.492028656	-1.419509647809646	-1.564547664190354
1	Deaths	89	Netherlands	1	Male	22	All ages	1	Number	1990	2021	-0.666282658	-0.5305384030307625	-0.8020269129692374
1	Deaths	89	Netherlands	1	Male	22	All ages	2	Percent	1990	2021	-0.9572904629999999	-0.8493194755393272	-1.0652614504606726
1	Deaths	89	Netherlands	1	Male	22	All ages	3	Rate	1990	2021	-0.848930474	-0.7317759084760308	-0.9660850395239692
1	Deaths	89	Netherlands	1	Male	27	Age-standardized	3	Rate	1990	2021	-1.346135282	-1.2815792388374492	-1.410691325162551
1	Deaths	89	Netherlands	2	Female	22	All ages	1	Number	1990	2021	-1.319243728	-1.24790844470402	-1.39057901129598
1	Deaths	89	Netherlands	2	Female	22	All ages	2	Percent	1990	2021	-1.502442012	-1.4509996706876118	-1.553884353312388
1	Deaths	89	Netherlands	2	Female	22	All ages	3	Rate	1990	2021	-1.407119081	-1.3449921051896878	-1.4692460568103123
1	Deaths	89	Netherlands	2	Female	27	Age-standardized	3	Rate	1990	2021	-1.621065438	-1.5824708605333502	-1.6596600154666499
1	Deaths	89	Netherlands	3	Both	22	All ages	1	Number	1990	2021	-0.955230331	-0.8673571205279	-1.0431035414721
1	Deaths	89	Netherlands	3	Both	22	All ages	2	Percent	1990	2021	-1.209726939	-1.1439604992948091	-1.275493378705191
1	Deaths	89	Netherlands	3	Both	22	All ages	3	Rate	1990	2021	-1.09417195	-1.0179848042816961	-1.1703590957183039
1	Deaths	89	Netherlands	3	Both	27	Age-standardized	3	Rate	1990	2021	-1.4374650999999998	-1.3898096574704153	-1.4851205425295844
1	Deaths	90	Norway	1	Male	22	All ages	1	Number	1990	2021	0.5471043017929834	0.7156569202159336	0.3785516833700332
1	Deaths	90	Norway	1	Male	22	All ages	2	Percent	1990	2021	0.941328341569183	1.1253622618596175	0.7572944212787485
1	Deaths	90	Norway	1	Male	22	All ages	3	Rate	1990	2021	-0.04666822044352381	0.08259196942999117	-0.1759284103170388
1	Deaths	90	Norway	1	Male	27	Age-standardized	3	Rate	1990	2021	-0.5156598045976046	-0.4215776349911184	-0.6097419742040908
1	Deaths	90	Norway	2	Female	22	All ages	1	Number	1990	2021	0.5488158605174929	0.7373085942505656	0.36032312678442013
1	Deaths	90	Norway	2	Female	22	All ages	2	Percent	1990	2021	0.6037212888417516	0.7912011229712457	0.41624145471225754
1	Deaths	90	Norway	2	Female	22	All ages	3	Rate	1990	2021	0.04123835486042249	0.1921941787708358	-0.10971746904999083
1	Deaths	90	Norway	2	Female	27	Age-standardized	3	Rate	1990	2021	-0.4984933830222277	-0.39405136154978504	-0.6029354044946703
1	Deaths	90	Norway	3	Both	22	All ages	1	Number	1990	2021	0.6170822893605601	0.7829572820731695	0.4512072966479507
1	Deaths	90	Norway	3	Both	22	All ages	2	Percent	1990	2021	0.8442169958942061	1.0167620966108006	0.6716718951776115
1	Deaths	90	Norway	3	Both	22	All ages	3	Rate	1990	2021	0.051001127967653215	0.18099696275832014	-0.07899470682301371
1	Deaths	90	Norway	3	Both	27	Age-standardized	3	Rate	1990	2021	-0.4531586667677867	-0.35981502155473133	-0.5465023119808421
1	Deaths	91	Portugal	1	Male	22	All ages	1	Number	1990	2021	1.041223506320775	1.4024789121499823	0.6799681004915679
1	Deaths	91	Portugal	1	Male	22	All ages	2	Percent	1990	2021	0.5886149859175303	0.8884922361347809	0.28873773570027955
1	Deaths	91	Portugal	1	Male	22	All ages	3	Rate	1990	2021	0.9557354771777978	1.306836084256634	0.6046348700989617
1	Deaths	91	Portugal	1	Male	27	Age-standardized	3	Rate	1990	2021	-0.420865888	-0.22730900504294577	-0.6144227709570542
1	Deaths	91	Portugal	2	Female	22	All ages	1	Number	1990	2021	-0.7881725070000001	-0.6207653186206088	-0.9555796953793914
1	Deaths	91	Portugal	2	Female	22	All ages	2	Percent	1990	2021	-1.039712449	-0.9102528513694175	-1.1691720466305826
1	Deaths	91	Portugal	2	Female	22	All ages	3	Rate	1990	2021	-0.859787017	-0.7022729723548103	-1.0173010616451899
1	Deaths	91	Portugal	2	Female	27	Age-standardized	3	Rate	1990	2021	-1.5150938969999999	-1.4566210125940786	-1.573566781405921
1	Deaths	91	Portugal	3	Both	22	All ages	1	Number	1990	2021	0.43938398217213026	0.707467276282089	0.1713006880621714
1	Deaths	91	Portugal	3	Both	22	All ages	2	Percent	1990	2021	0.005370828855428589	0.22189275473727624	-0.21115109702641907
1	Deaths	91	Portugal	3	Both	22	All ages	3	Rate	1990	2021	0.33112663741606513	0.587312671468144	0.07494060336398617
1	Deaths	91	Portugal	3	Both	27	Age-standardized	3	Rate	1990	2021	-0.7427602870000001	-0.596810140320713	-0.8887104336792871
1	Deaths	92	Spain	1	Male	22	All ages	1	Number	1990	2021	0.8626471337164605	1.2054492144755606	0.5198450529573603
1	Deaths	92	Spain	1	Male	22	All ages	2	Percent	1990	2021	0.20328502978281981	0.46495579867411796	-0.05838573910847833
1	Deaths	92	Spain	1	Male	22	All ages	3	Rate	1990	2021	0.44376114066935624	0.7364016111041809	0.15112067023453157
1	Deaths	92	Spain	1	Male	27	Age-standardized	3	Rate	1990	2021	-0.597878232	-0.4283177758138009	-0.7674386881861991
1	Deaths	92	Spain	2	Female	22	All ages	1	Number	1990	2021	-1.235833007	-1.1453542309470466	-1.3263117830529536
1	Deaths	92	Spain	2	Female	22	All ages	2	Percent	1990	2021	-1.4552145159999998	-1.390962671788708	-1.5194663602112917
1	Deaths	92	Spain	2	Female	22	All ages	3	Rate	1990	2021	-1.350998747	-1.2741558058299483	-1.4278416881700517
1	Deaths	92	Spain	2	Female	27	Age-standardized	3	Rate	1990	2021	-1.676421986	-1.6424401016906534	-1.7104038703093467
1	Deaths	92	Spain	3	Both	22	All ages	1	Number	1990	2021	-0.284249459	-0.11366439920726007	-0.4548345187927399
1	Deaths	92	Spain	3	Both	22	All ages	2	Percent	1990	2021	-0.726947638	-0.6005231834800502	-0.8533720925199497
1	Deaths	92	Spain	3	Both	22	All ages	3	Rate	1990	2021	-0.539154028	-0.39391234442471357	-0.6843957115752864
1	Deaths	92	Spain	3	Both	27	Age-standardized	3	Rate	1990	2021	-1.133925436	-1.0419201216748215	-1.2259307503251784
1	Deaths	93	Sweden	1	Male	22	All ages	1	Number	1990	2021	1.720113481618197	2.3694656461908945	1.0707613170454997
1	Deaths	93	Sweden	1	Male	22	All ages	2	Percent	1990	2021	1.9666163574584694	2.487996815821734	1.4452358990952048
1	Deaths	93	Sweden	1	Male	22	All ages	3	Rate	1990	2021	1.0205591591213552	1.5478029213295192	0.49331539691319104
1	Deaths	93	Sweden	1	Male	27	Age-standardized	3	Rate	1990	2021	0.4101311591098032	0.8488225962682935	-0.028560278048687104
1	Deaths	93	Sweden	2	Female	22	All ages	1	Number	1990	2021	0.057223795695823615	0.3795239572104677	-0.26507636581882044
1	Deaths	93	Sweden	2	Female	22	All ages	2	Percent	1990	2021	0.008982031920851091	0.27398359108586845	-0.2560195272441663
1	Deaths	93	Sweden	2	Female	22	All ages	3	Rate	1990	2021	-0.263784518	0.008224065371010891	-0.5357931013710109
1	Deaths	93	Sweden	2	Female	27	Age-standardized	3	Rate	1990	2021	-0.5630383139999999	-0.3195652367295916	-0.8065113912704083
1	Deaths	93	Sweden	3	Both	22	All ages	1	Number	1990	2021	1.431863295187675	1.9688819061665002	0.8948446842088501
1	Deaths	93	Sweden	3	Both	22	All ages	2	Percent	1990	2021	1.5040268388998868	2.003063454463238	1.0049902233365353
1	Deaths	93	Sweden	3	Both	22	All ages	3	Rate	1990	2021	0.8410804441093549	1.2856532439507147	0.39650764426799506
1	Deaths	93	Sweden	3	Both	27	Age-standardized	3	Rate	1990	2021	0.2954594590465672	0.675326062025992	-0.08440714393285759
1	Deaths	94	Switzerland	1	Male	22	All ages	1	Number	1990	2021	-0.24641824808502244	0.07506021769312438	-0.5678967138631692
1	Deaths	94	Switzerland	1	Male	22	All ages	2	Percent	1990	2021	-0.363258295	-0.06323297123457522	-0.6632836187654247
1	Deaths	94	Switzerland	1	Male	22	All ages	3	Rate	1990	2021	-0.66686702	-0.42246806628759154	-0.9112659737124085
1	Deaths	94	Switzerland	1	Male	27	Age-standardized	3	Rate	1990	2021	-1.169143743	-1.0155014799966497	-1.3227860060033503
1	Deaths	94	Switzerland	2	Female	22	All ages	1	Number	1990	2021	-0.965848383	-0.7933459956086968	-1.1383507703913032
1	Deaths	94	Switzerland	2	Female	22	All ages	2	Percent	1990	2021	-1.1102386659999999	-0.961702296798297	-1.2587750352017026
1	Deaths	94	Switzerland	2	Female	22	All ages	3	Rate	1990	2021	-1.194616296	-1.0602737008178709	-1.328958891182129
1	Deaths	94	Switzerland	2	Female	27	Age-standardized	3	Rate	1990	2021	-1.509834037	-1.4244073207351466	-1.5952607532648535
1	Deaths	94	Switzerland	3	Both	22	All ages	1	Number	1990	2021	-0.462142513	-0.21230830048332514	-0.7119767255166748
1	Deaths	94	Switzerland	3	Both	22	All ages	2	Percent	1990	2021	-0.621687485	-0.3974560973791615	-0.8459188726208386
1	Deaths	94	Switzerland	3	Both	22	All ages	3	Rate	1990	2021	-0.816566695	-0.6243108261904006	-1.0088225638095993
1	Deaths	94	Switzerland	3	Both	27	Age-standardized	3	Rate	1990	2021	-1.220543868	-1.0903603141633775	-1.3507274218366225
1	Deaths	95	United Kingdom	1	Male	22	All ages	1	Number	1990	2021	1.2813608947417663	1.4356007926860566	1.127120996797476
1	Deaths	95	United Kingdom	1	Male	22	All ages	2	Percent	1990	2021	0.9351505132913936	1.075904850467496	0.7943961761152912
1	Deaths	95	United Kingdom	1	Male	22	All ages	3	Rate	1990	2021	0.7427447612579354	0.8716670851454313	0.6138224373704395
1	Deaths	95	United Kingdom	1	Male	27	Age-standardized	3	Rate	1990	2021	0.08194516612758701	0.17760986670320617	-0.01371953444803213
1	Deaths	95	United Kingdom	2	Female	22	All ages	1	Number	1990	2021	0.5086453894476204	0.6718098717755209	0.3454809071197199
1	Deaths	95	United Kingdom	2	Female	22	All ages	2	Percent	1990	2021	0.4764296174751719	0.6400598427844936	0.3127993921658502
1	Deaths	95	United Kingdom	2	Female	22	All ages	3	Rate	1990	2021	0.1395577539597741	0.2787164548835245	3.990530360237221e-4
1	Deaths	95	United Kingdom	2	Female	27	Age-standardized	3	Rate	1990	2021	-0.3721494022938292	-0.28354386198784814	-0.46075494259981026
1	Deaths	95	United Kingdom	3	Both	22	All ages	1	Number	1990	2021	1.066580490952885	1.218406546992751	0.9147544349130192
1	Deaths	95	United Kingdom	3	Both	22	All ages	2	Percent	1990	2021	0.8812661051125328	1.0237605109714794	0.7387716992535862
1	Deaths	95	United Kingdom	3	Both	22	All ages	3	Rate	1990	2021	0.5897888388827731	0.7180089937241861	0.4615686840413601
1	Deaths	95	United Kingdom	3	Both	27	Age-standardized	3	Rate	1990	2021	-0.004660511271730519	0.08309770520328696	-0.092418727746748
1	Deaths	96	Southern Latin America	1	Male	22	All ages	1	Number	1990	2021	-0.523716556413752	-0.3550012050440019	-0.6924319077835022
1	Deaths	96	Southern Latin America	1	Male	22	All ages	2	Percent	1990	2021	-0.982685403	-0.8734711663467987	-1.0918996396532012
1	Deaths	96	Southern Latin America	1	Male	22	All ages	3	Rate	1990	2021	-0.917137095	-0.793383356478002	-1.040890833521998
1	Deaths	96	Southern Latin America	1	Male	27	Age-standardized	3	Rate	1990	2021	-1.2361004740000001	-1.1455207973669954	-1.3266801506330048
1	Deaths	96	Southern Latin America	2	Female	22	All ages	1	Number	1990	2021	-0.4083929756927177	-0.1671460083249223	-0.6496399430605131
1	Deaths	96	Southern Latin America	2	Female	22	All ages	2	Percent	1990	2021	-1.031560515	-0.8847524538006557	-1.1783685761993443
1	Deaths	96	Southern Latin America	2	Female	22	All ages	3	Rate	1990	2021	-0.837871833	-0.661722888870938	-1.014020777129062
1	Deaths	96	Southern Latin America	2	Female	27	Age-standardized	3	Rate	1990	2021	-1.259672971	-1.1488805517213267	-1.3704653902786734
1	Deaths	96	Southern Latin America	3	Both	22	All ages	1	Number	1990	2021	-0.5096347939189946	-0.37691730211593505	-0.642352285722054
1	Deaths	96	Southern Latin America	3	Both	22	All ages	2	Percent	1990	2021	-1.030043579	-0.944029717193953	-1.116057440806047
1	Deaths	96	Southern Latin America	3	Both	22	All ages	3	Rate	1990	2021	-0.909358851	-0.8122369124510459	-1.006480789548954
1	Deaths	96	Southern Latin America	3	Both	27	Age-standardized	3	Rate	1990	2021	-1.2645179149999999	-1.1974897521063446	-1.3315460778936552
1	Deaths	97	Argentina	1	Male	22	All ages	1	Number	1990	2021	-0.6076758096907945	-0.4204363971703638	-0.7949152222112252
1	Deaths	97	Argentina	1	Male	22	All ages	2	Percent	1990	2021	-1.007013807	-0.8778657065802293	-1.1361619074197709
1	Deaths	97	Argentina	1	Male	22	All ages	3	Rate	1990	2021	-0.982927679	-0.8461520452986622	-1.1197033127013378
1	Deaths	97	Argentina	1	Male	27	Age-standardized	3	Rate	1990	2021	-1.2233073270000001	-1.1154554364389042	-1.331159217561096
1	Deaths	97	Argentina	2	Female	22	All ages	1	Number	1990	2021	-0.3804002687256618	-0.11036934959337436	-0.6504311878579492
1	Deaths	97	Argentina	2	Female	22	All ages	2	Percent	1990	2021	-0.9924138280000001	-0.8267082030599305	-1.1581194529400698
1	Deaths	97	Argentina	2	Female	22	All ages	3	Rate	1990	2021	-0.825014377	-0.629112610602257	-1.0209161433977432
1	Deaths	97	Argentina	2	Female	27	Age-standardized	3	Rate	1990	2021	-1.191620752	-1.058014947168207	-1.325226556831793
1	Deaths	97	Argentina	3	Both	22	All ages	1	Number	1990	2021	-0.5809445224414309	-0.4333489324275589	-0.7285401124553029
1	Deaths	97	Argentina	3	Both	22	All ages	2	Percent	1990	2021	-1.04967198	-0.954136246594252	-1.1452077134057481
1	Deaths	97	Argentina	3	Both	22	All ages	3	Rate	1990	2021	-0.967040778	-0.8596029588154548	-1.0744785971845452
1	Deaths	97	Argentina	3	Both	27	Age-standardized	3	Rate	1990	2021	-1.249261806	-1.1697541655023134	-1.3287694464976867
1	Deaths	98	Chile	1	Male	22	All ages	1	Number	1990	2021	0.024126210539391457	0.23856109766990194	-0.19030867659111902
1	Deaths	98	Chile	1	Male	22	All ages	2	Percent	1990	2021	-0.799801784	-0.674301544894785	-0.925302023105215
1	Deaths	98	Chile	1	Male	22	All ages	3	Rate	1990	2021	-0.57265963	-0.4214479272569661	-0.7238713327430338
1	Deaths	98	Chile	1	Male	27	Age-standardized	3	Rate	1990	2021	-1.170938807	-1.0832056702038282	-1.2586719437961718
1	Deaths	98	Chile	2	Female	22	All ages	1	Number	1990	2021	-0.2865401976277386	-0.08906119894152012	-0.48401919631395707
1	Deaths	98	Chile	2	Female	22	All ages	2	Percent	1990	2021	-1.064871218	-0.9576725835870181	-1.1720698524129818
1	Deaths	98	Chile	2	Female	22	All ages	3	Rate	1990	2021	-0.7863455129999999	-0.6464698809698691	-0.9262211450301306
1	Deaths	98	Chile	2	Female	27	Age-standardized	3	Rate	1990	2021	-1.3628254659999999	-1.290212537567314	-1.4354383944326858
1	Deaths	98	Chile	3	Both	22	All ages	1	Number	1990	2021	-0.007815099698145866	0.19348233066975667	-0.2091125300660484
1	Deaths	98	Chile	3	Both	22	All ages	2	Percent	1990	2021	-0.8621825000000001	-0.7501643328542233	-0.9742006671457768
1	Deaths	98	Chile	3	Both	22	All ages	3	Rate	1990	2021	-0.592003779	-0.4497348452665375	-0.7342727127334625
1	Deaths	98	Chile	3	Both	27	Age-standardized	3	Rate	1990	2021	-1.2041088910000002	-1.1227684178840762	-1.2854493641159241
1	Deaths	99	Uruguay	1	Male	22	All ages	1	Number	1990	2021	-0.6796127670000001	-0.5089860334387977	-0.8502395005612025
1	Deaths	99	Uruguay	1	Male	22	All ages	2	Percent	1990	2021	-0.951038794	-0.817499864631442	-1.084577723368558
1	Deaths	99	Uruguay	1	Male	22	All ages	3	Rate	1990	2021	-0.765033463	-0.6054451991750842	-0.9246217268249157
1	Deaths	99	Uruguay	1	Male	27	Age-standardized	3	Rate	1990	2021	-1.068168427	-0.9520840907587933	-1.1842527632412068
1	Deaths	99	Uruguay	2	Female	22	All ages	1	Number	1990	2021	-0.9821397519999999	-0.8366997218095381	-1.1275797821904616
1	Deaths	99	Uruguay	2	Female	22	All ages	2	Percent	1990	2021	-1.308331611	-1.2125446351350442	-1.404118586864956
1	Deaths	99	Uruguay	2	Female	22	All ages	3	Rate	1990	2021	-1.074317143	-0.9420481572579855	-1.2065861287420145
1	Deaths	99	Uruguay	2	Female	27	Age-standardized	3	Rate	1990	2021	-1.385669504	-1.2992571394173986	-1.4720818685826014
1	Deaths	99	Uruguay	3	Both	22	All ages	1	Number	1990	2021	-0.759304618	-0.6248945582997146	-0.8937146777002855
1	Deaths	99	Uruguay	3	Both	22	All ages	2	Percent	1990	2021	-1.08433903	-0.9869930514270432	-1.1816850085729569
1	Deaths	99	Uruguay	3	Both	22	All ages	3	Rate	1990	2021	-0.856281084	-0.7323769172825514	-0.9801852507174487
1	Deaths	99	Uruguay	3	Both	27	Age-standardized	3	Rate	1990	2021	-1.1739303859999999	-1.0832867888835844	-1.2645739831164153
1	Deaths	100	High-income North America	1	Male	22	All ages	1	Number	1990	2021	0.2549047548211607	0.4179640752921844	0.091845434350137
1	Deaths	100	High-income North America	1	Male	22	All ages	2	Percent	1990	2021	-0.619754336	-0.5224099645358168	-0.7170987074641831
1	Deaths	100	High-income North America	1	Male	22	All ages	3	Rate	1990	2021	-0.29547281246761553	-0.17221304071246302	-0.41873258422276805
1	Deaths	100	High-income North America	1	Male	27	Age-standardized	3	Rate	1990	2021	-0.814536401	-0.7309549397933189	-0.8981178622066811
1	Deaths	100	High-income North America	2	Female	22	All ages	1	Number	1990	2021	-0.12300251117209252	0.05183888378602772	-0.2978439061302127
1	Deaths	100	High-income North America	2	Female	22	All ages	2	Percent	1990	2021	-0.829781682	-0.7217690408067685	-0.9377943231932315
1	Deaths	100	High-income North America	2	Female	22	All ages	3	Rate	1990	2021	-0.565311054	-0.4316704824787006	-0.6989516255212995
1	Deaths	100	High-income North America	2	Female	27	Age-standardized	3	Rate	1990	2021	-0.906244936	-0.8009556011566532	-1.0115342708433468
1	Deaths	100	High-income North America	3	Both	22	All ages	1	Number	1990	2021	0.2143625630358461	0.3610534901731404	0.0676716358985518
1	Deaths	100	High-income North America	3	Both	22	All ages	2	Percent	1990	2021	-0.632639015	-0.5444541729668327	-0.7208238570331672
1	Deaths	100	High-income North America	3	Both	22	All ages	3	Rate	1990	2021	-0.316625594	-0.2051100919587422	-0.42814109604125783
1	Deaths	100	High-income North America	3	Both	27	Age-standardized	3	Rate	1990	2021	-0.772219669	-0.6922874890883475	-0.8521518489116526
1	Deaths	101	Canada	1	Male	22	All ages	1	Number	1990	2021	0.8905093086824545	1.3080257415690273	0.4729928757958818
1	Deaths	101	Canada	1	Male	22	All ages	2	Percent	1990	2021	-0.14516642677495745	0.1218204147354906	-0.4121532682854055
1	Deaths	101	Canada	1	Male	22	All ages	3	Rate	1990	2021	0.10265566700154131	0.4063714485360072	-0.20106011453292455
1	Deaths	101	Canada	1	Male	27	Age-standardized	3	Rate	1990	2021	-0.690007373	-0.5031791841455423	-0.8768355618544578
1	Deaths	101	Canada	2	Female	22	All ages	1	Number	1990	2021	0.5555573791175463	0.8734316017809493	0.2376831564541434
1	Deaths	101	Canada	2	Female	22	All ages	2	Percent	1990	2021	-0.497005516	-0.31080980180742274	-0.6832012301925772
1	Deaths	101	Canada	2	Female	22	All ages	3	Rate	1990	2021	-0.1414727273949851	0.08970107309815975	-0.3726465278881299
1	Deaths	101	Canada	2	Female	27	Age-standardized	3	Rate	1990	2021	-0.854068877	-0.7117299964830734	-0.9964077575169266
1	Deaths	101	Canada	3	Both	22	All ages	1	Number	1990	2021	0.9004969920118526	1.247181270665017	0.5538127133586883
1	Deaths	101	Canada	3	Both	22	All ages	2	Percent	1990	2021	-0.21329156900000001	-0.0033629621547050237	-0.42322017584529503
1	Deaths	101	Canada	3	Both	22	All ages	3	Rate	1990	2021	0.10964912618069808	0.3618066658311555	-0.14250841346975932
1	Deaths	101	Canada	3	Both	27	Age-standardized	3	Rate	1990	2021	-0.66325853	-0.5032327487965552	-0.8232843112034448
1	Deaths	102	United States of America	1	Male	22	All ages	1	Number	1990	2021	0.2265354892076787	0.39003519271669507	0.06303578569866228
1	Deaths	102	United States of America	1	Male	22	All ages	2	Percent	1990	2021	-0.643095374	-0.547626300801486	-0.7385644471985141
1	Deaths	102	United States of America	1	Male	22	All ages	3	Rate	1990	2021	-0.3098653337982548	-0.18575479595145084	-0.4339758716450588
1	Deaths	102	United States of America	1	Male	27	Age-standardized	3	Rate	1990	2021	-0.81111201	-0.7273942119497593	-0.8948298080502407
1	Deaths	102	United States of America	2	Female	22	All ages	1	Number	1990	2021	-0.14539085	0.0270123664990074	-0.3177940664990074
1	Deaths	102	United States of America	2	Female	22	All ages	2	Percent	1990	2021	-0.837922567	-0.7295939791249917	-0.9462511548750083
1	Deaths	102	United States of America	2	Female	22	All ages	3	Rate	1990	2021	-0.5747694990000001	-0.4422810319981172	-0.707257966001883
1	Deaths	102	United States of America	2	Female	27	Age-standardized	3	Rate	1990	2021	-0.895948601	-0.7902374318615859	-1.001659770138414
1	Deaths	102	United States of America	3	Both	22	All ages	1	Number	1990	2021	0.18602210032886995	0.3323857241935292	0.039658476464210723
1	Deaths	102	United States of America	3	Both	22	All ages	2	Percent	1990	2021	-0.64997302	-0.5612486054710786	-0.7386974345289214
1	Deaths	102	United States of America	3	Both	22	All ages	3	Rate	1990	2021	-0.330175544	-0.2183735826362633	-0.4419775053637367
1	Deaths	102	United States of America	3	Both	27	Age-standardized	3	Rate	1990	2021	-0.76666244	-0.6848139316393347	-0.8485109483606652
1	Deaths	104	Caribbean	1	Male	22	All ages	1	Number	1990	2021	6.523761408593625	8.574452188621237	4.473070628566013
1	Deaths	104	Caribbean	1	Male	22	All ages	2	Percent	1990	2021	2.5749311512188773	3.6850603963621857	1.464801906075569
1	Deaths	104	Caribbean	1	Male	22	All ages	3	Rate	1990	2021	4.327714808115481	5.850069293843348	2.805360322387613
1	Deaths	104	Caribbean	1	Male	27	Age-standardized	3	Rate	1990	2021	2.435647962464215	3.487082580860758	1.3842133440676716
1	Deaths	104	Caribbean	2	Female	22	All ages	1	Number	1990	2021	3.940920266315671	5.834807737236114	2.0470327953952285
1	Deaths	104	Caribbean	2	Female	22	All ages	2	Percent	1990	2021	1.4089856421271083	2.47791480037449	0.34005648387972665
1	Deaths	104	Caribbean	2	Female	22	All ages	3	Rate	1990	2021	2.425414692606687	3.8361788611607905	1.0146505240525836
1	Deaths	104	Caribbean	2	Female	27	Age-standardized	3	Rate	1990	2021	1.061382925698066	2.0092780268354424	0.11348782456068984
1	Deaths	104	Caribbean	3	Both	22	All ages	1	Number	1990	2021	6.239528470822084	7.913299821304615	4.565757120339554
1	Deaths	104	Caribbean	3	Both	22	All ages	2	Percent	1990	2021	2.5590759268922514	3.50997050687028	1.6081813469142228
1	Deaths	104	Caribbean	3	Both	22	All ages	3	Rate	1990	2021	4.127299365334705	5.371994152159537	2.8826045785098735
1	Deaths	104	Caribbean	3	Both	27	Age-standardized	3	Rate	1990	2021	2.1975835494256737	3.049490750993728	1.3456763478576192
1	Deaths	105	Antigua and Barbuda	1	Male	22	All ages	1	Number	1990	2021	16.810012816087646	21.344120451417755	12.275905180757537
1	Deaths	105	Antigua and Barbuda	1	Male	22	All ages	2	Percent	1990	2021	9.3376127831899	11.989732908880544	6.685492657499256
1	Deaths	105	Antigua and Barbuda	1	Male	22	All ages	3	Rate	1990	2021	10.48548707084697	13.495083226481976	7.475890915211965
1	Deaths	105	Antigua and Barbuda	1	Male	27	Age-standardized	3	Rate	1990	2021	6.347579643766216	8.293319560828804	4.401839726703628
1	Deaths	105	Antigua and Barbuda	2	Female	22	All ages	1	Number	1990	2021	11.633615244602392	14.991623743079927	8.275606746124858
1	Deaths	105	Antigua and Barbuda	2	Female	22	All ages	2	Percent	1990	2021	6.425843752729901	8.47053279969904	4.381154705760761
1	Deaths	105	Antigua and Barbuda	2	Female	22	All ages	3	Rate	1990	2021	7.315481165406295	9.609917700369117	5.021044630443473
1	Deaths	105	Antigua and Barbuda	2	Female	27	Age-standardized	3	Rate	1990	2021	4.8261536656039095	6.4924673306650345	3.1598400005427845
1	Deaths	105	Antigua and Barbuda	3	Both	22	All ages	1	Number	1990	2021	16.171964423373527	20.26378469537682	12.080144151370234
1	Deaths	105	Antigua and Barbuda	3	Both	22	All ages	2	Percent	1990	2021	9.079591016384267	11.465795247650206	6.693386785118328
1	Deaths	105	Antigua and Barbuda	3	Both	22	All ages	3	Rate	1990	2021	10.242795151118868	12.999531639161793	7.4860586630759425
1	Deaths	105	Antigua and Barbuda	3	Both	27	Age-standardized	3	Rate	1990	2021	6.427370519827029	8.260332486216988	4.594408553437069
1	Deaths	106	Bahamas	1	Male	22	All ages	1	Number	1990	2021	7.329956910843741	10.368200746428823	4.29171307525866
1	Deaths	106	Bahamas	1	Male	22	All ages	2	Percent	1990	2021	1.314055915430419	2.1773106920240473	0.4508011388367906
1	Deaths	106	Bahamas	1	Male	22	All ages	3	Rate	1990	2021	4.2667710715647384	6.307507031992948	2.2260351111365293
1	Deaths	106	Bahamas	1	Male	27	Age-standardized	3	Rate	1990	2021	1.7834060924427289	2.9784266791744964	0.5883855057109613
1	Deaths	106	Bahamas	2	Female	22	All ages	1	Number	1990	2021	5.223519432873534	6.9826507557311235	3.4643881100159444
1	Deaths	106	Bahamas	2	Female	22	All ages	2	Percent	1990	2021	0.7583458895702686	1.341833199513212	0.17485857962732532
1	Deaths	106	Bahamas	2	Female	22	All ages	3	Rate	1990	2021	2.7119266762280505	3.8594141141989455	1.5644392382571557
1	Deaths	106	Bahamas	2	Female	27	Age-standardized	3	Rate	1990	2021	1.0960530062487002	1.842739636022193	0.3493663764752074
1	Deaths	106	Bahamas	3	Both	22	All ages	1	Number	1990	2021	6.996228417196515	9.547988032846067	4.444468801546962
1	Deaths	106	Bahamas	3	Both	22	All ages	2	Percent	1990	2021	1.2980908628928978	2.040997429048803	0.5551842967369924
1	Deaths	106	Bahamas	3	Both	22	All ages	3	Rate	1990	2021	3.9524422825182124	5.640838922379008	2.2640456426574165
1	Deaths	106	Bahamas	3	Both	27	Age-standardized	3	Rate	1990	2021	1.7161738599655727	2.7601663016410924	0.6721814182900527
1	Deaths	107	Barbados	1	Male	22	All ages	1	Number	1990	2021	1.9635702609934569	2.899799770527692	1.0273407514592217
1	Deaths	107	Barbados	1	Male	22	All ages	2	Percent	1990	2021	0.6343165305507203	1.0290606432674647	0.23957241783397604
1	Deaths	107	Barbados	1	Male	22	All ages	3	Rate	1990	2021	1.3483862405277265	2.139303974083797	0.557468506971656
1	Deaths	107	Barbados	1	Male	27	Age-standardized	3	Rate	1990	2021	0.09372899853220357	0.5804720228399727	-0.3930140257755655
1	Deaths	107	Barbados	2	Female	22	All ages	1	Number	1990	2021	2.2763322892562963	3.4043096755928683	1.148354902919724
1	Deaths	107	Barbados	2	Female	22	All ages	2	Percent	1990	2021	1.0752080352277997	1.7310788952169338	0.41933717523866565
1	Deaths	107	Barbados	2	Female	22	All ages	3	Rate	1990	2021	1.63473120767576	2.5934720936378963	0.6759903217136239
1	Deaths	107	Barbados	2	Female	27	Age-standardized	3	Rate	1990	2021	0.4817104288816256	1.1207917661764404	-0.15737090841318918
1	Deaths	107	Barbados	3	Both	22	All ages	1	Number	1990	2021	2.1324854275384215	3.039245997326212	1.225724857750631
1	Deaths	107	Barbados	3	Both	22	All ages	2	Percent	1990	2021	0.8594719450670895	1.2534598432276478	0.4654840469065311
1	Deaths	107	Barbados	3	Both	22	All ages	3	Rate	1990	2021	1.5021599872394775	2.2706129295695927	0.7337070449093621
1	Deaths	107	Barbados	3	Both	27	Age-standardized	3	Rate	1990	2021	0.30411455321656294	0.801308276610341	-0.19307917017721504
1	Deaths	108	Belize	1	Male	22	All ages	1	Number	1990	2021	21.601285427420933	32.912389440787074	10.290181414054794
1	Deaths	108	Belize	1	Male	22	All ages	2	Percent	1990	2021	6.42094829001941	10.437110056966024	2.404786523072797
1	Deaths	108	Belize	1	Male	22	All ages	3	Rate	1990	2021	8.47237911526218	13.491350213450042	3.4534080170743184
1	Deaths	108	Belize	1	Male	27	Age-standardized	3	Rate	1990	2021	5.2653391871446	8.698985525697813	1.8316928485913881
1	Deaths	108	Belize	2	Female	22	All ages	1	Number	1990	2021	20.831500255837526	27.267815143560767	14.395185368114284
1	Deaths	108	Belize	2	Female	22	All ages	2	Percent	1990	2021	7.692658146049157	10.20538811019037	5.179928181907945
1	Deaths	108	Belize	2	Female	22	All ages	3	Rate	1990	2021	7.764224112687497	10.516808056771001	5.011640168603993
1	Deaths	108	Belize	2	Female	27	Age-standardized	3	Rate	1990	2021	5.0794287648383	6.992235731010165	3.166621798666436
1	Deaths	108	Belize	3	Both	22	All ages	1	Number	1990	2021	21.657045818609923	30.55459648426828	12.759495152951565
1	Deaths	108	Belize	3	Both	22	All ages	2	Percent	1990	2021	7.085097140454872	10.488429425454207	3.681764855455537
1	Deaths	108	Belize	3	Both	22	All ages	3	Rate	1990	2021	8.305932841026046	12.182053313252009	4.429812368800082
1	Deaths	108	Belize	3	Both	27	Age-standardized	3	Rate	1990	2021	5.307149652807515	8.010188988990492	2.6041103166245376
1	Deaths	109	Cuba	1	Male	22	All ages	1	Number	1990	2021	16.218253376172047	19.906254082970154	12.53025266937394
1	Deaths	109	Cuba	1	Male	22	All ages	2	Percent	1990	2021	5.793695501490533	7.202863102895204	4.384527900085862
1	Deaths	109	Cuba	1	Male	22	All ages	3	Rate	1990	2021	15.765027788552274	19.361280057507987	12.168775519596561
1	Deaths	109	Cuba	1	Male	27	Age-standardized	3	Rate	1990	2021	8.46382767146081	10.567666159815989	6.3599891831056325
1	Deaths	109	Cuba	2	Female	22	All ages	1	Number	1990	2021	13.528541618531134	17.717033479024114	9.340049758038155
1	Deaths	109	Cuba	2	Female	22	All ages	2	Percent	1990	2021	4.798567443101317	6.478305731437057	3.1188291547655767
1	Deaths	109	Cuba	2	Female	22	All ages	3	Rate	1990	2021	12.753138992735384	16.732482585056513	8.773795400414254
1	Deaths	109	Cuba	2	Female	27	Age-standardized	3	Rate	1990	2021	6.10955441063264	8.35979125389894	3.8593175673663396
1	Deaths	109	Cuba	3	Both	22	All ages	1	Number	1990	2021	16.65607890760808	19.990887710783433	13.321270104432728
1	Deaths	109	Cuba	3	Both	22	All ages	2	Percent	1990	2021	6.063281898725939	7.346271327007452	4.780292470444426
1	Deaths	109	Cuba	3	Both	22	All ages	3	Rate	1990	2021	15.95670765562607	19.16650254674908	12.746912764503064
1	Deaths	109	Cuba	3	Both	27	Age-standardized	3	Rate	1990	2021	8.154382392182528	9.995210457467364	6.313554326897693
1	Deaths	110	Dominica	1	Male	22	All ages	1	Number	1990	2021	1.6415793881662348	3.117236054651424	0.1659227216810455
1	Deaths	110	Dominica	1	Male	22	All ages	2	Percent	1990	2021	0.4296977991613604	1.4257490125193995	-0.5663534141966786
1	Deaths	110	Dominica	1	Male	22	All ages	3	Rate	1990	2021	1.8468178533723265	3.405642144977743	0.28799356176691004
1	Deaths	110	Dominica	1	Male	27	Age-standardized	3	Rate	1990	2021	0.16624122364850924	0.9798587061726423	-0.6473762588756238
1	Deaths	110	Dominica	2	Female	22	All ages	1	Number	1990	2021	0.7419533232597967	1.8686575967827816	-0.3847509502631882
1	Deaths	110	Dominica	2	Female	22	All ages	2	Percent	1990	2021	0.12462729484137797	1.0556122325085209	-0.8063576428257648
1	Deaths	110	Dominica	2	Female	22	All ages	3	Rate	1990	2021	1.026611450438765	2.270285449523961	-0.21706254864643126
1	Deaths	110	Dominica	2	Female	27	Age-standardized	3	Rate	1990	2021	0.15759607073263932	1.028655512437826	-0.7134633709725473
1	Deaths	110	Dominica	3	Both	22	All ages	1	Number	1990	2021	1.4661408610448214	2.850643705305136	0.08163801678450722
1	Deaths	110	Dominica	3	Both	22	All ages	2	Percent	1990	2021	0.4868096759375729	1.4698882630305934	-0.49626891115544763
1	Deaths	110	Dominica	3	Both	22	All ages	3	Rate	1990	2021	1.742378503225595	3.237220718219575	0.24753628823161478
1	Deaths	110	Dominica	3	Both	27	Age-standardized	3	Rate	1990	2021	0.43817868478200783	1.3474866956799896	-0.471129326115974
1	Deaths	111	Dominican Republic	1	Male	22	All ages	1	Number	1990	2021	5.969208771669985	10.618167678006188	1.320249865333781
1	Deaths	111	Dominican Republic	1	Male	22	All ages	2	Percent	1990	2021	1.971737468075898	4.159033327290781	-0.21555839113898556
1	Deaths	111	Dominican Republic	1	Male	22	All ages	3	Rate	1990	2021	3.0422275919511197	5.983687596692915	0.10076758720932366
1	Deaths	111	Dominican Republic	1	Male	27	Age-standardized	3	Rate	1990	2021	1.3873685823278616	3.317203514775964	-0.5424663501202411
1	Deaths	111	Dominican Republic	2	Female	22	All ages	1	Number	1990	2021	2.34161490763929	4.884424999739767	-0.201195184461187
1	Deaths	111	Dominican Republic	2	Female	22	All ages	2	Percent	1990	2021	0.4519417990791836	1.868361483096978	-0.9644778849386106
1	Deaths	111	Dominican Republic	2	Female	22	All ages	3	Rate	1990	2021	0.8919562100289627	2.585725831339103	-0.8018134112811773
1	Deaths	111	Dominican Republic	2	Female	27	Age-standardized	3	Rate	1990	2021	0.02991151633484876	1.2137309676040766	-1.1539079349343793
1	Deaths	111	Dominican Republic	3	Both	22	All ages	1	Number	1990	2021	5.326807554401797	9.348551859408879	1.3050632493947143
1	Deaths	111	Dominican Republic	3	Both	22	All ages	2	Percent	1990	2021	1.8505282380696058	3.9037433661555747	-0.20268689001636342
1	Deaths	111	Dominican Republic	3	Both	22	All ages	3	Rate	1990	2021	2.7574225308335625	5.368810482278338	0.1460345793887865
1	Deaths	111	Dominican Republic	3	Both	27	Age-standardized	3	Rate	1990	2021	1.1304594995095762	2.8274976479246963	-0.5665786489055438
1	Deaths	112	Grenada	1	Male	22	All ages	1	Number	1990	2021	4.49558854473893	5.692273968016176	3.2989031214616844
1	Deaths	112	Grenada	1	Male	22	All ages	2	Percent	1990	2021	1.9651988536081504	2.718969893240749	1.2114278139755519
1	Deaths	112	Grenada	1	Male	22	All ages	3	Rate	1990	2021	3.2883877578058844	4.2626699954839316	2.3141055201278373
1	Deaths	112	Grenada	1	Male	27	Age-standardized	3	Rate	1990	2021	1.7654618584694026	2.391715904397133	1.139207812541672
1	Deaths	112	Grenada	2	Female	22	All ages	1	Number	1990	2021	1.8468170278094767	2.7709256766841825	0.9227083789347708
1	Deaths	112	Grenada	2	Female	22	All ages	2	Percent	1990	2021	0.8839604777921473	1.6046543289513489	0.16326662663294567
1	Deaths	112	Grenada	2	Female	22	All ages	3	Rate	1990	2021	1.3976255624591476	2.2138263708698864	0.5814247540484089
1	Deaths	112	Grenada	2	Female	27	Age-standardized	3	Rate	1990	2021	0.6058856957295269	1.1678850605756366	0.0438863308834172
1	Deaths	112	Grenada	3	Both	22	All ages	1	Number	1990	2021	3.5135505900360315	4.522188276685201	2.5049129033868622
1	Deaths	112	Grenada	3	Both	22	All ages	2	Percent	1990	2021	1.7178778604113978	2.388560473202685	1.0471952476201105
1	Deaths	112	Grenada	3	Both	22	All ages	3	Rate	1990	2021	2.6746671156528925	3.5298411724409102	1.8194930588648748
1	Deaths	112	Grenada	3	Both	27	Age-standardized	3	Rate	1990	2021	1.4138245487647474	1.9794798647864558	0.8481692327430391
1	Deaths	113	Guyana	1	Male	22	All ages	1	Number	1990	2021	3.5102100230887956	5.3316713550828085	1.6887486910947827
1	Deaths	113	Guyana	1	Male	22	All ages	2	Percent	1990	2021	2.0151892163057794	3.2022412134674285	0.8281372191441305
1	Deaths	113	Guyana	1	Male	22	All ages	3	Rate	1990	2021	3.6416662418997423	5.506581892043332	1.7767505917561521
1	Deaths	113	Guyana	1	Male	27	Age-standardized	3	Rate	1990	2021	1.5792454263275995	2.718306577755678	0.44018427489952106
1	Deaths	113	Guyana	2	Female	22	All ages	1	Number	1990	2021	3.152866162965555	4.9187811112198965	1.3869512147112142
1	Deaths	113	Guyana	2	Female	22	All ages	2	Percent	1990	2021	1.8728084552437985	2.9047031764830713	0.8409137340045256
1	Deaths	113	Guyana	2	Female	22	All ages	3	Rate	1990	2021	3.2316535414762595	5.024569348100662	1.4387377348518575
1	Deaths	113	Guyana	2	Female	27	Age-standardized	3	Rate	1990	2021	1.2794699262300269	2.4099783187563113	0.14896153370374243
1	Deaths	113	Guyana	3	Both	22	All ages	1	Number	1990	2021	3.389050323716394	5.084066610605594	1.6940340368271942
1	Deaths	113	Guyana	3	Both	22	All ages	2	Percent	1990	2021	1.9774004653541168	3.040526888629258	0.9142740420789757
1	Deaths	113	Guyana	3	Both	22	All ages	3	Rate	1990	2021	3.4942187802406117	5.222313668420947	1.7661238920602764
1	Deaths	113	Guyana	3	Both	27	Age-standardized	3	Rate	1990	2021	1.4036382802683964	2.4462342970579423	0.3610422634788508
1	Deaths	114	Haiti	1	Male	22	All ages	1	Number	1990	2021	2.716045796602817	4.556140234178599	0.8759513590270347
1	Deaths	114	Haiti	1	Male	22	All ages	2	Percent	1990	2021	1.0015650910779024	2.0840524073112334	-0.08092222515542846
1	Deaths	114	Haiti	1	Male	22	All ages	3	Rate	1990	2021	0.3208501993557041	1.2263934713214961	-0.5846930726100878
1	Deaths	114	Haiti	1	Male	27	Age-standardized	3	Rate	1990	2021	0.09331001085864501	0.8767968804622106	-0.6901768587449206
1	Deaths	114	Haiti	2	Female	22	All ages	1	Number	1990	2021	1.9490271632734135	4.0348391564063615	-0.13678482985953488
1	Deaths	114	Haiti	2	Female	22	All ages	2	Percent	1990	2021	0.7754522496013446	2.2185476192232176	-0.6676431200205285
1	Deaths	114	Haiti	2	Female	22	All ages	3	Rate	1990	2021	-0.026404778823793468	1.0160161544644661	-1.0688257121120532
1	Deaths	114	Haiti	2	Female	27	Age-standardized	3	Rate	1990	2021	-0.22180555400000002	0.663637284459826	-1.107248392459826
1	Deaths	114	Haiti	3	Both	22	All ages	1	Number	1990	2021	2.3517837858051713	3.984782328156827	0.7187852434535154
1	Deaths	114	Haiti	3	Both	22	All ages	2	Percent	1990	2021	0.9050667269464022	1.8754870900517688	-0.06535363615896428
1	Deaths	114	Haiti	3	Both	22	All ages	3	Rate	1990	2021	0.1585724571503332	0.9685726432699784	-0.651427728969312
1	Deaths	114	Haiti	3	Both	27	Age-standardized	3	Rate	1990	2021	-0.04674774549632359	0.6292861936309733	-0.7227816846236204
1	Deaths	115	Jamaica	1	Male	22	All ages	1	Number	1990	2021	2.9762427521477832	4.436732597322016	1.5157529069735505
1	Deaths	115	Jamaica	1	Male	22	All ages	2	Percent	1990	2021	0.5276472063162996	1.1155126047856436	-0.06021819215304436
1	Deaths	115	Jamaica	1	Male	22	All ages	3	Rate	1990	2021	2.1580299016918016	3.378380425197359	0.9376793781862445
1	Deaths	115	Jamaica	1	Male	27	Age-standardized	3	Rate	1990	2021	0.8206495627598956	1.6260893760928479	0.015209749426943309
1	Deaths	115	Jamaica	2	Female	22	All ages	1	Number	1990	2021	3.9574678112896433	5.7791909489789415	2.135744673600345
1	Deaths	115	Jamaica	2	Female	22	All ages	2	Percent	1990	2021	1.3683379071065833	2.273150767903141	0.4635250463100259
1	Deaths	115	Jamaica	2	Female	22	All ages	3	Rate	1990	2021	3.087768497585745	4.6435478798418215	1.5319891153296685
1	Deaths	115	Jamaica	2	Female	27	Age-standardized	3	Rate	1990	2021	1.480309572786576	2.553164889054216	0.4074542565189361
1	Deaths	115	Jamaica	3	Both	22	All ages	1	Number	1990	2021	3.1126695677622487	4.520560705880604	1.7047784296438928
1	Deaths	115	Jamaica	3	Both	22	All ages	2	Percent	1990	2021	0.734552721182957	1.347176794972286	0.12192864739362808
1	Deaths	115	Jamaica	3	Both	22	All ages	3	Rate	1990	2021	2.3195130877162837	3.5089903493660666	1.130035826066501
1	Deaths	115	Jamaica	3	Both	27	Age-standardized	3	Rate	1990	2021	0.945475276804149	1.7516557632094392	0.13929479039885873
1	Deaths	116	Saint Lucia	1	Male	22	All ages	1	Number	1990	2021	11.683614791233062	15.617581059328693	7.749648523137432
1	Deaths	116	Saint Lucia	1	Male	22	All ages	2	Percent	1990	2021	3.882177065961791	5.432788220042699	2.3315659118808836
1	Deaths	116	Saint Lucia	1	Male	22	All ages	3	Rate	1990	2021	8.262722070119711	11.213199926932672	5.31224421330675
1	Deaths	116	Saint Lucia	1	Male	27	Age-standardized	3	Rate	1990	2021	2.7522054164821754	4.088986371462019	1.4154244615023321
1	Deaths	116	Saint Lucia	2	Female	22	All ages	1	Number	1990	2021	4.832091810220995	6.707310480095552	2.9568731403464383
1	Deaths	116	Saint Lucia	2	Female	22	All ages	2	Percent	1990	2021	1.643907857836742	2.54618971509497	0.7416260005785142
1	Deaths	116	Saint Lucia	2	Female	22	All ages	3	Rate	1990	2021	3.3885334122843838	4.867535559597695	1.9095312649710734
1	Deaths	116	Saint Lucia	2	Female	27	Age-standardized	3	Rate	1990	2021	0.5869636236830569	1.3107812320564447	-0.13685398469033105
1	Deaths	116	Saint Lucia	3	Both	22	All ages	1	Number	1990	2021	10.079646330690855	13.187230311419656	6.972062349962053
1	Deaths	116	Saint Lucia	3	Both	22	All ages	2	Percent	1990	2021	3.7306688650628264	5.049430382190182	2.411907347935471
1	Deaths	116	Saint Lucia	3	Both	22	All ages	3	Rate	1990	2021	7.2934934310957695	9.68431767551964	4.902669186671899
1	Deaths	116	Saint Lucia	3	Both	27	Age-standardized	3	Rate	1990	2021	2.429718582721859	3.5613390631959803	1.298098102247738
1	Deaths	117	Saint Vincent and the Grenadines	1	Male	22	All ages	1	Number	1990	2021	8.393562580058655	10.179200630033453	6.6079245300838565
1	Deaths	117	Saint Vincent and the Grenadines	1	Male	22	All ages	2	Percent	1990	2021	3.4459120335832196	4.196882451319456	2.694941615846983
1	Deaths	117	Saint Vincent and the Grenadines	1	Male	22	All ages	3	Rate	1990	2021	7.741754818411696	9.415410789912384	6.068098846911008
1	Deaths	117	Saint Vincent and the Grenadines	1	Male	27	Age-standardized	3	Rate	1990	2021	2.9275561274513366	3.737428411162666	2.117683843740007
1	Deaths	117	Saint Vincent and the Grenadines	2	Female	22	All ages	1	Number	1990	2021	3.239250283644707	4.165009686756762	2.313490880532652
1	Deaths	117	Saint Vincent and the Grenadines	2	Female	22	All ages	2	Percent	1990	2021	2.1145410073963853	2.670857525935344	1.5582244888574266
1	Deaths	117	Saint Vincent and the Grenadines	2	Female	22	All ages	3	Rate	1990	2021	3.1529592841889778	4.063471333228361	2.2424472351495943
1	Deaths	117	Saint Vincent and the Grenadines	2	Female	27	Age-standardized	3	Rate	1990	2021	1.1465132761829218	1.680910699128718	0.6121158532371257
1	Deaths	117	Saint Vincent and the Grenadines	3	Both	22	All ages	1	Number	1990	2021	6.938782940738192	8.324918516869147	5.552647364607237
1	Deaths	117	Saint Vincent and the Grenadines	3	Both	22	All ages	2	Percent	1990	2021	3.6407781293485844	4.304012546422572	2.9775437122745965
1	Deaths	117	Saint Vincent and the Grenadines	3	Both	22	All ages	3	Rate	1990	2021	6.58045572214349	7.91102555639626	5.249885887890719
1	Deaths	117	Saint Vincent and the Grenadines	3	Both	27	Age-standardized	3	Rate	1990	2021	2.7427909237444386	3.4685899998899585	2.0169918475989186
1	Deaths	118	Suriname	1	Male	22	All ages	1	Number	1990	2021	4.417720476005276	8.081254075770063	0.7541868762404884
1	Deaths	118	Suriname	1	Male	22	All ages	2	Percent	1990	2021	1.0707101498824418	2.8196615640901785	-0.6782412643252949
1	Deaths	118	Suriname	1	Male	22	All ages	3	Rate	1990	2021	2.3667962084991516	4.859566763547069	-0.12597434654876594
1	Deaths	118	Suriname	1	Male	27	Age-standardized	3	Rate	1990	2021	0.875012868451243	2.5069590594738824	-0.7569333225713963
1	Deaths	118	Suriname	2	Female	22	All ages	1	Number	1990	2021	2.789174605698698	5.346956649950524	0.2313925614468717
1	Deaths	118	Suriname	2	Female	22	All ages	2	Percent	1990	2021	0.4388216668404183	1.6433808568554589	-0.7657375231746222
1	Deaths	118	Suriname	2	Female	22	All ages	3	Rate	1990	2021	1.1375792744230853	2.813284295037505	-0.5381257461913345
1	Deaths	118	Suriname	2	Female	27	Age-standardized	3	Rate	1990	2021	0.10460924658468365	1.2518782588824768	-1.0426597657131094
1	Deaths	118	Suriname	3	Both	22	All ages	1	Number	1990	2021	4.194720221746706	7.4098756369021075	0.9795648065913034
1	Deaths	118	Suriname	3	Both	22	All ages	2	Percent	1990	2021	1.04435905168387	2.6345214197677915	-0.5458033164000511
1	Deaths	118	Suriname	3	Both	22	All ages	3	Rate	1990	2021	2.1357037069630787	4.28219776848157	-0.010790354555412662
1	Deaths	118	Suriname	3	Both	27	Age-standardized	3	Rate	1990	2021	0.682069667321711	2.052576815923274	-0.6884374812798522
1	Deaths	119	Trinidad and Tobago	1	Male	22	All ages	1	Number	1990	2021	4.425869084945031	6.656889112360981	2.194849057529081
1	Deaths	119	Trinidad and Tobago	1	Male	22	All ages	2	Percent	1990	2021	1.0873347205524442	2.0833974589788995	0.09127198212598897
1	Deaths	119	Trinidad and Tobago	1	Male	22	All ages	3	Rate	1990	2021	3.5536411475266156	5.481829297864443	1.6254529971887886
1	Deaths	119	Trinidad and Tobago	1	Male	27	Age-standardized	3	Rate	1990	2021	0.954490839099811	1.957896747440087	-0.04891506924046496
1	Deaths	119	Trinidad and Tobago	2	Female	22	All ages	1	Number	1990	2021	2.2956561278190373	3.578747921401769	1.0125643342363055
1	Deaths	119	Trinidad and Tobago	2	Female	22	All ages	2	Percent	1990	2021	0.34244582873479334	0.9327794369690532	-0.2478877794994665
1	Deaths	119	Trinidad and Tobago	2	Female	22	All ages	3	Rate	1990	2021	1.7173127013576632	2.827656099285673	0.6069693034296533
1	Deaths	119	Trinidad and Tobago	2	Female	27	Age-standardized	3	Rate	1990	2021	-0.018062248128336178	0.5922687808802309	-0.6283932771369032
1	Deaths	119	Trinidad and Tobago	3	Both	22	All ages	1	Number	1990	2021	4.275117506074004	6.440414051953171	2.109820960194837
1	Deaths	119	Trinidad and Tobago	3	Both	22	All ages	2	Percent	1990	2021	1.1847909806145902	2.159909014364062	0.2096729468651184
1	Deaths	119	Trinidad and Tobago	3	Both	22	All ages	3	Rate	1990	2021	3.4268059957395676	5.299383563626894	1.5542284278522407
1	Deaths	119	Trinidad and Tobago	3	Both	27	Age-standardized	3	Rate	1990	2021	0.8689408339800666	1.853374210083424	-0.11549254212329085
1	Deaths	120	Andean Latin America	1	Male	22	All ages	1	Number	1990	2021	2.464586738321005	5.358634941216154	-0.4294614645741439
1	Deaths	120	Andean Latin America	1	Male	22	All ages	2	Percent	1990	2021	-0.16293634191938253	0.999942858883816	-1.325815542722581
1	Deaths	120	Andean Latin America	1	Male	22	All ages	3	Rate	1990	2021	0.5446998146259072	2.194232986959105	-1.1048333577072904
1	Deaths	120	Andean Latin America	1	Male	27	Age-standardized	3	Rate	1990	2021	-0.396909092	0.5571040602413105	-1.3509222442413105
1	Deaths	120	Andean Latin America	2	Female	22	All ages	1	Number	1990	2021	-0.41532654799999996	0.16691974469179743	-0.9975728406917974
1	Deaths	120	Andean Latin America	2	Female	22	All ages	2	Percent	1990	2021	-1.2577364169999998	-1.0048633486443366	-1.510609485355663
1	Deaths	120	Andean Latin America	2	Female	22	All ages	3	Rate	1990	2021	-1.082415903	-0.7452739272392712	-1.4195578787607288
1	Deaths	120	Andean Latin America	2	Female	27	Age-standardized	3	Rate	1990	2021	-1.3847053200000001	-1.176465116704842	-1.5929455232951582
1	Deaths	120	Andean Latin America	3	Both	22	All ages	1	Number	1990	2021	0.5949296617839328	1.3777104287928355	-0.18785110522496973
1	Deaths	120	Andean Latin America	3	Both	22	All ages	2	Percent	1990	2021	-0.869892805	-0.5552327520355466	-1.1845528579644533
1	Deaths	120	Andean Latin America	3	Both	22	All ages	3	Rate	1990	2021	-0.5092195310000001	-0.05951397774602052	-0.9589250842539796
1	Deaths	120	Andean Latin America	3	Both	27	Age-standardized	3	Rate	1990	2021	-1.023553405	-0.7546094819326279	-1.292497328067372
1	Deaths	121	Bolivia (Plurinational State of)	1	Male	22	All ages	1	Number	1990	2021	2.83592937753344	6.49667597947111	-0.8248172244042293
1	Deaths	121	Bolivia (Plurinational State of)	1	Male	22	All ages	2	Percent	1990	2021	0.18928360913197623	1.7641596360263077	-1.385592417762355
1	Deaths	121	Bolivia (Plurinational State of)	1	Male	22	All ages	3	Rate	1990	2021	0.5878841295092083	2.546884622011084	-1.3711163629926675
1	Deaths	121	Bolivia (Plurinational State of)	1	Male	27	Age-standardized	3	Rate	1990	2021	-0.13589826177574313	1.168709126840131	-1.4405056503916174
1	Deaths	121	Bolivia (Plurinational State of)	2	Female	22	All ages	1	Number	1990	2021	0.6195536117387083	3.002376546728402	-1.7632693232509853
1	Deaths	121	Bolivia (Plurinational State of)	2	Female	22	All ages	2	Percent	1990	2021	-0.554021168	0.7016857121163935	-1.8097280481163935
1	Deaths	121	Bolivia (Plurinational State of)	2	Female	22	All ages	3	Rate	1990	2021	-0.568002229	0.7345850195681889	-1.8705894775681888
1	Deaths	121	Bolivia (Plurinational State of)	2	Female	27	Age-standardized	3	Rate	1990	2021	-0.9198646450000001	-0.10437672339671888	-1.7353525666032814
1	Deaths	121	Bolivia (Plurinational State of)	3	Both	22	All ages	1	Number	1990	2021	1.3473508412013302	3.4230487882353016	-0.7283471058326414
1	Deaths	121	Bolivia (Plurinational State of)	3	Both	22	All ages	2	Percent	1990	2021	-0.338267599	0.6169614000699408	-1.2934965980699407
1	Deaths	121	Bolivia (Plurinational State of)	3	Both	22	All ages	3	Rate	1990	2021	-0.189422579998918	0.9333195556635108	-1.3121647156613467
1	Deaths	121	Bolivia (Plurinational State of)	3	Both	27	Age-standardized	3	Rate	1990	2021	-0.641732184	0.07608009954667838	-1.3595444675466783
1	Deaths	122	Ecuador	1	Male	22	All ages	1	Number	1990	2021	78.38181723462245	114.515271286099	42.2483631831459
1	Deaths	122	Ecuador	1	Male	22	All ages	2	Percent	1990	2021	30.16374660461487	43.39665669826472	16.930836510965023
1	Deaths	122	Ecuador	1	Male	22	All ages	3	Rate	1990	2021	42.41189333426027	62.376048939854506	22.447737728666034
1	Deaths	122	Ecuador	1	Male	27	Age-standardized	3	Rate	1990	2021	29.331804344555138	43.341630003028115	15.321978686082161
1	Deaths	122	Ecuador	2	Female	22	All ages	1	Number	1990	2021	-0.44155271032597876	0.11076361570797766	-0.9938690363599352
1	Deaths	122	Ecuador	2	Female	22	All ages	2	Percent	1990	2021	-1.3350265669999999	-1.134817633906588	-1.5352355000934117
1	Deaths	122	Ecuador	2	Female	22	All ages	3	Rate	1990	2021	-1.139482345	-0.8345134490387176	-1.4444512409612824
1	Deaths	122	Ecuador	2	Female	27	Age-standardized	3	Rate	1990	2021	-1.450398883	-1.2589842037154373	-1.6418135622845629
1	Deaths	122	Ecuador	3	Both	22	All ages	1	Number	1990	2021	0.7380360162045462	1.4944242401484251	-0.01835220773933266
1	Deaths	122	Ecuador	3	Both	22	All ages	2	Percent	1990	2021	-0.873010178	-0.6006295706318066	-1.1453907853681935
1	Deaths	122	Ecuador	3	Both	22	All ages	3	Rate	1990	2021	-0.48768257499677664	-0.06990169647667821	-0.9054634535168751
1	Deaths	122	Ecuador	3	Both	27	Age-standardized	3	Rate	1990	2021	-1.0241237	-0.7633798903999632	-1.284867509600037
1	Deaths	123	Peru	1	Male	22	All ages	1	Number	1990	2021	1.1477385975095389	3.582296372907188	-1.2868191778881102
1	Deaths	123	Peru	1	Male	22	All ages	2	Percent	1990	2021	-0.741530276	0.21993349644102878	-1.7029940484410289
1	Deaths	123	Peru	1	Male	22	All ages	3	Rate	1990	2021	-0.14338079101830742	1.2925855679801166	-1.5793471500167313
1	Deaths	123	Peru	1	Male	27	Age-standardized	3	Rate	1990	2021	-0.8548389999999999	-0.03904916580581552	-1.6706288341941842
1	Deaths	123	Peru	2	Female	22	All ages	1	Number	1990	2021	-0.65682098	0.46304844281185864	-1.7766904028118586
1	Deaths	123	Peru	2	Female	22	All ages	2	Percent	1990	2021	-1.393405483	-0.890437616434263	-1.8963733495657369
1	Deaths	123	Peru	2	Female	22	All ages	3	Rate	1990	2021	-1.189817334	-0.5143312070487498	-1.8653034609512502
1	Deaths	123	Peru	2	Female	27	Age-standardized	3	Rate	1990	2021	-1.4784938319999998	-1.0876402726793883	-1.8693473913206113
1	Deaths	123	Peru	3	Both	22	All ages	1	Number	1990	2021	0.3217560366879317	1.568094786989269	-0.9245827136134055
1	Deaths	123	Peru	3	Both	22	All ages	2	Percent	1990	2021	-1.022415222	-0.4992371631702458	-1.5455932808297543
1	Deaths	123	Peru	3	Both	22	All ages	3	Rate	1990	2021	-0.615157985	0.12823720351073276	-1.3585531735107326
1	Deaths	123	Peru	3	Both	27	Age-standardized	3	Rate	1990	2021	-1.136689114	-0.7031538409529852	-1.5702243870470147
1	Deaths	124	Central Latin America	1	Male	22	All ages	1	Number	1990	2021	2.521022270308075	3.010059165865702	2.0319853747504477
1	Deaths	124	Central Latin America	1	Male	22	All ages	2	Percent	1990	2021	-0.10184935128649156	0.08404995870819121	-0.2877486612811743
1	Deaths	124	Central Latin America	1	Male	22	All ages	3	Rate	1990	2021	0.9757905569041996	1.2976804501116854	0.6539006636967137
1	Deaths	124	Central Latin America	1	Male	27	Age-standardized	3	Rate	1990	2021	-0.24563741	-0.057009358399632476	-0.4342654616003675
1	Deaths	124	Central Latin America	2	Female	22	All ages	1	Number	1990	2021	1.3003900216887077	1.8081560096482845	0.7926240337291308
1	Deaths	124	Central Latin America	2	Female	22	All ages	2	Percent	1990	2021	-0.606593988	-0.3970217390725659	-0.8161662369274341
1	Deaths	124	Central Latin America	2	Female	22	All ages	3	Rate	1990	2021	0.1183731193375928	0.4442854549098352	-0.20753921623464955
1	Deaths	124	Central Latin America	2	Female	27	Age-standardized	3	Rate	1990	2021	-0.8389845419999999	-0.6636202835990335	-1.0143488004009664
1	Deaths	124	Central Latin America	3	Both	22	All ages	1	Number	1990	2021	2.232613561343662	2.6637502685760732	1.8014768541112507
1	Deaths	124	Central Latin America	3	Both	22	All ages	2	Percent	1990	2021	-0.218708241	-0.0566176941496892	-0.3807987878503108
1	Deaths	124	Central Latin America	3	Both	22	All ages	3	Rate	1990	2021	0.7504751447730413	1.0306402909777876	0.470309998568295
1	Deaths	124	Central Latin America	3	Both	27	Age-standardized	3	Rate	1990	2021	-0.43878708	-0.2800022876282277	-0.5975718723717722
1	Deaths	125	Colombia	1	Male	22	All ages	1	Number	1990	2021	4.492877287288013	5.7267415508177795	3.259013023758246
1	Deaths	125	Colombia	1	Male	22	All ages	2	Percent	1990	2021	1.2771985302930298	1.7745678748783102	0.7798291857077493
1	Deaths	125	Colombia	1	Male	22	All ages	3	Rate	1990	2021	2.3351554686459095	3.158980280502477	1.5113306567893423
1	Deaths	125	Colombia	1	Male	27	Age-standardized	3	Rate	1990	2021	0.5814098495275313	1.0703936867020678	0.09242601235299475
1	Deaths	125	Colombia	2	Female	22	All ages	1	Number	1990	2021	1.0537919490803929	1.506494630996336	0.6010892671644495
1	Deaths	125	Colombia	2	Female	22	All ages	2	Percent	1990	2021	-0.6714392579999999	-0.50718859353062	-0.8356899224693799
1	Deaths	125	Colombia	2	Female	22	All ages	3	Rate	1990	2021	0.006583820524689886	0.3040454328467164	-0.2908777917973367
1	Deaths	125	Colombia	2	Female	27	Age-standardized	3	Rate	1990	2021	-1.024186919	-0.8764724411589379	-1.171901396841062
1	Deaths	125	Colombia	3	Both	22	All ages	1	Number	1990	2021	3.3531283242695507	4.257527800473651	2.4487288480654503
1	Deaths	125	Colombia	3	Both	22	All ages	2	Percent	1990	2021	0.5389159907733638	0.8708790729670711	0.20695290857965654
1	Deaths	125	Colombia	3	Both	22	All ages	3	Rate	1990	2021	1.545238697610608	2.14419912359101	0.9462782716302062
1	Deaths	125	Colombia	3	Both	27	Age-standardized	3	Rate	1990	2021	-0.059505196314357245	0.2684773224311493	-0.3874877150598638
1	Deaths	126	Costa Rica	1	Male	22	All ages	1	Number	1990	2021	2.615952580818478	3.333431721023019	1.8984734406139365
1	Deaths	126	Costa Rica	1	Male	22	All ages	2	Percent	1990	2021	-0.297197355	-0.03946099212919307	-0.5549337178708069
1	Deaths	126	Costa Rica	1	Male	22	All ages	3	Rate	1990	2021	1.0652389941595697	1.5416834548739127	0.5887945334452267
1	Deaths	126	Costa Rica	1	Male	27	Age-standardized	3	Rate	1990	2021	-0.33523443999999997	-0.07695774753042628	-0.5935111324695737
1	Deaths	126	Costa Rica	2	Female	22	All ages	1	Number	1990	2021	2.1089082529587015	2.713429344533086	1.5043871613843172
1	Deaths	126	Costa Rica	2	Female	22	All ages	2	Percent	1990	2021	-0.488945793	-0.27012956595515547	-0.7077620200448446
1	Deaths	126	Costa Rica	2	Female	22	All ages	3	Rate	1990	2021	0.5425147108745392	0.9165809283328451	0.16844849341623325
1	Deaths	126	Costa Rica	2	Female	27	Age-standardized	3	Rate	1990	2021	-0.729789751	-0.537990563121749	-0.921588938878251
1	Deaths	126	Costa Rica	3	Both	22	All ages	1	Number	1990	2021	2.5463149353312486	3.184888938497507	1.90774093216499
1	Deaths	126	Costa Rica	3	Both	22	All ages	2	Percent	1990	2021	-0.32513931100000004	-0.09093728847003499	-0.5593413335299651
1	Deaths	126	Costa Rica	3	Both	22	All ages	3	Rate	1990	2021	0.9125572134998413	1.3216541075186548	0.5034603194810279
1	Deaths	126	Costa Rica	3	Both	27	Age-standardized	3	Rate	1990	2021	-0.468001412	-0.25089816888105304	-0.685104655118947
1	Deaths	127	El Salvador	1	Male	22	All ages	1	Number	1990	2021	0.7062038673998405	1.7700695843564143	-0.3576618495567332
1	Deaths	127	El Salvador	1	Male	22	All ages	2	Percent	1990	2021	-0.142792598	0.5486370451533654	-0.8342222411533654
1	Deaths	127	El Salvador	1	Male	22	All ages	3	Rate	1990	2021	0.318213024381769	1.2295513720165965	-0.5931253232530583
1	Deaths	127	El Salvador	1	Male	27	Age-standardized	3	Rate	1990	2021	-0.345114151	0.3020843321539666	-0.9923126341539665
1	Deaths	127	El Salvador	2	Female	22	All ages	1	Number	1990	2021	0.41142818433058403	1.5006915090131376	-0.6778351403519696
1	Deaths	127	El Salvador	2	Female	22	All ages	2	Percent	1990	2021	-0.5998722439999999	-0.011146233539170769	-1.1885982544608291
1	Deaths	127	El Salvador	2	Female	22	All ages	3	Rate	1990	2021	-0.08893841799999999	0.7743049108393943	-0.9521817468393944
1	Deaths	127	El Salvador	2	Female	27	Age-standardized	3	Rate	1990	2021	-0.794054628	-0.24409755023239676	-1.3440117057676033
1	Deaths	127	El Salvador	3	Both	22	All ages	1	Number	1990	2021	0.6144936722632103	1.5757770387479995	-0.346789694221579
1	Deaths	127	El Salvador	3	Both	22	All ages	2	Percent	1990	2021	-0.32986039	0.2646835297999852	-0.9244043097999852
1	Deaths	127	El Salvador	3	Both	22	All ages	3	Rate	1990	2021	0.15057072286785755	0.94128132473060655	-0.6401398789948914
1	Deaths	127	El Salvador	3	Both	27	Age-standardized	3	Rate	1990	2021	-0.554170845	-0.015205619810348958	-1.093136070189651
1	Deaths	128	Guatemala	1	Male	22	All ages	1	Number	1990	2021	1.9658405050515766	2.891950226416431	1.0397307836867222
1	Deaths	128	Guatemala	1	Male	22	All ages	2	Percent	1990	2021	0.33552355243477505	0.8333069406500813	-0.16225983578053121
1	Deaths	128	Guatemala	1	Male	22	All ages	3	Rate	1990	2021	0.1439924027383464	0.6446611016041341	-0.3566762961274414
1	Deaths	128	Guatemala	1	Male	27	Age-standardized	3	Rate	1990	2021	-0.6291450350000001	-0.2961705525339905	-0.9621195174660097
1	Deaths	128	Guatemala	2	Female	22	All ages	1	Number	1990	2021	0.5575242147668731	1.2741070936652994	-0.15905866413155323
1	Deaths	128	Guatemala	2	Female	22	All ages	2	Percent	1990	2021	-0.391304262	0.04016066393311862	-0.8227691879331187
1	Deaths	128	Guatemala	2	Female	22	All ages	3	Rate	1990	2021	-0.6613470859999999	-0.2862750719729473	-1.0364191000270524
1	Deaths	128	Guatemala	2	Female	27	Age-standardized	3	Rate	1990	2021	-1.098345942	-0.8876434424258397	-1.3090484415741601
1	Deaths	128	Guatemala	3	Both	22	All ages	1	Number	1990	2021	1.3011922535270468	1.9863011375804203	0.6160833694736734
1	Deaths	128	Guatemala	3	Both	22	All ages	2	Percent	1990	2021	3.783616606414797e-4	0.376134078823473	-0.37537735550219004
1	Deaths	128	Guatemala	3	Both	22	All ages	3	Rate	1990	2021	-0.244593919	0.11971212814735083	-0.6088999661473509
1	Deaths	128	Guatemala	3	Both	27	Age-standardized	3	Rate	1990	2021	-0.856068696	-0.6445712956586522	-1.0675660963413478
1	Deaths	129	Honduras	1	Male	22	All ages	1	Number	1990	2021	3.3354785064419	5.177127273265319	1.493829739618481
1	Deaths	129	Honduras	1	Male	22	All ages	2	Percent	1990	2021	0.031819462354799995	0.7369254232607518	-0.6732864985511517
1	Deaths	129	Honduras	1	Male	22	All ages	3	Rate	1990	2021	0.5432431796110042	1.4210952144455682	-0.3346088552235599
1	Deaths	129	Honduras	1	Male	27	Age-standardized	3	Rate	1990	2021	-0.012290090252282046	0.6984800444846737	-0.7230602249892377
1	Deaths	129	Honduras	2	Female	22	All ages	1	Number	1990	2021	2.4291622113451243	4.148156483771073	0.7101679389191757
1	Deaths	129	Honduras	2	Female	22	All ages	2	Percent	1990	2021	-0.343456755	0.28443063240516914	-0.9713441424051692
1	Deaths	129	Honduras	2	Female	22	All ages	3	Rate	1990	2021	0.018335008303953536	0.8016674204023277	-0.7649974037944207
1	Deaths	129	Honduras	2	Female	27	Age-standardized	3	Rate	1990	2021	-0.364237647	0.28767595545198005	-1.01615124945198
1	Deaths	129	Honduras	3	Both	22	All ages	1	Number	1990	2021	3.0460089333354845	4.5557402605626125	1.5362776061083565
1	Deaths	129	Honduras	3	Both	22	All ages	2	Percent	1990	2021	-0.095203074	0.46158820555786534	-0.6519943535578654
1	Deaths	129	Honduras	3	Both	22	All ages	3	Rate	1990	2021	0.35083046238621796	1.0541828425691047	-0.35252191779666864
1	Deaths	129	Honduras	3	Both	27	Age-standardized	3	Rate	1990	2021	-0.1420210767264062	0.43962737376144345	-0.7236695272142558
1	Deaths	130	Mexico	1	Male	22	All ages	1	Number	1990	2021	5.9618582016210695	7.056985541145361	4.866730862096778
1	Deaths	130	Mexico	1	Male	22	All ages	2	Percent	1990	2021	1.1324039884928125	1.5705849868934054	0.6942229900922195
1	Deaths	130	Mexico	1	Male	22	All ages	3	Rate	1990	2021	3.306896011356746	4.036842056975329	2.576949965738162
1	Deaths	130	Mexico	1	Male	27	Age-standardized	3	Rate	1990	2021	1.3563659053233807	1.7902860574826442	0.9224457531641173
1	Deaths	130	Mexico	2	Female	22	All ages	1	Number	1990	2021	2.0776088092448894	2.837530738988093	1.3176868795016856
1	Deaths	130	Mexico	2	Female	22	All ages	2	Percent	1990	2021	-0.30646997337900705	0.0034141233953756678	-0.6163540701533898
1	Deaths	130	Mexico	2	Female	22	All ages	3	Rate	1990	2021	0.6700425659515582	1.1676439775632559	0.17244115433986057
1	Deaths	130	Mexico	2	Female	27	Age-standardized	3	Rate	1990	2021	-0.40561800354718147	-0.1528002422778576	-0.6584357648165053
1	Deaths	130	Mexico	3	Both	22	All ages	1	Number	1990	2021	4.936322589067679	5.771961625006703	4.100683553128654
1	Deaths	130	Mexico	3	Both	22	All ages	2	Percent	1990	2021	0.7928217083285712	1.1311335382868055	0.45450987837033696
1	Deaths	130	Mexico	3	Both	22	All ages	3	Rate	1990	2021	2.581666746306883	3.133633517418719	2.0296999751950473
1	Deaths	130	Mexico	3	Both	27	Age-standardized	3	Rate	1990	2021	0.7835072070640634	1.0917230805501115	0.47529133357801534
1	Deaths	131	Nicaragua	1	Male	22	All ages	1	Number	1990	2021	2.0334993792263285	3.2209019825133227	0.8460967759393343
1	Deaths	131	Nicaragua	1	Male	22	All ages	2	Percent	1990	2021	-0.17073586991000891	0.3256034930399839	-0.6670752328600017
1	Deaths	131	Nicaragua	1	Male	22	All ages	3	Rate	1990	2021	0.3373951205764995	1.0254896981921564	-0.35069945703915734
1	Deaths	131	Nicaragua	1	Male	27	Age-standardized	3	Rate	1990	2021	-0.388873461	0.04182279305574266	-0.8195697150557426
1	Deaths	131	Nicaragua	2	Female	22	All ages	1	Number	1990	2021	1.3980257953943083	2.524582192896422	0.2714693978921947
1	Deaths	131	Nicaragua	2	Female	22	All ages	2	Percent	1990	2021	-0.388483356	0.11915358399710813	-0.8961202959971082
1	Deaths	131	Nicaragua	2	Female	22	All ages	3	Rate	1990	2021	-0.007824993678121978	0.6526460069834091	-0.668295994339653
1	Deaths	131	Nicaragua	2	Female	27	Age-standardized	3	Rate	1990	2021	-0.644873966	-0.214329864110532	-1.075418067889468
1	Deaths	131	Nicaragua	3	Both	22	All ages	1	Number	1990	2021	1.8444399598183627	2.8816521767843373	0.8072277428523884
1	Deaths	131	Nicaragua	3	Both	22	All ages	2	Percent	1990	2021	-0.22227685632151745	0.22038618438479302	-0.664939897027828
1	Deaths	131	Nicaragua	3	Both	22	All ages	3	Rate	1990	2021	0.2410298939793551	0.8456494508083949	-0.3635896628496847
1	Deaths	131	Nicaragua	3	Both	27	Age-standardized	3	Rate	1990	2021	-0.486944531	-0.12084818524850477	-0.8530408767514952
1	Deaths	132	Panama	1	Male	22	All ages	1	Number	1990	2021	3.066095970472685	4.083871637594747	2.048320303350623
1	Deaths	132	Panama	1	Male	22	All ages	2	Percent	1990	2021	0.08157764115894574	0.4056983497778685	-0.24254306745997706
1	Deaths	132	Panama	1	Male	22	All ages	3	Rate	1990	2021	0.8325409873693135	1.401596787091289	0.26348518764733775
1	Deaths	132	Panama	1	Male	27	Age-standardized	3	Rate	1990	2021	-0.1398205341416396	0.24106172822937258	-0.5207027965126518
1	Deaths	132	Panama	2	Female	22	All ages	1	Number	1990	2021	1.6726106647841825	2.423808530811648	0.921412798756717
1	Deaths	132	Panama	2	Female	22	All ages	2	Percent	1990	2021	-0.503728286	-0.257519533465253	-0.7499370385347469
1	Deaths	132	Panama	2	Female	22	All ages	3	Rate	1990	2021	0.03482810978021686	0.4510330041781787	-0.38137678461774505
1	Deaths	132	Panama	2	Female	27	Age-standardized	3	Rate	1990	2021	-0.772341564	-0.5188989861209568	-1.0257841418790432
1	Deaths	132	Panama	3	Both	22	All ages	1	Number	1990	2021	2.8064326324936175	3.707754941831391	1.9051103231558437
1	Deaths	132	Panama	3	Both	22	All ages	2	Percent	1990	2021	-0.03323626672442015	0.2472848188287986	-0.3137573522776389
1	Deaths	132	Panama	3	Both	22	All ages	3	Rate	1990	2021	0.675291615850107	1.1769734664143603	0.1736097652858537
1	Deaths	132	Panama	3	Both	27	Age-standardized	3	Rate	1990	2021	-0.299007515	0.017492172023210184	-0.6155072020232102
1	Deaths	133	Venezuela (Bolivarian Republic of)	1	Male	22	All ages	1	Number	1990	2021	0.5153914247347727	1.087886516379724	-0.05710366691017843
1	Deaths	133	Venezuela (Bolivarian Republic of)	1	Male	22	All ages	2	Percent	1990	2021	-1.2066337200000001	-1.0805245470407745	-1.3327428929592258
1	Deaths	133	Venezuela (Bolivarian Republic of)	1	Male	22	All ages	3	Rate	1990	2021	-0.1691396831435579	0.2475583045330522	-0.585837670820168
1	Deaths	133	Venezuela (Bolivarian Republic of)	1	Male	27	Age-standardized	3	Rate	1990	2021	-1.061140075	-0.8511815103923275	-1.2710986396076724
1	Deaths	133	Venezuela (Bolivarian Republic of)	2	Female	22	All ages	1	Number	1990	2021	1.483471781294985	2.6964253186754314	0.2705182439145384
1	Deaths	133	Venezuela (Bolivarian Republic of)	2	Female	22	All ages	2	Percent	1990	2021	-0.8551383720000001	-0.5152629321074598	-1.1950138118925404
1	Deaths	133	Venezuela (Bolivarian Republic of)	2	Female	22	All ages	3	Rate	1990	2021	0.38984316027863664	1.2219924918551999	-0.4423061712979266
1	Deaths	133	Venezuela (Bolivarian Republic of)	2	Female	27	Age-standardized	3	Rate	1990	2021	-0.75817986	-0.31430184834208363	-1.2020578716579164
1	Deaths	133	Venezuela (Bolivarian Republic of)	3	Both	22	All ages	1	Number	1990	2021	0.4139982495388501	0.9032673312137053	-0.07527083213600505
1	Deaths	133	Venezuela (Bolivarian Republic of)	3	Both	22	All ages	2	Percent	1990	2021	-1.22516362	-1.1205143999027822	-1.3298128400972178
1	Deaths	133	Venezuela (Bolivarian Republic of)	3	Both	22	All ages	3	Rate	1990	2021	-0.295056093	0.05050187879974327	-0.6406140647997434
1	Deaths	133	Venezuela (Bolivarian Republic of)	3	Both	27	Age-standardized	3	Rate	1990	2021	-1.139511827	-0.9675027938092076	-1.3115208601907924
1	Deaths	134	Tropical Latin America	1	Male	22	All ages	1	Number	1990	2021	0.24101070675127467	0.38645031304300825	0.09557110045954106
1	Deaths	134	Tropical Latin America	1	Male	22	All ages	2	Percent	1990	2021	-0.856416043	-0.7813537165368494	-0.9314783694631505
1	Deaths	134	Tropical Latin America	1	Male	22	All ages	3	Rate	1990	2021	-0.4794460014061122	-0.3807633963440448	-0.5781286064681795
1	Deaths	134	Tropical Latin America	1	Male	27	Age-standardized	3	Rate	1990	2021	-1.172184327	-1.1199885548908264	-1.2243800991091738
1	Deaths	134	Tropical Latin America	2	Female	22	All ages	1	Number	1990	2021	-0.2485947992729909	-0.08531880659984495	-0.41187079194613685
1	Deaths	134	Tropical Latin America	2	Female	22	All ages	2	Percent	1990	2021	-1.21379044	-1.1402829001602752	-1.2872979798397246
1	Deaths	134	Tropical Latin America	2	Female	22	All ages	3	Rate	1990	2021	-0.8391489209999999	-0.730927755281125	-0.9473700867188749
1	Deaths	134	Tropical Latin America	2	Female	27	Age-standardized	3	Rate	1990	2021	-1.400199199	-1.3420993237419214	-1.4582990742580786
1	Deaths	134	Tropical Latin America	3	Both	22	All ages	1	Number	1990	2021	0.0691522911440573	0.18389512738476566	-0.04559054509665107
1	Deaths	134	Tropical Latin America	3	Both	22	All ages	2	Percent	1990	2021	-1.000264428	-0.9429564295873623	-1.0575724264126376
1	Deaths	134	Tropical Latin America	3	Both	22	All ages	3	Rate	1990	2021	-0.612668337	-0.5357352037266285	-0.6896014702733715
1	Deaths	134	Tropical Latin America	3	Both	27	Age-standardized	3	Rate	1990	2021	-1.2588299580000002	-1.2188573827532718	-1.2988025332467286
1	Deaths	135	Brazil	1	Male	22	All ages	1	Number	1990	2021	0.23489076683663246	0.3822904302243585	0.08749110344890643
1	Deaths	135	Brazil	1	Male	22	All ages	2	Percent	1990	2021	-0.846108022	-0.7692754912545986	-0.9229405527454014
1	Deaths	135	Brazil	1	Male	22	All ages	3	Rate	1990	2021	-0.4748124669336411	-0.37422046821127186	-0.5754044656560103
1	Deaths	135	Brazil	1	Male	27	Age-standardized	3	Rate	1990	2021	-1.176689275	-1.1240986920088396	-1.2292798579911604
1	Deaths	135	Brazil	2	Female	22	All ages	1	Number	1990	2021	-0.25141162922238436	-0.0885581129899316	-0.4142651454548371
1	Deaths	135	Brazil	2	Female	22	All ages	2	Percent	1990	2021	-1.2117241989999998	-1.138037782789902	-1.2854106152100977
1	Deaths	135	Brazil	2	Female	22	All ages	3	Rate	1990	2021	-0.835699587	-0.7272633079413247	-0.9441358660586754
1	Deaths	135	Brazil	2	Female	27	Age-standardized	3	Rate	1990	2021	-1.403470176	-1.3453315796869147	-1.461608772313085
1	Deaths	135	Brazil	3	Both	22	All ages	1	Number	1990	2021	0.06412805882886613	0.17737334862388848	-0.049117230966156236
1	Deaths	135	Brazil	3	Both	22	All ages	2	Percent	1990	2021	-0.994138464	-0.9360411299066694	-1.0522357980933308
1	Deaths	135	Brazil	3	Both	22	All ages	3	Rate	1990	2021	-0.608881098	-0.5325594463806224	-0.6852027496193777
1	Deaths	135	Brazil	3	Both	27	Age-standardized	3	Rate	1990	2021	-1.2627809669999999	-1.2228827884215934	-1.3026791455784064
1	Deaths	136	Paraguay	1	Male	22	All ages	1	Number	1990	2021	1.3706771155248023	2.7489687085460512	-0.007614477496446614
1	Deaths	136	Paraguay	1	Male	22	All ages	2	Percent	1990	2021	-0.965456203	-0.5871964934681222	-1.3437159125318778
1	Deaths	136	Paraguay	1	Male	22	All ages	3	Rate	1990	2021	-0.10655156877859819	0.6676916959488302	-0.8807948335060265
1	Deaths	136	Paraguay	1	Male	27	Age-standardized	3	Rate	1990	2021	-0.647503173	-0.08309691978975886	-1.2119094262102412
1	Deaths	136	Paraguay	2	Female	22	All ages	1	Number	1990	2021	0.40876454743233265	1.3401991254416283	-0.5226700305769632
1	Deaths	136	Paraguay	2	Female	22	All ages	2	Percent	1990	2021	-1.094168416	-0.781665395462158	-1.406671436537842
1	Deaths	136	Paraguay	2	Female	22	All ages	3	Rate	1990	2021	-0.6362899870000001	-0.10896295432900782	-1.1636170196709923
1	Deaths	136	Paraguay	2	Female	27	Age-standardized	3	Rate	1990	2021	-1.033266545	-0.6542211824542239	-1.4123119075457762
1	Deaths	136	Paraguay	3	Both	22	All ages	1	Number	1990	2021	1.0927961885930455	2.3060274635786877	-0.12043508639259648
1	Deaths	136	Paraguay	3	Both	22	All ages	2	Percent	1990	2021	-0.963369413	-0.6104304159585547	-1.3163084100414453
1	Deaths	136	Paraguay	3	Both	22	All ages	3	Rate	1990	2021	-0.255908028	0.42825827254739035	-0.9400743285473904
1	Deaths	136	Paraguay	3	Both	27	Age-standardized	3	Rate	1990	2021	-0.767202446	-0.2757749050230218	-1.2586299869769781
1	Deaths	137	North Africa and Middle East	1	Male	22	All ages	1	Number	1990	2021	1.0982260567369302	1.9447575752927893	0.2516945381810711
1	Deaths	137	North Africa and Middle East	1	Male	22	All ages	2	Percent	1990	2021	-0.23774567800000002	0.24539880613439974	-0.7208901621343997
1	Deaths	137	North Africa and Middle East	1	Male	22	All ages	3	Rate	1990	2021	-0.335431665	0.119380067201732	-0.790243397201732
1	Deaths	137	North Africa and Middle East	1	Male	27	Age-standardized	3	Rate	1990	2021	-0.7007683419999999	-0.39353941330103726	-1.0079972706989626
1	Deaths	137	North Africa and Middle East	2	Female	22	All ages	1	Number	1990	2021	1.1437424544157082	2.657513555979012	-0.37002864714759576
1	Deaths	137	North Africa and Middle East	2	Female	22	All ages	2	Percent	1990	2021	0.09765520224405855	1.1162256559710078	-0.9209152514828908
1	Deaths	137	North Africa and Middle East	2	Female	22	All ages	3	Rate	1990	2021	-0.2640176053712531	0.5718905582357143	-1.0999257689782205
1	Deaths	137	North Africa and Middle East	2	Female	27	Age-standardized	3	Rate	1990	2021	-0.62672711	-0.031146468092275725	-1.2223077519077243
1	Deaths	137	North Africa and Middle East	3	Both	22	All ages	1	Number	1990	2021	1.0469366074371784	1.8167506083845155	0.27712260648984133
1	Deaths	137	North Africa and Middle East	3	Both	22	All ages	2	Percent	1990	2021	-0.14406099731172883	0.3230543908868921	-0.6111763855103498
1	Deaths	137	North Africa and Middle East	3	Both	22	All ages	3	Rate	1990	2021	-0.341098017	0.0780265451848916	-0.7602225791848916
1	Deaths	137	North Africa and Middle East	3	Both	27	Age-standardized	3	Rate	1990	2021	-0.682786001	-0.37562000861523986	-0.98995199338476
1	Deaths	139	Algeria	1	Male	22	All ages	1	Number	1990	2021	1.408796673205433	2.949505128503551	-0.13191178209268517
1	Deaths	139	Algeria	1	Male	22	All ages	2	Percent	1990	2021	-0.384355834	0.3213298222190683	-1.0900414902190683
1	Deaths	139	Algeria	1	Male	22	All ages	3	Rate	1990	2021	-0.055027522999999995	0.8240614423557828	-0.9341164883557829
1	Deaths	139	Algeria	1	Male	27	Age-standardized	3	Rate	1990	2021	-0.655798911	-0.1346132279164708	-1.176984594083529
1	Deaths	139	Algeria	2	Female	22	All ages	1	Number	1990	2021	2.022033618147745	4.630521580658252	-0.5864543443627617
1	Deaths	139	Algeria	2	Female	22	All ages	2	Percent	1990	2021	0.026821748260828948	1.2467729949701378	-1.1931294984484802
1	Deaths	139	Algeria	2	Female	22	All ages	3	Rate	1990	2021	0.3077804615890199	1.8044903667787533	-1.1889294436007136
1	Deaths	139	Algeria	2	Female	27	Age-standardized	3	Rate	1990	2021	-0.412799516	0.6031916832278328	-1.4287907152278327
1	Deaths	139	Algeria	3	Both	22	All ages	1	Number	1990	2021	1.6032735332564134	3.168984542782451	0.03756252373037605
1	Deaths	139	Algeria	3	Both	22	All ages	2	Percent	1990	2021	-0.246574729	0.4437550661865953	-0.9369045241865953
1	Deaths	139	Algeria	3	Both	22	All ages	3	Rate	1990	2021	0.06163015768782376	0.9574591878948012	-0.8341988725191537
1	Deaths	139	Algeria	3	Both	27	Age-standardized	3	Rate	1990	2021	-0.5634644099999999	-0.014949386693231426	-1.1119794333067685
1	Deaths	140	Bahrain	1	Male	22	All ages	1	Number	1990	2021	2.836368418355911	5.548884620890173	0.12385221582164885
1	Deaths	140	Bahrain	1	Male	22	All ages	2	Percent	1990	2021	-0.574578942	0.19207162325929505	-1.3412295072592952
1	Deaths	140	Bahrain	1	Male	22	All ages	3	Rate	1990	2021	-0.526681842	0.2996405201145589	-1.353004204114559
1	Deaths	140	Bahrain	1	Male	27	Age-standardized	3	Rate	1990	2021	-1.039008967	-0.5793258401321366	-1.4986920938678634
1	Deaths	140	Bahrain	2	Female	22	All ages	1	Number	1990	2021	2.988203266471524	5.143100492791783	0.8333060401512649
1	Deaths	140	Bahrain	2	Female	22	All ages	2	Percent	1990	2021	-0.18554238781968113	0.5969685978101911	-0.9680533734495533
1	Deaths	140	Bahrain	2	Female	22	All ages	3	Rate	1990	2021	-0.12393183686801945	0.6865271331272698	-0.9343908068633087
1	Deaths	140	Bahrain	2	Female	27	Age-standardized	3	Rate	1990	2021	-0.757459103	-0.22622709136252572	-1.2886911146374742
1	Deaths	140	Bahrain	3	Both	22	All ages	1	Number	1990	2021	2.9075590242514586	4.862554023988466	0.9525640245144518
1	Deaths	140	Bahrain	3	Both	22	All ages	2	Percent	1990	2021	-0.43447774499999997	0.1837671617366074	-1.0527226517366073
1	Deaths	140	Bahrain	3	Both	22	All ages	3	Rate	1990	2021	-0.375066557	0.27224848129843837	-1.0223815952984383
1	Deaths	140	Bahrain	3	Both	27	Age-standardized	3	Rate	1990	2021	-0.8895055460000001	-0.5288639292484754	-1.2501471627515248
1	Deaths	141	Egypt	1	Male	22	All ages	1	Number	1990	2021	0.24031456368751186	1.2924946365605268	-0.8118655091855029
1	Deaths	141	Egypt	1	Male	22	All ages	2	Percent	1990	2021	-0.732304936	-0.11848833778874002	-1.34612153421126
1	Deaths	141	Egypt	1	Male	22	All ages	3	Rate	1990	2021	-0.8380122050000001	-0.292276162658491	-1.3837482473415093
1	Deaths	141	Egypt	1	Male	27	Age-standardized	3	Rate	1990	2021	-0.8779125010000001	-0.4226624423395455	-1.3331625596604546
1	Deaths	141	Egypt	2	Female	22	All ages	1	Number	1990	2021	-0.41435647600000003	0.7825964000426138	-1.6113093520426138
1	Deaths	141	Egypt	2	Female	22	All ages	2	Percent	1990	2021	-0.748425451	0.1563920930704269	-1.653242995070427
1	Deaths	141	Egypt	2	Female	22	All ages	3	Rate	1990	2021	-1.160536945	-0.5268524486343609	-1.7942214413656392
1	Deaths	141	Egypt	2	Female	27	Age-standardized	3	Rate	1990	2021	-0.946713809	-0.23234533750710573	-1.6610822804928942
1	Deaths	141	Egypt	3	Both	22	All ages	1	Number	1990	2021	-0.04270579477870835	0.8678155535952344	-0.9532271431526512
1	Deaths	141	Egypt	3	Both	22	All ages	2	Percent	1990	2021	-0.718737271	-0.1355103787677603	-1.3019641632322396
1	Deaths	141	Egypt	3	Both	22	All ages	3	Rate	1990	2021	-0.974664041	-0.49768399526377954	-1.4516440867362206
1	Deaths	141	Egypt	3	Both	27	Age-standardized	3	Rate	1990	2021	-0.944400389	-0.5473275343522768	-1.3414732436477232
1	Deaths	142	Iran (Islamic Republic of)	1	Male	22	All ages	1	Number	1990	2021	1.2879722601609815	2.4551008646654444	0.12084365565651867
1	Deaths	142	Iran (Islamic Republic of)	1	Male	22	All ages	2	Percent	1990	2021	-0.21061983	0.41865024911311793	-0.839889909113118
1	Deaths	142	Iran (Islamic Republic of)	1	Male	22	All ages	3	Rate	1990	2021	0.20567100010405612	0.9886160838385455	-0.5772740836304332
1	Deaths	142	Iran (Islamic Republic of)	1	Male	27	Age-standardized	3	Rate	1990	2021	-0.6890544409999999	-0.32504519676978	-1.0530636852302198
1	Deaths	142	Iran (Islamic Republic of)	2	Female	22	All ages	1	Number	1990	2021	1.555085317103876	3.498649603396924	-0.3884789691891719
1	Deaths	142	Iran (Islamic Republic of)	2	Female	22	All ages	2	Percent	1990	2021	0.29476903153818107	1.542554231879971	-0.953016168803609
1	Deaths	142	Iran (Islamic Republic of)	2	Female	22	All ages	3	Rate	1990	2021	0.37137322358307684	1.6678023933650123	-0.9250559461988586
1	Deaths	142	Iran (Islamic Republic of)	2	Female	27	Age-standardized	3	Rate	1990	2021	-0.694758234	-0.08680059542591445	-1.3027158725740855
1	Deaths	142	Iran (Islamic Republic of)	3	Both	22	All ages	1	Number	1990	2021	1.263377629048521	2.136315578932646	0.3904396791643959
1	Deaths	142	Iran (Islamic Republic of)	3	Both	22	All ages	2	Percent	1990	2021	-0.09251473200354081	0.41296485977695724	-0.5979943237840388
1	Deaths	142	Iran (Islamic Republic of)	3	Both	22	All ages	3	Rate	1990	2021	0.18308616226003258	0.7670512976139944	-0.40087897309392917
1	Deaths	142	Iran (Islamic Republic of)	3	Both	27	Age-standardized	3	Rate	1990	2021	-0.728624323	-0.41546048380928835	-1.0417881621907117
1	Deaths	143	Iraq	1	Male	22	All ages	1	Number	1990	2021	2.379920096600558	4.3410796712447945	0.4187605219563213
1	Deaths	143	Iraq	1	Male	22	All ages	2	Percent	1990	2021	0.14904187767102878	1.0641486582925113	-0.7660649029504536
1	Deaths	143	Iraq	1	Male	22	All ages	3	Rate	1990	2021	-0.05525696451508265	0.8155240861833447	-0.92603801521351
1	Deaths	143	Iraq	1	Male	27	Age-standardized	3	Rate	1990	2021	-0.37963397200000004	0.27598675613382473	-1.0352547001338248
1	Deaths	143	Iraq	2	Female	22	All ages	1	Number	1990	2021	1.2024352900921278	3.157450417892891	-0.7525798377086355
1	Deaths	143	Iraq	2	Female	22	All ages	2	Percent	1990	2021	-0.2657066745978093	0.7328210077496184	-1.264234356945237
1	Deaths	143	Iraq	2	Female	22	All ages	3	Rate	1990	2021	-0.559820556	0.31937678732537433	-1.4390178993253744
1	Deaths	143	Iraq	2	Female	27	Age-standardized	3	Rate	1990	2021	-0.5899439259999999	0.23073885482567258	-1.4106267068256724
1	Deaths	143	Iraq	3	Both	22	All ages	1	Number	1990	2021	1.5543666028359437	3.452077130022035	-0.3433439243501477
1	Deaths	143	Iraq	3	Both	22	All ages	2	Percent	1990	2021	-0.181895254	0.7037152747640261	-1.0675057827640262
1	Deaths	143	Iraq	3	Both	22	All ages	3	Rate	1990	2021	-0.41205083899999995	0.4357704958336036	-1.2598721738336036
1	Deaths	143	Iraq	3	Both	27	Age-standardized	3	Rate	1990	2021	-0.447343853	0.35366251948481464	-1.2483502254848147
1	Deaths	144	Jordan	1	Male	22	All ages	1	Number	1990	2021	1.9801750443183739	4.621167390760117	-0.6608173021233696
1	Deaths	144	Jordan	1	Male	22	All ages	2	Percent	1990	2021	-0.934212594	-0.28536622247556676	-1.5830589655244331
1	Deaths	144	Jordan	1	Male	22	All ages	3	Rate	1990	2021	-0.821168314	-0.03897018737709623	-1.6033664406229038
1	Deaths	144	Jordan	1	Male	27	Age-standardized	3	Rate	1990	2021	-1.153521418	-0.6951923812572263	-1.6118504547427737
1	Deaths	144	Jordan	2	Female	22	All ages	1	Number	1990	2021	1.5810889177953746	3.5712822046026487	-0.4091043690118996
1	Deaths	144	Jordan	2	Female	22	All ages	2	Percent	1990	2021	-0.6230937	0.07735956568994717	-1.323546965689947
1	Deaths	144	Jordan	2	Female	22	All ages	3	Rate	1990	2021	-0.8859019829999999	-0.26674103881689215	-1.5050629271831077
1	Deaths	144	Jordan	2	Female	27	Age-standardized	3	Rate	1990	2021	-1.105485037	-0.650369530518005	-1.560600543481995
1	Deaths	144	Jordan	3	Both	22	All ages	1	Number	1990	2021	1.8555697148376655	3.6286159257890485	0.0825235038862826
1	Deaths	144	Jordan	3	Both	22	All ages	2	Percent	1990	2021	-0.791173433	-0.26887917810113604	-1.3134676878988638
1	Deaths	144	Jordan	3	Both	22	All ages	3	Rate	1990	2021	-0.831331926	-0.29390097437363283	-1.3687628776263674
1	Deaths	144	Jordan	3	Both	27	Age-standardized	3	Rate	1990	2021	-1.122708089	-0.7604201931200456	-1.4849959848799545
1	Deaths	145	Kuwait	1	Male	22	All ages	1	Number	1990	2021	0.7427221523609375	1.457886846822999	0.027557457898876092
1	Deaths	145	Kuwait	1	Male	22	All ages	2	Percent	1990	2021	-0.891025533	-0.6433989013858856	-1.1386521646141143
1	Deaths	145	Kuwait	1	Male	22	All ages	3	Rate	1990	2021	-0.903313219	-0.617352183772556	-1.189274254227444
1	Deaths	145	Kuwait	1	Male	27	Age-standardized	3	Rate	1990	2021	-1.212284106	-1.0156319078294256	-1.4089363041705745
1	Deaths	145	Kuwait	2	Female	22	All ages	1	Number	1990	2021	-0.11110594187213055	1.0284985000712474	-1.2507103838155085
1	Deaths	145	Kuwait	2	Female	22	All ages	2	Percent	1990	2021	-1.0569342210000001	-0.48987332460695177	-1.6239951173930485
1	Deaths	145	Kuwait	2	Female	22	All ages	3	Rate	1990	2021	-1.3659649520000001	-0.9834399750473117	-1.7484899289526885
1	Deaths	145	Kuwait	2	Female	27	Age-standardized	3	Rate	1990	2021	-1.5351925469999999	-1.30608030430697	-1.7643047896930297
1	Deaths	145	Kuwait	3	Both	22	All ages	1	Number	1990	2021	0.6431131119414657	1.2941692518964687	-0.007943028013537301
1	Deaths	145	Kuwait	3	Both	22	All ages	2	Percent	1990	2021	-0.8620580179999999	-0.6046411044612306	-1.119474931538769
1	Deaths	145	Kuwait	3	Both	22	All ages	3	Rate	1990	2021	-1.023173562	-0.7825600037920647	-1.2637871202079352
1	Deaths	145	Kuwait	3	Both	27	Age-standardized	3	Rate	1990	2021	-1.273332224	-1.107330544491672	-1.4393339035083281
1	Deaths	146	Lebanon	1	Male	22	All ages	1	Number	1990	2021	1.4082914051929327	3.602833557815305	-0.7862507474294396
1	Deaths	146	Lebanon	1	Male	22	All ages	2	Percent	1990	2021	-0.520358856	0.36301266040742486	-1.4037303724074248
1	Deaths	146	Lebanon	1	Male	22	All ages	3	Rate	1990	2021	-0.17316036432750162	1.003111295152565	-1.3494320238075683
1	Deaths	146	Lebanon	1	Male	27	Age-standardized	3	Rate	1990	2021	-0.737389083	0.03192336516599592	-1.5067015311659957
1	Deaths	146	Lebanon	2	Female	22	All ages	1	Number	1990	2021	1.163805781237437	3.660593661484139	-1.3329820990092651
1	Deaths	146	Lebanon	2	Female	22	All ages	2	Percent	1990	2021	-0.672280215	0.328101452063041	-1.672661882063041
1	Deaths	146	Lebanon	2	Female	22	All ages	3	Rate	1990	2021	-0.278736524	1.0796369297519695	-1.6371099777519693
1	Deaths	146	Lebanon	2	Female	27	Age-standardized	3	Rate	1990	2021	-1.0715606389999999	-0.362654676799251	-1.7804666012007488
1	Deaths	146	Lebanon	3	Both	22	All ages	1	Number	1990	2021	1.5156002239472923	3.7396246450508803	-0.7084241971562957
1	Deaths	146	Lebanon	3	Both	22	All ages	2	Percent	1990	2021	-0.495759428	0.42837776530438826	-1.4198966213043882
1	Deaths	146	Lebanon	3	Both	22	All ages	3	Rate	1990	2021	-0.10148137848865242	1.0995515914684177	-1.3025143484457224
1	Deaths	146	Lebanon	3	Both	27	Age-standardized	3	Rate	1990	2021	-0.926481426	-0.24712106507953413	-1.605841786920466
1	Deaths	147	Libya	1	Male	22	All ages	1	Number	1990	2021	0.8810577750072006	2.5822353846306845	-0.820119834616283
1	Deaths	147	Libya	1	Male	22	All ages	2	Percent	1990	2021	-0.877688628	-0.2502463182186434	-1.5051309377813566
1	Deaths	147	Libya	1	Male	22	All ages	3	Rate	1990	2021	-0.2077300801054893	0.8505511820699938	-1.2660113422809725
1	Deaths	147	Libya	1	Male	27	Age-standardized	3	Rate	1990	2021	-0.52785215	0.20015459184064077	-1.2558588918406408
1	Deaths	147	Libya	2	Female	22	All ages	1	Number	1990	2021	1.3563827399359996	4.373790445986127	-1.6610249661141276
1	Deaths	147	Libya	2	Female	22	All ages	2	Percent	1990	2021	-0.6043679857149996	0.5872035898253175	-1.7959395612553166
1	Deaths	147	Libya	2	Female	22	All ages	3	Rate	1990	2021	0.028524237150223175	1.8521793860906057	-1.7951309117901593
1	Deaths	147	Libya	2	Female	27	Age-standardized	3	Rate	1990	2021	-0.330732802	0.8491681587099844	-1.5106337627099844
1	Deaths	147	Libya	3	Both	22	All ages	1	Number	1990	2021	1.03569088687297	2.8592805265146573	-0.7878987527687173
1	Deaths	147	Libya	3	Both	22	All ages	2	Percent	1990	2021	-0.7841219070000001	-0.07355922404358939	-1.4946845899564107
1	Deaths	147	Libya	3	Both	22	All ages	3	Rate	1990	2021	-0.137637823290165	0.9811138863970394	-1.2563895329773693
1	Deaths	147	Libya	3	Both	27	Age-standardized	3	Rate	1990	2021	-0.464928831	0.294219079995172	-1.224076741995172
1	Deaths	148	Morocco	1	Male	22	All ages	1	Number	1990	2021	1.2113760576027317	2.6488908295902864	-0.22613871438482303
1	Deaths	148	Morocco	1	Male	22	All ages	2	Percent	1990	2021	0.0136644293993982	0.8692959703721825	-0.8419671115733862
1	Deaths	148	Morocco	1	Male	22	All ages	3	Rate	1990	2021	0.1698690100362323	1.1411718718135933	-0.8014338517411286
1	Deaths	148	Morocco	1	Male	27	Age-standardized	3	Rate	1990	2021	-0.425166457	0.1860391328572707	-1.0363720468572706
1	Deaths	148	Morocco	2	Female	22	All ages	1	Number	1990	2021	1.403664840948261	3.515705839439896	-0.708376157543374
1	Deaths	148	Morocco	2	Female	22	All ages	2	Percent	1990	2021	0.2030304188484663	1.5206381584879582	-1.1145773207910254
1	Deaths	148	Morocco	2	Female	22	All ages	3	Rate	1990	2021	0.3435918049913419	1.7978366289535974	-1.1106530189709134
1	Deaths	148	Morocco	2	Female	27	Age-standardized	3	Rate	1990	2021	-0.26062119100000003	0.7339119417153087	-1.2551543237153089
1	Deaths	148	Morocco	3	Both	22	All ages	1	Number	1990	2021	1.2726395478067762	2.568010620121319	-0.022731524507766387
1	Deaths	148	Morocco	3	Both	22	All ages	2	Percent	1990	2021	0.08267508896186092	0.8588737693277607	-0.6935235914040389
1	Deaths	148	Morocco	3	Both	22	All ages	3	Rate	1990	2021	0.23216648852109395	1.1156991402283867	-0.6513661631861989
1	Deaths	148	Morocco	3	Both	27	Age-standardized	3	Rate	1990	2021	-0.339008074	0.2615300044753752	-0.9395461524753752
1	Deaths	149	Palestine	1	Male	22	All ages	1	Number	1990	2021	1.5364765836335428	3.0137757058572348	0.05917746140985103
1	Deaths	149	Palestine	1	Male	22	All ages	2	Percent	1990	2021	0.07330195714344936	0.8563939226870616	-0.7097900084001629
1	Deaths	149	Palestine	1	Male	22	All ages	3	Rate	1990	2021	-0.610709137	-0.03035800967730895	-1.191060264322691
1	Deaths	149	Palestine	1	Male	27	Age-standardized	3	Rate	1990	2021	-0.661684691	-0.1272684130499251	-1.196100968950075
1	Deaths	149	Palestine	2	Female	22	All ages	1	Number	1990	2021	0.9101376102084588	2.3487548236920626	-0.5284796032751446
1	Deaths	149	Palestine	2	Female	22	All ages	2	Percent	1990	2021	-0.11264620378729286	0.7838516950482292	-1.009144102622815
1	Deaths	149	Palestine	2	Female	22	All ages	3	Rate	1990	2021	-0.8227653159999999	-0.2408031178422505	-1.4047275141577493
1	Deaths	149	Palestine	2	Female	27	Age-standardized	3	Rate	1990	2021	-0.745428765	-0.15890686187337533	-1.3319506681266247
1	Deaths	149	Palestine	3	Both	22	All ages	1	Number	1990	2021	1.1599070503442666	2.356805139248676	-0.0369910385601433
1	Deaths	149	Palestine	3	Both	22	All ages	2	Percent	1990	2021	-0.0633173628233294	0.64362905670612	-0.7702637823527789
1	Deaths	149	Palestine	3	Both	22	All ages	3	Rate	1990	2021	-0.740539533	-0.2634856824637074	-1.2175933835362924
1	Deaths	149	Palestine	3	Both	27	Age-standardized	3	Rate	1990	2021	-0.6842219119999999	-0.1917149809454028	-1.176728843054597
1	Deaths	150	Oman	1	Male	22	All ages	1	Number	1990	2021	1.3739848566997601	3.914098675523488	-1.1661289621239677
1	Deaths	150	Oman	1	Male	22	All ages	2	Percent	1990	2021	-0.34783135	0.7201223190599583	-1.4157850190599581
1	Deaths	150	Oman	1	Male	22	All ages	3	Rate	1990	2021	-0.639033848	0.38557327886110393	-1.6636409748611038
1	Deaths	150	Oman	1	Male	27	Age-standardized	3	Rate	1990	2021	-0.8118203849999999	-0.03581567624097792	-1.587825093759022
1	Deaths	150	Oman	2	Female	22	All ages	1	Number	1990	2021	-0.023710070932375628	1.6169369954109503	-1.6643571372757016
1	Deaths	150	Oman	2	Female	22	All ages	2	Percent	1990	2021	-0.737595251	0.2390119747206011	-1.714202476720601
1	Deaths	150	Oman	2	Female	22	All ages	3	Rate	1990	2021	-1.1076283610000002	-0.3668125073433489	-1.8484442146566513
1	Deaths	150	Oman	2	Female	27	Age-standardized	3	Rate	1990	2021	-1.187143006	-0.520466246580756	-1.8538197654192436
1	Deaths	150	Oman	3	Both	22	All ages	1	Number	1990	2021	0.8952136612282078	2.828527670942429	-1.0381003484860134
1	Deaths	150	Oman	3	Both	22	All ages	2	Percent	1990	2021	-0.447978813	0.4555686262591666	-1.3515262522591667
1	Deaths	150	Oman	3	Both	22	All ages	3	Rate	1990	2021	-0.77857679	0.03704336091436733	-1.5941969409143675
1	Deaths	150	Oman	3	Both	27	Age-standardized	3	Rate	1990	2021	-0.9522680379999999	-0.35869448260030223	-1.5458415933996976
1	Deaths	151	Qatar	1	Male	22	All ages	1	Number	1990	2021	6.096904658852714	12.273030785232223	-0.0792214675267946
1	Deaths	151	Qatar	1	Male	22	All ages	2	Percent	1990	2021	-0.08408934587854314	1.4007073278170958	-1.5688860195741823
1	Deaths	151	Qatar	1	Male	22	All ages	3	Rate	1990	2021	-0.854128955	0.01991420103609598	-1.728172111036096
1	Deaths	151	Qatar	1	Male	27	Age-standardized	3	Rate	1990	2021	-1.103193758	-0.3661452251319335	-1.8402422908680665
1	Deaths	151	Qatar	2	Female	22	All ages	1	Number	1990	2021	4.529976764776559	8.426693849805325	0.6332596797477934
1	Deaths	151	Qatar	2	Female	22	All ages	2	Percent	1990	2021	-0.08873885420073008	1.0049713850582593	-1.1824490934597196
1	Deaths	151	Qatar	2	Female	22	All ages	3	Rate	1990	2021	-0.900769303	-0.24481122042667502	-1.556727385573325
1	Deaths	151	Qatar	2	Female	27	Age-standardized	3	Rate	1990	2021	-1.123446304	-0.6142576040950863	-1.6326350039049138
1	Deaths	151	Qatar	3	Both	22	All ages	1	Number	1990	2021	5.728451396145126	10.410749994046338	1.0461527982439156
1	Deaths	151	Qatar	3	Both	22	All ages	2	Percent	1990	2021	-0.06651861957098554	1.0843055980706096	-1.2173428372125805
1	Deaths	151	Qatar	3	Both	22	All ages	3	Rate	1990	2021	-0.8451994359999999	-0.1455610757785365	-1.5448377962214632
1	Deaths	151	Qatar	3	Both	27	Age-standardized	3	Rate	1990	2021	-1.0902129249999999	-0.5893968103041686	-1.5910290396958313
1	Deaths	152	Saudi Arabia	1	Male	22	All ages	1	Number	1990	2021	2.6744713182249145	5.189579691412547	0.159362945037282
1	Deaths	152	Saudi Arabia	1	Male	22	All ages	2	Percent	1990	2021	0.2285405725267031	1.3351178789619729	-0.8780367339085666
1	Deaths	152	Saudi Arabia	1	Male	22	All ages	3	Rate	1990	2021	-0.11882468359916222	0.8933453498163977	-1.130994717014722
1	Deaths	152	Saudi Arabia	1	Male	27	Age-standardized	3	Rate	1990	2021	-0.684769035	-0.06422010791340771	-1.3053179620865922
1	Deaths	152	Saudi Arabia	2	Female	22	All ages	1	Number	1990	2021	1.1424626726359777	3.3924117751482177	-1.1074864298762623
1	Deaths	152	Saudi Arabia	2	Female	22	All ages	2	Percent	1990	2021	0.06563418255781464	1.4143394451078264	-1.2830710799921972
1	Deaths	152	Saudi Arabia	2	Female	22	All ages	3	Rate	1990	2021	-0.598453032	0.4050304364655851	-1.6019365004655852
1	Deaths	152	Saudi Arabia	2	Female	27	Age-standardized	3	Rate	1990	2021	-0.895492366	-0.175893793053587	-1.615090938946413
1	Deaths	152	Saudi Arabia	3	Both	22	All ages	1	Number	1990	2021	1.8354450660135568	3.752793989730219	-0.08190385770310527
1	Deaths	152	Saudi Arabia	3	Both	22	All ages	2	Percent	1990	2021	0.053876594156343036	0.9503568701487934	-0.8426036818361073
1	Deaths	152	Saudi Arabia	3	Both	22	All ages	3	Rate	1990	2021	-0.38701111800000004	0.41932620228708856	-1.1933484382870887
1	Deaths	152	Saudi Arabia	3	Both	27	Age-standardized	3	Rate	1990	2021	-0.797260061	-0.2396920186157644	-1.3548281033842358
1	Deaths	153	Syrian Arab Republic	1	Male	22	All ages	1	Number	1990	2021	0.7670421639482325	2.29951268592726	-0.7654283580307948
1	Deaths	153	Syrian Arab Republic	1	Male	22	All ages	2	Percent	1990	2021	-0.30755504855570875	0.5193509876571976	-1.1344610847686152
1	Deaths	153	Syrian Arab Republic	1	Male	22	All ages	3	Rate	1990	2021	0.6673404717304539	2.1445932210032828	-0.809912277542375
1	Deaths	153	Syrian Arab Republic	1	Male	27	Age-standardized	3	Rate	1990	2021	-0.48045849100000004	0.222857287620984	-1.183774269620984
1	Deaths	153	Syrian Arab Republic	2	Female	22	All ages	1	Number	1990	2021	0.20518012818262293	1.8714811166981102	-1.4611208603328645
1	Deaths	153	Syrian Arab Republic	2	Female	22	All ages	2	Percent	1990	2021	-0.40116285882418484	0.7334217471906999	-1.5357474648390697
1	Deaths	153	Syrian Arab Republic	2	Female	22	All ages	3	Rate	1990	2021	-0.11862534362644489	1.3029984096416467	-1.5402490968945364
1	Deaths	153	Syrian Arab Republic	2	Female	27	Age-standardized	3	Rate	1990	2021	-0.4279681	0.6755677701971832	-1.531503970197183
1	Deaths	153	Syrian Arab Republic	3	Both	22	All ages	1	Number	1990	2021	0.5353849721436342	1.8392349046173795	-0.7684649603301111
1	Deaths	153	Syrian Arab Republic	3	Both	22	All ages	2	Percent	1990	2021	-0.33420638719516355	0.43337391463804703	-1.101786689028374
1	Deaths	153	Syrian Arab Republic	3	Both	22	All ages	3	Rate	1990	2021	0.2981347174155109	1.4799760664630754	-0.8837066316320537
1	Deaths	153	Syrian Arab Republic	3	Both	27	Age-standardized	3	Rate	1990	2021	-0.589416034	0.027685151263091345	-1.2065172192630913
1	Deaths	154	Tunisia	1	Male	22	All ages	1	Number	1990	2021	1.4774446028589021	3.0288855470046934	-0.07399634128688914
1	Deaths	154	Tunisia	1	Male	22	All ages	2	Percent	1990	2021	-0.615643358	-0.05794001244617242	-1.1733467035538276
1	Deaths	154	Tunisia	1	Male	22	All ages	3	Rate	1990	2021	0.4962952030911047	1.6100022580735922	-0.6174118518913827
1	Deaths	154	Tunisia	1	Male	27	Age-standardized	3	Rate	1990	2021	-0.315057224	0.4060302058793335	-1.0361446538793335
1	Deaths	154	Tunisia	2	Female	22	All ages	1	Number	1990	2021	3.1932567161729635	6.913390639458669	-0.5268772071127419
1	Deaths	154	Tunisia	2	Female	22	All ages	2	Percent	1990	2021	0.15885842238003633	1.689789994474923	-1.3720731497148502
1	Deaths	154	Tunisia	2	Female	22	All ages	3	Rate	1990	2021	1.5954713546514383	4.171048817343592	-0.9801061080407152
1	Deaths	154	Tunisia	2	Female	27	Age-standardized	3	Rate	1990	2021	-0.2182201773820729	0.9158634499597988	-1.3523038047239446
1	Deaths	154	Tunisia	3	Both	22	All ages	1	Number	1990	2021	1.9527405226989072	3.54943744010713	0.35604360529068435
1	Deaths	154	Tunisia	3	Both	22	All ages	2	Percent	1990	2021	-0.397947678	0.1658879897354188	-0.9617833457354188
1	Deaths	154	Tunisia	3	Both	22	All ages	3	Rate	1990	2021	0.7868311395947982	1.9125626830757105	-0.3389004038861141
1	Deaths	154	Tunisia	3	Both	27	Age-standardized	3	Rate	1990	2021	-0.31602494400000003	0.2858949618010789	-0.9179448498010789
1	Deaths	155	Turkey	1	Male	22	All ages	1	Number	1990	2021	0.7532144982375292	2.1649258396594964	-0.6584968431844379
1	Deaths	155	Turkey	1	Male	22	All ages	2	Percent	1990	2021	-0.310442029	0.4968123208903856	-1.1176963788903855
1	Deaths	155	Turkey	1	Male	22	All ages	3	Rate	1990	2021	-0.08828197597211651	0.8919518624748627	-1.0685158144190958
1	Deaths	155	Turkey	1	Male	27	Age-standardized	3	Rate	1990	2021	-0.818692893	-0.2599215149545041	-1.377464271045496
1	Deaths	155	Turkey	2	Female	22	All ages	1	Number	1990	2021	1.2948515341623348	4.01019803735279	-1.4204949690281206
1	Deaths	155	Turkey	2	Female	22	All ages	2	Percent	1990	2021	-0.08098662477866497	1.4984204566934716	-1.6603937062508016
1	Deaths	155	Turkey	2	Female	22	All ages	3	Rate	1990	2021	0.24165544922190907	2.089044086459979	-1.6057331880161612
1	Deaths	155	Turkey	2	Female	27	Age-standardized	3	Rate	1990	2021	-0.7101629380000001	0.3164349282214105	-1.7367608042214107
1	Deaths	155	Turkey	3	Both	22	All ages	1	Number	1990	2021	0.6731095723443274	1.9876559314920286	-0.6414367868033737
1	Deaths	155	Turkey	3	Both	22	All ages	2	Percent	1990	2021	-0.39623032	0.33317317864522955	-1.1256338186452295
1	Deaths	155	Turkey	3	Both	22	All ages	3	Rate	1990	2021	-0.16256870678421265	0.7410188759981258	-1.066156289566551
1	Deaths	155	Turkey	3	Both	27	Age-standardized	3	Rate	1990	2021	-0.861836434	-0.33965181502372	-1.38402105297628
1	Deaths	156	United Arab Emirates	1	Male	22	All ages	1	Number	1990	2021	4.761457748176545	7.987813037116508	1.5351024592365814
1	Deaths	156	United Arab Emirates	1	Male	22	All ages	2	Percent	1990	2021	-0.318805629	0.46242453091939917	-1.1000357889193992
1	Deaths	156	United Arab Emirates	1	Male	22	All ages	3	Rate	1990	2021	-0.822056678	-0.2599791182611443	-1.3841342377388557
1	Deaths	156	United Arab Emirates	1	Male	27	Age-standardized	3	Rate	1990	2021	-1.196818891	-0.8618879044901959	-1.531749877509804
1	Deaths	156	United Arab Emirates	2	Female	22	All ages	1	Number	1990	2021	3.8474100256594777	7.495200149593664	0.1996199017252911
1	Deaths	156	United Arab Emirates	2	Female	22	All ages	2	Percent	1990	2021	-0.06317318722526208	1.1394991476197236	-1.2658455220702478
1	Deaths	156	United Arab Emirates	2	Female	22	All ages	3	Rate	1990	2021	-0.56105762	0.3365978854736096	-1.4587131254736097
1	Deaths	156	United Arab Emirates	2	Female	27	Age-standardized	3	Rate	1990	2021	1.058144615669645	2.771201084369804	-0.6549118530305138
1	Deaths	156	United Arab Emirates	3	Both	22	All ages	1	Number	1990	2021	4.495801017997021	6.99044694396134	2.001155092032702
1	Deaths	156	United Arab Emirates	3	Both	22	All ages	2	Percent	1990	2021	-0.237556561	0.45917068956182505	-0.934283811561825
1	Deaths	156	United Arab Emirates	3	Both	22	All ages	3	Rate	1990	2021	-0.738169109	-0.2535758645499183	-1.2227623534500816
1	Deaths	156	United Arab Emirates	3	Both	27	Age-standardized	3	Rate	1990	2021	-0.844017848	-0.43591810750725596	-1.252117588492744
1	Deaths	157	Yemen	1	Male	22	All ages	1	Number	1990	2021	1.8081585328394092	3.8027813340926695	-0.1864642684138509
1	Deaths	157	Yemen	1	Male	22	All ages	2	Percent	1990	2021	0.3089907594348719	1.4575157481918968	-0.8395342293221528
1	Deaths	157	Yemen	1	Male	22	All ages	3	Rate	1990	2021	-0.442266967	0.37363651965776135	-1.2581704536577614
1	Deaths	157	Yemen	1	Male	27	Age-standardized	3	Rate	1990	2021	-0.572537174	0.09015700092636247	-1.2352313489263627
1	Deaths	157	Yemen	2	Female	22	All ages	1	Number	1990	2021	2.06674108127599	4.3075859740269955	-0.1741038114750153
1	Deaths	157	Yemen	2	Female	22	All ages	2	Percent	1990	2021	1.159869929591331	2.885680635556275	-0.5659407763736128
1	Deaths	157	Yemen	2	Female	22	All ages	3	Rate	1990	2021	-0.3676024	0.5318769990039922	-1.2670817990039922
1	Deaths	157	Yemen	2	Female	27	Age-standardized	3	Rate	1990	2021	-0.238939781	0.6347409315020369	-1.112620493502037
1	Deaths	157	Yemen	3	Both	22	All ages	1	Number	1990	2021	1.7509543787016266	3.4975604178292103	0.004348339574042681
1	Deaths	157	Yemen	3	Both	22	All ages	2	Percent	1990	2021	0.5357264887430075	1.6212250406837414	-0.5497720631977263
1	Deaths	157	Yemen	3	Both	22	All ages	3	Rate	1990	2021	-0.479876155	0.2279590300988339	-1.187711340098834
1	Deaths	157	Yemen	3	Both	27	Age-standardized	3	Rate	1990	2021	-0.45055149	0.1599584858673429	-1.061061465867343
1	Deaths	158	South Asia	1	Male	22	All ages	1	Number	1990	2021	2.630111149722569	4.05220382446236	1.2080184749827776
1	Deaths	158	South Asia	1	Male	22	All ages	2	Percent	1990	2021	1.0456787986095264	1.9298467158812942	0.1615108813377586
1	Deaths	158	South Asia	1	Male	22	All ages	3	Rate	1990	2021	0.7963889038849833	1.6552719947917907	-0.06249418702182408
1	Deaths	158	South Asia	1	Male	27	Age-standardized	3	Rate	1990	2021	0.08609042205094371	0.7155770023180177	-0.5433961582161302
1	Deaths	158	South Asia	2	Female	22	All ages	1	Number	1990	2021	2.4295865474529026	4.77654199176282	0.08263110314298494
1	Deaths	158	South Asia	2	Female	22	All ages	2	Percent	1990	2021	1.2509513143125093	2.883097486487782	-0.3811948578627633
1	Deaths	158	South Asia	2	Female	22	All ages	3	Rate	1990	2021	0.568468451559357	1.9293360973060467	-0.7923991941873327
1	Deaths	158	South Asia	2	Female	27	Age-standardized	3	Rate	1990	2021	-0.26611718	0.6423436788377805	-1.1745780388377807
1	Deaths	158	South Asia	3	Both	22	All ages	1	Number	1990	2021	2.525505699902403	3.8557554460941805	1.1952559537106253
1	Deaths	158	South Asia	3	Both	22	All ages	2	Percent	1990	2021	1.126962981429838	2.01744245022873	0.23648351263094614
1	Deaths	158	South Asia	3	Both	22	All ages	3	Rate	1990	2021	0.6796945640134063	1.4673773668477184	-0.10798823882090558
1	Deaths	158	South Asia	3	Both	27	Age-standardized	3	Rate	1990	2021	-0.10196121488438725	0.4500166055207365	-0.653939035289511
1	Deaths	160	Afghanistan	1	Male	22	All ages	1	Number	1990	2021	0.7396144922231963	1.8724931451261368	-0.39326416067974435
1	Deaths	160	Afghanistan	1	Male	22	All ages	2	Percent	1990	2021	-0.38596188155770444	0.256428691251067	-1.028352454366476
1	Deaths	160	Afghanistan	1	Male	22	All ages	3	Rate	1990	2021	-1.167496131	-0.8232411764142906	-1.5117510855857095
1	Deaths	160	Afghanistan	1	Male	27	Age-standardized	3	Rate	1990	2021	-0.2163160203248522	0.6929865553682111	-1.1256185960179155
1	Deaths	160	Afghanistan	2	Female	22	All ages	1	Number	1990	2021	1.357817512904187	3.1038944292605217	-0.3882594034521476
1	Deaths	160	Afghanistan	2	Female	22	All ages	2	Percent	1990	2021	0.35901659238888106	1.5119835995523088	-0.7939504147745466
1	Deaths	160	Afghanistan	2	Female	22	All ages	3	Rate	1990	2021	-0.879383735	-0.2966593363620663	-1.4621081336379338
1	Deaths	160	Afghanistan	2	Female	27	Age-standardized	3	Rate	1990	2021	0.010213850965930072	0.9904705033341562	-0.970042801402296
1	Deaths	160	Afghanistan	3	Both	22	All ages	1	Number	1990	2021	0.8870025308526459	1.9322910818799928	-0.15828602017470095
1	Deaths	160	Afghanistan	3	Both	22	All ages	2	Percent	1990	2021	-0.15764121534953734	0.48559563052912313	-0.8008780612281978
1	Deaths	160	Afghanistan	3	Both	22	All ages	3	Rate	1990	2021	-1.080563891	-0.7476663517485277	-1.413461430251472
1	Deaths	160	Afghanistan	3	Both	27	Age-standardized	3	Rate	1990	2021	-0.23134958467157477	0.4655338379132683	-0.9282330072564178
1	Deaths	161	Bangladesh	1	Male	22	All ages	1	Number	1990	2021	2.5862282058435024	4.685467315903496	0.4869890957835086
1	Deaths	161	Bangladesh	1	Male	22	All ages	2	Percent	1990	2021	2.5868390972531907	4.481617400941337	0.6920607935650449
1	Deaths	161	Bangladesh	1	Male	22	All ages	3	Rate	1990	2021	1.1769352210124906	2.63110330134461	-0.27723285931962893
1	Deaths	161	Bangladesh	1	Male	27	Age-standardized	3	Rate	1990	2021	-0.16630685463083145	0.6481045401021928	-0.9807182493638555
1	Deaths	161	Bangladesh	2	Female	22	All ages	1	Number	1990	2021	2.2411697561211583	5.878316471907242	-1.395976959664925
1	Deaths	161	Bangladesh	2	Female	22	All ages	2	Percent	1990	2021	2.7677042622267276	6.864312775896489	-1.328904251443034
1	Deaths	161	Bangladesh	2	Female	22	All ages	3	Rate	1990	2021	0.6882724543984455	2.9936839069351073	-1.6171389981382163
1	Deaths	161	Bangladesh	2	Female	27	Age-standardized	3	Rate	1990	2021	-0.5444140829999999	0.6594575562171259	-1.7482857222171257
1	Deaths	161	Bangladesh	3	Both	22	All ages	1	Number	1990	2021	2.3700727119560385	4.3534941088275305	0.38665131508454675
1	Deaths	161	Bangladesh	3	Both	22	All ages	2	Percent	1990	2021	2.598960568378245	4.500935557975432	0.6969855787810575
1	Deaths	161	Bangladesh	3	Both	22	All ages	3	Rate	1990	2021	0.8964965144553477	2.2111138084181654	-0.41812077950747006
1	Deaths	161	Bangladesh	3	Both	27	Age-standardized	3	Rate	1990	2021	-0.371339676	0.3482965033394185	-1.0909758553394184
1	Deaths	162	Bhutan	1	Male	22	All ages	1	Number	1990	2021	2.8300530851235686	5.39132844993016	0.2687777203169768
1	Deaths	162	Bhutan	1	Male	22	All ages	2	Percent	1990	2021	3.693305184517439	6.409489314348022	0.9771210546868563
1	Deaths	162	Bhutan	1	Male	22	All ages	3	Rate	1990	2021	2.1017134485183844	4.27676565257076	-0.0733387555339915
1	Deaths	162	Bhutan	1	Male	27	Age-standardized	3	Rate	1990	2021	-0.12642971557001395	0.8636176342853176	-1.1164770654253455
1	Deaths	162	Bhutan	2	Female	22	All ages	1	Number	1990	2021	2.04721554824145	5.445953581681467	-1.3515224851985668
1	Deaths	162	Bhutan	2	Female	22	All ages	2	Percent	1990	2021	3.531855029124138	7.857830695839384	-0.7941206375911083
1	Deaths	162	Bhutan	2	Female	22	All ages	3	Rate	1990	2021	1.295763912252016	4.063453951045909	-1.471926126541877
1	Deaths	162	Bhutan	2	Female	27	Age-standardized	3	Rate	1990	2021	-0.334706746	1.0233178554753455	-1.6927313474753454
1	Deaths	162	Bhutan	3	Both	22	All ages	1	Number	1990	2021	2.534654270381008	4.7105025729158765	0.3588059678461395
1	Deaths	162	Bhutan	3	Both	22	All ages	2	Percent	1990	2021	3.738626119288239	6.176984722367676	1.3002675162088018
1	Deaths	162	Bhutan	3	Both	22	All ages	3	Rate	1990	2021	1.774716413264846	3.5859262235878675	-0.036493397058175336
1	Deaths	162	Bhutan	3	Both	27	Age-standardized	3	Rate	1990	2021	-0.1638023881108159	0.7600313629018638	-1.0876361391234957
1	Deaths	163	India	1	Male	22	All ages	1	Number	1990	2021	2.67917103950922	4.162251634253568	1.1960904447648715
1	Deaths	163	India	1	Male	22	All ages	2	Percent	1990	2021	0.9570095916360101	1.8227643836181122	0.09125479965390804
1	Deaths	163	India	1	Male	22	All ages	3	Rate	1990	2021	0.8677962685194626	1.7767549193373031	-0.041162382298377986
1	Deaths	163	India	1	Male	27	Age-standardized	3	Rate	1990	2021	0.1372429288839303	0.7911855131682631	-0.5166996554004025
1	Deaths	163	India	2	Female	22	All ages	1	Number	1990	2021	2.466297510714525	4.958034497078857	-0.025439475649807086
1	Deaths	163	India	2	Female	22	All ages	2	Percent	1990	2021	1.1717844372141368	2.827737310870262	-0.4841684364419885
1	Deaths	163	India	2	Female	22	All ages	3	Rate	1990	2021	0.6476601855106595	2.1247836406700147	-0.8294632696486958
1	Deaths	163	India	2	Female	27	Age-standardized	3	Rate	1990	2021	-0.23251381399999999	0.7433280812680743	-1.2083557092680741
1	Deaths	163	India	3	Both	22	All ages	1	Number	1990	2021	2.580808623164053	3.950027855661608	1.2115893906664978
1	Deaths	163	India	3	Both	22	All ages	2	Percent	1990	2021	1.0513735813623786	1.9147696429281216	0.18797751979663557
1	Deaths	163	India	3	Both	22	All ages	3	Rate	1990	2021	0.7626318866825349	1.588391926701795	-0.06312815333672506
1	Deaths	163	India	3	Both	27	Age-standardized	3	Rate	1990	2021	-0.05515433681291346	0.5099383326883159	-0.6202470063141429
1	Deaths	164	Nepal	1	Male	22	All ages	1	Number	1990	2021	2.091347128186881	4.220683291075063	-0.037989034701300994
1	Deaths	164	Nepal	1	Male	22	All ages	2	Percent	1990	2021	1.3039678036844582	2.978930492742027	-0.3709948853731102
1	Deaths	164	Nepal	1	Male	22	All ages	3	Rate	1990	2021	0.6971553484698344	2.1008862567287636	-0.7065755597890949
1	Deaths	164	Nepal	1	Male	27	Age-standardized	3	Rate	1990	2021	-0.09495108879154328	0.8776887251374008	-1.0675909027204873
1	Deaths	164	Nepal	2	Female	22	All ages	1	Number	1990	2021	2.0021752599929528	4.39575290864088	-0.3914023886549747
1	Deaths	164	Nepal	2	Female	22	All ages	2	Percent	1990	2021	1.7972102138753367	4.01705012944859	-0.4226297016979159
1	Deaths	164	Nepal	2	Female	22	All ages	3	Rate	1990	2021	0.3802870937702493	1.803863427926042	-1.0432892403855436
1	Deaths	164	Nepal	2	Female	27	Age-standardized	3	Rate	1990	2021	-0.363070793	0.6206211823257175	-1.3467627683257175
1	Deaths	164	Nepal	3	Both	22	All ages	1	Number	1990	2021	1.9845202858265374	3.8768648388439884	0.09217573280908664
1	Deaths	164	Nepal	3	Both	22	All ages	2	Percent	1990	2021	1.4675050032230563	2.9763288692305174	-0.041318862784404775
1	Deaths	164	Nepal	3	Both	22	All ages	3	Rate	1990	2021	0.49199191191867914	1.6754988292617945	-0.6915150054244363
1	Deaths	164	Nepal	3	Both	27	Age-standardized	3	Rate	1990	2021	-0.272404868	0.5392348550736368	-1.0840445910736367
1	Deaths	165	Pakistan	1	Male	22	All ages	1	Number	1990	2021	2.449603654711344	4.197575534184661	0.7016317752380274
1	Deaths	165	Pakistan	1	Male	22	All ages	2	Percent	1990	2021	0.5984111765638989	1.5498682636331242	-0.3530459105053264
1	Deaths	165	Pakistan	1	Male	22	All ages	3	Rate	1990	2021	0.14971275672778422	0.994200881891736	-0.6947753684361675
1	Deaths	165	Pakistan	1	Male	27	Age-standardized	3	Rate	1990	2021	0.17907359849928417	1.023248348254452	-0.6651011512558839
1	Deaths	165	Pakistan	2	Female	22	All ages	1	Number	1990	2021	2.525828106701227	4.641101132808215	0.41055508059423884
1	Deaths	165	Pakistan	2	Female	22	All ages	2	Percent	1990	2021	0.8089124610482665	2.0139227289512514	-0.3960978068547183
1	Deaths	165	Pakistan	2	Female	22	All ages	3	Rate	1990	2021	0.08127790472167712	1.054021656303981	-0.8914658468606267
1	Deaths	165	Pakistan	2	Female	27	Age-standardized	3	Rate	1990	2021	0.13545191085591327	1.1135019725259374	-0.8425981508141108
1	Deaths	165	Pakistan	3	Both	22	All ages	1	Number	1990	2021	2.4393058822330733	3.961037192328968	0.9175745721371789
1	Deaths	165	Pakistan	3	Both	22	All ages	2	Percent	1990	2021	0.6662918216476869	1.5394765223334788	-0.20689287903810505
1	Deaths	165	Pakistan	3	Both	22	All ages	3	Rate	1990	2021	0.09433527317102881	0.8122438027172229	-0.6235732563751651
1	Deaths	165	Pakistan	3	Both	27	Age-standardized	3	Rate	1990	2021	0.11762554988212168	0.8381576112040114	-0.602906511439768
1	Deaths	167	Central Sub-Saharan Africa	1	Male	22	All ages	1	Number	1990	2021	2.092233292486059	3.3953164870929173	0.7891500978792012
1	Deaths	167	Central Sub-Saharan Africa	1	Male	22	All ages	2	Percent	1990	2021	0.8778184165399993	1.7342260724115182	0.021410760668480466
1	Deaths	167	Central Sub-Saharan Africa	1	Male	22	All ages	3	Rate	1990	2021	-0.369232614	0.15004999343469932	-0.8885152214346994
1	Deaths	167	Central Sub-Saharan Africa	1	Male	27	Age-standardized	3	Rate	1990	2021	-0.31850402699999997	0.16732574156071822	-0.8043337955607182
1	Deaths	167	Central Sub-Saharan Africa	2	Female	22	All ages	1	Number	1990	2021	2.1170412350783265	3.8031560069036985	0.4309264632529548
1	Deaths	167	Central Sub-Saharan Africa	2	Female	22	All ages	2	Percent	1990	2021	1.0042985804434839	2.120528580281229	-0.11193141939426132
1	Deaths	167	Central Sub-Saharan Africa	2	Female	22	All ages	3	Rate	1990	2021	-0.335550193	0.3461173558205205	-1.0172177418205206
1	Deaths	167	Central Sub-Saharan Africa	2	Female	27	Age-standardized	3	Rate	1990	2021	-0.262359595	0.4192087958335304	-0.9439279858335303
1	Deaths	167	Central Sub-Saharan Africa	3	Both	22	All ages	1	Number	1990	2021	2.0256922893144433	3.1860897924492013	0.8652947861796856
1	Deaths	167	Central Sub-Saharan Africa	3	Both	22	All ages	2	Percent	1990	2021	0.8814739522830718	1.6765989771007659	0.08634892746537759
1	Deaths	167	Central Sub-Saharan Africa	3	Both	22	All ages	3	Rate	1990	2021	-0.384097107	0.08168357052940228	-0.8498777845294023
1	Deaths	167	Central Sub-Saharan Africa	3	Both	27	Age-standardized	3	Rate	1990	2021	-0.344618172	0.11354753162433956	-0.8027838756243395
1	Deaths	168	Angola	1	Male	22	All ages	1	Number	1990	2021	2.383832557240589	4.278262908792217	0.4894022056889611
1	Deaths	168	Angola	1	Male	22	All ages	2	Percent	1990	2021	1.0630461701342018	2.2578113954733707	-0.13171905520496718
1	Deaths	168	Angola	1	Male	22	All ages	3	Rate	1990	2021	-0.568374784	0.050288047234553934	-1.1870376152345539
1	Deaths	168	Angola	1	Male	27	Age-standardized	3	Rate	1990	2021	-0.38549811	0.2533004290560915	-1.0242966490560916
1	Deaths	168	Angola	2	Female	22	All ages	1	Number	1990	2021	3.0895010343464846	5.756844356239369	0.42215771245360045
1	Deaths	168	Angola	2	Female	22	All ages	2	Percent	1990	2021	1.414797115163406	3.099855807093201	-0.27026157676638896
1	Deaths	168	Angola	2	Female	22	All ages	3	Rate	1990	2021	-0.460215159	0.3467666618244175	-1.2671969798244174
1	Deaths	168	Angola	2	Female	27	Age-standardized	3	Rate	1990	2021	-0.332005758	0.4803095677525496	-1.1443210837525495
1	Deaths	168	Angola	3	Both	22	All ages	1	Number	1990	2021	2.4634072816587467	4.171534190248806	0.7552803730686868
1	Deaths	168	Angola	3	Both	22	All ages	2	Percent	1990	2021	1.0590384492042022	2.0744198949195063	0.043657003488898116
1	Deaths	168	Angola	3	Both	22	All ages	3	Rate	1990	2021	-0.5976114020000001	-0.06092327326526237	-1.1342995307347379
1	Deaths	168	Angola	3	Both	27	Age-standardized	3	Rate	1990	2021	-0.469522045	0.0728459619253718	-1.0118900519253717
1	Deaths	169	Central African Republic	1	Male	22	All ages	1	Number	1990	2021	1.44830757607013	2.704044259702831	0.1925708924374292
1	Deaths	169	Central African Republic	1	Male	22	All ages	2	Percent	1990	2021	0.19212292712561313	0.9429088402332528	-0.5586629859820267
1	Deaths	169	Central African Republic	1	Male	22	All ages	3	Rate	1990	2021	-0.27773385300000003	0.349447084833243	-0.9049147908332431
1	Deaths	169	Central African Republic	1	Male	27	Age-standardized	3	Rate	1990	2021	-0.278508033	0.29771823532474234	-0.8547343013247424
1	Deaths	169	Central African Republic	2	Female	22	All ages	1	Number	1990	2021	1.253617956796431	2.523317875139139	-0.016081961546277057
1	Deaths	169	Central African Republic	2	Female	22	All ages	2	Percent	1990	2021	0.24073188348662658	1.0464776901808956	-0.5650139232076425
1	Deaths	169	Central African Republic	2	Female	22	All ages	3	Rate	1990	2021	-0.38478410500000004	0.2455417409454954	-1.0151099509454955
1	Deaths	169	Central African Republic	2	Female	27	Age-standardized	3	Rate	1990	2021	-0.30772383000000003	0.3378163083355231	-0.9532639683355232
1	Deaths	169	Central African Republic	3	Both	22	All ages	1	Number	1990	2021	1.3399103957242184	2.4541043611759337	0.22571643027250343
1	Deaths	169	Central African Republic	3	Both	22	All ages	2	Percent	1990	2021	0.1991303361668431	0.8766339116735276	-0.4783732393398414
1	Deaths	169	Central African Republic	3	Both	22	All ages	3	Rate	1990	2021	-0.33700398600000003	0.21777141313304615	-0.8917793851330462
1	Deaths	169	Central African Republic	3	Both	27	Age-standardized	3	Rate	1990	2021	-0.320483141	0.18690594183125758	-0.8278722238312577
1	Deaths	170	Congo	1	Male	22	All ages	1	Number	1990	2021	1.9377298843913344	3.5655233508010546	0.3099364179816142
1	Deaths	170	Congo	1	Male	22	All ages	2	Percent	1990	2021	0.46248366277889186	1.4138986836857441	-0.4889313581279604
1	Deaths	170	Congo	1	Male	22	All ages	3	Rate	1990	2021	-0.273610707	0.4400505383549953	-0.9872719523549953
1	Deaths	170	Congo	1	Male	27	Age-standardized	3	Rate	1990	2021	-0.593617677	-0.07163190474947956	-1.1156034492505205
1	Deaths	170	Congo	2	Female	22	All ages	1	Number	1990	2021	1.60345316096585	3.22237947682592	-0.015473154894220187
1	Deaths	170	Congo	2	Female	22	All ages	2	Percent	1990	2021	0.22268955811779817	1.1486270218419763	-0.7032479056063801
1	Deaths	170	Congo	2	Female	22	All ages	3	Rate	1990	2021	-0.36968960100000003	0.36276127002905834	-1.1021404720290584
1	Deaths	170	Congo	2	Female	27	Age-standardized	3	Rate	1990	2021	-0.455617915	0.2276966278931079	-1.138932457893108
1	Deaths	170	Congo	3	Both	22	All ages	1	Number	1990	2021	1.7340747578237492	3.0691013124871365	0.39904820316036194
1	Deaths	170	Congo	3	Both	22	All ages	2	Percent	1990	2021	0.3232647567395606	1.0919985551606437	-0.4454690416815224
1	Deaths	170	Congo	3	Both	22	All ages	3	Rate	1990	2021	-0.33659426800000003	0.25811552386812575	-0.9313040598681258
1	Deaths	170	Congo	3	Both	27	Age-standardized	3	Rate	1990	2021	-0.544225021	-0.05979803175641352	-1.0286520102435865
1	Deaths	171	Democratic Republic of the Congo	1	Male	22	All ages	1	Number	1990	2021	2.139490398348756	3.5983319787092434	0.6806488179882688
1	Deaths	171	Democratic Republic of the Congo	1	Male	22	All ages	2	Percent	1990	2021	0.9739719209972293	1.965028933877543	-0.01708509188308449
1	Deaths	171	Democratic Republic of the Congo	1	Male	22	All ages	3	Rate	1990	2021	-0.282273124	0.3230891667784794	-0.8876354147784793
1	Deaths	171	Democratic Republic of the Congo	1	Male	27	Age-standardized	3	Rate	1990	2021	-0.24509467299999999	0.339918714194289	-0.830108060194289
1	Deaths	171	Democratic Republic of the Congo	2	Female	22	All ages	1	Number	1990	2021	2.054322982963022	4.054725402430607	0.05392056349543717
1	Deaths	171	Democratic Republic of the Congo	2	Female	22	All ages	2	Percent	1990	2021	1.1029644959294456	2.5504092683399318	-0.3444802764810404
1	Deaths	171	Democratic Republic of the Congo	2	Female	22	All ages	3	Rate	1990	2021	-0.24543839499999998	0.6202620667207994	-1.1111388567207994
1	Deaths	171	Democratic Republic of the Congo	2	Female	27	Age-standardized	3	Rate	1990	2021	-0.199496339	0.6651452168083769	-1.0641378948083768
1	Deaths	171	Democratic Republic of the Congo	3	Both	22	All ages	1	Number	1990	2021	2.054074879515066	3.427579749397088	0.680570009633044
1	Deaths	171	Democratic Republic of the Congo	3	Both	22	All ages	2	Percent	1990	2021	1.0031510243635373	1.9459001672904797	0.06040188143659497
1	Deaths	171	Democratic Republic of the Congo	3	Both	22	All ages	3	Rate	1990	2021	-0.281966497	0.3000966007581165	-0.8640295947581165
1	Deaths	171	Democratic Republic of the Congo	3	Both	27	Age-standardized	3	Rate	1990	2021	-0.264000823	0.3091748451010144	-0.8371764911010144
1	Deaths	172	Equatorial Guinea	1	Male	22	All ages	1	Number	1990	2021	1.5403837934135296	3.8220472002789467	-0.7412796134518873
1	Deaths	172	Equatorial Guinea	1	Male	22	All ages	2	Percent	1990	2021	0.2949003521701925	1.639892592050026	-1.050091887709641
1	Deaths	172	Equatorial Guinea	1	Male	22	All ages	3	Rate	1990	2021	-1.122008557	-0.5561713305557824	-1.6878457834442178
1	Deaths	172	Equatorial Guinea	1	Male	27	Age-standardized	3	Rate	1990	2021	-0.8475300020000001	-0.13784703103328044	-1.5572129729667197
1	Deaths	172	Equatorial Guinea	2	Female	22	All ages	1	Number	1990	2021	0.5448718939696642	3.326228323657262	-2.2364845357179335
1	Deaths	172	Equatorial Guinea	2	Female	22	All ages	2	Percent	1990	2021	-0.415828612	1.210746679305018	-2.042403903305018
1	Deaths	172	Equatorial Guinea	2	Female	22	All ages	3	Rate	1990	2021	-1.193093714	-0.3112049280634681	-2.0749824999365316
1	Deaths	172	Equatorial Guinea	2	Female	27	Age-standardized	3	Rate	1990	2021	-1.0614096960000001	-0.0434860223067024	-2.079333369693298
1	Deaths	172	Equatorial Guinea	3	Both	22	All ages	1	Number	1990	2021	1.1349690426878243	2.973836643810344	-0.7038985584346957
1	Deaths	172	Equatorial Guinea	3	Both	22	All ages	2	Percent	1990	2021	-0.0050096634838446286	1.0840725161954707	-1.0940918431631599
1	Deaths	172	Equatorial Guinea	3	Both	22	All ages	3	Rate	1990	2021	-1.123544076	-0.6094444527615576	-1.6376436992384424
1	Deaths	172	Equatorial Guinea	3	Both	27	Age-standardized	3	Rate	1990	2021	-0.942309265	-0.3489677876752564	-1.5356507423247436
1	Deaths	173	Gabon	1	Male	22	All ages	1	Number	1990	2021	0.5482064409791142	1.5240247261391549	-0.42761184418092646
1	Deaths	173	Gabon	1	Male	22	All ages	2	Percent	1990	2021	-0.272172499	0.3147978032328002	-0.8591428012328002
1	Deaths	173	Gabon	1	Male	22	All ages	3	Rate	1990	2021	-0.580506816	-0.03692157809220031	-1.1240920539077996
1	Deaths	173	Gabon	1	Male	27	Age-standardized	3	Rate	1990	2021	-0.7318441019999999	-0.27288504403428776	-1.190803159965712
1	Deaths	173	Gabon	2	Female	22	All ages	1	Number	1990	2021	0.28046594383552315	1.3778903578257298	-0.8169584701546836
1	Deaths	173	Gabon	2	Female	22	All ages	2	Percent	1990	2021	-0.451455854	0.2391726260983954	-1.1420843340983953
1	Deaths	173	Gabon	2	Female	22	All ages	3	Rate	1990	2021	-0.797732761	-0.21916791810868452	-1.3762976038913155
1	Deaths	173	Gabon	2	Female	27	Age-standardized	3	Rate	1990	2021	-0.6705671200000001	-0.0259981581000317	-1.3151360818999684
1	Deaths	173	Gabon	3	Both	22	All ages	1	Number	1990	2021	0.41022940003426644	1.2570244851542043	-0.4365656850856714
1	Deaths	173	Gabon	3	Both	22	All ages	2	Percent	1990	2021	-0.358872277	0.12394023509503505	-0.8416847890950351
1	Deaths	173	Gabon	3	Both	22	All ages	3	Rate	1990	2021	-0.694692708	-0.23609411988407597	-1.153291296115924
1	Deaths	173	Gabon	3	Both	27	Age-standardized	3	Rate	1990	2021	-0.720286556	-0.30211860526854445	-1.1384545067314555
1	Deaths	174	Eastern Sub-Saharan Africa	1	Male	22	All ages	1	Number	1990	2021	1.7384924389127865	2.8599924985830265	0.6169923792425467
1	Deaths	174	Eastern Sub-Saharan Africa	1	Male	22	All ages	2	Percent	1990	2021	1.1209029716570367	2.0593678499808044	0.1824380933332691
1	Deaths	174	Eastern Sub-Saharan Africa	1	Male	22	All ages	3	Rate	1990	2021	-0.325151871	0.17728121047007717	-0.8275849524700771
1	Deaths	174	Eastern Sub-Saharan Africa	1	Male	27	Age-standardized	3	Rate	1990	2021	-0.35244444599999997	0.10412645093362621	-0.8090153429336262
1	Deaths	174	Eastern Sub-Saharan Africa	2	Female	22	All ages	1	Number	1990	2021	1.148166804428234	2.4091618878474925	-0.11282827899102421
1	Deaths	174	Eastern Sub-Saharan Africa	2	Female	22	All ages	2	Percent	1990	2021	0.8214160702850383	1.9178872776506557	-0.27505513708057927
1	Deaths	174	Eastern Sub-Saharan Africa	2	Female	22	All ages	3	Rate	1990	2021	-0.5906048770000001	-0.026073061880842907	-1.1551366921191573
1	Deaths	174	Eastern Sub-Saharan Africa	2	Female	27	Age-standardized	3	Rate	1990	2021	-0.52861875	-0.015384646580848593	-1.0418528534191513
1	Deaths	174	Eastern Sub-Saharan Africa	3	Both	22	All ages	1	Number	1990	2021	1.5065053928323304	2.515155163274175	0.49785562239048575
1	Deaths	174	Eastern Sub-Saharan Africa	3	Both	22	All ages	2	Percent	1990	2021	1.0251240118904872	1.8873038372242181	0.16294418655675624
1	Deaths	174	Eastern Sub-Saharan Africa	3	Both	22	All ages	3	Rate	1990	2021	-0.42963626	0.022080434949388106	-0.8813529549493881
1	Deaths	174	Eastern Sub-Saharan Africa	3	Both	27	Age-standardized	3	Rate	1990	2021	-0.44006782099999997	-0.03745480323865996	-0.84268083876134
1	Deaths	175	Burundi	1	Male	22	All ages	1	Number	1990	2021	1.1913471353464806	2.6362304919451214	-0.25353622125216035
1	Deaths	175	Burundi	1	Male	22	All ages	2	Percent	1990	2021	0.810794051384109	2.0181731270882395	-0.3965850243200215
1	Deaths	175	Burundi	1	Male	22	All ages	3	Rate	1990	2021	-0.6974881829999999	-0.1077755734927891	-1.2872007925072109
1	Deaths	175	Burundi	1	Male	27	Age-standardized	3	Rate	1990	2021	-0.6821234359999999	-0.11071591923318203	-1.253530952766818
1	Deaths	175	Burundi	2	Female	22	All ages	1	Number	1990	2021	0.12376746978574588	1.2827086372583045	-1.0351736976868129
1	Deaths	175	Burundi	2	Female	22	All ages	2	Percent	1990	2021	0.2965597778091443	1.5281164057560344	-0.9349968501377459
1	Deaths	175	Burundi	2	Female	22	All ages	3	Rate	1990	2021	-1.082479927	-0.5817886792273459	-1.5831711747726542
1	Deaths	175	Burundi	2	Female	27	Age-standardized	3	Rate	1990	2021	-0.787328338	-0.1492462139716434	-1.4254104620283568
1	Deaths	175	Burundi	3	Both	22	All ages	1	Number	1990	2021	0.8554958030218642	2.1105666095265097	-0.3995750034827814
1	Deaths	175	Burundi	3	Both	22	All ages	2	Percent	1990	2021	0.762203998905877	1.929117109731402	-0.4047091119196481
1	Deaths	175	Burundi	3	Both	22	All ages	3	Rate	1990	2021	-0.800511113	-0.27330197344108875	-1.3277202525589114
1	Deaths	175	Burundi	3	Both	27	Age-standardized	3	Rate	1990	2021	-0.630154352	-0.050157057227807056	-1.210151646772193
1	Deaths	176	Comoros	1	Male	22	All ages	1	Number	1990	2021	0.7090617043102356	1.9257617412451538	-0.5076383326246825
1	Deaths	176	Comoros	1	Male	22	All ages	2	Percent	1990	2021	0.3725099023331076	1.328364606322754	-0.5833448016565388
1	Deaths	176	Comoros	1	Male	22	All ages	3	Rate	1990	2021	-0.326145138	0.42562041526526984	-1.0779106912652698
1	Deaths	176	Comoros	1	Male	27	Age-standardized	3	Rate	1990	2021	-0.738601446	-0.21139340955771901	-1.265809482442281
1	Deaths	176	Comoros	2	Female	22	All ages	1	Number	1990	2021	0.6372953733247108	1.896310673774947	-0.6217199271255255
1	Deaths	176	Comoros	2	Female	22	All ages	2	Percent	1990	2021	0.2207539924253173	1.2089187243528805	-0.767410739502246
1	Deaths	176	Comoros	2	Female	22	All ages	3	Rate	1990	2021	-0.351812634	0.43501357121626233	-1.1386388392162623
[truncated: 6,815 more rows]
