# Supplementary material for: Global, regional, and national burden of cardiomyopathy (including alcoholic cardiomyopathy and others) from 1990 to 2021: An analysis of data from the global burden of disease study 2021 and forecast to 2040
Source: PLoS One. 2026 Jan 30;21(1):e0341687. doi: 10.1371/journal.pone.0341687 (PMC12858021; doi:10.1371/journal.pone.0341687)
Supplement: S1 Data — (ZIP) [file pone.0341687.s027.zip › The dataset used in the article/other cardiomyopathy/Disease/Global_2021_AgeandSex.csv]

measure_id	measure_name	location_id	location_name	sex_id	sex_name	age_id	age_name	cause_id	cause_name	metric_id	metric_name	year	val	upper	lower
1	Deaths	1	Global	1	Male	1	<5 years	944	Other cardiomyopathy	1	Number	2021	4365.108434153545	5401.0758508900935	3246.7370844321294
1	Deaths	1	Global	2	Female	1	<5 years	944	Other cardiomyopathy	1	Number	2021	3957.967180015481	4934.839533474064	2849.979993712211
1	Deaths	1	Global	3	Both	1	<5 years	944	Other cardiomyopathy	1	Number	2021	8323.075614169033	10052.96238519392	6412.280663086799
1	Deaths	1	Global	1	Male	1	<5 years	944	Other cardiomyopathy	2	Percent	2021	0.0017082974918581101	0.0019122103793310105	0.0013271522779113806
1	Deaths	1	Global	2	Female	1	<5 years	944	Other cardiomyopathy	2	Percent	2021	0.0018776902147723345	0.002241020926272928	0.0014324202219182375
1	Deaths	1	Global	3	Both	1	<5 years	944	Other cardiomyopathy	2	Percent	2021	0.0017849007168763236	0.0019661072711456952	0.0014561361151448988
1	Deaths	1	Global	1	Male	1	<5 years	944	Other cardiomyopathy	3	Rate	2021	1.2839338354942433	1.5886487443864301	0.9549809954411101
1	Deaths	1	Global	2	Female	1	<5 years	944	Other cardiomyopathy	3	Rate	2021	1.2438909626429138	1.550897725674762	0.8956780581181728
1	Deaths	1	Global	3	Both	1	<5 years	944	Other cardiomyopathy	3	Rate	2021	1.2645751481050793	1.5274072934660745	0.9742565302915264
1	Deaths	1	Global	1	Male	6	5-9 years	944	Other cardiomyopathy	1	Number	2021	783.5083751513891	912.1797089360236	617.62433874687
1	Deaths	1	Global	2	Female	6	5-9 years	944	Other cardiomyopathy	1	Number	2021	465.3739709155212	558.8939055560558	372.12196655336754
1	Deaths	1	Global	3	Both	6	5-9 years	944	Other cardiomyopathy	1	Number	2021	1248.8823460669087	1441.758917362197	1007.4856183131324
1	Deaths	1	Global	1	Male	6	5-9 years	944	Other cardiomyopathy	2	Percent	2021	0.003805697291829974	0.004338610014429931	0.0030553509296559448
1	Deaths	1	Global	2	Female	6	5-9 years	944	Other cardiomyopathy	2	Percent	2021	0.0031016476642457278	0.0036680273611107753	0.0024804232057089757
1	Deaths	1	Global	3	Both	6	5-9 years	944	Other cardiomyopathy	2	Percent	2021	0.003508650351673961	0.003977011598346263	0.002831735305835229
1	Deaths	1	Global	1	Male	6	5-9 years	944	Other cardiomyopathy	3	Rate	2021	0.22103256564722992	0.2573315458925578	0.17423565149896114
1	Deaths	1	Global	2	Female	6	5-9 years	944	Other cardiomyopathy	3	Rate	2021	0.13992963817306736	0.16804941158986283	0.11189042660384484
1	Deaths	1	Global	3	Both	6	5-9 years	944	Other cardiomyopathy	3	Rate	2021	0.18177364927236667	0.20984665257319796	0.14663858289529647
1	Deaths	1	Global	1	Male	7	10-14 years	944	Other cardiomyopathy	1	Number	2021	642.1523148144006	790.5100698402358	531.8096074532472
1	Deaths	1	Global	2	Female	7	10-14 years	944	Other cardiomyopathy	1	Number	2021	609.5169584974158	726.0466977189968	493.31504244932813
1	Deaths	1	Global	3	Both	7	10-14 years	944	Other cardiomyopathy	1	Number	2021	1251.6692733118152	1475.0779569820181	1054.4863688823368
1	Deaths	1	Global	1	Male	7	10-14 years	944	Other cardiomyopathy	2	Percent	2021	0.0037855229485095503	0.004576686626431406	0.003130079689730268
1	Deaths	1	Global	2	Female	7	10-14 years	944	Other cardiomyopathy	2	Percent	2021	0.004552876662400245	0.005425750843521549	0.003715521202221199
1	Deaths	1	Global	3	Both	7	10-14 years	944	Other cardiomyopathy	2	Percent	2021	0.004123881020362145	0.004837812780566287	0.0035172731366693286
1	Deaths	1	Global	1	Male	7	10-14 years	944	Other cardiomyopathy	3	Rate	2021	0.18682974433067992	0.22999340005768834	0.15472630200173995
1	Deaths	1	Global	2	Female	7	10-14 years	944	Other cardiomyopathy	3	Rate	2021	0.18874814563813655	0.22483372436262505	0.15276408339359476
1	Deaths	1	Global	3	Both	7	10-14 years	944	Other cardiomyopathy	3	Rate	2021	0.18775903981365474	0.22127188607931506	0.15818024164967395
1	Deaths	1	Global	1	Male	8	15-19 years	944	Other cardiomyopathy	1	Number	2021	1383.8037790597184	1710.1871298113933	1094.5588260273512
1	Deaths	1	Global	2	Female	8	15-19 years	944	Other cardiomyopathy	1	Number	2021	551.8932876411536	674.253079470204	433.2362916126731
1	Deaths	1	Global	3	Both	8	15-19 years	944	Other cardiomyopathy	1	Number	2021	1935.6970667008727	2336.616713741999	1609.5767977987946
1	Deaths	1	Global	1	Male	8	15-19 years	944	Other cardiomyopathy	2	Percent	2021	0.004074205020180044	0.005015144902854869	0.0032327809154899926
1	Deaths	1	Global	2	Female	8	15-19 years	944	Other cardiomyopathy	2	Percent	2021	0.0024533692499782143	0.002930560915547184	0.0019496460479596915
1	Deaths	1	Global	3	Both	8	15-19 years	944	Other cardiomyopathy	2	Percent	2021	0.0034278290429877764	0.00409667588935535	0.002873707476906841
1	Deaths	1	Global	1	Male	8	15-19 years	944	Other cardiomyopathy	3	Rate	2021	0.43199331638676947	0.533883070005196	0.34169735940254203
1	Deaths	1	Global	2	Female	8	15-19 years	944	Other cardiomyopathy	3	Rate	2021	0.18175311986828574	0.2220494496287306	0.14267621912439105
1	Deaths	1	Global	3	Both	8	15-19 years	944	Other cardiomyopathy	3	Rate	2021	0.310217870110404	0.3744698861567415	0.257953320579902
1	Deaths	1	Global	1	Male	9	20-24 years	944	Other cardiomyopathy	1	Number	2021	1768.0837962604578	2099.74926202306	1434.2769575617026
1	Deaths	1	Global	2	Female	9	20-24 years	944	Other cardiomyopathy	1	Number	2021	893.4763643228092	1074.1845555950697	722.4193822447533
1	Deaths	1	Global	3	Both	9	20-24 years	944	Other cardiomyopathy	1	Number	2021	2661.5601605832644	3088.6702439269266	2279.0825763613907
1	Deaths	1	Global	1	Male	9	20-24 years	944	Other cardiomyopathy	2	Percent	2021	0.003891148457419567	0.004588228190692335	0.0031620923929470135
1	Deaths	1	Global	2	Female	9	20-24 years	944	Other cardiomyopathy	2	Percent	2021	0.0031490077039132962	0.0037077202033124384	0.0025660997151338554
1	Deaths	1	Global	3	Both	9	20-24 years	944	Other cardiomyopathy	2	Percent	2021	0.0036055893541662677	0.004176419271454483	0.003101135658280553
1	Deaths	1	Global	1	Male	9	20-24 years	944	Other cardiomyopathy	3	Rate	2021	0.5827449632209227	0.6920590014222022	0.4727251472190897
1	Deaths	1	Global	2	Female	9	20-24 years	944	Other cardiomyopathy	3	Rate	2021	0.3041600616986015	0.3656773181158686	0.2459283005682757
1	Deaths	1	Global	3	Both	9	20-24 years	944	Other cardiomyopathy	3	Rate	2021	0.44570441076910355	0.5172281925154126	0.3816547797171257
1	Deaths	1	Global	1	Male	10	25-29 years	944	Other cardiomyopathy	1	Number	2021	2785.808845832448	3267.1653717273884	2290.2231226706513
1	Deaths	1	Global	2	Female	10	25-29 years	944	Other cardiomyopathy	1	Number	2021	1313.6067681970708	1566.9777172085091	1088.1484234447014
1	Deaths	1	Global	3	Both	10	25-29 years	944	Other cardiomyopathy	1	Number	2021	4099.415614029516	4739.52887742915	3532.1944548846805
1	Deaths	1	Global	1	Male	10	25-29 years	944	Other cardiomyopathy	2	Percent	2021	0.0052303394553795	0.006082246480762056	0.004297402033029442
1	Deaths	1	Global	2	Female	10	25-29 years	944	Other cardiomyopathy	2	Percent	2021	0.004082944035210686	0.00479021287856524	0.0033891209433367453
1	Deaths	1	Global	3	Both	10	25-29 years	944	Other cardiomyopathy	2	Percent	2021	0.004797842547315571	0.00551464659831555	0.004121302739115821
1	Deaths	1	Global	1	Male	10	25-29 years	944	Other cardiomyopathy	3	Rate	2021	0.9368599704993267	1.0987388665780111	0.7701958339144238
1	Deaths	1	Global	2	Female	10	25-29 years	944	Other cardiomyopathy	3	Rate	2021	0.45143100759852367	0.5385038710897909	0.37395052393540357
1	Deaths	1	Global	3	Both	10	25-29 years	944	Other cardiomyopathy	3	Rate	2021	0.6967728163159361	0.8055721095063476	0.6003629077478094
1	Deaths	1	Global	1	Male	11	30-34 years	944	Other cardiomyopathy	1	Number	2021	4343.10545084372	4978.619625805937	3738.329003951053
1	Deaths	1	Global	2	Female	11	30-34 years	944	Other cardiomyopathy	1	Number	2021	1547.5114589994303	1763.6038889352628	1354.803437324051
1	Deaths	1	Global	3	Both	11	30-34 years	944	Other cardiomyopathy	1	Number	2021	5890.616909843151	6635.023386051787	5239.150616549277
1	Deaths	1	Global	1	Male	11	30-34 years	944	Other cardiomyopathy	2	Percent	2021	0.006044746797375471	0.006906272239705545	0.005179740984371221
1	Deaths	1	Global	2	Female	11	30-34 years	944	Other cardiomyopathy	2	Percent	2021	0.0038717571066096564	0.004358603809404055	0.00337332305138741
1	Deaths	1	Global	3	Both	11	30-34 years	944	Other cardiomyopathy	2	Percent	2021	0.005267656657059693	0.005878846648020851	0.004683422622339091
1	Deaths	1	Global	1	Male	11	30-34 years	944	Other cardiomyopathy	3	Rate	2021	1.4214090551833831	1.6293997690200015	1.2234781673188324
1	Deaths	1	Global	2	Female	11	30-34 years	944	Other cardiomyopathy	3	Rate	2021	0.5176820467375872	0.5899704752097167	0.45321629916363143
1	Deaths	1	Global	3	Both	11	30-34 years	944	Other cardiomyopathy	3	Rate	2021	0.9744929868092251	1.0976411903850714	0.8667200075654631
1	Deaths	1	Global	1	Male	12	35-39 years	944	Other cardiomyopathy	1	Number	2021	5908.589861098757	6661.865921754842	5216.360758016545
1	Deaths	1	Global	2	Female	12	35-39 years	944	Other cardiomyopathy	1	Number	2021	2189.3748230534925	2466.444078470009	1925.0890206515182
1	Deaths	1	Global	3	Both	12	35-39 years	944	Other cardiomyopathy	1	Number	2021	8097.964684152256	9033.202599197277	7249.484755357288
1	Deaths	1	Global	1	Male	12	35-39 years	944	Other cardiomyopathy	2	Percent	2021	0.006613443368500871	0.0074812073647383525	0.005778887785716351
1	Deaths	1	Global	2	Female	12	35-39 years	944	Other cardiomyopathy	2	Percent	2021	0.004464687792581177	0.004994148736958523	0.003955993806733792
1	Deaths	1	Global	3	Both	12	35-39 years	944	Other cardiomyopathy	2	Percent	2021	0.005851634610929131	0.006474556216077497	0.005260657994567226
1	Deaths	1	Global	1	Male	12	35-39 years	944	Other cardiomyopathy	3	Rate	2021	2.087373516712112	2.35348921212346	1.8428243550272811
1	Deaths	1	Global	2	Female	12	35-39 years	944	Other cardiomyopathy	3	Rate	2021	0.788104131165562	0.8878401026006313	0.6929697893944671
1	Deaths	1	Global	3	Both	12	35-39 years	944	Other cardiomyopathy	3	Rate	2021	1.443832065934457	1.6105809397178028	1.2925517657260104
1	Deaths	1	Global	1	Male	13	40-44 years	944	Other cardiomyopathy	1	Number	2021	8221.632525239123	9465.469196698474	7143.001167501977
1	Deaths	1	Global	2	Female	13	40-44 years	944	Other cardiomyopathy	1	Number	2021	2804.1694385962196	3178.837592814681	2471.163640129561
1	Deaths	1	Global	3	Both	13	40-44 years	944	Other cardiomyopathy	1	Number	2021	11025.801963835323	12513.822057186582	9894.073347904347
1	Deaths	1	Global	1	Male	13	40-44 years	944	Other cardiomyopathy	2	Percent	2021	0.007041667775205785	0.008167332419507598	0.0062325548155903986
1	Deaths	1	Global	2	Female	13	40-44 years	944	Other cardiomyopathy	2	Percent	2021	0.004471315228253669	0.004987060916559749	0.003968333377481687
1	Deaths	1	Global	3	Both	13	40-44 years	944	Other cardiomyopathy	2	Percent	2021	0.006143196325858094	0.006912124286712341	0.005540652558148615
1	Deaths	1	Global	1	Male	13	40-44 years	944	Other cardiomyopathy	3	Rate	2021	3.260470343118842	3.7537413043941306	2.832715205405766
1	Deaths	1	Global	2	Female	13	40-44 years	944	Other cardiomyopathy	3	Rate	2021	1.1303039308402905	1.2813250787227817	0.9960760351151655
1	Deaths	1	Global	3	Both	13	40-44 years	944	Other cardiomyopathy	3	Rate	2021	2.2040548582207675	2.501509676168548	1.9778226111414354
1	Deaths	1	Global	1	Male	14	45-49 years	944	Other cardiomyopathy	1	Number	2021	9585.281847702003	11062.626997540143	8194.554885771968
1	Deaths	1	Global	2	Female	14	45-49 years	944	Other cardiomyopathy	1	Number	2021	3563.5229183039187	4018.5949710582604	3136.7450993047473
1	Deaths	1	Global	3	Both	14	45-49 years	944	Other cardiomyopathy	1	Number	2021	13148.804766005913	14906.094558529046	11650.497126400107
1	Deaths	1	Global	1	Male	14	45-49 years	944	Other cardiomyopathy	2	Percent	2021	0.0065566234288447055	0.007511800962438089	0.005564389204445317
1	Deaths	1	Global	2	Female	14	45-49 years	944	Other cardiomyopathy	2	Percent	2021	0.0044096462890616745	0.004901653053814132	0.003942018237932464
1	Deaths	1	Global	3	Both	14	45-49 years	944	Other cardiomyopathy	2	Percent	2021	0.005791876574942813	0.006500934948536684	0.005088572777680969
1	Deaths	1	Global	1	Male	14	45-49 years	944	Other cardiomyopathy	3	Rate	2021	4.0297650972992045	4.65085835423972	3.445087144151465
1	Deaths	1	Global	2	Female	14	45-49 years	944	Other cardiomyopathy	3	Rate	2021	1.5122576622854806	1.7053772842008876	1.3311453075536186
1	Deaths	1	Global	3	Both	14	45-49 years	944	Other cardiomyopathy	3	Rate	2021	2.776911575240551	3.148035677601973	2.4604822189807747
1	Deaths	1	Global	1	Male	15	50-54 years	944	Other cardiomyopathy	1	Number	2021	11539.640451817904	13466.915469566293	9670.006867813008
1	Deaths	1	Global	2	Female	15	50-54 years	944	Other cardiomyopathy	1	Number	2021	4274.544783380143	4783.039351243488	3816.9199362137665
1	Deaths	1	Global	3	Both	15	50-54 years	944	Other cardiomyopathy	1	Number	2021	15814.18523519806	17905.318143414992	13661.126562728086
1	Deaths	1	Global	1	Male	15	50-54 years	944	Other cardiomyopathy	2	Percent	2021	0.005901893444271035	0.00677012382357606	0.004874404944607365
1	Deaths	1	Global	2	Female	15	50-54 years	944	Other cardiomyopathy	2	Percent	2021	0.0039028511541328464	0.004320514119414895	0.0035399373416790864
1	Deaths	1	Global	3	Both	15	50-54 years	944	Other cardiomyopathy	2	Percent	2021	0.005183548313971977	0.00577233192778471	0.00450072989959171
1	Deaths	1	Global	1	Male	15	50-54 years	944	Other cardiomyopathy	3	Rate	2021	5.198494831314235	6.066713322186514	4.356243240939091
1	Deaths	1	Global	2	Female	15	50-54 years	944	Other cardiomyopathy	3	Rate	2021	1.9173300297795142	2.1454132419930967	1.7120642280836615
1	Deaths	1	Global	3	Both	15	50-54 years	944	Other cardiomyopathy	3	Rate	2021	3.554364653004491	4.024363504235711	3.070447490820311
1	Deaths	1	Global	1	Male	16	55-59 years	944	Other cardiomyopathy	1	Number	2021	15310.811119509885	17590.297176790667	12750.632229547224
1	Deaths	1	Global	2	Female	16	55-59 years	944	Other cardiomyopathy	1	Number	2021	6746.210964829944	7650.706475625007	5959.7782322757275
1	Deaths	1	Global	3	Both	16	55-59 years	944	Other cardiomyopathy	1	Number	2021	22057.022084339827	24738.71341849692	19203.451292151447
1	Deaths	1	Global	1	Male	16	55-59 years	944	Other cardiomyopathy	2	Percent	2021	0.0059736060311957	0.006810527638540787	0.00498204474836919
1	Deaths	1	Global	2	Female	16	55-59 years	944	Other cardiomyopathy	2	Percent	2021	0.004392243525772546	0.00490338002813453	0.00391463154827999
1	Deaths	1	Global	3	Both	16	55-59 years	944	Other cardiomyopathy	2	Percent	2021	0.005380426950702471	0.006010338822821605	0.0047087506380464345
1	Deaths	1	Global	1	Male	16	55-59 years	944	Other cardiomyopathy	3	Rate	2021	7.862807546846216	9.033428752621482	6.548037627725223
1	Deaths	1	Global	2	Female	16	55-59 years	944	Other cardiomyopathy	3	Rate	2021	3.356265022385297	3.8062548999050128	2.9650118157347776
1	Deaths	1	Global	3	Both	16	55-59 years	944	Other cardiomyopathy	3	Rate	2021	5.573783473028583	6.2514437111575045	4.852689498520153
1	Deaths	1	Global	1	Male	17	60-64 years	944	Other cardiomyopathy	1	Number	2021	16113.13836493505	18447.230422511548	14031.825639934521
1	Deaths	1	Global	2	Female	17	60-64 years	944	Other cardiomyopathy	1	Number	2021	7873.366403120613	8746.94129569112	6885.00128073747
1	Deaths	1	Global	3	Both	17	60-64 years	944	Other cardiomyopathy	1	Number	2021	23986.504768055653	26902.99082954261	21590.937689229566
1	Deaths	1	Global	1	Male	17	60-64 years	944	Other cardiomyopathy	2	Percent	2021	0.005059967348950809	0.005678774164564406	0.004383591308085186
1	Deaths	1	Global	2	Female	17	60-64 years	944	Other cardiomyopathy	2	Percent	2021	0.003997336864414329	0.0044040741798674525	0.0035179532285130053
1	Deaths	1	Global	3	Both	17	60-64 years	944	Other cardiomyopathy	2	Percent	2021	0.004653427983174422	0.005102815689292066	0.004204508079877386
1	Deaths	1	Global	1	Male	17	60-64 years	944	Other cardiomyopathy	3	Rate	2021	10.35968715846819	11.860354686289979	9.021540099738356
1	Deaths	1	Global	2	Female	17	60-64 years	944	Other cardiomyopathy	3	Rate	2021	4.785922893799526	5.31693616864782	4.185132961710039
1	Deaths	1	Global	3	Both	17	60-64 years	944	Other cardiomyopathy	3	Rate	2021	7.4946619762545295	8.405927598347668	6.74615919642661
1	Deaths	1	Global	1	Male	18	65-69 years	944	Other cardiomyopathy	1	Number	2021	16763.743703503285	18960.943372451457	14861.216340686853
1	Deaths	1	Global	2	Female	18	65-69 years	944	Other cardiomyopathy	1	Number	2021	9062.448424200215	10099.93075013535	8150.281893882701
1	Deaths	1	Global	3	Both	18	65-69 years	944	Other cardiomyopathy	1	Number	2021	25826.192127703507	28432.091399871224	23651.857247172637
1	Deaths	1	Global	1	Male	18	65-69 years	944	Other cardiomyopathy	2	Percent	2021	0.004227880530172876	0.004780596710124524	0.0037559903088659214
1	Deaths	1	Global	2	Female	18	65-69 years	944	Other cardiomyopathy	2	Percent	2021	0.003435646923033838	0.00381170517178954	0.003073862128453653
1	Deaths	1	Global	3	Both	18	65-69 years	944	Other cardiomyopathy	2	Percent	2021	0.003910938888424526	0.004308394229155738	0.0035634025139493174
1	Deaths	1	Global	1	Male	18	65-69 years	944	Other cardiomyopathy	3	Rate	2021	12.715870552817044	14.382521335792122	11.272738750240599
1	Deaths	1	Global	2	Female	18	65-69 years	944	Other cardiomyopathy	3	Rate	2021	6.292977059474851	7.013406260405342	5.659567325039255
1	Deaths	1	Global	3	Both	18	65-69 years	944	Other cardiomyopathy	3	Rate	2021	9.362670400366069	10.307377071067563	8.574417113711677
1	Deaths	1	Global	1	Male	19	70-74 years	944	Other cardiomyopathy	1	Number	2021	16862.11755350858	19208.920160493166	14573.820874625688
1	Deaths	1	Global	2	Female	19	70-74 years	944	Other cardiomyopathy	1	Number	2021	11012.36717439505	12182.726221465393	9814.111842168313
1	Deaths	1	Global	3	Both	19	70-74 years	944	Other cardiomyopathy	1	Number	2021	27874.484727903593	30876.75288850232	24990.60192208522
1	Deaths	1	Global	1	Male	19	70-74 years	944	Other cardiomyopathy	2	Percent	2021	0.0038759361414319898	0.004377001674002343	0.003335877095468388
1	Deaths	1	Global	2	Female	19	70-74 years	944	Other cardiomyopathy	2	Percent	2021	0.0034866762748434975	0.00383632019737004	0.0031021641522385604
1	Deaths	1	Global	3	Both	19	70-74 years	944	Other cardiomyopathy	2	Percent	2021	0.0037116153322756724	0.004096057923345872	0.003346556921196573
1	Deaths	1	Global	1	Male	19	70-74 years	944	Other cardiomyopathy	3	Rate	2021	17.4933815674863	19.928040994884913	15.119418343930162
1	Deaths	1	Global	2	Female	19	70-74 years	944	Other cardiomyopathy	3	Rate	2021	10.061752142766736	11.131082874586756	8.966933202780183
1	Deaths	1	Global	3	Both	19	70-74 years	944	Other cardiomyopathy	3	Rate	2021	13.541872474853042	15.000422577680247	12.14083587919823
1	Deaths	1	Global	1	Male	20	75-79 years	944	Other cardiomyopathy	1	Number	2021	16191.105045625362	18336.997358978388	14362.772638587341
1	Deaths	1	Global	2	Female	20	75-79 years	944	Other cardiomyopathy	1	Number	2021	12811.087700361055	14247.060295173864	11323.696385171139
1	Deaths	1	Global	3	Both	20	75-79 years	944	Other cardiomyopathy	1	Number	2021	29002.192745986402	32020.61875040755	26199.366170806454
1	Deaths	1	Global	1	Male	20	75-79 years	944	Other cardiomyopathy	2	Percent	2021	0.0039897708281641225	0.004465281501373704	0.003533526383850784
1	Deaths	1	Global	2	Female	20	75-79 years	944	Other cardiomyopathy	2	Percent	2021	0.0039146011159123945	0.004323372361316002	0.0034636656400502948
1	Deaths	1	Global	3	Both	20	75-79 years	944	Other cardiomyopathy	2	Percent	2021	0.003955516724304364	0.004328878317075688	0.0035752446776355176
1	Deaths	1	Global	1	Male	20	75-79 years	944	Other cardiomyopathy	3	Rate	2021	27.081439131575376	30.67068470210471	24.023348120865485
1	Deaths	1	Global	2	Female	20	75-79 years	944	Other cardiomyopathy	3	Rate	2021	17.769070309632937	19.76077457368351	15.706047912494709
1	Deaths	1	Global	3	Both	20	75-79 years	944	Other cardiomyopathy	3	Rate	2021	21.9906158262603	24.279306451985672	19.865401261201427
1	Deaths	1	Global	1	Male	30	80-84 years	944	Other cardiomyopathy	1	Number	2021	17552.25252195916	19459.225252600503	15656.363826987452
1	Deaths	1	Global	2	Female	30	80-84 years	944	Other cardiomyopathy	1	Number	2021	18567.430712217625	20386.085993632292	15787.833464247327
1	Deaths	1	Global	3	Both	30	80-84 years	944	Other cardiomyopathy	1	Number	2021	36119.683234176824	39182.35803453214	31729.050803409315
1	Deaths	1	Global	1	Male	30	80-84 years	944	Other cardiomyopathy	2	Percent	2021	0.00445485068050241	0.004924639656938261	0.0039360876149687855
1	Deaths	1	Global	2	Female	30	80-84 years	944	Other cardiomyopathy	2	Percent	2021	0.004704312147594716	0.0051501924175880644	0.0040273992027300915
1	Deaths	1	Global	3	Both	30	80-84 years	944	Other cardiomyopathy	2	Percent	2021	0.0045789980586566	0.004960794303889304	0.00404072204715207
1	Deaths	1	Global	1	Male	30	80-84 years	944	Other cardiomyopathy	3	Rate	2021	47.889115215642356	53.09205066204842	42.71642116763081
1	Deaths	1	Global	2	Female	30	80-84 years	944	Other cardiomyopathy	3	Rate	2021	36.45591040645122	40.02671861503363	30.998356811200924
1	Deaths	1	Global	3	Both	30	80-84 years	944	Other cardiomyopathy	3	Rate	2021	41.24049160306373	44.73737205929805	36.22738451906043
1	Deaths	1	Global	1	Male	31	85-89 years	944	Other cardiomyopathy	1	Number	2021	15371.718921046882	16776.23416915345	13386.849323811799
1	Deaths	1	Global	2	Female	31	85-89 years	944	Other cardiomyopathy	1	Number	2021	19089.412410422945	21170.05715701959	15498.9883998797
1	Deaths	1	Global	3	Both	31	85-89 years	944	Other cardiomyopathy	1	Number	2021	34461.13133146984	37399.255933274566	29014.604738280872
1	Deaths	1	Global	1	Male	31	85-89 years	944	Other cardiomyopathy	2	Percent	2021	0.00496078284068868	0.005432660264097983	0.004351779986605337
1	Deaths	1	Global	2	Female	31	85-89 years	944	Other cardiomyopathy	2	Percent	2021	0.0054747297950439614	0.006098727819622829	0.004446385426570941
1	Deaths	1	Global	3	Both	31	85-89 years	944	Other cardiomyopathy	2	Percent	2021	0.005232274310996671	0.00569312410730229	0.004376865498674282
1	Deaths	1	Global	1	Male	31	85-89 years	944	Other cardiomyopathy	3	Rate	2021	89.09767750656158	97.23853977912812	77.59296081382453
1	Deaths	1	Global	2	Female	31	85-89 years	944	Other cardiomyopathy	3	Rate	2021	67.05301977521933	74.36144343641999	54.44138108230038
1	Deaths	1	Global	3	Both	31	85-89 years	944	Other cardiomyopathy	3	Rate	2021	75.37135037524843	81.7974429105952	63.45902920869191
1	Deaths	1	Global	1	Male	32	90-94 years	944	Other cardiomyopathy	1	Number	2021	8270.974103178714	9136.100019517156	7034.458107929513
1	Deaths	1	Global	2	Female	32	90-94 years	944	Other cardiomyopathy	1	Number	2021	14516.368187578633	16344.815265102034	11247.953204461714
1	Deaths	1	Global	3	Both	32	90-94 years	944	Other cardiomyopathy	1	Number	2021	22787.342290757366	25173.84153591797	18267.25428152748
1	Deaths	1	Global	1	Male	32	90-94 years	944	Other cardiomyopathy	2	Percent	2021	0.0052669299363907835	0.005818873436611212	0.004514985495171181
1	Deaths	1	Global	2	Female	32	90-94 years	944	Other cardiomyopathy	2	Percent	2021	0.006077691719076324	0.006838720031131585	0.004731271378460581
1	Deaths	1	Global	3	Both	32	90-94 years	944	Other cardiomyopathy	2	Percent	2021	0.005755679684770557	0.006369098179109757	0.00463077290196597
1	Deaths	1	Global	1	Male	32	90-94 years	944	Other cardiomyopathy	3	Rate	2021	141.90573036071657	156.7487613605125	120.6907315927831
1	Deaths	1	Global	2	Female	32	90-94 years	944	Other cardiomyopathy	3	Rate	2021	120.35916716849997	135.51932049464003	93.25984726659708
1	Deaths	1	Global	3	Both	32	90-94 years	944	Other cardiomyopathy	3	Rate	2021	127.37920740664087	140.71952495865344	102.11231929492398
1	Deaths	1	Global	1	Male	235	95+ years	944	Other cardiomyopathy	1	Number	2021	2948.5552299969936	3307.20503568912	2307.9414499682716
1	Deaths	1	Global	2	Female	235	95+ years	944	Other cardiomyopathy	1	Number	2021	7701.394262379035	8858.426769911362	5580.347692985941
1	Deaths	1	Global	3	Both	235	95+ years	944	Other cardiomyopathy	1	Number	2021	10649.949492376023	12062.894747599206	7836.97312140115
1	Deaths	1	Global	1	Male	235	95+ years	944	Other cardiomyopathy	2	Percent	2021	0.0060762283127307	0.006796106259022129	0.0047931653979084695
1	Deaths	1	Global	2	Female	235	95+ years	944	Other cardiomyopathy	2	Percent	2021	0.00671867711141896	0.0077499844480508106	0.004825284755031138
1	Deaths	1	Global	3	Both	235	95+ years	944	Other cardiomyopathy	2	Percent	2021	0.0065274653959316	0.007399956657047475	0.004806068331315925
1	Deaths	1	Global	1	Male	235	95+ years	944	Other cardiomyopathy	3	Rate	2021	195.00486498263174	218.72443320490027	152.63740229798614
1	Deaths	1	Global	2	Female	235	95+ years	944	Other cardiomyopathy	3	Rate	2021	195.55288320533816	224.9321144330557	141.69552206700823
1	Deaths	1	Global	3	Both	235	95+ years	944	Other cardiomyopathy	3	Rate	2021	195.40085025562507	221.32498298817055	143.7895280581859
2	DALYs	1	Global	1	Male	1	<5 years	944	Other cardiomyopathy	1	Number	2021	409118.2462337788	495578.0412937975	313214.9823432169
2	DALYs	1	Global	2	Female	1	<5 years	944	Other cardiomyopathy	1	Number	2021	367395.3444813535	453419.4827098365	270476.0827249908
2	DALYs	1	Global	3	Both	1	<5 years	944	Other cardiomyopathy	1	Number	2021	776513.5907151321	932977.9884532901	608729.4135230434
2	DALYs	1	Global	1	Male	1	<5 years	944	Other cardiomyopathy	2	Percent	2021	0.0016906287389537116	0.001878866132036994	0.0013484252764202288
2	DALYs	1	Global	2	Female	1	<5 years	944	Other cardiomyopathy	2	Percent	2021	0.0018339839811344343	0.0021794057296343405	0.0014188340140700241
2	DALYs	1	Global	3	Both	1	<5 years	944	Other cardiomyopathy	2	Percent	2021	0.0017555711178298503	0.0019361147085745548	0.0014532884363242962
2	DALYs	1	Global	1	Male	1	<5 years	944	Other cardiomyopathy	3	Rate	2021	120.33624524598369	145.7671498757292	92.12768014368233
2	DALYs	1	Global	2	Female	1	<5 years	944	Other cardiomyopathy	3	Rate	2021	115.46324866585876	142.49850268510423	85.00392742300534
2	DALYs	1	Global	3	Both	1	<5 years	944	Other cardiomyopathy	3	Rate	2021	117.98039985513624	141.75298082341067	92.48793642477031
2	DALYs	1	Global	1	Male	6	5-9 years	944	Other cardiomyopathy	1	Number	2021	82529.95241463323	99993.76654264993	66603.40249709583
2	DALYs	1	Global	2	Female	6	5-9 years	944	Other cardiomyopathy	1	Number	2021	51602.77517705252	64120.116578667265	41792.18631739126
2	DALYs	1	Global	3	Both	6	5-9 years	944	Other cardiomyopathy	1	Number	2021	134132.72759168578	161083.0982926704	111149.83256986778
2	DALYs	1	Global	1	Male	6	5-9 years	944	Other cardiomyopathy	2	Percent	2021	0.0026119320470024275	0.0030895993209978014	0.0020784438539348435
2	DALYs	1	Global	2	Female	6	5-9 years	944	Other cardiomyopathy	2	Percent	2021	0.0019557800421789316	0.0023945487215357346	0.0015237997900100142
2	DALYs	1	Global	3	Both	6	5-9 years	944	Other cardiomyopathy	2	Percent	2021	0.002313313009082134	0.0027191423552208158	0.0018789882246650303
2	DALYs	1	Global	1	Male	6	5-9 years	944	Other cardiomyopathy	3	Rate	2021	23.28221076312753	28.20886089875118	18.789232383028132
2	DALYs	1	Global	2	Female	6	5-9 years	944	Other cardiomyopathy	3	Rate	2021	15.516032504022165	19.27977341495219	12.566163720651113
2	DALYs	1	Global	3	Both	6	5-9 years	944	Other cardiomyopathy	3	Rate	2021	19.52289217473713	23.445493248400286	16.17775344960716
2	DALYs	1	Global	1	Male	7	10-14 years	944	Other cardiomyopathy	1	Number	2021	63026.879326123315	77459.34674905571	52005.659849132135
2	DALYs	1	Global	2	Female	7	10-14 years	944	Other cardiomyopathy	1	Number	2021	57328.2558841965	68976.66916130859	46587.28277777557
2	DALYs	1	Global	3	Both	7	10-14 years	944	Other cardiomyopathy	1	Number	2021	120355.13521031989	143467.11748444708	101651.78631399326
2	DALYs	1	Global	1	Male	7	10-14 years	944	Other cardiomyopathy	2	Percent	2021	0.0020402856662235704	0.0025058401467453395	0.0016641352906986802
2	DALYs	1	Global	2	Female	7	10-14 years	944	Other cardiomyopathy	2	Percent	2021	0.0019027398946211058	0.002403831531636801	0.0014410591608052066
2	DALYs	1	Global	3	Both	7	10-14 years	944	Other cardiomyopathy	2	Percent	2021	0.0019720871430819378	0.0023699267191946184	0.0015870548563054502
2	DALYs	1	Global	1	Male	7	10-14 years	944	Other cardiomyopathy	3	Rate	2021	18.337231648637115	22.536257544022504	15.130684588702138
2	DALYs	1	Global	2	Female	7	10-14 years	944	Other cardiomyopathy	3	Rate	2021	17.75274968146203	21.359895266224097	14.426609648896145
2	DALYs	1	Global	3	Both	7	10-14 years	944	Other cardiomyopathy	3	Rate	2021	18.054101914589914	21.52105895548493	15.248470343254532
2	DALYs	1	Global	1	Male	8	15-19 years	944	Other cardiomyopathy	1	Number	2021	112774.85357043399	138526.0425129747	90427.2268327324
2	DALYs	1	Global	2	Female	8	15-19 years	944	Other cardiomyopathy	1	Number	2021	49090.860315754966	59653.39329245933	39332.78335237657
2	DALYs	1	Global	3	Both	8	15-19 years	944	Other cardiomyopathy	1	Number	2021	161865.7138861889	196741.34480267885	135991.21956418347
2	DALYs	1	Global	1	Male	8	15-19 years	944	Other cardiomyopathy	2	Percent	2021	0.002530026293022257	0.0031284925419119893	0.0019791424817650794
2	DALYs	1	Global	2	Female	8	15-19 years	944	Other cardiomyopathy	2	Percent	2021	0.0011865639882833647	0.0014798768911361013	0.0008912177982162144
2	DALYs	1	Global	3	Both	8	15-19 years	944	Other cardiomyopathy	2	Percent	2021	0.0018834238389192457	0.002297449989343502	0.0015299162541378272
2	DALYs	1	Global	1	Male	8	15-19 years	944	Other cardiomyopathy	3	Rate	2021	35.20584618725889	43.244804947545994	28.22940521066818
2	DALYs	1	Global	2	Female	8	15-19 years	944	Other cardiomyopathy	3	Rate	2021	16.166924329777544	19.64544701743874	12.953330376516686
2	DALYs	1	Global	3	Both	8	15-19 years	944	Other cardiomyopathy	3	Rate	2021	25.940855038467173	31.530078749029336	21.794167699400926
2	DALYs	1	Global	1	Male	9	20-24 years	944	Other cardiomyopathy	1	Number	2021	130686.09923111902	154257.39281545006	108571.75335517316
2	DALYs	1	Global	2	Female	9	20-24 years	944	Other cardiomyopathy	1	Number	2021	68600.51277720527	82074.04484605958	56328.490392303924
2	DALYs	1	Global	3	Both	9	20-24 years	944	Other cardiomyopathy	1	Number	2021	199286.61200832436	232243.35498087373	173986.09250539335
2	DALYs	1	Global	1	Male	9	20-24 years	944	Other cardiomyopathy	2	Percent	2021	0.0024816504405493233	0.0030045799380215843	0.001989652212679251
2	DALYs	1	Global	2	Female	9	20-24 years	944	Other cardiomyopathy	2	Percent	2021	0.0014055418625830767	0.001747981473546547	0.0010939530703110143
2	DALYs	1	Global	3	Both	9	20-24 years	944	Other cardiomyopathy	2	Percent	2021	0.0019637748569137133	0.0023236421980506704	0.0016340512989284827
2	DALYs	1	Global	1	Male	9	20-24 years	944	Other cardiomyopathy	3	Rate	2021	43.07299589023875	50.841888202878366	35.7843008061091
2	DALYs	1	Global	2	Female	9	20-24 years	944	Other cardiomyopathy	3	Rate	2021	23.353204440595416	27.939907020542112	19.175523603355472
2	DALYs	1	Global	3	Both	9	20-24 years	944	Other cardiomyopathy	3	Rate	2021	33.37250207407526	38.89143263404801	29.135681391151138
2	DALYs	1	Global	1	Male	10	25-29 years	944	Other cardiomyopathy	1	Number	2021	183638.49549298594	215801.09958374075	152194.99995203354
2	DALYs	1	Global	2	Female	10	25-29 years	944	Other cardiomyopathy	1	Number	2021	89239.34278964794	105687.54913660453	74357.06041653124
2	DALYs	1	Global	3	Both	10	25-29 years	944	Other cardiomyopathy	1	Number	2021	272877.83828263404	315746.2527935413	237241.65182535467
2	DALYs	1	Global	1	Male	10	25-29 years	944	Other cardiomyopathy	2	Percent	2021	0.0031822094723603423	0.0038252654720182127	0.002582593190991451
2	DALYs	1	Global	2	Female	10	25-29 years	944	Other cardiomyopathy	2	Percent	2021	0.0016688050514556765	0.002112429189328245	0.0013121231138545758
2	DALYs	1	Global	3	Both	10	25-29 years	944	Other cardiomyopathy	2	Percent	2021	0.002453829413358606	0.0029634337222178902	0.0020466007459505092
2	DALYs	1	Global	1	Male	10	25-29 years	944	Other cardiomyopathy	3	Rate	2021	61.75712871594746	72.57332537090569	51.1827663188427
2	DALYs	1	Global	2	Female	10	25-29 years	944	Other cardiomyopathy	3	Rate	2021	30.667782328993816	36.32033417644376	25.553372225669897
2	DALYs	1	Global	3	Both	10	25-29 years	944	Other cardiomyopathy	3	Rate	2021	46.380722959559456	53.66701659798461	40.323682557112626
2	DALYs	1	Global	1	Male	11	30-34 years	944	Other cardiomyopathy	1	Number	2021	258670.64361294	295496.7770732064	222783.77328647015
2	DALYs	1	Global	2	Female	11	30-34 years	944	Other cardiomyopathy	1	Number	2021	95275.4186549363	108016.05024876895	82662.56051096047
2	DALYs	1	Global	3	Both	11	30-34 years	944	Other cardiomyopathy	1	Number	2021	353946.0622678764	397059.86246166297	316369.6944816874
2	DALYs	1	Global	1	Male	11	30-34 years	944	Other cardiomyopathy	2	Percent	2021	0.0037599375742522066	0.0044654000849111575	0.003200441671916572
2	DALYs	1	Global	2	Female	11	30-34 years	944	Other cardiomyopathy	2	Percent	2021	0.0015867297203130233	0.0019119480002721526	0.0012904588549205028
2	DALYs	1	Global	3	Both	11	30-34 years	944	Other cardiomyopathy	2	Percent	2021	0.002746719536178065	0.0032519450762244035	0.002353876627478724
2	DALYs	1	Global	1	Male	11	30-34 years	944	Other cardiomyopathy	3	Rate	2021	84.65757953680799	96.71001532504008	72.91254524704044
2	DALYs	1	Global	2	Female	11	30-34 years	944	Other cardiomyopathy	3	Rate	2021	31.872057196240846	36.134123368267346	27.65273450159276
2	DALYs	1	Global	3	Both	11	30-34 years	944	Other cardiomyopathy	3	Rate	2021	58.553791677138726	65.6861678894391	52.33748064590925
2	DALYs	1	Global	1	Male	12	35-39 years	944	Other cardiomyopathy	1	Number	2021	320394.947565741	363223.5901932848	283074.27623440255
2	DALYs	1	Global	2	Female	12	35-39 years	944	Other cardiomyopathy	1	Number	2021	121455.29977029072	137062.8979951297	106515.4558842637
2	DALYs	1	Global	3	Both	12	35-39 years	944	Other cardiomyopathy	1	Number	2021	441850.2473360314	494586.45144776744	396012.9583254005
2	DALYs	1	Global	1	Male	12	35-39 years	944	Other cardiomyopathy	2	Percent	2021	0.0042594599721034205	0.004893939028001335	0.0036569019096754185
2	DALYs	1	Global	2	Female	12	35-39 years	944	Other cardiomyopathy	2	Percent	2021	0.0019123555284818918	0.0023365206500613384	0.0015584861229195673
2	DALYs	1	Global	3	Both	12	35-39 years	944	Other cardiomyopathy	2	Percent	2021	0.0031841701412811873	0.0036688025634186534	0.0027252925956296405
2	DALYs	1	Global	1	Male	12	35-39 years	944	Other cardiomyopathy	3	Rate	2021	113.18841621420744	128.31882405755005	100.00385224982608
2	DALYs	1	Global	2	Female	12	35-39 years	944	Other cardiomyopathy	3	Rate	2021	43.71998001119751	49.33821061705271	38.34211937191002
2	DALYs	1	Global	3	Both	12	35-39 years	944	Other cardiomyopathy	3	Rate	2021	78.77998735822081	88.18262437900208	70.60739705061289
2	DALYs	1	Global	1	Male	13	40-44 years	944	Other cardiomyopathy	1	Number	2021	403294.7930611557	464408.447406044	351678.0423753859
2	DALYs	1	Global	2	Female	13	40-44 years	944	Other cardiomyopathy	1	Number	2021	140309.48896590277	158572.02923604945	124157.98158846369
2	DALYs	1	Global	3	Both	13	40-44 years	944	Other cardiomyopathy	1	Number	2021	543604.2820270588	617080.8697027061	486244.27640266076
2	DALYs	1	Global	1	Male	13	40-44 years	944	Other cardiomyopathy	2	Percent	2021	0.004819987390625677	0.005664608138572868	0.0041378945788857376
2	DALYs	1	Global	2	Female	13	40-44 years	944	Other cardiomyopathy	2	Percent	2021	0.002107669858039768	0.0025103404880665505	0.001741636963815839
2	DALYs	1	Global	3	Both	13	40-44 years	944	Other cardiomyopathy	2	Percent	2021	0.0036176095347453608	0.004212382117112009	0.0030998752751821646
2	DALYs	1	Global	1	Male	13	40-44 years	944	Other cardiomyopathy	3	Rate	2021	159.93547610812305	184.171448336197	139.46571121623901
2	DALYs	1	Global	2	Female	13	40-44 years	944	Other cardiomyopathy	3	Rate	2021	56.55591446419308	63.91717472555929	50.04556882443233
2	DALYs	1	Global	3	Both	13	40-44 years	944	Other cardiomyopathy	3	Rate	2021	108.66635031911807	123.35430050751967	97.200100564343
2	DALYs	1	Global	1	Male	14	45-49 years	944	Other cardiomyopathy	1	Number	2021	424046.522694238	488524.9348155939	362632.8327690806
2	DALYs	1	Global	2	Female	14	45-49 years	944	Other cardiomyopathy	1	Number	2021	160185.60270297402	180598.5752386531	141788.91875848913
2	DALYs	1	Global	3	Both	14	45-49 years	944	Other cardiomyopathy	1	Number	2021	584232.1253972127	660182.6603496431	518482.07884725893
2	DALYs	1	Global	1	Male	14	45-49 years	944	Other cardiomyopathy	2	Percent	2021	0.004617968754635078	0.005450684669786163	0.003920970072481307
2	DALYs	1	Global	2	Female	14	45-49 years	944	Other cardiomyopathy	2	Percent	2021	0.002239338682761243	0.0026554082032019003	0.0018758886872113495
2	DALYs	1	Global	3	Both	14	45-49 years	944	Other cardiomyopathy	2	Percent	2021	0.003575851222220243	0.004165429794059975	0.003068633679066685
2	DALYs	1	Global	1	Male	14	45-49 years	944	Other cardiomyopathy	3	Rate	2021	178.2741398672602	205.38162181972947	152.45510313063176
2	DALYs	1	Global	2	Female	14	45-49 years	944	Other cardiomyopathy	3	Rate	2021	67.97820882001994	76.64089314528202	60.17117996304459
2	DALYs	1	Global	3	Both	14	45-49 years	944	Other cardiomyopathy	3	Rate	2021	123.38467111757993	139.42475410674902	109.49884129605829
2	DALYs	1	Global	1	Male	15	50-54 years	944	Other cardiomyopathy	1	Number	2021	452386.6592938177	526275.5472103015	380703.5556631638
2	DALYs	1	Global	2	Female	15	50-54 years	944	Other cardiomyopathy	1	Number	2021	170048.40938497483	190627.07651387583	152581.69642124456
2	DALYs	1	Global	3	Both	15	50-54 years	944	Other cardiomyopathy	1	Number	2021	622435.068678793	700671.724129052	541341.5616125725
2	DALYs	1	Global	1	Male	15	50-54 years	944	Other cardiomyopathy	2	Percent	2021	0.004310877927898655	0.004998642958660692	0.0035999842363902794
2	DALYs	1	Global	2	Female	15	50-54 years	944	Other cardiomyopathy	2	Percent	2021	0.0021555288803534445	0.0025071485054812908	0.0018328794189446914
2	DALYs	1	Global	3	Both	15	50-54 years	944	Other cardiomyopathy	2	Percent	2021	0.003385282052752647	0.0038812513020195587	0.002904055805791293
2	DALYs	1	Global	1	Male	15	50-54 years	944	Other cardiomyopathy	3	Rate	2021	203.79575255517966	237.0819717861166	171.50321750849105
2	DALYs	1	Global	2	Female	15	50-54 years	944	Other cardiomyopathy	3	Rate	2021	76.27453643665753	85.50501557738092	68.43991193649798
2	DALYs	1	Global	3	Both	15	50-54 years	944	Other cardiomyopathy	3	Rate	2021	139.8972614775128	157.48157572234408	121.67084697575218
2	DALYs	1	Global	1	Male	16	55-59 years	944	Other cardiomyopathy	1	Number	2021	521595.88757649297	597209.5915168473	434456.1043105859
2	DALYs	1	Global	2	Female	16	55-59 years	944	Other cardiomyopathy	1	Number	2021	231324.45885734365	262590.05536560784	204973.16665553072
2	DALYs	1	Global	3	Both	16	55-59 years	944	Other cardiomyopathy	1	Number	2021	752920.3464338364	843759.3009186069	659421.1145265183
2	DALYs	1	Global	1	Male	16	55-59 years	944	Other cardiomyopathy	2	Percent	2021	0.004488637463932981	0.005162677352103217	0.003722250548722886
2	DALYs	1	Global	2	Female	16	55-59 years	944	Other cardiomyopathy	2	Percent	2021	0.0026320618700008272	0.0031031052735564953	0.002246909767582799
2	DALYs	1	Global	3	Both	16	55-59 years	944	Other cardiomyopathy	2	Percent	2021	0.0036886810568661083	0.00417558287679303	0.003150444487689417
2	DALYs	1	Global	1	Male	16	55-59 years	944	Other cardiomyopathy	3	Rate	2021	267.8635409468552	306.69466474209406	223.1132439086631
2	DALYs	1	Global	2	Female	16	55-59 years	944	Other cardiomyopathy	3	Rate	2021	115.08477783049578	130.63952826918805	101.97491204469787
2	DALYs	1	Global	3	Both	16	55-59 years	944	Other cardiomyopathy	3	Rate	2021	190.26208376693808	213.21698045600138	166.63493810996016
2	DALYs	1	Global	1	Male	17	60-64 years	944	Other cardiomyopathy	1	Number	2021	474475.4033774392	541167.9724260945	412689.10425427876
2	DALYs	1	Global	2	Female	17	60-64 years	944	Other cardiomyopathy	1	Number	2021	233533.0826202904	257698.44042184873	205211.5473830448
2	DALYs	1	Global	3	Both	17	60-64 years	944	Other cardiomyopathy	1	Number	2021	708008.4859977302	789495.4207232813	638419.6471907044
2	DALYs	1	Global	1	Male	17	60-64 years	944	Other cardiomyopathy	2	Percent	2021	0.003961426435779062	0.004523270579520169	0.003412840004506475
2	DALYs	1	Global	2	Female	17	60-64 years	944	Other cardiomyopathy	2	Percent	2021	0.002593178994566218	0.002992118281153296	0.0022097839135003777
2	DALYs	1	Global	3	Both	17	60-64 years	944	Other cardiomyopathy	2	Percent	2021	0.0033737893251472783	0.0037881864462067805	0.002968413341980087
2	DALYs	1	Global	1	Male	17	60-64 years	944	Other cardiomyopathy	3	Rate	2021	305.0564472328402	347.9353784187198	265.3319246042493
2	DALYs	1	Global	2	Female	17	60-64 years	944	Other cardiomyopathy	3	Rate	2021	141.95596512935512	156.64517597231716	124.74037056160284
2	DALYs	1	Global	3	Both	17	60-64 years	944	Other cardiomyopathy	3	Rate	2021	221.21957034521492	246.68042998919483	199.4763097400559
2	DALYs	1	Global	1	Male	18	65-69 years	944	Other cardiomyopathy	1	Number	2021	420127.92836929	473888.14519764745	373413.80134206876
2	DALYs	1	Global	2	Female	18	65-69 years	944	Other cardiomyopathy	1	Number	2021	229685.81076701754	254667.39140769746	207350.11676199856
2	DALYs	1	Global	3	Both	18	65-69 years	944	Other cardiomyopathy	1	Number	2021	649813.7391363078	720672.0164008907	597096.797351883
2	DALYs	1	Global	1	Male	18	65-69 years	944	Other cardiomyopathy	2	Percent	2021	0.003402249881588706	0.003858261518585584	0.002983982385804219
2	DALYs	1	Global	2	Female	18	65-69 years	944	Other cardiomyopathy	2	Percent	2021	0.002379588684194715	0.0026923614529817015	0.0020620295557180735
2	DALYs	1	Global	3	Both	18	65-69 years	944	Other cardiomyopathy	2	Percent	2021	0.0029532821185969996	0.003290526520179683	0.0026538785397829164
2	DALYs	1	Global	1	Male	18	65-69 years	944	Other cardiomyopathy	3	Rate	2021	318.68134273913125	359.4602982142084	283.2470863598797
2	DALYs	1	Global	2	Female	18	65-69 years	944	Other cardiomyopathy	3	Rate	2021	159.49415327803993	176.84139836264794	143.98421563186372
2	DALYs	1	Global	3	Both	18	65-69 years	944	Other cardiomyopathy	3	Rate	2021	235.57448310920228	261.262462656694	216.4632123495688
2	DALYs	1	Global	1	Male	19	70-74 years	944	Other cardiomyopathy	1	Number	2021	349854.2436565458	397743.570654302	303963.9946493284
2	DALYs	1	Global	2	Female	19	70-74 years	944	Other cardiomyopathy	1	Number	2021	230389.19858377086	254256.10058841342	205360.09600783198
2	DALYs	1	Global	3	Both	19	70-74 years	944	Other cardiomyopathy	1	Number	2021	580243.4422403165	641820.0860463582	527678.6881818753
2	DALYs	1	Global	1	Male	19	70-74 years	944	Other cardiomyopathy	2	Percent	2021	0.003184314286297104	0.0036453022499836566	0.0027408074275156236
2	DALYs	1	Global	2	Female	19	70-74 years	944	Other cardiomyopathy	2	Percent	2021	0.002534769862812954	0.002857058972204377	0.002223599691532274
2	DALYs	1	Global	3	Both	19	70-74 years	944	Other cardiomyopathy	2	Percent	2021	0.002889952468343649	0.003225154610078828	0.002566229519838724
2	DALYs	1	Global	1	Male	19	70-74 years	944	Other cardiomyopathy	3	Rate	2021	362.9516730545407	412.6338240372665	315.3434391798357
2	DALYs	1	Global	2	Female	19	70-74 years	944	Other cardiomyopathy	3	Rate	2021	210.50142769580444	232.3080791253695	187.6328997501936
2	DALYs	1	Global	3	Both	19	70-74 years	944	Other cardiomyopathy	3	Rate	2021	281.89158565224795	311.80650842088784	256.35478369591067
2	DALYs	1	Global	1	Male	20	75-79 years	944	Other cardiomyopathy	1	Number	2021	269277.6156155134	304865.92731105356	240332.00384262064
2	DALYs	1	Global	2	Female	20	75-79 years	944	Other cardiomyopathy	1	Number	2021	213383.06997965134	236804.82448546356	188793.3675755971
2	DALYs	1	Global	3	Both	20	75-79 years	944	Other cardiomyopathy	1	Number	2021	482660.6855951647	533118.6800748536	438754.16385648947
2	DALYs	1	Global	1	Male	20	75-79 years	944	Other cardiomyopathy	2	Percent	2021	0.0033245046676446334	0.00372894152271873	0.0029356752458867307
2	DALYs	1	Global	2	Female	20	75-79 years	944	Other cardiomyopathy	2	Percent	2021	0.002935849026866992	0.003286851138437452	0.002582890330739217
2	DALYs	1	Global	3	Both	20	75-79 years	944	Other cardiomyopathy	2	Percent	2021	0.0031403196061990358	0.0034478266574372975	0.0028417059221796954
2	DALYs	1	Global	1	Male	20	75-79 years	944	Other cardiomyopathy	3	Rate	2021	450.39701343656066	509.92245621902833	401.98223129878363
2	DALYs	1	Global	2	Female	20	75-79 years	944	Other cardiomyopathy	3	Rate	2021	295.963844915908	328.44998600890864	261.8577517308399
2	DALYs	1	Global	3	Both	20	75-79 years	944	Other cardiomyopathy	3	Rate	2021	365.97252505438763	404.2317829554975	332.680854308003
2	DALYs	1	Global	1	Male	30	80-84 years	944	Other cardiomyopathy	1	Number	2021	228687.8130692123	253614.56766900863	204839.21401821848
2	DALYs	1	Global	2	Female	30	80-84 years	944	Other cardiomyopathy	1	Number	2021	241085.15340220302	265140.3090657217	206500.77648867323
2	DALYs	1	Global	3	Both	30	80-84 years	944	Other cardiomyopathy	1	Number	2021	469772.9664714155	510151.9694858635	412781.4093998401
2	DALYs	1	Global	1	Male	30	80-84 years	944	Other cardiomyopathy	2	Percent	2021	0.0037920471273177633	0.0042231566400485485	0.003350381358907202
2	DALYs	1	Global	2	Female	30	80-84 years	944	Other cardiomyopathy	2	Percent	2021	0.0036896994163789173	0.004119793147928569	0.0031588668263716002
2	DALYs	1	Global	3	Both	30	80-84 years	944	Other cardiomyopathy	2	Percent	2021	0.003738420982081677	0.004100835651375149	0.003287089474278134
2	DALYs	1	Global	1	Male	30	80-84 years	944	Other cardiomyopathy	3	Rate	2021	623.9459587755741	691.9554761573604	558.8780533169517
2	DALYs	1	Global	2	Female	30	80-84 years	944	Other cardiomyopathy	3	Rate	2021	473.3546008049993	520.5852927232637	405.45048602659017
2	DALYs	1	Global	3	Both	30	80-84 years	944	Other cardiomyopathy	3	Rate	2021	536.3742520526647	582.477921455328	471.30281120924343
2	DALYs	1	Global	1	Male	31	85-89 years	944	Other cardiomyopathy	1	Number	2021	159377.20253841134	174667.00615759767	139293.76601754807
2	DALYs	1	Global	2	Female	31	85-89 years	944	Other cardiomyopathy	1	Number	2021	198071.03230912043	219999.3443939581	162272.712217023
2	DALYs	1	Global	3	Both	31	85-89 years	944	Other cardiomyopathy	1	Number	2021	357448.2348475317	390006.1882546409	301154.4639705271
2	DALYs	1	Global	1	Male	31	85-89 years	944	Other cardiomyopathy	2	Percent	2021	0.004366035380293292	0.004777540836555086	0.003810030857735147
2	DALYs	1	Global	2	Female	31	85-89 years	944	Other cardiomyopathy	2	Percent	2021	0.004440784608395583	0.004986023799430302	0.003607087785783179
2	DALYs	1	Global	3	Both	31	85-89 years	944	Other cardiomyopathy	2	Percent	2021	0.004406763911270187	0.00485704806759888	0.00368121865362563
2	DALYs	1	Global	1	Male	31	85-89 years	944	Other cardiomyopathy	3	Rate	2021	923.7833886113126	1012.4062680041756	807.3756166796159
2	DALYs	1	Global	2	Female	31	85-89 years	944	Other cardiomyopathy	3	Rate	2021	695.7396362325916	772.7645080436783	569.9953014439303
2	DALYs	1	Global	3	Both	31	85-89 years	944	Other cardiomyopathy	3	Rate	2021	781.7896600830572	852.9984921479328	658.6672504354085
2	DALYs	1	Global	1	Male	32	90-94 years	944	Other cardiomyopathy	1	Number	2021	74299.522750544	82225.06759125227	63919.936623966394
2	DALYs	1	Global	2	Female	32	90-94 years	944	Other cardiomyopathy	1	Number	2021	130290.07699170859	146945.08354205603	102915.76647266999
2	DALYs	1	Global	3	Both	32	90-94 years	944	Other cardiomyopathy	1	Number	2021	204589.59974225273	227138.4444311615	167121.94024259265
2	DALYs	1	Global	1	Male	32	90-94 years	944	Other cardiomyopathy	2	Percent	2021	0.004739216167667555	0.005239789654284566	0.004047639715164307
2	DALYs	1	Global	2	Female	32	90-94 years	944	Other cardiomyopathy	2	Percent	2021	0.0051542931419198456	0.005853048104265487	0.004023040643206108
2	DALYs	1	Global	3	Both	32	90-94 years	944	Other cardiomyopathy	2	Percent	2021	0.0049951225920494375	0.005566309214584549	0.004040562235989227
2	DALYs	1	Global	1	Male	32	90-94 years	944	Other cardiomyopathy	3	Rate	2021	1274.762550316354	1410.7417246067298	1096.6792034506113
2	DALYs	1	Global	2	Female	32	90-94 years	944	Other cardiomyopathy	3	Rate	2021	1080.2705576495525	1218.361758677438	853.3026843282726
2	DALYs	1	Global	3	Both	32	90-94 years	944	Other cardiomyopathy	3	Rate	2021	1143.6375829304272	1269.6836100519697	934.1967139799325
2	DALYs	1	Global	1	Male	235	95+ years	944	Other cardiomyopathy	1	Number	2021	24687.916879413457	27596.984916108377	19648.51145063187
2	DALYs	1	Global	2	Female	235	95+ years	944	Other cardiomyopathy	1	Number	2021	64046.37846287386	73593.15051279237	47187.29167276806
2	DALYs	1	Global	3	Both	235	95+ years	944	Other cardiomyopathy	1	Number	2021	88734.2953422873	101144.13332553115	66539.55194025037
2	DALYs	1	Global	1	Male	235	95+ years	944	Other cardiomyopathy	2	Percent	2021	0.005443440644519021	0.006116155959971078	0.004362863162582094
2	DALYs	1	Global	2	Female	235	95+ years	944	Other cardiomyopathy	2	Percent	2021	0.0058593731010764165	0.006752425528186462	0.004299952679141271
2	DALYs	1	Global	3	Both	235	95+ years	944	Other cardiomyopathy	2	Percent	2021	0.005737304647179467	0.006524085754746486	0.004327747568314088
2	DALYs	1	Global	1	Male	235	95+ years	944	Other cardiomyopathy	3	Rate	2021	1632.7535088353625	1825.1468592972317	1299.4687308414666
2	DALYs	1	Global	2	Female	235	95+ years	944	Other cardiomyopathy	3	Rate	2021	1626.2579918102197	1868.6684873727456	1198.1740737956388
2	DALYs	1	Global	3	Both	235	95+ years	944	Other cardiomyopathy	3	Rate	2021	1628.0599987003686	1855.750552087152	1220.8400644586068
5	Prevalence	1	Global	1	Male	31	85-89 years	944	Other cardiomyopathy	1	Number	2021	90534.58682902754	144790.63553519204	53678.66678790318
5	Prevalence	1	Global	2	Female	31	85-89 years	944	Other cardiomyopathy	1	Number	2021	122511.88641058277	195768.4110655539	71782.93086483149
5	Prevalence	1	Global	3	Both	31	85-89 years	944	Other cardiomyopathy	1	Number	2021	213046.47323961015	337501.9234795285	126209.97269987648
5	Prevalence	1	Global	1	Male	31	85-89 years	944	Other cardiomyopathy	2	Percent	2021	0.0052476391836013	0.0083924670232386	0.0031113726494471
5	Prevalence	1	Global	2	Female	31	85-89 years	944	Other cardiomyopathy	2	Percent	2021	0.0043033570491159	0.0068765729984131	0.0025214516122515
5	Prevalence	1	Global	3	Both	31	85-89 years	944	Other cardiomyopathy	2	Percent	2021	0.0046596713649899	0.0073817028005205	0.0027604213652966
5	Prevalence	1	Global	1	Male	31	85-89 years	944	Other cardiomyopathy	3	Rate	2021	524.7572806862801	839.2366147953201	311.13270851592
5	Prevalence	1	Global	2	Female	31	85-89 years	944	Other cardiomyopathy	3	Rate	2021	430.33236254578	687.65150316384	252.14302982813
5	Prevalence	1	Global	3	Both	31	85-89 years	944	Other cardiomyopathy	3	Rate	2021	465.96265880829003	738.1642664	276.03899540367
5	Prevalence	1	Global	1	Male	32	90-94 years	944	Other cardiomyopathy	1	Number	2021	39890.88605168602	64171.61762015942	22929.63727714952
5	Prevalence	1	Global	2	Female	32	90-94 years	944	Other cardiomyopathy	1	Number	2021	70935.53678484714	116131.54032722324	41321.76882970667
5	Prevalence	1	Global	3	Both	32	90-94 years	944	Other cardiomyopathy	1	Number	2021	110826.42283653312	178894.16543800762	64314.69332773785
5	Prevalence	1	Global	1	Male	32	90-94 years	944	Other cardiomyopathy	2	Percent	2021	0.0068441366593368	0.0110100384744058	0.0039340671821251
5	Prevalence	1	Global	2	Female	32	90-94 years	944	Other cardiomyopathy	2	Percent	2021	0.0058814755752421	0.0096287999191952	0.0034261076904518
5	Prevalence	1	Global	3	Both	32	90-94 years	944	Other cardiomyopathy	2	Percent	2021	0.0061951179171129	0.0100000766965474	0.0035951415856896
5	Prevalence	1	Global	1	Male	32	90-94 years	944	Other cardiomyopathy	3	Rate	2021	684.41095925147	1100.997313	393.40552686166
5	Prevalence	1	Global	2	Female	32	90-94 years	944	Other cardiomyopathy	3	Rate	2021	588.14587917246	962.87826921749	342.61005356205
5	Prevalence	1	Global	3	Both	32	90-94 years	944	Other cardiomyopathy	3	Rate	2021	619.50980156017	1000.00240099998	359.51338932628
5	Prevalence	1	Global	1	Male	235	95+ years	944	Other cardiomyopathy	1	Number	2021	10254.753391326927	18848.652855797103	4859.342735739447
5	Prevalence	1	Global	2	Female	235	95+ years	944	Other cardiomyopathy	1	Number	2021	25232.615189550663	46480.40230724828	12041.52472477479
5	Prevalence	1	Global	3	Both	235	95+ years	944	Other cardiomyopathy	1	Number	2021	35487.36858087756	65337.8180079509	16875.9589524998
5	Prevalence	1	Global	1	Male	235	95+ years	944	Other cardiomyopathy	2	Percent	2021	0.006782067340668	0.0124657130666333	0.0032137657235233
5	Prevalence	1	Global	2	Female	235	95+ years	944	Other cardiomyopathy	2	Percent	2021	0.0064070408768679	0.0118022531673635	0.003057572178754
5	Prevalence	1	Global	3	Both	235	95+ years	944	Other cardiomyopathy	2	Percent	2021	0.0065110818465412	0.0119879182531316	0.0030963346499042
5	Prevalence	1	Global	1	Male	235	95+ years	944	Other cardiomyopathy	3	Rate	2021	678.20564463631	1246.56949541113	321.37619958645
5	Prevalence	1	Global	2	Female	235	95+ years	944	Other cardiomyopathy	3	Rate	2021	640.7035509441799	1180.22482346185	305.75695749287
5	Prevalence	1	Global	3	Both	235	95+ years	944	Other cardiomyopathy	3	Rate	2021	651.1075004630001	1198.7911493608901	309.6330861
5	Prevalence	1	Global	1	Male	1	<5 years	944	Other cardiomyopathy	1	Number	2021	218922.84700464396	305203.0535478767	150745.63570494868
5	Prevalence	1	Global	2	Female	1	<5 years	944	Other cardiomyopathy	1	Number	2021	161290.7897095839	228630.49951675488	110389.02865895387
5	Prevalence	1	Global	3	Both	1	<5 years	944	Other cardiomyopathy	1	Number	2021	380213.6367142279	532836.497995848	261566.32765277365
5	Prevalence	1	Global	1	Male	1	<5 years	944	Other cardiomyopathy	2	Percent	2021	0.0007501113523627	0.0010486889781665	0.0005167714745802
5	Prevalence	1	Global	2	Female	1	<5 years	944	Other cardiomyopathy	2	Percent	2021	0.0005734789240965	0.0008172090646931	0.0003919359944135
5	Prevalence	1	Global	3	Both	1	<5 years	944	Other cardiomyopathy	2	Percent	2021	0.0006634281967346	0.0009336175260358	0.0004590638633066
5	Prevalence	1	Global	1	Male	1	<5 years	944	Other cardiomyopathy	3	Rate	2021	64.39300532	89.77108657	44.33965963
5	Prevalence	1	Global	2	Female	1	<5 years	944	Other cardiomyopathy	3	Rate	2021	50.68969664	71.85289802	34.69253505
5	Prevalence	1	Global	3	Both	1	<5 years	944	Other cardiomyopathy	3	Rate	2021	57.76815426	80.95706739	39.74135198
5	Prevalence	1	Global	1	Male	6	5-9 years	944	Other cardiomyopathy	1	Number	2021	193197.8758282455	299485.1315416653	117211.23367379584
5	Prevalence	1	Global	2	Female	6	5-9 years	944	Other cardiomyopathy	1	Number	2021	143028.09326809016	222270.54332660892	85131.55918275626
5	Prevalence	1	Global	3	Both	6	5-9 years	944	Other cardiomyopathy	1	Number	2021	336225.96909633564	523923.8862844284	202260.59960151545
5	Prevalence	1	Global	1	Male	6	5-9 years	944	Other cardiomyopathy	2	Percent	2021	0.0006154026138388	0.0009553274268247	0.0003717707178259
5	Prevalence	1	Global	2	Female	6	5-9 years	944	Other cardiomyopathy	2	Percent	2021	0.0004705552729674	0.0007280012642874	0.0002801045398099
5	Prevalence	1	Global	3	Both	6	5-9 years	944	Other cardiomyopathy	2	Percent	2021	0.0005441472890214	0.0008466685712335	0.0003288299032483
5	Prevalence	1	Global	1	Male	6	5-9 years	944	Other cardiomyopathy	3	Rate	2021	54.502317430439994	84.48661060586001	33.06601502
5	Prevalence	1	Global	2	Female	6	5-9 years	944	Other cardiomyopathy	3	Rate	2021	43.005992149090005	66.83278105	25.59753879
5	Prevalence	1	Global	3	Both	6	5-9 years	944	Other cardiomyopathy	3	Rate	2021	48.93737314	76.25662822	29.43883978
5	Prevalence	1	Global	1	Male	7	10-14 years	944	Other cardiomyopathy	1	Number	2021	145492.77123402106	210565.34634654148	94429.27484093932
5	Prevalence	1	Global	2	Female	7	10-14 years	944	Other cardiomyopathy	1	Number	2021	110711.22645087718	162697.9237498906	69921.00078544636
5	Prevalence	1	Global	3	Both	7	10-14 years	944	Other cardiomyopathy	1	Number	2021	256203.9976848981	372904.95295683	164398.70200178146
5	Prevalence	1	Global	1	Male	7	10-14 years	944	Other cardiomyopathy	2	Percent	2021	0.0004696477941443	0.0006815855412357	0.0003033283981592
5	Prevalence	1	Global	2	Female	7	10-14 years	944	Other cardiomyopathy	2	Percent	2021	0.0003613388957757	0.0005285143112012	0.0002284619132585
5	Prevalence	1	Global	3	Both	7	10-14 years	944	Other cardiomyopathy	2	Percent	2021	0.0004157890417089	0.000607499414851	0.0002656658322579
5	Prevalence	1	Global	1	Male	7	10-14 years	944	Other cardiomyopathy	3	Rate	2021	42.33010864	61.26252124	27.47353995
5	Prevalence	1	Global	2	Female	7	10-14 years	944	Other cardiomyopathy	3	Rate	2021	34.283769143090005	50.382406886050006	21.65232494
5	Prevalence	1	Global	3	Both	7	10-14 years	944	Other cardiomyopathy	3	Rate	2021	38.432369977769994	55.93831965	24.660941266690003
5	Prevalence	1	Global	1	Male	8	15-19 years	944	Other cardiomyopathy	1	Number	2021	137181.09602348745	201627.87520624173	85965.00658991616
5	Prevalence	1	Global	2	Female	8	15-19 years	944	Other cardiomyopathy	1	Number	2021	99906.67692195092	154645.18745247775	59662.790509408645
5	Prevalence	1	Global	3	Both	8	15-19 years	944	Other cardiomyopathy	1	Number	2021	237087.77294543837	356414.684225452	145887.87761917096
5	Prevalence	1	Global	1	Male	8	15-19 years	944	Other cardiomyopathy	2	Percent	2021	0.0004544486414436	0.0006715667022217	0.0002839898709627
5	Prevalence	1	Global	2	Female	8	15-19 years	944	Other cardiomyopathy	2	Percent	2021	0.0003347320931162	0.0005195334599399	0.0001996900092377
5	Prevalence	1	Global	3	Both	8	15-19 years	944	Other cardiomyopathy	2	Percent	2021	0.0003949265129187	0.0005960745533237	0.0002421289525853
5	Prevalence	1	Global	1	Male	8	15-19 years	944	Other cardiomyopathy	3	Rate	2021	42.82494203	62.94381892	26.83639751
5	Prevalence	1	Global	2	Female	8	15-19 years	944	Other cardiomyopathy	3	Rate	2021	32.90192259	50.92876815	19.64854177
5	Prevalence	1	Global	3	Both	8	15-19 years	944	Other cardiomyopathy	3	Rate	2021	37.99606107	57.11958039	23.38022175
5	Prevalence	1	Global	1	Male	9	20-24 years	944	Other cardiomyopathy	1	Number	2021	122682.75976323945	170253.2289942188	84217.07178807544
5	Prevalence	1	Global	2	Female	9	20-24 years	944	Other cardiomyopathy	1	Number	2021	90458.04574452984	128876.4765013314	59475.76166475615
5	Prevalence	1	Global	3	Both	9	20-24 years	944	Other cardiomyopathy	1	Number	2021	213140.80550776937	298358.38273842074	143692.83345283158
5	Prevalence	1	Global	1	Male	9	20-24 years	944	Other cardiomyopathy	2	Percent	2021	0.0004203669781264	0.0005836609413395	0.0002883555563299
5	Prevalence	1	Global	2	Female	9	20-24 years	944	Other cardiomyopathy	2	Percent	2021	0.0003102009738237	0.0004417488610002	0.0002040272440648
5	Prevalence	1	Global	3	Both	9	20-24 years	944	Other cardiomyopathy	2	Percent	2021	0.0003653046520658	0.0005115424245021	0.0002462336454234
5	Prevalence	1	Global	1	Male	9	20-24 years	944	Other cardiomyopathy	3	Rate	2021	40.435165164269996	56.11397597687999	27.757210662469998
5	Prevalence	1	Global	2	Female	9	20-24 years	944	Other cardiomyopathy	3	Rate	2021	30.794015234679996	43.87253945	20.24692769
5	Prevalence	1	Global	3	Both	9	20-24 years	944	Other cardiomyopathy	3	Rate	2021	35.69252296	49.96304391	24.06277739
5	Prevalence	1	Global	1	Male	10	25-29 years	944	Other cardiomyopathy	1	Number	2021	100174.69740776472	148444.69314529753	63463.67589407796
5	Prevalence	1	Global	2	Female	10	25-29 years	944	Other cardiomyopathy	1	Number	2021	76595.4098438483	115588.18322048022	47318.100676407215
5	Prevalence	1	Global	3	Both	10	25-29 years	944	Other cardiomyopathy	1	Number	2021	176770.10725161317	263143.9090474662	110562.980198408
5	Prevalence	1	Global	1	Male	10	25-29 years	944	Other cardiomyopathy	2	Percent	2021	0.0003454166406982	0.0005118844925761	0.000218689904385
5	Prevalence	1	Global	2	Female	10	25-29 years	944	Other cardiomyopathy	2	Percent	2021	0.0002642891339275	0.0003985878340964	0.000163278036865
5	Prevalence	1	Global	3	Both	10	25-29 years	944	Other cardiomyopathy	2	Percent	2021	0.0003048659898088	0.0004538529755627	0.0001908952081886
5	Prevalence	1	Global	1	Male	10	25-29 years	944	Other cardiomyopathy	3	Rate	2021	33.68847945	49.921548296080005	21.34266233
5	Prevalence	1	Global	2	Female	10	25-29 years	944	Other cardiomyopathy	3	Rate	2021	26.32259812	39.72276276	16.26122701
5	Prevalence	1	Global	3	Both	10	25-29 years	944	Other cardiomyopathy	3	Rate	2021	30.04540575	44.72625854	18.79225879
5	Prevalence	1	Global	1	Male	11	30-34 years	944	Other cardiomyopathy	1	Number	2021	89309.39475392597	144985.3402172341	53577.831754938
5	Prevalence	1	Global	2	Female	11	30-34 years	944	Other cardiomyopathy	1	Number	2021	66677.45773640859	108740.65196985033	39710.11499483937
5	Prevalence	1	Global	3	Both	11	30-34 years	944	Other cardiomyopathy	1	Number	2021	155986.85249033466	255074.79313792667	93348.71649761662
5	Prevalence	1	Global	1	Male	11	30-34 years	944	Other cardiomyopathy	2	Percent	2021	0.0002974606216079	0.0004815150961244	0.0001779381454569
5	Prevalence	1	Global	2	Female	11	30-34 years	944	Other cardiomyopathy	2	Percent	2021	0.0002236128419033	0.0003645922068388	0.0001331218179156
5	Prevalence	1	Global	3	Both	11	30-34 years	944	Other cardiomyopathy	2	Percent	2021	0.0002606633934343	0.0004258011835049	0.0001560136367142
5	Prevalence	1	Global	1	Male	11	30-34 years	944	Other cardiomyopathy	3	Rate	2021	29.229127372790003	47.4507188	17.53492198
5	Prevalence	1	Global	2	Female	11	30-34 years	944	Other cardiomyopathy	3	Rate	2021	22.30530998	36.37652112	13.284046129130001
5	Prevalence	1	Global	3	Both	11	30-34 years	944	Other cardiomyopathy	3	Rate	2021	25.80512298	42.19737946	15.44280861
5	Prevalence	1	Global	1	Male	12	35-39 years	944	Other cardiomyopathy	1	Number	2021	94972.01065949538	143018.21482034796	56699.260597468034
5	Prevalence	1	Global	2	Female	12	35-39 years	944	Other cardiomyopathy	1	Number	2021	65730.70830859372	100050.19110927838	39093.039494501296
5	Prevalence	1	Global	3	Both	12	35-39 years	944	Other cardiomyopathy	1	Number	2021	160702.71896808897	241812.84325058103	96326.47570538837
5	Prevalence	1	Global	1	Male	12	35-39 years	944	Other cardiomyopathy	2	Percent	2021	0.0003396085054816	0.000512637617334	0.0002028507009133
5	Prevalence	1	Global	2	Female	12	35-39 years	944	Other cardiomyopathy	2	Percent	2021	0.000236927359968	0.0003606037980787	0.000140925605397
5	Prevalence	1	Global	3	Both	12	35-39 years	944	Other cardiomyopathy	2	Percent	2021	0.0002884723882827	0.0004345364079965	0.000172962399695
5	Prevalence	1	Global	1	Male	12	35-39 years	944	Other cardiomyopathy	3	Rate	2021	33.55150121	50.525157616520005	20.03058898
5	Prevalence	1	Global	2	Female	12	35-39 years	944	Other cardiomyopathy	3	Rate	2021	23.660929237410002	36.01483314	14.07222994
5	Prevalence	1	Global	3	Both	12	35-39 years	944	Other cardiomyopathy	3	Rate	2021	28.65259948	43.114183706329996	17.17459385
5	Prevalence	1	Global	1	Male	13	40-44 years	944	Other cardiomyopathy	1	Number	2021	108878.29473876714	172220.79863926244	61424.10909033689
5	Prevalence	1	Global	2	Female	13	40-44 years	944	Other cardiomyopathy	1	Number	2021	68513.14908827461	109793.94617564492	36391.09831945141
5	Prevalence	1	Global	3	Both	13	40-44 years	944	Other cardiomyopathy	1	Number	2021	177391.44382704186	281699.48112568294	98457.34453242338
5	Prevalence	1	Global	1	Male	13	40-44 years	944	Other cardiomyopathy	2	Percent	2021	0.0004352798250891	0.0006879436870436	0.000245365469262
5	Prevalence	1	Global	2	Female	13	40-44 years	944	Other cardiomyopathy	2	Percent	2021	0.0002763998183046	0.0004428071069869	0.000146806279291
5	Prevalence	1	Global	3	Both	13	40-44 years	944	Other cardiomyopathy	2	Percent	2021	0.0003561998325	0.0005653547457127	0.0001977803575682
5	Prevalence	1	Global	1	Male	13	40-44 years	944	Other cardiomyopathy	3	Rate	2021	43.17809753	68.29796937623999	24.35908993
5	Prevalence	1	Global	2	Female	13	40-44 years	944	Other cardiomyopathy	3	Rate	2021	27.616263362269997	44.25571695	14.668515001949999
5	Prevalence	1	Global	3	Both	13	40-44 years	944	Other cardiomyopathy	3	Rate	2021	35.46050209	56.3116508	19.68159679
5	Prevalence	1	Global	1	Male	14	45-49 years	944	Other cardiomyopathy	1	Number	2021	134322.55439187994	200105.67543872728	82513.70335249943
5	Prevalence	1	Global	2	Female	14	45-49 years	944	Other cardiomyopathy	1	Number	2021	79193.54303600243	120988.69703266058	47347.22032824883
5	Prevalence	1	Global	3	Both	14	45-49 years	944	Other cardiomyopathy	1	Number	2021	213516.0974278823	320718.0100171298	129483.92877412603
5	Prevalence	1	Global	1	Male	14	45-49 years	944	Other cardiomyopathy	2	Percent	2021	0.0005677981973228	0.000846819605561	0.0003485599922304
5	Prevalence	1	Global	2	Female	14	45-49 years	944	Other cardiomyopathy	2	Percent	2021	0.0003363790764583	0.0005140148800271	0.0002011098158425
5	Prevalence	1	Global	3	Both	14	45-49 years	944	Other cardiomyopathy	2	Percent	2021	0.0004523676313409	0.0006799680594365	0.0002743518153641
5	Prevalence	1	Global	1	Male	14	45-49 years	944	Other cardiomyopathy	3	Rate	2021	56.47077989660001	84.12677681	34.68973027
5	Prevalence	1	Global	2	Female	14	45-49 years	944	Other cardiomyopathy	3	Rate	2021	33.607484785509996	51.34415811	20.09281219
5	Prevalence	1	Global	3	Both	14	45-49 years	944	Other cardiomyopathy	3	Rate	2021	45.09271626	67.73281452	27.34586352
5	Prevalence	1	Global	1	Male	15	50-54 years	944	Other cardiomyopathy	1	Number	2021	128960.06464744917	200423.04237968207	75174.61194910921
5	Prevalence	1	Global	2	Female	15	50-54 years	944	Other cardiomyopathy	1	Number	2021	77766.67120514503	124099.77050872768	43962.41731095541
5	Prevalence	1	Global	3	Both	15	50-54 years	944	Other cardiomyopathy	1	Number	2021	206726.73585259396	325863.4174257072	119189.65430243878
5	Prevalence	1	Global	1	Male	15	50-54 years	944	Other cardiomyopathy	2	Percent	2021	0.0005828326513109	0.0009053143553236	0.0003395797780965
5	Prevalence	1	Global	2	Female	15	50-54 years	944	Other cardiomyopathy	2	Percent	2021	0.0003491342545996	0.0005571265849855	0.0001973972542449
5	Prevalence	1	Global	3	Both	15	50-54 years	944	Other cardiomyopathy	2	Percent	2021	0.0004655946533013	0.0007339340066468	0.0002684130193571
5	Prevalence	1	Global	1	Male	15	50-54 years	944	Other cardiomyopathy	3	Rate	2021	58.09524416	90.28861464	33.8654253
5	Prevalence	1	Global	2	Female	15	50-54 years	944	Other cardiomyopathy	3	Rate	2021	34.88193049	55.664457560539994	19.71916711
5	Prevalence	1	Global	3	Both	15	50-54 years	944	Other cardiomyopathy	3	Rate	2021	46.463487800180005	73.24041014	26.78882838
5	Prevalence	1	Global	1	Male	16	55-59 years	944	Other cardiomyopathy	1	Number	2021	97318.43934389116	154521.1842137031	58520.251944576696
5	Prevalence	1	Global	2	Female	16	55-59 years	944	Other cardiomyopathy	1	Number	2021	61748.00323915121	99597.0702880935	35422.85091551769
5	Prevalence	1	Global	3	Both	16	55-59 years	944	Other cardiomyopathy	1	Number	2021	159066.44258304234	255725.1192763921	94048.86890454969
5	Prevalence	1	Global	1	Male	16	55-59 years	944	Other cardiomyopathy	2	Percent	2021	0.0005005642300894	0.0007943919438865	0.0003012158831388
5	Prevalence	1	Global	2	Female	16	55-59 years	944	Other cardiomyopathy	2	Percent	2021	0.000307393200357	0.0004958639575105	0.0001763405377467
5	Prevalence	1	Global	3	Both	16	55-59 years	944	Other cardiomyopathy	2	Percent	2021	0.0004024005808074	0.0006470101223635	0.0002380135478421
5	Prevalence	1	Global	1	Male	16	55-59 years	944	Other cardiomyopathy	3	Rate	2021	49.977506308939994	79.35375362542999	30.052847954390003
5	Prevalence	1	Global	2	Female	16	55-59 years	944	Other cardiomyopathy	3	Rate	2021	30.71986105	49.54991255	17.62299995
5	Prevalence	1	Global	3	Both	16	55-59 years	944	Other cardiomyopathy	3	Rate	2021	40.195902483690006	64.62143611276001	23.76603828
5	Prevalence	1	Global	1	Male	17	60-64 years	944	Other cardiomyopathy	1	Number	2021	102698.77347055456	166234.78588091032	61731.23193494375
5	Prevalence	1	Global	2	Female	17	60-64 years	944	Other cardiomyopathy	1	Number	2021	72132.05047367523	118396.78934487193	42337.89801178996
5	Prevalence	1	Global	3	Both	17	60-64 years	944	Other cardiomyopathy	1	Number	2021	174830.8239442296	283760.49970422033	103459.96997131887
5	Prevalence	1	Global	1	Male	17	60-64 years	944	Other cardiomyopathy	2	Percent	2021	0.0006608064861241	0.0010695139516014	0.000397243502949
5	Prevalence	1	Global	2	Female	17	60-64 years	944	Other cardiomyopathy	2	Percent	2021	0.0004386353106964	0.000719920006151	0.0002574557789794
5	Prevalence	1	Global	3	Both	17	60-64 years	944	Other cardiomyopathy	2	Percent	2021	0.0005465840639042	0.0008871470985075	0.0003234364673108
5	Prevalence	1	Global	1	Male	17	60-64 years	944	Other cardiomyopathy	3	Rate	2021	66.02855016	106.87802323654	39.68911805
5	Prevalence	1	Global	2	Female	17	60-64 years	944	Other cardiomyopathy	3	Rate	2021	43.8463567	71.96894894	25.735613585779998
5	Prevalence	1	Global	3	Both	17	60-64 years	944	Other cardiomyopathy	3	Rate	2021	54.62646355	88.66189751531999	32.32640647
5	Prevalence	1	Global	1	Male	18	65-69 years	944	Other cardiomyopathy	1	Number	2021	144068.30927630208	217139.96032374795	93424.35582485147
5	Prevalence	1	Global	2	Female	18	65-69 years	944	Other cardiomyopathy	1	Number	2021	113091.4113418651	172214.2942172856	72054.0414847311
5	Prevalence	1	Global	3	Both	18	65-69 years	944	Other cardiomyopathy	1	Number	2021	257159.72061816716	389354.2545410337	165488.16172435874
5	Prevalence	1	Global	1	Male	18	65-69 years	944	Other cardiomyopathy	2	Percent	2021	0.001093150739801	0.0016475823097454	0.0007088463990674
5	Prevalence	1	Global	2	Female	18	65-69 years	944	Other cardiomyopathy	2	Percent	2021	0.0007854507707453	0.0011960577069911	0.0005004505738329
5	Prevalence	1	Global	3	Both	18	65-69 years	944	Other cardiomyopathy	2	Percent	2021	0.0009324995969283	0.0014118392927733	0.0006000775648848
5	Prevalence	1	Global	1	Male	18	65-69 years	944	Other cardiomyopathy	3	Rate	2021	109.28071938595	164.70805544131	70.86555581857999
5	Prevalence	1	Global	2	Female	18	65-69 years	944	Other cardiomyopathy	3	Rate	2021	78.53083669	119.58585054443	50.03442876
5	Prevalence	1	Global	3	Both	18	65-69 years	944	Other cardiomyopathy	3	Rate	2021	93.22712742523001	141.15110490243	59.993788698159996
5	Prevalence	1	Global	1	Male	19	70-74 years	944	Other cardiomyopathy	1	Number	2021	147199.76780748478	233899.15423018945	86446.71198257909
5	Prevalence	1	Global	2	Female	19	70-74 years	944	Other cardiomyopathy	1	Number	2021	124064.64231102324	196962.64600069597	73526.09575631538
5	Prevalence	1	Global	3	Both	19	70-74 years	944	Other cardiomyopathy	1	Number	2021	271264.4101185081	428340.2848689619	158842.36062029394
5	Prevalence	1	Global	1	Male	19	70-74 years	944	Other cardiomyopathy	2	Percent	2021	0.0015272993171551	0.0024268349185826	0.0008969553115973
5	Prevalence	1	Global	2	Female	19	70-74 years	944	Other cardiomyopathy	2	Percent	2021	0.0011336497733707	0.0017997602906097	0.0006718268925696
5	Prevalence	1	Global	3	Both	19	70-74 years	944	Other cardiomyopathy	2	Percent	2021	0.0013179859997144	0.0020811454642781	0.0007717866784951
5	Prevalence	1	Global	1	Male	19	70-74 years	944	Other cardiomyopathy	3	Rate	2021	152.71045862006	242.65559413145	89.68300174
5	Prevalence	1	Global	2	Female	19	70-74 years	944	Other cardiomyopathy	3	Rate	2021	113.35507260573002	179.96033859553	67.17913958095001
5	Prevalence	1	Global	3	Both	19	70-74 years	944	Other cardiomyopathy	3	Rate	2021	131.78460820528	208.09459152911	77.16817054
5	Prevalence	1	Global	1	Male	20	75-79 years	944	Other cardiomyopathy	1	Number	2021	127846.1628851514	215762.6051006324	71306.49452558282
5	Prevalence	1	Global	2	Female	20	75-79 years	944	Other cardiomyopathy	1	Number	2021	115389.09952806386	194572.4115440549	64202.663758404335
5	Prevalence	1	Global	3	Both	20	75-79 years	944	Other cardiomyopathy	1	Number	2021	243235.26241321512	408010.9859325278	135371.53569500463
5	Prevalence	1	Global	1	Male	20	75-79 years	944	Other cardiomyopathy	2	Percent	2021	0.0021384909667123	0.0036090265860475	0.0011927479706002
5	Prevalence	1	Global	2	Female	20	75-79 years	944	Other cardiomyopathy	2	Percent	2021	0.0016005189036481	0.002698831204263	0.0008905337806223
5	Prevalence	1	Global	3	Both	20	75-79 years	944	Other cardiomyopathy	2	Percent	2021	0.0018443938076294	0.00309381209722	0.0010264972068621
5	Prevalence	1	Global	1	Male	20	75-79 years	944	Other cardiomyopathy	3	Rate	2021	213.8370462	360.8871563	119.26810960332
5	Prevalence	1	Global	2	Female	20	75-79 years	944	Other cardiomyopathy	3	Rate	2021	160.04550670756	269.87332706681	89.04955403
5	Prevalence	1	Global	3	Both	20	75-79 years	944	Other cardiomyopathy	3	Rate	2021	184.43064832981	309.37015428868	102.64408147869001
5	Prevalence	1	Global	1	Male	30	80-84 years	944	Other cardiomyopathy	1	Number	2021	117536.69118410588	187240.438492998	68490.2019142473
5	Prevalence	1	Global	2	Female	30	80-84 years	944	Other cardiomyopathy	1	Number	2021	127512.48715572446	208370.3534064204	73595.46219679393
5	Prevalence	1	Global	3	Both	30	80-84 years	944	Other cardiomyopathy	1	Number	2021	245049.17833983048	393749.750261349	141286.47820403858
5	Prevalence	1	Global	1	Male	30	80-84 years	944	Other cardiomyopathy	2	Percent	2021	0.0032069283565434	0.0051087224812889	0.0018687228911186
5	Prevalence	1	Global	2	Female	30	80-84 years	944	Other cardiomyopathy	2	Percent	2021	0.0025036683114421	0.0040912780341641	0.0014450242637321
5	Prevalence	1	Global	3	Both	30	80-84 years	944	Other cardiomyopathy	2	Percent	2021	0.0027979678755628	0.0044958331695888	0.0016132017453866
5	Prevalence	1	Global	1	Male	30	80-84 years	944	Other cardiomyopathy	3	Rate	2021	320.68409106689	510.86200593345	186.86690876345
5	Prevalence	1	Global	2	Female	30	80-84 years	944	Other cardiomyopathy	3	Rate	2021	250.36225418059	409.12127546793005	144.49977585763
5	Prevalence	1	Global	3	Both	30	80-84 years	944	Other cardiomyopathy	3	Rate	2021	279.79062042546	449.57297006405	161.31713504305
