# Supplementary material for: Global, regional, and national burden of cardiomyopathy (including alcoholic cardiomyopathy and others) from 1990 to 2021: An analysis of data from the global burden of disease study 2021 and forecast to 2040
Source: PLoS One. 2026 Jan 30;21(1):e0341687. doi: 10.1371/journal.pone.0341687 (PMC12858021; doi:10.1371/journal.pone.0341687)
Supplement: S1 Data — (ZIP) [file pone.0341687.s027.zip › The dataset used in the article/other cardiomyopathy/Disease/Global_21Regions_1990to2021.csv]

measure_id	measure_name	location_id	location_name	sex_id	sex_name	age_id	age_name	cause_id	cause_name	metric_id	metric_name	year	val	upper	lower
1	Deaths	32	Central Asia	1	Male	22	All ages	944	Other cardiomyopathy	1	Number	1990	991.3381503079236	1190.4605019715434	818.4825060320148
1	Deaths	32	Central Asia	2	Female	22	All ages	944	Other cardiomyopathy	1	Number	1990	819.3311579277856	1005.9989388643083	672.016359681893
1	Deaths	32	Central Asia	3	Both	22	All ages	944	Other cardiomyopathy	1	Number	1990	1810.6693082357117	2090.806307539681	1542.862976037973
1	Deaths	32	Central Asia	1	Male	22	All ages	944	Other cardiomyopathy	2	Percent	1990	0.0036127840173752635	0.004323702605304226	0.0029880848837394555
1	Deaths	32	Central Asia	2	Female	22	All ages	944	Other cardiomyopathy	2	Percent	1990	0.003362689086383711	0.0041293444134688825	0.0027637847380783532
1	Deaths	32	Central Asia	3	Both	22	All ages	944	Other cardiomyopathy	2	Percent	1990	0.0034951205025023006	0.004027228449929294	0.002982536553290512
1	Deaths	32	Central Asia	1	Male	22	All ages	944	Other cardiomyopathy	3	Rate	1990	2.921638959381082	3.5084857584509144	2.412204530262678
1	Deaths	32	Central Asia	2	Female	22	All ages	944	Other cardiomyopathy	3	Rate	1990	2.315742383587289	2.843336736349585	1.8993745709797134
1	Deaths	32	Central Asia	3	Both	22	All ages	944	Other cardiomyopathy	3	Rate	1990	2.6123528464789048	3.0165220032692526	2.2259738257268955
1	Deaths	32	Central Asia	1	Male	27	Age-standardized	944	Other cardiomyopathy	3	Rate	1990	4.675215522508195	5.608188957552816	3.8850490099189594
1	Deaths	32	Central Asia	2	Female	27	Age-standardized	944	Other cardiomyopathy	3	Rate	1990	2.949578069897954	3.6347108821310927	2.41892248776047
1	Deaths	32	Central Asia	3	Both	27	Age-standardized	944	Other cardiomyopathy	3	Rate	1990	3.743376327467673	4.3146334574315794	3.191240236154078
1	Deaths	65	High-income Asia Pacific	1	Male	22	All ages	944	Other cardiomyopathy	1	Number	1990	4817.3006176443205	5042.225135736945	4575.699661412971
1	Deaths	65	High-income Asia Pacific	2	Female	22	All ages	944	Other cardiomyopathy	1	Number	1990	5042.1989160181365	5443.037717055433	4287.314564211455
1	Deaths	65	High-income Asia Pacific	3	Both	22	All ages	944	Other cardiomyopathy	1	Number	1990	9859.499533662463	10400.938452381495	8864.072489098664
1	Deaths	65	High-income Asia Pacific	1	Male	22	All ages	944	Other cardiomyopathy	2	Percent	1990	0.008228511964664122	0.00860233159437765	0.0078102598561066066
1	Deaths	65	High-income Asia Pacific	2	Female	22	All ages	944	Other cardiomyopathy	2	Percent	1990	0.010460960357066245	0.011273866781054484	0.008905514153019777
1	Deaths	65	High-income Asia Pacific	3	Both	22	All ages	944	Other cardiomyopathy	2	Percent	1990	0.00923657017884184	0.009741966944828359	0.008297827910497099
1	Deaths	65	High-income Asia Pacific	1	Male	22	All ages	944	Other cardiomyopathy	3	Rate	1990	5.617790893192904	5.880091091932517	5.3360431345556485
1	Deaths	65	High-income Asia Pacific	2	Female	22	All ages	944	Other cardiomyopathy	3	Rate	1990	5.754012055353011	6.211437740423607	4.892559793544347
1	Deaths	65	High-income Asia Pacific	3	Both	22	All ages	944	Other cardiomyopathy	3	Rate	1990	5.686639413098606	5.9989238129772104	5.112509393095651
1	Deaths	65	High-income Asia Pacific	1	Male	27	Age-standardized	944	Other cardiomyopathy	3	Rate	1990	6.725441602022637	7.039942965763816	6.285716281636346
1	Deaths	65	High-income Asia Pacific	2	Female	27	Age-standardized	944	Other cardiomyopathy	3	Rate	1990	4.918149161350432	5.3327251937588205	4.136217401541348
1	Deaths	65	High-income Asia Pacific	3	Both	27	Age-standardized	944	Other cardiomyopathy	3	Rate	1990	5.742339470486946	6.097314134025215	5.070615290415111
1	Deaths	42	Central Europe	1	Male	22	All ages	944	Other cardiomyopathy	1	Number	1991	8390.069910544731	9205.794364968278	7805.29005659438
1	Deaths	42	Central Europe	2	Female	22	All ages	944	Other cardiomyopathy	1	Number	1991	10117.024455960951	10987.022616532242	9144.600637804515
1	Deaths	42	Central Europe	3	Both	22	All ages	944	Other cardiomyopathy	1	Number	1991	18507.094366505673	19910.70146083908	17203.539656228688
1	Deaths	42	Central Europe	1	Male	22	All ages	944	Other cardiomyopathy	2	Percent	1991	0.011500895277715513	0.012627566343910811	0.010707103833843032
1	Deaths	42	Central Europe	2	Female	22	All ages	944	Other cardiomyopathy	2	Percent	1991	0.016006163860752366	0.017310966062094566	0.014556716543759006
1	Deaths	42	Central Europe	3	Both	22	All ages	944	Other cardiomyopathy	2	Percent	1991	0.013592277864687318	0.014623185861458101	0.012658278045997447
1	Deaths	42	Central Europe	1	Male	22	All ages	944	Other cardiomyopathy	3	Rate	1991	13.702060231042578	15.034242885730405	12.747039728691645
1	Deaths	42	Central Europe	2	Female	22	All ages	944	Other cardiomyopathy	3	Rate	1991	15.833625605129214	17.19521420379278	14.311735969177274
1	Deaths	42	Central Europe	3	Both	22	All ages	944	Other cardiomyopathy	3	Rate	1991	14.790530570252635	15.912267630983974	13.748753540831833
1	Deaths	42	Central Europe	1	Male	27	Age-standardized	944	Other cardiomyopathy	3	Rate	1991	17.289987966818302	18.980902231422874	15.956082924000668
1	Deaths	42	Central Europe	2	Female	27	Age-standardized	944	Other cardiomyopathy	3	Rate	1991	12.81478550635078	13.887930992751755	11.572298706769859
1	Deaths	42	Central Europe	3	Both	27	Age-standardized	944	Other cardiomyopathy	3	Rate	1991	14.645787425209909	15.810697513971308	13.527144793290596
1	Deaths	100	High-income North America	1	Male	22	All ages	944	Other cardiomyopathy	1	Number	1990	14213.591928870133	14797.25567749075	13528.235249185123
1	Deaths	100	High-income North America	2	Female	22	All ages	944	Other cardiomyopathy	1	Number	1990	11162.593180902766	11858.108445145017	9964.699148442274
1	Deaths	100	High-income North America	3	Both	22	All ages	944	Other cardiomyopathy	1	Number	1990	25376.185109772927	26587.97051349154	23601.50507976948
1	Deaths	100	High-income North America	1	Male	22	All ages	944	Other cardiomyopathy	2	Percent	1990	0.011700030979657392	0.012170981234189205	0.011131172271570147
1	Deaths	100	High-income North America	2	Female	22	All ages	944	Other cardiomyopathy	2	Percent	1990	0.009958995543241204	0.01058002530514404	0.008887768399761449
1	Deaths	100	High-income North America	3	Both	22	All ages	944	Other cardiomyopathy	2	Percent	1990	0.010864534372371983	0.01138374695845414	0.010100177230685342
1	Deaths	100	High-income North America	1	Male	22	All ages	944	Other cardiomyopathy	3	Rate	1990	10.332341150767874	10.756626088612125	9.834132178686739
1	Deaths	100	High-income North America	2	Female	22	All ages	944	Other cardiomyopathy	3	Rate	1990	7.760139847800933	8.243656144536873	6.927374103847885
1	Deaths	100	High-income North America	3	Both	22	All ages	944	Other cardiomyopathy	3	Rate	1990	9.017534262483892	9.448147309698873	8.386894238923432
1	Deaths	100	High-income North America	1	Male	27	Age-standardized	944	Other cardiomyopathy	3	Rate	1990	9.928710839809744	10.328176313242738	9.38700584796485
1	Deaths	100	High-income North America	2	Female	27	Age-standardized	944	Other cardiomyopathy	3	Rate	1990	5.319625987457659	5.6136212154325635	4.833362168101087
1	Deaths	100	High-income North America	3	Both	27	Age-standardized	944	Other cardiomyopathy	3	Rate	1990	7.304911985286213	7.6465435348519275	6.818028837320993
1	Deaths	9	Southeast Asia	1	Male	22	All ages	944	Other cardiomyopathy	1	Number	1991	4480.893904813951	5587.157925037619	3489.9807573905464
1	Deaths	9	Southeast Asia	2	Female	22	All ages	944	Other cardiomyopathy	1	Number	1991	3841.560792249231	4832.800528970515	2834.2581518607526
1	Deaths	9	Southeast Asia	3	Both	22	All ages	944	Other cardiomyopathy	1	Number	1991	8322.454697063176	9823.070656615635	6448.083066134587
1	Deaths	9	Southeast Asia	1	Male	22	All ages	944	Other cardiomyopathy	2	Percent	1991	0.0024278028406254167	0.003082093145106564	0.0019154482591103908
1	Deaths	9	Southeast Asia	2	Female	22	All ages	944	Other cardiomyopathy	2	Percent	1991	0.002548523265139249	0.0031905883754409434	0.0018752063488256768
1	Deaths	9	Southeast Asia	3	Both	22	All ages	944	Other cardiomyopathy	2	Percent	1991	0.002482034623762809	0.0029213616306653996	0.0019363537329191867
1	Deaths	9	Southeast Asia	1	Male	22	All ages	944	Other cardiomyopathy	3	Rate	1991	1.9054007611250763	2.37581500232702	1.4840369204679764
1	Deaths	9	Southeast Asia	2	Female	22	All ages	944	Other cardiomyopathy	3	Rate	1991	1.6110203275309867	2.026712659808114	1.188591758154805
1	Deaths	9	Southeast Asia	3	Both	22	All ages	944	Other cardiomyopathy	3	Rate	1991	1.7571890003396067	2.074026514491548	1.3614373462538742
1	Deaths	9	Southeast Asia	1	Male	27	Age-standardized	944	Other cardiomyopathy	3	Rate	1991	4.2606732213100145	5.170759420658217	3.313597270973519
1	Deaths	9	Southeast Asia	2	Female	27	Age-standardized	944	Other cardiomyopathy	3	Rate	1991	3.455780676622036	4.476968911496799	2.5161358381137826
1	Deaths	9	Southeast Asia	3	Both	27	Age-standardized	944	Other cardiomyopathy	3	Rate	1991	3.8700054299190128	4.620697792864209	2.987975232908026
1	Deaths	100	High-income North America	1	Male	22	All ages	944	Other cardiomyopathy	1	Number	1992	15489.522428556513	16068.936825622011	14742.390753516229
1	Deaths	100	High-income North America	2	Female	22	All ages	944	Other cardiomyopathy	1	Number	1992	12398.120897703779	13204.624375185384	10970.125398898841
1	Deaths	100	High-income North America	3	Both	22	All ages	944	Other cardiomyopathy	1	Number	1992	27887.643326260295	29182.34483426491	25859.249049139184
1	Deaths	100	High-income North America	1	Male	22	All ages	944	Other cardiomyopathy	2	Percent	1992	0.012593727872248935	0.013075157459640715	0.01198143238608739
1	Deaths	100	High-income North America	2	Female	22	All ages	944	Other cardiomyopathy	2	Percent	1992	0.010793602936510945	0.011507409233293906	0.009555210921659514
1	Deaths	100	High-income North America	3	Both	22	All ages	944	Other cardiomyopathy	2	Percent	1992	0.011724426142521747	0.012281426635921175	0.010877920760688983
1	Deaths	100	High-income North America	1	Male	22	All ages	944	Other cardiomyopathy	3	Rate	1992	11.000557092889057	11.412053392065463	10.4699490844695
1	Deaths	100	High-income North America	2	Female	22	All ages	944	Other cardiomyopathy	3	Rate	1992	8.436785520820386	8.985602306642201	7.465050219356636
1	Deaths	100	High-income North America	3	Both	22	All ages	944	Other cardiomyopathy	3	Rate	1992	9.691290776418972	10.141215090063842	8.9863994193822
1	Deaths	100	High-income North America	1	Male	27	Age-standardized	944	Other cardiomyopathy	3	Rate	1992	10.448752120263508	10.861216030033763	9.894125823502572
1	Deaths	100	High-income North America	2	Female	27	Age-standardized	944	Other cardiomyopathy	3	Rate	1992	5.640187190038673	5.967595404999153	5.089888370814782
1	Deaths	100	High-income North America	3	Both	27	Age-standardized	944	Other cardiomyopathy	3	Rate	1992	7.718745343561292	8.05880691813748	7.204976506600509
1	Deaths	199	Western Sub-Saharan Africa	1	Male	22	All ages	944	Other cardiomyopathy	1	Number	1990	7357.101573489328	10825.415185516193	5434.888286351892
1	Deaths	199	Western Sub-Saharan Africa	2	Female	22	All ages	944	Other cardiomyopathy	1	Number	1990	4527.773837705475	6005.06085076481	2712.585085487999
1	Deaths	199	Western Sub-Saharan Africa	3	Both	22	All ages	944	Other cardiomyopathy	1	Number	1990	11884.875411194822	15893.103626437885	8832.662607090213
1	Deaths	199	Western Sub-Saharan Africa	1	Male	22	All ages	944	Other cardiomyopathy	2	Percent	1990	0.0049765491741048	0.007188698903494671	0.003734236541571257
1	Deaths	199	Western Sub-Saharan Africa	2	Female	22	All ages	944	Other cardiomyopathy	2	Percent	1990	0.003472768712063849	0.004498644091426384	0.002139079202000353
1	Deaths	199	Western Sub-Saharan Africa	3	Both	22	All ages	944	Other cardiomyopathy	2	Percent	1990	0.004273364867053211	0.005671666622089749	0.003168162210751804
1	Deaths	199	Western Sub-Saharan Africa	1	Male	22	All ages	944	Other cardiomyopathy	3	Rate	1990	7.665533903806564	11.279249891883664	5.662735522444658
1	Deaths	199	Western Sub-Saharan Africa	2	Female	22	All ages	944	Other cardiomyopathy	3	Rate	1990	4.65904750754666	6.1791654778411065	2.79123101871971
1	Deaths	199	Western Sub-Saharan Africa	3	Both	22	All ages	944	Other cardiomyopathy	3	Rate	1990	6.152904968056607	8.22800011591516	4.57274744210967
1	Deaths	199	Western Sub-Saharan Africa	1	Male	27	Age-standardized	944	Other cardiomyopathy	3	Rate	1990	17.348232278431574	26.38909613840597	13.133232106780826
1	Deaths	199	Western Sub-Saharan Africa	2	Female	27	Age-standardized	944	Other cardiomyopathy	3	Rate	1990	10.219657935870234	13.945268441039287	6.428456839490617
1	Deaths	199	Western Sub-Saharan Africa	3	Both	27	Age-standardized	944	Other cardiomyopathy	3	Rate	1990	13.741174470504879	19.19880545313303	10.411649920320828
1	Deaths	100	High-income North America	1	Male	22	All ages	944	Other cardiomyopathy	1	Number	1994	16521.24044448932	17133.088506658343	15751.277088951068
1	Deaths	100	High-income North America	2	Female	22	All ages	944	Other cardiomyopathy	1	Number	1994	13582.266793796478	14447.940734218855	12014.102200945305
1	Deaths	100	High-income North America	3	Both	22	All ages	944	Other cardiomyopathy	1	Number	1994	30103.50723828582	31486.35955437651	27885.332874837295
1	Deaths	100	High-income North America	1	Male	22	All ages	944	Other cardiomyopathy	2	Percent	1994	0.012957986075069696	0.013443035346140015	0.012355217986976516
1	Deaths	100	High-income North America	2	Female	22	All ages	944	Other cardiomyopathy	2	Percent	1994	0.011195986270003762	0.011907563923105612	0.009906162822975564
1	Deaths	100	High-income North America	3	Both	22	All ages	944	Other cardiomyopathy	2	Percent	1994	0.012098867342203291	0.012659028987846115	0.011218727274547723
1	Deaths	100	High-income North America	1	Male	22	All ages	944	Other cardiomyopathy	3	Rate	1994	11.48027818510066	11.905439115620142	10.945246112683781
1	Deaths	100	High-income North America	2	Female	22	All ages	944	Other cardiomyopathy	3	Rate	1994	9.060283700081785	9.637746329189966	8.014212649103449
1	Deaths	100	High-income North America	3	Both	22	All ages	944	Other cardiomyopathy	3	Rate	1994	10.245571172841572	10.716217722889313	9.490627134773465
1	Deaths	100	High-income North America	1	Male	27	Age-standardized	944	Other cardiomyopathy	3	Rate	1994	10.783772038181828	11.187112690810377	10.220884960908428
1	Deaths	100	High-income North America	2	Female	27	Age-standardized	944	Other cardiomyopathy	3	Rate	1994	5.946146928284631	6.274025204546255	5.370539363089916
1	Deaths	100	High-income North America	3	Both	27	Age-standardized	944	Other cardiomyopathy	3	Rate	1994	8.037593806969378	8.389547617622911	7.480785823857357
1	Deaths	134	Tropical Latin America	1	Male	22	All ages	944	Other cardiomyopathy	1	Number	1990	5952.3212342327015	6221.15203693712	5666.8606773808715
1	Deaths	134	Tropical Latin America	2	Female	22	All ages	944	Other cardiomyopathy	1	Number	1990	5697.408364083593	5968.613169174614	5319.596932905969
1	Deaths	134	Tropical Latin America	3	Both	22	All ages	944	Other cardiomyopathy	1	Number	1990	11649.729598316291	12137.241697385178	11055.705852276264
1	Deaths	134	Tropical Latin America	1	Male	22	All ages	944	Other cardiomyopathy	2	Percent	1990	0.011315946503120167	0.01187281339781123	0.010746483417861033
1	Deaths	134	Tropical Latin America	2	Female	22	All ages	944	Other cardiomyopathy	2	Percent	1990	0.015538076680696372	0.01635959712625302	0.014545062233204674
1	Deaths	134	Tropical Latin America	3	Both	22	All ages	944	Other cardiomyopathy	2	Percent	1990	0.01305018684967958	0.013636453744814958	0.01236630920853662
1	Deaths	134	Tropical Latin America	1	Male	22	All ages	944	Other cardiomyopathy	3	Rate	1990	7.8910715856017495	8.247464163400657	7.512632721108259
1	Deaths	134	Tropical Latin America	2	Female	22	All ages	944	Other cardiomyopathy	3	Rate	1990	7.387670371325586	7.739334070870548	6.897772835868162
1	Deaths	134	Tropical Latin America	3	Both	22	All ages	944	Other cardiomyopathy	3	Rate	1990	7.636583554974707	7.956155511317687	7.247191515271968
1	Deaths	134	Tropical Latin America	1	Male	27	Age-standardized	944	Other cardiomyopathy	3	Rate	1990	15.42600688436768	16.25956976982703	14.503457647390743
1	Deaths	134	Tropical Latin America	2	Female	27	Age-standardized	944	Other cardiomyopathy	3	Rate	1990	12.80669498005551	13.506083009119228	11.790209082350609
1	Deaths	134	Tropical Latin America	3	Both	27	Age-standardized	944	Other cardiomyopathy	3	Rate	1990	14.012732809329249	14.698706944894386	13.060179372553826
1	Deaths	70	Australasia	1	Male	22	All ages	944	Other cardiomyopathy	1	Number	1992	721.9255301839863	764.9929193956586	683.1371969105448
1	Deaths	70	Australasia	2	Female	22	All ages	944	Other cardiomyopathy	1	Number	1992	583.9933038335533	637.1612038478546	517.3992109057582
1	Deaths	70	Australasia	3	Both	22	All ages	944	Other cardiomyopathy	1	Number	1992	1305.9188340175397	1386.2915016411462	1215.8070846240914
1	Deaths	70	Australasia	1	Male	22	All ages	944	Other cardiomyopathy	2	Percent	1992	0.009146690117336114	0.009679792894729007	0.008666313990362664
1	Deaths	70	Australasia	2	Female	22	All ages	944	Other cardiomyopathy	2	Percent	1992	0.008482099312903198	0.009242985856343412	0.0075220516512886845
1	Deaths	70	Australasia	3	Both	22	All ages	944	Other cardiomyopathy	2	Percent	1992	0.008837068936387181	0.009368689876030461	0.008222899302485143
1	Deaths	70	Australasia	1	Male	22	All ages	944	Other cardiomyopathy	3	Rate	1992	6.999293091709258	7.416844857346891	6.623228107485016
1	Deaths	70	Australasia	2	Female	22	All ages	944	Other cardiomyopathy	3	Rate	1992	5.572424218364261	6.079748688926522	4.936987932032096
1	Deaths	70	Australasia	3	Both	22	All ages	944	Other cardiomyopathy	3	Rate	1992	6.280170385513427	6.666682957249331	5.8468225194852135
1	Deaths	70	Australasia	1	Male	27	Age-standardized	944	Other cardiomyopathy	3	Rate	1992	7.056319768847512	7.489593941314482	6.663514630170257
1	Deaths	70	Australasia	2	Female	27	Age-standardized	944	Other cardiomyopathy	3	Rate	1992	4.210020583240428	4.580328767695513	3.764454296751468
1	Deaths	70	Australasia	3	Both	27	Age-standardized	944	Other cardiomyopathy	3	Rate	1992	5.597062488826189	5.94297703215674	5.199476830374184
1	Deaths	199	Western Sub-Saharan Africa	1	Male	22	All ages	944	Other cardiomyopathy	1	Number	1992	7760.275749054549	10869.778174232877	5874.159353221355
1	Deaths	199	Western Sub-Saharan Africa	2	Female	22	All ages	944	Other cardiomyopathy	1	Number	1992	4676.794195125541	6122.29605185406	2922.2365777659834
1	Deaths	199	Western Sub-Saharan Africa	3	Both	22	All ages	944	Other cardiomyopathy	1	Number	1992	12437.069944180097	16567.037271669735	9145.506770144822
1	Deaths	199	Western Sub-Saharan Africa	1	Male	22	All ages	944	Other cardiomyopathy	2	Percent	1992	0.005037804874505839	0.007071397397681933	0.0038681017493910805
1	Deaths	199	Western Sub-Saharan Africa	2	Female	22	All ages	944	Other cardiomyopathy	2	Percent	1992	0.0034552971619943077	0.004471447700028897	0.0021594896302230262
1	Deaths	199	Western Sub-Saharan Africa	3	Both	22	All ages	944	Other cardiomyopathy	2	Percent	1992	0.004298914730223059	0.005641715895130237	0.003196371858741898
1	Deaths	199	Western Sub-Saharan Africa	1	Male	22	All ages	944	Other cardiomyopathy	3	Rate	1992	7.648085904842447	10.712634438697979	5.789236981384856
1	Deaths	199	Western Sub-Saharan Africa	2	Female	22	All ages	944	Other cardiomyopathy	3	Rate	1992	4.557536688370395	5.966178478084836	2.847720010674729
1	Deaths	199	Western Sub-Saharan Africa	3	Both	22	All ages	944	Other cardiomyopathy	3	Rate	1992	6.094105206272378	8.117769582620692	4.481254883351315
1	Deaths	199	Western Sub-Saharan Africa	1	Male	27	Age-standardized	944	Other cardiomyopathy	3	Rate	1992	17.404407126364	25.47372094497066	13.026989046722825
1	Deaths	199	Western Sub-Saharan Africa	2	Female	27	Age-standardized	944	Other cardiomyopathy	3	Rate	1992	10.102932645715775	13.533513511463925	6.431346229217732
1	Deaths	199	Western Sub-Saharan Africa	3	Both	27	Age-standardized	944	Other cardiomyopathy	3	Rate	1992	13.738752292334395	19.11472295429231	10.373714987442707
1	Deaths	1	Global	1	Male	22	All ages	944	Other cardiomyopathy	1	Number	1992	111098.3947549692	126519.31458713888	98968.83630419312
1	Deaths	1	Global	2	Female	22	All ages	944	Other cardiomyopathy	1	Number	1992	105170.03095956481	117487.0496326991	89029.07534011398
1	Deaths	1	Global	3	Both	22	All ages	944	Other cardiomyopathy	1	Number	1992	216268.4257145341	237125.42459469312	190382.50668464322
1	Deaths	1	Global	1	Male	22	All ages	944	Other cardiomyopathy	2	Percent	1992	0.0043845728646902124	0.004997537772124489	0.003883047769109525
1	Deaths	1	Global	2	Female	22	All ages	944	Other cardiomyopathy	2	Percent	1992	0.004855835378790491	0.005419192200412879	0.004099340765992097
1	Deaths	1	Global	3	Both	22	All ages	944	Other cardiomyopathy	2	Percent	1992	0.004601521327810455	0.00505681651534502	0.004052688595686297
1	Deaths	1	Global	1	Male	22	All ages	944	Other cardiomyopathy	3	Rate	1992	4.01056745562063	4.567250919	3.5726996315083057
1	Deaths	1	Global	2	Female	22	All ages	944	Other cardiomyopathy	3	Rate	1992	3.8565266170300103	4.308184850102706	3.264646740198509
1	Deaths	1	Global	3	Both	22	All ages	944	Other cardiomyopathy	3	Rate	1992	3.9341505583572127	4.313561346219248	3.463258413706109
1	Deaths	1	Global	1	Male	27	Age-standardized	944	Other cardiomyopathy	3	Rate	1992	6.890446297190123	7.767842224743289	6.164419090761988
1	Deaths	1	Global	2	Female	27	Age-standardized	944	Other cardiomyopathy	3	Rate	1992	5.204171407468438	5.803760839264504	4.40051186979874
1	Deaths	1	Global	3	Both	27	Age-standardized	944	Other cardiomyopathy	3	Rate	1992	6.003298643148438	6.546867373918378	5.279950402600966
1	Deaths	167	Central Sub-Saharan Africa	1	Male	22	All ages	944	Other cardiomyopathy	1	Number	1992	1931.932037026868	3238.7355539264904	1019.6606117921183
1	Deaths	167	Central Sub-Saharan Africa	2	Female	22	All ages	944	Other cardiomyopathy	1	Number	1992	1875.0223055867798	2858.869907768469	969.5751563277895
1	Deaths	167	Central Sub-Saharan Africa	3	Both	22	All ages	944	Other cardiomyopathy	1	Number	1992	3806.954342613648	5650.638935637646	2419.558080256175
1	Deaths	167	Central Sub-Saharan Africa	1	Male	22	All ages	944	Other cardiomyopathy	2	Percent	1992	0.00437544435599203	0.007143993031629422	0.002226444513178988
1	Deaths	167	Central Sub-Saharan Africa	2	Female	22	All ages	944	Other cardiomyopathy	2	Percent	1992	0.004941179970217185	0.007417979966318556	0.0025809537433836584
1	Deaths	167	Central Sub-Saharan Africa	3	Both	22	All ages	944	Other cardiomyopathy	2	Percent	1992	0.004636740197390454	0.0067514544879645	0.002981625699362799
1	Deaths	167	Central Sub-Saharan Africa	1	Male	22	All ages	944	Other cardiomyopathy	3	Rate	1992	6.688564262337553	11.212863840951703	3.5301788039302324
1	Deaths	167	Central Sub-Saharan Africa	2	Female	22	All ages	944	Other cardiomyopathy	3	Rate	1992	6.3884823588430475	9.740598774525244	3.3034880509510223
1	Deaths	167	Central Sub-Saharan Africa	3	Both	22	All ages	944	Other cardiomyopathy	3	Rate	1992	6.537322820896831	9.70330808885697	4.154878370220914
1	Deaths	167	Central Sub-Saharan Africa	1	Male	27	Age-standardized	944	Other cardiomyopathy	3	Rate	1992	16.92981437710716	30.209236714767187	9.799139817128445
1	Deaths	167	Central Sub-Saharan Africa	2	Female	27	Age-standardized	944	Other cardiomyopathy	3	Rate	1992	14.43530740112109	23.133059972812994	8.111975417018142
1	Deaths	167	Central Sub-Saharan Africa	3	Both	27	Age-standardized	944	Other cardiomyopathy	3	Rate	1992	15.585602893579445	25.001214118171177	9.44447576473159
1	Deaths	174	Eastern Sub-Saharan Africa	1	Male	22	All ages	944	Other cardiomyopathy	1	Number	1991	3076.4950047976927	3681.2625014625487	1903.587247740188
1	Deaths	174	Eastern Sub-Saharan Africa	2	Female	22	All ages	944	Other cardiomyopathy	1	Number	1991	2055.7902064525942	2569.5661119201172	1142.1816584273554
1	Deaths	174	Eastern Sub-Saharan Africa	3	Both	22	All ages	944	Other cardiomyopathy	1	Number	1991	5132.285211250295	5954.682135380924	3106.567981117289
1	Deaths	174	Eastern Sub-Saharan Africa	1	Male	22	All ages	944	Other cardiomyopathy	2	Percent	1991	0.001944530890127871	0.002310934084999407	0.001222571734786683
1	Deaths	174	Eastern Sub-Saharan Africa	2	Female	22	All ages	944	Other cardiomyopathy	2	Percent	1991	0.0015481326819188697	0.0019523716942588388	0.0008679031318480767
1	Deaths	174	Eastern Sub-Saharan Africa	3	Both	22	All ages	944	Other cardiomyopathy	2	Percent	1991	0.001763630722221226	0.0020394818830673806	0.0010759973408690385
1	Deaths	174	Eastern Sub-Saharan Africa	1	Male	22	All ages	944	Other cardiomyopathy	3	Rate	1991	3.159119710049986	3.7801293056229075	1.9547114442759457
1	Deaths	174	Eastern Sub-Saharan Africa	2	Female	22	All ages	944	Other cardiomyopathy	3	Rate	1991	2.078779368671808	2.5983006452370483	1.1549542649642401
1	Deaths	174	Eastern Sub-Saharan Africa	3	Both	22	All ages	944	Other cardiomyopathy	3	Rate	1991	2.6147952060483273	3.033789756462608	1.5827333692372578
1	Deaths	174	Eastern Sub-Saharan Africa	1	Male	27	Age-standardized	944	Other cardiomyopathy	3	Rate	1991	5.962444357796647	7.222395124320186	4.132597795813183
1	Deaths	174	Eastern Sub-Saharan Africa	2	Female	27	Age-standardized	944	Other cardiomyopathy	3	Rate	1991	3.448665589596964	4.629193558661314	2.124566950335585
1	Deaths	174	Eastern Sub-Saharan Africa	3	Both	27	Age-standardized	944	Other cardiomyopathy	3	Rate	1991	4.696015871358509	5.521194862059431	3.253335044205332
1	Deaths	1	Global	1	Male	22	All ages	944	Other cardiomyopathy	1	Number	1994	116510.95232930046	132304.42672848262	104049.43283001347
1	Deaths	1	Global	2	Female	22	All ages	944	Other cardiomyopathy	1	Number	1994	108177.89618713084	120951.00287022036	91591.75851028034
1	Deaths	1	Global	3	Both	22	All ages	944	Other cardiomyopathy	1	Number	1994	224688.8485164312	246094.38255826794	198803.08772152057
1	Deaths	1	Global	1	Male	22	All ages	944	Other cardiomyopathy	2	Percent	1994	0.004388192083448794	0.005009497329289383	0.003909810479963812
1	Deaths	1	Global	2	Female	22	All ages	944	Other cardiomyopathy	2	Percent	1994	0.004837432365392615	0.005399863616315026	0.004105376311539167
1	Deaths	1	Global	3	Both	22	All ages	944	Other cardiomyopathy	2	Percent	1994	0.004593471398061564	0.005046259332123368	0.004065704144654251
1	Deaths	1	Global	1	Male	22	All ages	944	Other cardiomyopathy	3	Rate	1994	4.0906042620932395	4.645100233493077	3.6530905025981877
1	Deaths	1	Global	2	Female	22	All ages	944	Other cardiomyopathy	3	Rate	1994	3.8604611668044746	4.316285175844351	3.2685644608638085
1	Deaths	1	Global	3	Both	22	All ages	944	Other cardiomyopathy	3	Rate	1994	3.9764706516541586	4.355298877720411	3.5183528199221854
1	Deaths	1	Global	1	Male	27	Age-standardized	944	Other cardiomyopathy	3	Rate	1994	6.7949604552507346	7.643986184903034	6.070207540398866
1	Deaths	1	Global	2	Female	27	Age-standardized	944	Other cardiomyopathy	3	Rate	1994	5.078219020229101	5.6625727832819015	4.303789359151679
1	Deaths	1	Global	3	Both	27	Age-standardized	944	Other cardiomyopathy	3	Rate	1994	5.899237371339524	6.430962860974492	5.199680979853192
1	Deaths	124	Central Latin America	1	Male	22	All ages	944	Other cardiomyopathy	1	Number	1991	1094.6698097028598	1158.4033101328207	1043.8255318993993
1	Deaths	124	Central Latin America	2	Female	22	All ages	944	Other cardiomyopathy	1	Number	1991	1030.4400448768135	1082.134146985824	964.3623490207883
1	Deaths	124	Central Latin America	3	Both	22	All ages	944	Other cardiomyopathy	1	Number	1991	2125.109854579672	2222.2123313341394	2018.3528098896497
1	Deaths	124	Central Latin America	1	Male	22	All ages	944	Other cardiomyopathy	2	Percent	1991	0.002132390398328319	0.0022535271396956096	0.0020351431195658725
1	Deaths	124	Central Latin America	2	Female	22	All ages	944	Other cardiomyopathy	2	Percent	1991	0.0027479986955029996	0.0028846679086463396	0.0025642120517883286
1	Deaths	124	Central Latin America	3	Both	22	All ages	944	Other cardiomyopathy	2	Percent	1991	0.002392250816959046	0.0024967402330797954	0.002272748282344588
1	Deaths	124	Central Latin America	1	Male	22	All ages	944	Other cardiomyopathy	3	Rate	1991	1.3200436799347548	1.3968988226426073	1.2587314312727393
1	Deaths	124	Central Latin America	2	Female	22	All ages	944	Other cardiomyopathy	3	Rate	1991	1.211144006527611	1.2719034871528412	1.1334785414682182
1	Deaths	124	Central Latin America	3	Both	22	All ages	944	Other cardiomyopathy	3	Rate	1991	1.2648960354802006	1.32269283013406	1.2013527027451967
1	Deaths	124	Central Latin America	1	Male	27	Age-standardized	944	Other cardiomyopathy	3	Rate	1991	2.364860784693494	2.518204379431992	2.237681755201867
1	Deaths	124	Central Latin America	2	Female	27	Age-standardized	944	Other cardiomyopathy	3	Rate	1991	2.1507248858450927	2.265858840002077	1.991905841372741
1	Deaths	124	Central Latin America	3	Both	27	Age-standardized	944	Other cardiomyopathy	3	Rate	1991	2.2524599684488376	2.366690024394361	2.1083041994047784
1	Deaths	21	Oceania	1	Male	22	All ages	944	Other cardiomyopathy	1	Number	1990	79.5920459337188	122.01968895510242	51.31414140704523
1	Deaths	21	Oceania	2	Female	22	All ages	944	Other cardiomyopathy	1	Number	1990	68.5226191397128	108.37281577680014	31.112087246062984
1	Deaths	21	Oceania	3	Both	22	All ages	944	Other cardiomyopathy	1	Number	1990	148.1146650734316	210.50894845478797	93.34151306774783
1	Deaths	21	Oceania	1	Male	22	All ages	944	Other cardiomyopathy	2	Percent	1990	0.0028131336606992846	0.004200102824831	0.0018804922173496373
1	Deaths	21	Oceania	2	Female	22	All ages	944	Other cardiomyopathy	2	Percent	1990	0.003145101109502014	0.005012727641383105	0.0014332220660567753
1	Deaths	21	Oceania	3	Both	22	All ages	944	Other cardiomyopathy	2	Percent	1990	0.0029578521815837597	0.004068527492079327	0.0019052436573193422
1	Deaths	21	Oceania	1	Male	22	All ages	944	Other cardiomyopathy	3	Rate	1990	2.3465647801687903	3.597433653453721	1.512864200659547
1	Deaths	21	Oceania	2	Female	22	All ages	944	Other cardiomyopathy	3	Rate	1990	2.169746094119887	3.431589403508482	0.9851539627290608
1	Deaths	21	Oceania	3	Both	22	All ages	944	Other cardiomyopathy	3	Rate	1990	2.2613106617457484	3.213902750937567	1.4250726528594106
1	Deaths	21	Oceania	1	Male	27	Age-standardized	944	Other cardiomyopathy	3	Rate	1990	4.652949836942554	7.2504810429491995	3.0814168179605237
1	Deaths	21	Oceania	2	Female	27	Age-standardized	944	Other cardiomyopathy	3	Rate	1990	3.530478454742979	5.669651160048796	1.7541629467240087
1	Deaths	21	Oceania	3	Both	27	Age-standardized	944	Other cardiomyopathy	3	Rate	1990	4.124571725467673	6.028328901793461	2.651149972907753
1	Deaths	70	Australasia	1	Male	22	All ages	944	Other cardiomyopathy	1	Number	1994	670.5180184179848	708.8004984476577	632.2177198744645
1	Deaths	70	Australasia	2	Female	22	All ages	944	Other cardiomyopathy	1	Number	1994	501.74372728079965	548.7479738419582	446.5824754116747
1	Deaths	70	Australasia	3	Both	22	All ages	944	Other cardiomyopathy	1	Number	1994	1172.2617456987844	1242.4091689803595	1086.8569032761102
1	Deaths	70	Australasia	1	Male	22	All ages	944	Other cardiomyopathy	2	Percent	1994	0.00831681071341903	0.008783171784998515	0.007847294715265293
1	Deaths	70	Australasia	2	Female	22	All ages	944	Other cardiomyopathy	2	Percent	1994	0.007039017915897127	0.0077143322140743945	0.0062705001496380815
1	Deaths	70	Australasia	3	Both	22	All ages	944	Other cardiomyopathy	2	Percent	1994	0.00771720629766854	0.00817782120654598	0.007157845842214721
1	Deaths	70	Australasia	1	Male	22	All ages	944	Other cardiomyopathy	3	Rate	1994	6.356039928526848	6.718930954491719	5.992979995564153
1	Deaths	70	Australasia	2	Female	22	All ages	944	Other cardiomyopathy	3	Rate	1994	4.670470216560534	5.108008189990738	4.157002942422073
1	Deaths	70	Australasia	3	Both	22	All ages	944	Other cardiomyopathy	3	Rate	1994	5.505592394825306	5.835043664179341	5.104483809094539
1	Deaths	70	Australasia	1	Male	27	Age-standardized	944	Other cardiomyopathy	3	Rate	1994	6.240904220442459	6.589961077966449	5.905127949114224
1	Deaths	70	Australasia	2	Female	27	Age-standardized	944	Other cardiomyopathy	3	Rate	1994	3.390374246106771	3.6923069850676797	3.051132810495673
1	Deaths	70	Australasia	3	Both	27	Age-standardized	944	Other cardiomyopathy	3	Rate	1994	4.745955686195425	5.0346700635468675	4.397387979731045
1	Deaths	167	Central Sub-Saharan Africa	1	Male	22	All ages	944	Other cardiomyopathy	1	Number	1990	1858.200078860958	3059.0256827907738	954.6581165076825
1	Deaths	167	Central Sub-Saharan Africa	2	Female	22	All ages	944	Other cardiomyopathy	1	Number	1990	1767.9343604659812	2702.271157458955	889.9517117537887
1	Deaths	167	Central Sub-Saharan Africa	3	Both	22	All ages	944	Other cardiomyopathy	1	Number	1990	3626.1344393269433	5293.760484150304	2297.105664727996
1	Deaths	167	Central Sub-Saharan Africa	1	Male	22	All ages	944	Other cardiomyopathy	2	Percent	1990	0.004374813447344421	0.007203886907934636	0.002222767335831029
1	Deaths	167	Central Sub-Saharan Africa	2	Female	22	All ages	944	Other cardiomyopathy	2	Percent	1990	0.0049517715903296304	0.0074501475149272665	0.002551665398197356
1	Deaths	167	Central Sub-Saharan Africa	3	Both	22	All ages	944	Other cardiomyopathy	2	Percent	1990	0.004638420402810421	0.006742985636310992	0.002986381073425393
1	Deaths	167	Central Sub-Saharan Africa	1	Male	22	All ages	944	Other cardiomyopathy	3	Rate	1990	6.821405078267583	11.229605231709451	3.5045255879801003
1	Deaths	167	Central Sub-Saharan Africa	2	Female	22	All ages	944	Other cardiomyopathy	3	Rate	1990	6.377374868992748	9.74775792255114	3.2102751143202806
1	Deaths	167	Central Sub-Saharan Africa	3	Both	22	All ages	944	Other cardiomyopathy	3	Rate	1990	6.5974460100873	9.631551054956986	4.179390162192012
1	Deaths	167	Central Sub-Saharan Africa	1	Male	27	Age-standardized	944	Other cardiomyopathy	3	Rate	1990	17.06330673189721	29.86282563055171	9.533298872193692
1	Deaths	167	Central Sub-Saharan Africa	2	Female	27	Age-standardized	944	Other cardiomyopathy	3	Rate	1990	14.517054631175636	23.404307120191064	8.006134833246026
1	Deaths	167	Central Sub-Saharan Africa	3	Both	27	Age-standardized	944	Other cardiomyopathy	3	Rate	1990	15.697562853061038	24.887508661046457	9.583097091994045
1	Deaths	120	Andean Latin America	1	Male	22	All ages	944	Other cardiomyopathy	1	Number	1992	258.35831143034267	304.87005553436904	213.39281109104246
1	Deaths	120	Andean Latin America	2	Female	22	All ages	944	Other cardiomyopathy	1	Number	1992	263.4827137301712	323.3822016814741	204.59655102187384
1	Deaths	120	Andean Latin America	3	Both	22	All ages	944	Other cardiomyopathy	1	Number	1992	521.8410251605139	596.4582468983247	448.4780222513038
1	Deaths	120	Andean Latin America	1	Male	22	All ages	944	Other cardiomyopathy	2	Percent	1992	0.0019415128530537072	0.002260535216238759	0.001631014706084704
1	Deaths	120	Andean Latin America	2	Female	22	All ages	944	Other cardiomyopathy	2	Percent	1992	0.0022602683968054155	0.002752221491202863	0.0017689983313698683
1	Deaths	120	Andean Latin America	3	Both	22	All ages	944	Other cardiomyopathy	2	Percent	1992	0.002090500192699533	0.002354671982402527	0.0018080706951114185
1	Deaths	120	Andean Latin America	1	Male	22	All ages	944	Other cardiomyopathy	3	Rate	1992	1.3118112752783369	1.5479741066992756	1.0834994783128675
1	Deaths	120	Andean Latin America	2	Female	22	All ages	944	Other cardiomyopathy	3	Rate	1992	1.3209897431203712	1.6213001812573729	1.0257596847680825
1	Deaths	120	Andean Latin America	3	Both	22	All ages	944	Other cardiomyopathy	3	Rate	1992	1.3164295768162553	1.5046637571498096	1.131359369191175
1	Deaths	120	Andean Latin America	1	Male	27	Age-standardized	944	Other cardiomyopathy	3	Rate	1992	1.9837228488263627	2.3006544438443095	1.6851750443364726
1	Deaths	120	Andean Latin America	2	Female	27	Age-standardized	944	Other cardiomyopathy	3	Rate	1992	1.8841021219041743	2.3313080268986592	1.4883701983039463
1	Deaths	120	Andean Latin America	3	Both	27	Age-standardized	944	Other cardiomyopathy	3	Rate	1992	1.9331955592588885	2.219699286973505	1.6549222790801308
1	Deaths	5	East Asia	1	Male	22	All ages	944	Other cardiomyopathy	1	Number	1990	3747.0301540391565	6107.176499826811	2248.9839652628257
1	Deaths	5	East Asia	2	Female	22	All ages	944	Other cardiomyopathy	1	Number	1990	2757.020442597073	4725.82904528409	1513.95908836832
1	Deaths	5	East Asia	3	Both	22	All ages	944	Other cardiomyopathy	1	Number	1990	6504.050596636231	10604.595727266724	3853.9961428492356
1	Deaths	5	East Asia	1	Male	22	All ages	944	Other cardiomyopathy	2	Percent	1990	0.0007767312397732759	0.0012656223319362145	0.0004770558588932592
1	Deaths	5	East Asia	2	Female	22	All ages	944	Other cardiomyopathy	2	Percent	1990	0.0007097103823019574	0.001196395185532558	0.00039489761485384325
1	Deaths	5	East Asia	3	Both	22	All ages	944	Other cardiomyopathy	2	Percent	1990	0.000746312393585845	0.0012198152172149081	0.0004446647731365649
1	Deaths	5	East Asia	1	Male	22	All ages	944	Other cardiomyopathy	3	Rate	1990	0.5975571753046615	0.9739412249964465	0.35865644266013236
1	Deaths	5	East Asia	2	Female	22	All ages	944	Other cardiomyopathy	3	Rate	1990	0.4669894043536855	0.8004699772395167	0.25643729076850197
1	Deaths	5	East Asia	3	Both	22	All ages	944	Other cardiomyopathy	3	Rate	1990	0.5342400119871895	0.871057084239829	0.3165656408975681
1	Deaths	5	East Asia	1	Male	27	Age-standardized	944	Other cardiomyopathy	3	Rate	1990	0.9966249787935252	1.6181849237700419	0.5904678670994385
1	Deaths	5	East Asia	2	Female	27	Age-standardized	944	Other cardiomyopathy	3	Rate	1990	0.6745181785464881	1.2289395980814748	0.38221989099075704
1	Deaths	5	East Asia	3	Both	27	Age-standardized	944	Other cardiomyopathy	3	Rate	1990	0.8081607042544742	1.3951437200075976	0.4845056740737636
1	Deaths	199	Western Sub-Saharan Africa	1	Male	22	All ages	944	Other cardiomyopathy	1	Number	1994	8156.350211094488	11473.12944105383	6153.663400819186
1	Deaths	199	Western Sub-Saharan Africa	2	Female	22	All ages	944	Other cardiomyopathy	1	Number	1994	4843.965556939663	6373.241359615392	2896.854316397112
1	Deaths	199	Western Sub-Saharan Africa	3	Both	22	All ages	944	Other cardiomyopathy	1	Number	1994	13000.315768034126	17495.823486143254	9517.533963661717
1	Deaths	199	Western Sub-Saharan Africa	1	Male	22	All ages	944	Other cardiomyopathy	2	Percent	1994	0.005028900329834555	0.0070080388661237485	0.0038049381242682714
1	Deaths	199	Western Sub-Saharan Africa	2	Female	22	All ages	944	Other cardiomyopathy	2	Percent	1994	0.0034194382028273898	0.00448492674138737	0.002093465228670795
1	Deaths	199	Western Sub-Saharan Africa	3	Both	22	All ages	944	Other cardiomyopathy	2	Percent	1994	0.004279650928163387	0.005622918129156597	0.0031425318382639765
1	Deaths	199	Western Sub-Saharan Africa	1	Male	22	All ages	944	Other cardiomyopathy	3	Rate	1994	7.5722318288129635	10.651479360396541	5.712967768855979
1	Deaths	199	Western Sub-Saharan Africa	2	Female	22	All ages	944	Other cardiomyopathy	3	Rate	1994	4.459509874182574	5.867410170379065	2.6669368880077426
1	Deaths	199	Western Sub-Saharan Africa	3	Both	22	All ages	944	Other cardiomyopathy	3	Rate	1994	6.009345140146137	8.087376008037406	4.399442866713928
1	Deaths	199	Western Sub-Saharan Africa	1	Male	27	Age-standardized	944	Other cardiomyopathy	3	Rate	1994	17.36105997246592	25.12464608726675	13.12699994923229
1	Deaths	199	Western Sub-Saharan Africa	2	Female	27	Age-standardized	944	Other cardiomyopathy	3	Rate	1994	9.980513791459334	13.650387684486871	6.402357305413705
1	Deaths	199	Western Sub-Saharan Africa	3	Both	27	Age-standardized	944	Other cardiomyopathy	3	Rate	1994	13.6884520388731	19.091875647329783	10.304265828784867
1	Deaths	21	Oceania	1	Male	22	All ages	944	Other cardiomyopathy	1	Number	1992	84.5564222787355	132.74526988942563	54.80108114346374
1	Deaths	21	Oceania	2	Female	22	All ages	944	Other cardiomyopathy	1	Number	1992	72.37539082609386	114.11839786818507	33.556291725172336
1	Deaths	21	Oceania	3	Both	22	All ages	944	Other cardiomyopathy	1	Number	1992	156.93181310482922	220.46226847518548	98.31812802541748
1	Deaths	21	Oceania	1	Male	22	All ages	944	Other cardiomyopathy	2	Percent	1992	0.002891611407355923	0.004318957278032467	0.001964800072421733
1	Deaths	21	Oceania	2	Female	22	All ages	944	Other cardiomyopathy	2	Percent	1992	0.0031946502341649845	0.00499468082818334	0.0015230260979567348
1	Deaths	21	Oceania	3	Both	22	All ages	944	Other cardiomyopathy	2	Percent	1992	0.003024168511504284	0.004107265593924434	0.0019720864292688124
1	Deaths	21	Oceania	1	Male	22	All ages	944	Other cardiomyopathy	3	Rate	1992	2.38324897528229	3.741466584225444	1.5445854609244323
1	Deaths	21	Oceania	2	Female	22	All ages	944	Other cardiomyopathy	3	Rate	1992	2.1853417114096776	3.4457526523045314	1.0132168289557857
1	Deaths	21	Oceania	3	Both	22	All ages	944	Other cardiomyopathy	3	Rate	1992	2.287700982585338	3.2138273192368634	1.4332497257229284
1	Deaths	21	Oceania	1	Male	27	Age-standardized	944	Other cardiomyopathy	3	Rate	1992	4.6771858351907305	7.541649230326774	3.12402178622508
1	Deaths	21	Oceania	2	Female	27	Age-standardized	944	Other cardiomyopathy	3	Rate	1992	3.516523144205226	5.572604614257574	1.8227807086866255
1	Deaths	21	Oceania	3	Both	27	Age-standardized	944	Other cardiomyopathy	3	Rate	1992	4.129242504904178	5.946773509195273	2.673857457590949
1	Deaths	192	Southern Sub-Saharan Africa	1	Male	22	All ages	944	Other cardiomyopathy	1	Number	1991	2095.4475932517475	2554.8416447088102	1614.6320315880716
1	Deaths	192	Southern Sub-Saharan Africa	2	Female	22	All ages	944	Other cardiomyopathy	1	Number	1991	1767.9148236507242	2248.227078646271	1364.882868055172
1	Deaths	192	Southern Sub-Saharan Africa	3	Both	22	All ages	944	Other cardiomyopathy	1	Number	1991	3863.3624169024733	4616.804185138153	3041.4045058509514
1	Deaths	192	Southern Sub-Saharan Africa	1	Male	22	All ages	944	Other cardiomyopathy	2	Percent	1991	0.008797952129034019	0.010694713182447033	0.0067882671392939225
1	Deaths	192	Southern Sub-Saharan Africa	2	Female	22	All ages	944	Other cardiomyopathy	2	Percent	1991	0.009234200991091183	0.011618095286732542	0.0072147480816310405
1	Deaths	192	Southern Sub-Saharan Africa	3	Both	22	All ages	944	Other cardiomyopathy	2	Percent	1991	0.008992190220337988	0.010713273449943734	0.007054643235929544
1	Deaths	192	Southern Sub-Saharan Africa	1	Male	22	All ages	944	Other cardiomyopathy	3	Rate	1991	8.061931744100571	9.82938395737466	6.212063366519898
1	Deaths	192	Southern Sub-Saharan Africa	2	Female	22	All ages	944	Other cardiomyopathy	3	Rate	1991	6.395382462690462	8.132898620776984	4.937425627758198
1	Deaths	192	Southern Sub-Saharan Africa	3	Both	22	All ages	944	Other cardiomyopathy	3	Rate	1991	7.20299595892731	8.607740693240867	5.670507190643601
1	Deaths	192	Southern Sub-Saharan Africa	1	Male	27	Age-standardized	944	Other cardiomyopathy	3	Rate	1991	19.73629044506916	24.725586661983286	14.55545486859797
1	Deaths	192	Southern Sub-Saharan Africa	2	Female	27	Age-standardized	944	Other cardiomyopathy	3	Rate	1991	11.896790319170822	15.493729640062117	8.764870548792253
1	Deaths	192	Southern Sub-Saharan Africa	3	Both	27	Age-standardized	944	Other cardiomyopathy	3	Rate	1991	15.098407528681483	18.315081411791038	11.407048005645377
1	Deaths	5	East Asia	1	Male	22	All ages	944	Other cardiomyopathy	1	Number	1994	4428.7127379280055	6519.7570231632535	2980.4003193363756
1	Deaths	5	East Asia	2	Female	22	All ages	944	Other cardiomyopathy	1	Number	1994	2862.4153082376693	4743.511105075043	1836.1552237652127
1	Deaths	5	East Asia	3	Both	22	All ages	944	Other cardiomyopathy	1	Number	1994	7291.128046165679	10983.371286393163	4929.80860622333
1	Deaths	5	East Asia	1	Male	22	All ages	944	Other cardiomyopathy	2	Percent	1994	0.0008967592223765292	0.0013673378784838746	0.0006090673178480762
1	Deaths	5	East Asia	2	Female	22	All ages	944	Other cardiomyopathy	2	Percent	1994	0.0007290170140886109	0.0011628130903080756	0.0004606764130937205
1	Deaths	5	East Asia	3	Both	22	All ages	944	Other cardiomyopathy	2	Percent	1994	0.0008226503512410461	0.0012413482988794505	0.0005507355903399205
1	Deaths	5	East Asia	1	Male	22	All ages	944	Other cardiomyopathy	3	Rate	1994	0.6758192366480252	0.9949114957919455	0.4548075226170122
1	Deaths	5	East Asia	2	Female	22	All ages	944	Other cardiomyopathy	3	Rate	1994	0.4661385438753433	0.7724711899817058	0.2990141646712979
1	Deaths	5	East Asia	3	Both	22	All ages	944	Other cardiomyopathy	3	Rate	1994	0.5743850252623218	0.8652548623279308	0.388363532075549
1	Deaths	5	East Asia	1	Male	27	Age-standardized	944	Other cardiomyopathy	3	Rate	1994	1.1134982387283083	1.6432954159780593	0.7442286161073685
1	Deaths	5	East Asia	2	Female	27	Age-standardized	944	Other cardiomyopathy	3	Rate	1994	0.6728211424934692	1.1315507327409846	0.4324456614669672
1	Deaths	5	East Asia	3	Both	27	Age-standardized	944	Other cardiomyopathy	3	Rate	1994	0.8583812691887605	1.3203432982459866	0.5821008876788618
1	Deaths	70	Australasia	1	Male	22	All ages	944	Other cardiomyopathy	1	Number	1990	713.4871919055104	759.1740912132047	666.006310478222
1	Deaths	70	Australasia	2	Female	22	All ages	944	Other cardiomyopathy	1	Number	1990	595.4108782737284	655.5498756223872	529.192976102824
1	Deaths	70	Australasia	3	Both	22	All ages	944	Other cardiomyopathy	1	Number	1990	1308.8980701792384	1397.4588806905201	1218.5281745948407
1	Deaths	70	Australasia	1	Male	22	All ages	944	Other cardiomyopathy	2	Percent	1990	0.009113752401564576	0.009695469953741157	0.008503364134967604
1	Deaths	70	Australasia	2	Female	22	All ages	944	Other cardiomyopathy	2	Percent	1990	0.008803638840461482	0.009663262263366654	0.007804913249802135
1	Deaths	70	Australasia	3	Both	22	All ages	944	Other cardiomyopathy	2	Percent	1990	0.008970009458753042	0.009563324442693588	0.008352302478537492
1	Deaths	70	Australasia	1	Male	22	All ages	944	Other cardiomyopathy	3	Rate	1990	7.08487835223488	7.538546095059169	6.61339649133305
1	Deaths	70	Australasia	2	Female	22	All ages	944	Other cardiomyopathy	3	Rate	1990	5.83409727707524	6.423365584861424	5.1852651901154445
1	Deaths	70	Australasia	3	Both	22	All ages	944	Other cardiomyopathy	3	Rate	1990	6.45531952617389	6.892090228470799	6.009626645394885
1	Deaths	70	Australasia	1	Male	27	Age-standardized	944	Other cardiomyopathy	3	Rate	1990	7.372002092538062	7.820483833511142	6.896426023257837
1	Deaths	70	Australasia	2	Female	27	Age-standardized	944	Other cardiomyopathy	3	Rate	1990	4.578555832435311	5.014632892932036	4.084419054163889
1	Deaths	70	Australasia	3	Both	27	Age-standardized	944	Other cardiomyopathy	3	Rate	1990	5.992904145353416	6.397124576709308	5.566979299064468
1	Deaths	104	Caribbean	1	Male	22	All ages	944	Other cardiomyopathy	1	Number	1990	560.916986945309	701.0994716306907	463.3812203996251
1	Deaths	104	Caribbean	2	Female	22	All ages	944	Other cardiomyopathy	1	Number	1990	515.3915346633445	658.204564625306	378.69439908400756
1	Deaths	104	Caribbean	3	Both	22	All ages	944	Other cardiomyopathy	1	Number	1990	1076.308521608653	1275.424622648491	851.7072827308228
1	Deaths	104	Caribbean	1	Male	22	All ages	944	Other cardiomyopathy	2	Percent	1990	0.003826102125363312	0.004732733799530851	0.0031480324373220733
1	Deaths	104	Caribbean	2	Female	22	All ages	944	Other cardiomyopathy	2	Percent	1990	0.004106581814528832	0.005186717588149208	0.002997061212111237
1	Deaths	104	Caribbean	3	Both	22	All ages	944	Other cardiomyopathy	2	Percent	1990	0.003955468404998948	0.004709576284935974	0.003111747291223535
1	Deaths	104	Caribbean	1	Male	22	All ages	944	Other cardiomyopathy	3	Rate	1990	3.219634221094249	4.024274364636708	2.6597840132028603
1	Deaths	104	Caribbean	2	Female	22	All ages	944	Other cardiomyopathy	3	Rate	1990	2.883993124092428	3.6831366271189947	2.1190725295943973
1	Deaths	104	Caribbean	3	Both	22	All ages	944	Other cardiomyopathy	3	Rate	1990	3.0496786175300166	3.6138663978511785	2.413279683651163
1	Deaths	104	Caribbean	1	Male	27	Age-standardized	944	Other cardiomyopathy	3	Rate	1990	4.282649480769053	5.223036270250757	3.5788467570884337
1	Deaths	104	Caribbean	2	Female	27	Age-standardized	944	Other cardiomyopathy	3	Rate	1990	3.6257293332092755	4.561791427911907	2.7124597043229293
1	Deaths	104	Caribbean	3	Both	27	Age-standardized	944	Other cardiomyopathy	3	Rate	1990	3.9447078837309197	4.631721298491071	3.154584848971487
1	Deaths	42	Central Europe	1	Male	22	All ages	944	Other cardiomyopathy	1	Number	1990	8358.28803264017	9266.475482779078	7733.434266810682
1	Deaths	42	Central Europe	2	Female	22	All ages	944	Other cardiomyopathy	1	Number	1990	10022.657657247064	10862.834127385328	9105.391110152324
1	Deaths	42	Central Europe	3	Both	22	All ages	944	Other cardiomyopathy	1	Number	1990	18380.94568988724	19871.358363587722	17065.427578318853
1	Deaths	42	Central Europe	1	Male	22	All ages	944	Other cardiomyopathy	2	Percent	1990	0.011601608918888253	0.012877150451616203	0.010740398929307395
1	Deaths	42	Central Europe	2	Female	22	All ages	944	Other cardiomyopathy	2	Percent	1990	0.016118908983916855	0.017488950357907106	0.014632639666905447
1	Deaths	42	Central Europe	3	Both	22	All ages	944	Other cardiomyopathy	2	Percent	1990	0.013694227353630451	0.014813273172343905	0.012710123398173467
1	Deaths	42	Central Europe	1	Male	22	All ages	944	Other cardiomyopathy	3	Rate	1990	13.643943161365181	15.126454639932422	12.623941310286389
1	Deaths	42	Central Europe	2	Female	22	All ages	944	Other cardiomyopathy	3	Rate	1990	15.701635524508305	17.01786772174794	14.26463293559001
1	Deaths	42	Central Europe	3	Both	22	All ages	944	Other cardiomyopathy	3	Rate	1990	14.693942262664509	15.885395528692454	13.642301748460156
1	Deaths	42	Central Europe	1	Male	27	Age-standardized	944	Other cardiomyopathy	3	Rate	1990	17.3909348148996	19.34106262544788	15.988464552717119
1	Deaths	42	Central Europe	2	Female	27	Age-standardized	944	Other cardiomyopathy	3	Rate	1990	12.891665289239146	14.004880250013452	11.703399898050238
1	Deaths	42	Central Europe	3	Both	27	Age-standardized	944	Other cardiomyopathy	3	Rate	1990	14.717686156866314	15.912754301941408	13.621255400424658
1	Deaths	159	South Asia	1	Male	22	All ages	944	Other cardiomyopathy	1	Number	1991	16486.84081193111	24912.4020092035	9510.454319926917
1	Deaths	159	South Asia	2	Female	22	All ages	944	Other cardiomyopathy	1	Number	1991	10689.24420839085	15888.633605301051	4270.748129374712
1	Deaths	159	South Asia	3	Both	22	All ages	944	Other cardiomyopathy	1	Number	1991	27176.085020321967	38153.35711498075	14283.384294512662
1	Deaths	159	South Asia	1	Male	22	All ages	944	Other cardiomyopathy	2	Percent	1991	0.0029423460597351636	0.0044381199171904355	0.001693734481917412
1	Deaths	159	South Asia	2	Female	22	All ages	944	Other cardiomyopathy	2	Percent	1991	0.002230133460770506	0.0032737143001890165	0.0008900144443557634
1	Deaths	159	South Asia	3	Both	22	All ages	944	Other cardiomyopathy	2	Percent	1991	0.002613990396499955	0.0036769972662815155	0.0013757641427316746
1	Deaths	159	South Asia	1	Male	22	All ages	944	Other cardiomyopathy	3	Rate	1991	2.8458394869090142	4.300199059375682	1.6416259943812894
1	Deaths	159	South Asia	2	Female	22	All ages	944	Other cardiomyopathy	3	Rate	1991	1.9975512963298663	2.9691865988303814	0.7980955711942763
1	Deaths	159	South Asia	3	Both	22	All ages	944	Other cardiomyopathy	3	Rate	1991	2.438522635278195	3.423518320139208	1.2816546564562359
1	Deaths	159	South Asia	1	Male	27	Age-standardized	944	Other cardiomyopathy	3	Rate	1991	5.392326265792437	8.315703305956303	3.146432144118185
1	Deaths	159	South Asia	2	Female	27	Age-standardized	944	Other cardiomyopathy	3	Rate	1991	3.8319530672705806	5.931836530718079	1.5611979574770394
1	Deaths	159	South Asia	3	Both	27	Age-standardized	944	Other cardiomyopathy	3	Rate	1991	4.647966913287541	6.7346175260417604	2.4823255855481703
1	Deaths	134	Tropical Latin America	1	Male	22	All ages	944	Other cardiomyopathy	1	Number	1992	6779.642844015657	7038.022984456262	6461.563613473813
1	Deaths	134	Tropical Latin America	2	Female	22	All ages	944	Other cardiomyopathy	1	Number	1992	6313.8614253445085	6648.03704137341	5898.12768776015
1	Deaths	134	Tropical Latin America	3	Both	22	All ages	944	Other cardiomyopathy	1	Number	1992	13093.504269360166	13618.715995740171	12375.98219230502
1	Deaths	134	Tropical Latin America	1	Male	22	All ages	944	Other cardiomyopathy	2	Percent	1992	0.012740789579164217	0.013279824238862752	0.012134618735642097
1	Deaths	134	Tropical Latin America	2	Female	22	All ages	944	Other cardiomyopathy	2	Percent	1992	0.01696046796153305	0.017848093140840206	0.015795500662913232
1	Deaths	134	Tropical Latin America	3	Both	22	All ages	944	Other cardiomyopathy	2	Percent	1992	0.014477679920729661	0.015104791929408784	0.013723831364224932
1	Deaths	134	Tropical Latin America	1	Male	22	All ages	944	Other cardiomyopathy	3	Rate	1992	8.710371676803371	9.042334157559853	8.30170880407747
1	Deaths	134	Tropical Latin America	2	Female	22	All ages	944	Other cardiomyopathy	3	Rate	1992	7.917328615986757	8.33637141552147	7.396015207999156
1	Deaths	134	Tropical Latin America	3	Both	22	All ages	944	Other cardiomyopathy	3	Rate	1992	8.309035892022843	8.642331165436765	7.853701966977177
1	Deaths	134	Tropical Latin America	1	Male	27	Age-standardized	944	Other cardiomyopathy	3	Rate	1992	16.444666368696492	17.221866333786465	15.453265153132644
1	Deaths	134	Tropical Latin America	2	Female	27	Age-standardized	944	Other cardiomyopathy	3	Rate	1992	13.196479633632103	13.99547310890154	12.089761214841861
1	Deaths	134	Tropical Latin America	3	Both	27	Age-standardized	944	Other cardiomyopathy	3	Rate	1992	14.689174668286809	15.39966710470582	13.648381675117106
1	Deaths	167	Central Sub-Saharan Africa	1	Male	22	All ages	944	Other cardiomyopathy	1	Number	1994	2001.0651805914283	3322.3995039659535	1038.0087865087182
1	Deaths	167	Central Sub-Saharan Africa	2	Female	22	All ages	944	Other cardiomyopathy	1	Number	1994	1978.2119266487857	2999.732101303322	1020.2772281715241
1	Deaths	167	Central Sub-Saharan Africa	3	Both	22	All ages	944	Other cardiomyopathy	1	Number	1994	3979.277107240208	5967.503947609816	2502.1625967578025
1	Deaths	167	Central Sub-Saharan Africa	1	Male	22	All ages	944	Other cardiomyopathy	2	Percent	1994	0.004266785305699164	0.006847288358733817	0.0021501387044607855
1	Deaths	167	Central Sub-Saharan Africa	2	Female	22	All ages	944	Other cardiomyopathy	2	Percent	1994	0.004831555392333611	0.007217645005840266	0.002543078646761621
1	Deaths	167	Central Sub-Saharan Africa	3	Both	22	All ages	944	Other cardiomyopathy	2	Percent	1994	0.004529744786263491	0.006555177464847818	0.0028725422365563765
1	Deaths	167	Central Sub-Saharan Africa	1	Male	22	All ages	944	Other cardiomyopathy	3	Rate	1994	6.531796510626571	10.844842885376845	3.3882265482793916
1	Deaths	167	Central Sub-Saharan Africa	2	Female	22	All ages	944	Other cardiomyopathy	3	Rate	1994	6.36285113850702	9.648535912089162	3.2816868786458127
1	Deaths	167	Central Sub-Saharan Africa	3	Both	22	All ages	944	Other cardiomyopathy	3	Rate	1994	6.446702150902663	9.66776615395285	4.053675217812112
1	Deaths	167	Central Sub-Saharan Africa	1	Male	27	Age-standardized	944	Other cardiomyopathy	3	Rate	1994	16.800700345571563	29.721091094319476	9.56023187333715
1	Deaths	167	Central Sub-Saharan Africa	2	Female	27	Age-standardized	944	Other cardiomyopathy	3	Rate	1994	14.36179086281516	22.76053813029275	7.888978332450777
1	Deaths	167	Central Sub-Saharan Africa	3	Both	27	Age-standardized	944	Other cardiomyopathy	3	Rate	1994	15.482744832292429	24.807455643467286	9.487064702964531
1	Deaths	199	Western Sub-Saharan Africa	1	Male	22	All ages	944	Other cardiomyopathy	1	Number	1991	7542.079629870981	10738.785193445901	5612.978580869877
1	Deaths	199	Western Sub-Saharan Africa	2	Female	22	All ages	944	Other cardiomyopathy	1	Number	1991	4591.933693519164	6106.89244694186	2793.9023987860382
1	Deaths	199	Western Sub-Saharan Africa	3	Both	22	All ages	944	Other cardiomyopathy	1	Number	1991	12134.013323390142	15957.09597428533	8919.566630764422
1	Deaths	199	Western Sub-Saharan Africa	1	Male	22	All ages	944	Other cardiomyopathy	2	Percent	1991	0.0049793893099054146	0.007050988271516821	0.0037588598009182174
1	Deaths	199	Western Sub-Saharan Africa	2	Female	22	All ages	944	Other cardiomyopathy	2	Percent	1991	0.003441907927176353	0.004484584509625125	0.002106156434831193
1	Deaths	199	Western Sub-Saharan Africa	3	Both	22	All ages	944	Other cardiomyopathy	2	Percent	1991	0.004260494600854011	0.005592748940082922	0.0031500674599697406
1	Deaths	199	Western Sub-Saharan Africa	1	Male	22	All ages	944	Other cardiomyopathy	3	Rate	1991	7.650447824885289	10.893085177690434	5.693628532516335
1	Deaths	199	Western Sub-Saharan Africa	2	Female	22	All ages	944	Other cardiomyopathy	3	Rate	1991	4.601188711821495	6.119200856674905	2.7995334944336485
1	Deaths	199	Western Sub-Saharan Africa	3	Both	22	All ages	944	Other cardiomyopathy	3	Rate	1991	6.1164779236778655	8.04360623740078	4.496149042516605
1	Deaths	199	Western Sub-Saharan Africa	1	Male	27	Age-standardized	944	Other cardiomyopathy	3	Rate	1991	17.3628207974448	25.59626627652735	13.228961041736591
1	Deaths	199	Western Sub-Saharan Africa	2	Female	27	Age-standardized	944	Other cardiomyopathy	3	Rate	1991	10.142909596333125	13.794851138766601	6.452185429328626
1	Deaths	199	Western Sub-Saharan Africa	3	Both	27	Age-standardized	944	Other cardiomyopathy	3	Rate	1991	13.71916291821251	18.862051171547197	10.270553159291772
1	Deaths	104	Caribbean	1	Male	22	All ages	944	Other cardiomyopathy	1	Number	1994	611.5266215444504	749.4169955242165	511.5313328495755
1	Deaths	104	Caribbean	2	Female	22	All ages	944	Other cardiomyopathy	1	Number	1994	533.882570610912	682.4944401556919	404.7849964485559
1	Deaths	104	Caribbean	3	Both	22	All ages	944	Other cardiomyopathy	1	Number	1994	1145.4091921553613	1348.5530901808177	930.2159330116878
1	Deaths	104	Caribbean	1	Male	22	All ages	944	Other cardiomyopathy	2	Percent	1994	0.003928908455491762	0.004738679725246046	0.0033029364622884027
1	Deaths	104	Caribbean	2	Female	22	All ages	944	Other cardiomyopathy	2	Percent	1994	0.0040001746053192015	0.005030863195890034	0.0030379174264134187
1	Deaths	104	Caribbean	3	Both	22	All ages	944	Other cardiomyopathy	2	Percent	1994	0.003961823885779085	0.004609704937851904	0.003215022680514688
1	Deaths	104	Caribbean	1	Male	22	All ages	944	Other cardiomyopathy	3	Rate	1994	3.3320466381703953	4.083374774785199	2.787198787250765
1	Deaths	104	Caribbean	2	Female	22	All ages	944	Other cardiomyopathy	3	Rate	1994	2.828389541934678	3.6157017352262444	2.144459687786933
1	Deaths	104	Caribbean	3	Both	22	All ages	944	Other cardiomyopathy	3	Rate	1994	3.0766805523975913	3.6223448308700292	2.498650517411983
1	Deaths	104	Caribbean	1	Male	27	Age-standardized	944	Other cardiomyopathy	3	Rate	1994	4.286612572635308	5.207723294359806	3.626735737355538
1	Deaths	104	Caribbean	2	Female	27	Age-standardized	944	Other cardiomyopathy	3	Rate	1994	3.4176370833102494	4.316586759137887	2.63279130190953
1	Deaths	104	Caribbean	3	Both	27	Age-standardized	944	Other cardiomyopathy	3	Rate	1994	3.834426850327559	4.488255586830932	3.1497954022778143
1	Deaths	21	Oceania	1	Male	22	All ages	944	Other cardiomyopathy	1	Number	1994	89.44545187546746	141.682311453205	57.791905679676546
1	Deaths	21	Oceania	2	Female	22	All ages	944	Other cardiomyopathy	1	Number	1994	75.56951016187938	119.57490179102075	35.87891730445603
1	Deaths	21	Oceania	3	Both	22	All ages	944	Other cardiomyopathy	1	Number	1994	165.01496203734675	232.89092075846293	102.8499469523138
1	Deaths	21	Oceania	1	Male	22	All ages	944	Other cardiomyopathy	2	Percent	1994	0.0029952513561510145	0.004533637935551337	0.002033578780614916
1	Deaths	21	Oceania	2	Female	22	All ages	944	Other cardiomyopathy	2	Percent	1994	0.003245603419775644	0.005072915754353913	0.001590951354132654
1	Deaths	21	Oceania	3	Both	22	All ages	944	Other cardiomyopathy	2	Percent	1994	0.0031051979260016756	0.004273150186593741	0.002039889649002332
1	Deaths	21	Oceania	1	Male	22	All ages	944	Other cardiomyopathy	3	Rate	1994	2.408182163332509	3.8145798153758386	1.5559587829748922
1	Deaths	21	Oceania	2	Female	22	All ages	944	Other cardiomyopathy	3	Rate	1994	2.175829226456988	3.442851032252298	1.0330409277159633
1	Deaths	21	Oceania	3	Both	22	All ages	944	Other cardiomyopathy	3	Rate	1994	2.29590275074427	3.2402813598909095	1.4309822164385126
1	Deaths	21	Oceania	1	Male	27	Age-standardized	944	Other cardiomyopathy	3	Rate	1994	4.678882788467305	7.583078631758859	3.1063038201010658
1	Deaths	21	Oceania	2	Female	27	Age-standardized	944	Other cardiomyopathy	3	Rate	1994	3.454018545471451	5.408842591059242	1.791759308942246
1	Deaths	21	Oceania	3	Both	27	Age-standardized	944	Other cardiomyopathy	3	Rate	1994	4.094804670948782	5.970447210602459	2.634817145019976
1	Deaths	96	Southern Latin America	1	Male	22	All ages	944	Other cardiomyopathy	1	Number	1991	3384.7976395553214	3801.6377878796548	3113.639615369425
1	Deaths	96	Southern Latin America	2	Female	22	All ages	944	Other cardiomyopathy	1	Number	1991	2814.621942518632	3117.0598838170777	2421.074573420426
1	Deaths	96	Southern Latin America	3	Both	22	All ages	944	Other cardiomyopathy	1	Number	1991	6199.419582073954	6790.359042363876	5689.878966550068
1	Deaths	96	Southern Latin America	1	Male	22	All ages	944	Other cardiomyopathy	2	Percent	1991	0.01701078252936795	0.019142490866909317	0.015664740301362834
1	Deaths	96	Southern Latin America	2	Female	22	All ages	944	Other cardiomyopathy	2	Percent	1991	0.017579464211620904	0.01951215773312012	0.015134876516897804
1	Deaths	96	Southern Latin America	3	Both	22	All ages	944	Other cardiomyopathy	2	Percent	1991	0.017264309094568935	0.018925820026828563	0.015843947219393965
1	Deaths	96	Southern Latin America	1	Male	22	All ages	944	Other cardiomyopathy	3	Rate	1991	13.7822973847043	15.479596750241843	12.678189864684335
1	Deaths	96	Southern Latin America	2	Female	22	All ages	944	Other cardiomyopathy	3	Rate	1991	10.990658086102334	12.171630903397109	9.453917215471233
1	Deaths	96	Southern Latin America	3	Both	22	All ages	944	Other cardiomyopathy	3	Rate	1991	12.35725832056117	13.53517368278815	11.341594688266763
1	Deaths	96	Southern Latin America	1	Male	27	Age-standardized	944	Other cardiomyopathy	3	Rate	1991	17.755534170151286	19.87441426268437	16.188753446246377
1	Deaths	96	Southern Latin America	2	Female	27	Age-standardized	944	Other cardiomyopathy	3	Rate	1991	11.206542597791156	12.40220686659338	9.580682408914702
1	Deaths	96	Southern Latin America	3	Both	27	Age-standardized	944	Other cardiomyopathy	3	Rate	1991	14.136331238343052	15.462286526988537	12.865100267738576
1	Deaths	1	Global	1	Male	22	All ages	944	Other cardiomyopathy	1	Number	1990	105236.06290715116	120693.28332223975	93015.23108839002
1	Deaths	1	Global	2	Female	22	All ages	944	Other cardiomyopathy	1	Number	1990	101913.2212904699	113892.97549949992	85816.29622367413
1	Deaths	1	Global	3	Both	22	All ages	944	Other cardiomyopathy	1	Number	1990	207149.2841976209	227935.34299867402	180555.1917747485
1	Deaths	1	Global	1	Male	22	All ages	944	Other cardiomyopathy	2	Percent	1990	0.004242268169839736	0.0048830646360798315	0.0037364221955808958
1	Deaths	1	Global	2	Female	22	All ages	944	Other cardiomyopathy	2	Percent	1990	0.004787940379677004	0.005356078120474215	0.004042761745514256
1	Deaths	1	Global	3	Both	22	All ages	944	Other cardiomyopathy	2	Percent	1990	0.004493925428450961	0.004974284773057427	0.0039267512902965976
1	Deaths	1	Global	1	Male	22	All ages	944	Other cardiomyopathy	3	Rate	1990	3.9183221365800467	4.493850783787955	3.463296031269343
1	Deaths	1	Global	2	Female	22	All ages	944	Other cardiomyopathy	3	Rate	1990	3.8488604206939074	4.3012884888182645	3.240943047462383
1	Deaths	1	Global	3	Both	22	All ages	944	Other cardiomyopathy	3	Rate	1990	3.883837827803865	4.273555232694672	3.385225715538354
1	Deaths	1	Global	1	Male	27	Age-standardized	944	Other cardiomyopathy	3	Rate	1990	6.9173711253496455	7.8269244823236885	6.16192760167955
1	Deaths	1	Global	2	Female	27	Age-standardized	944	Other cardiomyopathy	3	Rate	1990	5.333991572704848	5.947613278829753	4.500479593351426
1	Deaths	1	Global	3	Both	27	Age-standardized	944	Other cardiomyopathy	3	Rate	1990	6.086939801356597	6.686708190376321	5.333243396465853
1	Deaths	5	East Asia	1	Male	22	All ages	944	Other cardiomyopathy	1	Number	1992	3959.840949200429	6394.414809485034	2475.005097726281
1	Deaths	5	East Asia	2	Female	22	All ages	944	Other cardiomyopathy	1	Number	1992	2746.136026610506	4764.143910570055	1606.979163670256
1	Deaths	5	East Asia	3	Both	22	All ages	944	Other cardiomyopathy	1	Number	1992	6705.976975810932	10626.264750109898	4220.691237527334
1	Deaths	5	East Asia	1	Male	22	All ages	944	Other cardiomyopathy	2	Percent	1992	0.0008053738996240604	0.0013277738744489813	0.0005215148577372326
1	Deaths	5	East Asia	2	Female	22	All ages	944	Other cardiomyopathy	2	Percent	1992	0.000702036266283614	0.0011858383256133508	0.00040814022448855825
1	Deaths	5	East Asia	3	Both	22	All ages	944	Other cardiomyopathy	2	Percent	1992	0.0007593057344235262	0.00123888597985483	0.00047785260208170114
1	Deaths	5	East Asia	1	Male	22	All ages	944	Other cardiomyopathy	3	Rate	1992	0.6149155882469945	0.9929755751588305	0.38433847094034745
1	Deaths	5	East Asia	2	Female	22	All ages	944	Other cardiomyopathy	3	Rate	1992	0.4544383841206573	0.7883840565283095	0.26592747313949905
1	Deaths	5	East Asia	3	Both	22	All ages	944	Other cardiomyopathy	3	Rate	1992	0.5372271669191271	0.851288056494376	0.33812671951546536
1	Deaths	5	East Asia	1	Male	27	Age-standardized	944	Other cardiomyopathy	3	Rate	1992	1.0163170760619287	1.6393924587222872	0.6446807384516703
1	Deaths	5	East Asia	2	Female	27	Age-standardized	944	Other cardiomyopathy	3	Rate	1992	0.654154441420053	1.1720347669587698	0.3892860298019632
1	Deaths	5	East Asia	3	Both	27	Age-standardized	944	Other cardiomyopathy	3	Rate	1992	0.8053249265318312	1.3358942952379798	0.5156050932063752
1	Deaths	120	Andean Latin America	1	Male	22	All ages	944	Other cardiomyopathy	1	Number	1990	256.52443631232967	309.5825350330703	204.98967765698106
1	Deaths	120	Andean Latin America	2	Female	22	All ages	944	Other cardiomyopathy	1	Number	1990	260.3194797310143	322.5503393872679	200.4433813566204
1	Deaths	120	Andean Latin America	3	Both	22	All ages	944	Other cardiomyopathy	1	Number	1990	516.8439160433446	592.2951600729756	440.32199536680923
1	Deaths	120	Andean Latin America	1	Male	22	All ages	944	Other cardiomyopathy	2	Percent	1990	0.001909993303076284	0.0022975823297877217	0.0015402212405494099
1	Deaths	120	Andean Latin America	2	Female	22	All ages	944	Other cardiomyopathy	2	Percent	1990	0.002313771945165874	0.0028148663688044736	0.001801973447157911
1	Deaths	120	Andean Latin America	3	Both	22	All ages	944	Other cardiomyopathy	2	Percent	1990	0.002094086207732212	0.002372553845343839	0.0018018293502941281
1	Deaths	120	Andean Latin America	1	Male	22	All ages	944	Other cardiomyopathy	3	Rate	1990	1.3586596968108295	1.6396773704390473	1.0857102633126312
1	Deaths	120	Andean Latin America	2	Female	22	All ages	944	Other cardiomyopathy	3	Rate	1990	1.3620226316687387	1.6876219273019337	1.048743728506301
1	Deaths	120	Andean Latin America	3	Both	22	All ages	944	Other cardiomyopathy	3	Rate	1990	1.3603514324883705	1.5589417703305795	1.158943035914817
1	Deaths	120	Andean Latin America	1	Male	27	Age-standardized	944	Other cardiomyopathy	3	Rate	1990	2.0636449314154257	2.393577537441082	1.7301531575064821
1	Deaths	120	Andean Latin America	2	Female	27	Age-standardized	944	Other cardiomyopathy	3	Rate	1990	1.9538276318932861	2.4501752458043984	1.5461747068933778
1	Deaths	120	Andean Latin America	3	Both	27	Age-standardized	944	Other cardiomyopathy	3	Rate	1990	2.0084038132581927	2.3193011392146357	1.7288739801062676
1	Deaths	174	Eastern Sub-Saharan Africa	1	Male	22	All ages	944	Other cardiomyopathy	1	Number	1992	3153.111837897459	3794.5718937459355	1948.3933729586406
1	Deaths	174	Eastern Sub-Saharan Africa	2	Female	22	All ages	944	Other cardiomyopathy	1	Number	1992	2094.549800293633	2609.9536535938914	1172.5082678417393
1	Deaths	174	Eastern Sub-Saharan Africa	3	Both	22	All ages	944	Other cardiomyopathy	1	Number	1992	5247.661638191097	6084.043673283976	3208.5994111766277
1	Deaths	174	Eastern Sub-Saharan Africa	1	Male	22	All ages	944	Other cardiomyopathy	2	Percent	1992	0.001972582746260598	0.0023393284924806664	0.0012413426794748925
1	Deaths	174	Eastern Sub-Saharan Africa	2	Female	22	All ages	944	Other cardiomyopathy	2	Percent	1992	0.001538427529074827	0.0019245487740845672	0.0008692608715437887
1	Deaths	174	Eastern Sub-Saharan Africa	3	Both	22	All ages	944	Other cardiomyopathy	2	Percent	1992	0.0017728279089622638	0.002040509372165718	0.0010801185949515118
1	Deaths	174	Eastern Sub-Saharan Africa	1	Male	22	All ages	944	Other cardiomyopathy	3	Rate	1992	3.1491813521697556	3.7898418012411756	1.945964619163003
1	Deaths	174	Eastern Sub-Saharan Africa	2	Female	22	All ages	944	Other cardiomyopathy	3	Rate	1992	2.0612880783693486	2.568507251770959	1.1538886847917638
1	Deaths	174	Eastern Sub-Saharan Africa	3	Both	22	All ages	944	Other cardiomyopathy	3	Rate	1992	2.6012203939019707	3.0158077199870363	1.5904749200048478
1	Deaths	174	Eastern Sub-Saharan Africa	1	Male	27	Age-standardized	944	Other cardiomyopathy	3	Rate	1992	5.963476002218768	7.1700364504800795	4.087861929613278
1	Deaths	174	Eastern Sub-Saharan Africa	2	Female	27	Age-standardized	944	Other cardiomyopathy	3	Rate	1992	3.433925133011709	4.630263395197556	2.1660676372861523
1	Deaths	174	Eastern Sub-Saharan Africa	3	Both	27	Age-standardized	944	Other cardiomyopathy	3	Rate	1992	4.6892120958869015	5.506698483217476	3.25029942675536
1	Deaths	104	Caribbean	1	Male	22	All ages	944	Other cardiomyopathy	1	Number	1992	579.5715933405298	717.163838189542	481.36718554476147
1	Deaths	104	Caribbean	2	Female	22	All ages	944	Other cardiomyopathy	1	Number	1992	521.019255669325	665.1625243876802	387.63550548765363
1	Deaths	104	Caribbean	3	Both	22	All ages	944	Other cardiomyopathy	1	Number	1992	1100.5908490098554	1302.8241346202788	881.5375152162425
1	Deaths	104	Caribbean	1	Male	22	All ages	944	Other cardiomyopathy	2	Percent	1992	0.003873680131452264	0.004698730527941837	0.003227926103988364
1	Deaths	104	Caribbean	2	Female	22	All ages	944	Other cardiomyopathy	2	Percent	1992	0.004044648857673381	0.0050633909827220965	0.0030116316490361307
1	Deaths	104	Caribbean	3	Both	22	All ages	944	Other cardiomyopathy	2	Percent	1992	0.003952727478278648	0.004625935495746281	0.003156893987347453
1	Deaths	104	Caribbean	1	Male	22	All ages	944	Other cardiomyopathy	3	Rate	1992	3.2408946886252306	4.010293983985765	2.69174744386389
1	Deaths	104	Caribbean	2	Female	22	All ages	944	Other cardiomyopathy	3	Rate	1992	2.834744653791311	3.6189946712967958	2.1090346754827505
1	Deaths	104	Caribbean	3	Both	22	All ages	944	Other cardiomyopathy	3	Rate	1992	3.0350381877575345	3.592725674633794	2.4309669892578123
1	Deaths	104	Caribbean	1	Male	27	Age-standardized	944	Other cardiomyopathy	3	Rate	1992	4.231962162718694	5.160425413222352	3.564671755466151
1	Deaths	104	Caribbean	2	Female	27	Age-standardized	944	Other cardiomyopathy	3	Rate	1992	3.487347467848693	4.351201375352375	2.6420858929126343
1	Deaths	104	Caribbean	3	Both	27	Age-standardized	944	Other cardiomyopathy	3	Rate	1992	3.8462514976918882	4.50177965800723	3.1207643013964583
1	Deaths	138	North Africa and Middle East	1	Male	22	All ages	944	Other cardiomyopathy	1	Number	1992	3725.9583696512777	5163.248964268881	2972.2829329909973
1	Deaths	138	North Africa and Middle East	2	Female	22	All ages	944	Other cardiomyopathy	1	Number	1992	2916.1252149493935	4182.798799370777	1655.4419703717392
1	Deaths	138	North Africa and Middle East	3	Both	22	All ages	944	Other cardiomyopathy	1	Number	1992	6642.08358460066	8668.665947080415	4976.550519955944
1	Deaths	138	North Africa and Middle East	1	Male	22	All ages	944	Other cardiomyopathy	2	Percent	1992	0.0027918152550681866	0.0038379347697137765	0.0022756526682826904
1	Deaths	138	North Africa and Middle East	2	Female	22	All ages	944	Other cardiomyopathy	2	Percent	1992	0.002763538964576438	0.0039480777916716765	0.0015895392482481205
1	Deaths	138	North Africa and Middle East	3	Both	22	All ages	944	Other cardiomyopathy	2	Percent	1992	0.0027793980488565856	0.0036588986256531797	0.002092691191556145
1	Deaths	138	North Africa and Middle East	1	Male	22	All ages	944	Other cardiomyopathy	3	Rate	1992	2.043605464091887	2.8319274530257887	1.630231215722349
1	Deaths	138	North Africa and Middle East	2	Female	22	All ages	944	Other cardiomyopathy	3	Rate	1992	1.680969534674123	2.411130124100588	0.9542620132874136
1	Deaths	138	North Africa and Middle East	3	Both	22	All ages	944	Other cardiomyopathy	3	Rate	1992	1.8667944476643195	2.4363766659283037	1.3986871379808579
1	Deaths	138	North Africa and Middle East	1	Male	27	Age-standardized	944	Other cardiomyopathy	3	Rate	1992	3.356130793179622	5.62106860283194	2.5832675940905325
1	Deaths	138	North Africa and Middle East	2	Female	27	Age-standardized	944	Other cardiomyopathy	3	Rate	1992	2.3561024914502733	3.842467829757738	1.4602091791542313
1	Deaths	138	North Africa and Middle East	3	Both	27	Age-standardized	944	Other cardiomyopathy	3	Rate	1992	2.8489706549231997	4.518260576176801	2.099572763509871
1	Deaths	174	Eastern Sub-Saharan Africa	1	Male	22	All ages	944	Other cardiomyopathy	1	Number	1990	2998.781266853955	3597.0117906893515	1884.0131446396076
1	Deaths	174	Eastern Sub-Saharan Africa	2	Female	22	All ages	944	Other cardiomyopathy	1	Number	1990	2023.5398319728129	2544.2234282848895	1116.8366750590835
1	Deaths	174	Eastern Sub-Saharan Africa	3	Both	22	All ages	944	Other cardiomyopathy	1	Number	1990	5022.321098826768	5835.959845705854	3043.77837269502
1	Deaths	174	Eastern Sub-Saharan Africa	1	Male	22	All ages	944	Other cardiomyopathy	2	Percent	1990	0.001908368012335824	0.002265363415370468	0.0012019343024597896
1	Deaths	174	Eastern Sub-Saharan Africa	2	Female	22	All ages	944	Other cardiomyopathy	2	Percent	1990	0.0015567946897340232	0.001975335916500296	0.0008731299822995515
1	Deaths	174	Eastern Sub-Saharan Africa	3	Both	22	All ages	944	Other cardiomyopathy	2	Percent	1990	0.001749238519927923	0.002029779443186848	0.0010647532963640911
1	Deaths	174	Eastern Sub-Saharan Africa	1	Male	22	All ages	944	Other cardiomyopathy	3	Rate	1990	3.168052399947514	3.8000510280925033	1.99035936044443
1	Deaths	174	Eastern Sub-Saharan Africa	2	Female	22	All ages	944	Other cardiomyopathy	3	Rate	1990	2.1041726058222854	2.6456040826579814	1.1613396977443535
1	Deaths	174	Eastern Sub-Saharan Africa	3	Both	22	All ages	944	Other cardiomyopathy	3	Rate	1990	2.63190039990221	3.05828017553767	1.595063588861552
1	Deaths	174	Eastern Sub-Saharan Africa	1	Male	27	Age-standardized	944	Other cardiomyopathy	3	Rate	1990	5.957782238714123	7.1501493176102136	4.132710642460985
1	Deaths	174	Eastern Sub-Saharan Africa	2	Female	27	Age-standardized	944	Other cardiomyopathy	3	Rate	1990	3.4748882835459542	4.69054619372882	2.1548385946179884
1	Deaths	174	Eastern Sub-Saharan Africa	3	Both	27	Age-standardized	944	Other cardiomyopathy	3	Rate	1990	4.707117420782136	5.5830158387537345	3.2543329077718766
1	Deaths	73	Western Europe	1	Male	22	All ages	944	Other cardiomyopathy	1	Number	1994	20052.41540003478	20881.0804570539	18787.546374274545
1	Deaths	73	Western Europe	2	Female	22	All ages	944	Other cardiomyopathy	1	Number	1994	29075.023597822204	31469.071430213724	24694.83058908919
1	Deaths	73	Western Europe	3	Both	22	All ages	944	Other cardiomyopathy	1	Number	1994	49127.438997856974	52254.33837162376	43495.243171389884
1	Deaths	73	Western Europe	1	Male	22	All ages	944	Other cardiomyopathy	2	Percent	1994	0.01045442023476168	0.010887127870062201	0.009790144298854267
1	Deaths	73	Western Europe	2	Female	22	All ages	944	Other cardiomyopathy	2	Percent	1994	0.015027237723205251	0.016276455376466305	0.012782286625208278
1	Deaths	73	Western Europe	3	Both	22	All ages	944	Other cardiomyopathy	2	Percent	1994	0.012750767158876054	0.013555767611000765	0.01129973574597109
1	Deaths	73	Western Europe	1	Male	22	All ages	944	Other cardiomyopathy	3	Rate	1994	10.546800321295061	10.982646313673628	9.881527795210204
1	Deaths	73	Western Europe	2	Female	22	All ages	944	Other cardiomyopathy	3	Rate	1994	14.553653677905253	15.752006722185357	12.361125376870381
1	Deaths	73	Western Europe	3	Both	22	All ages	944	Other cardiomyopathy	3	Rate	1994	12.599812046710122	13.401774151841543	11.155311574645086
1	Deaths	73	Western Europe	1	Male	27	Age-standardized	944	Other cardiomyopathy	3	Rate	1994	9.19464376239201	9.598017691426389	8.538892388406179
1	Deaths	73	Western Europe	2	Female	27	Age-standardized	944	Other cardiomyopathy	3	Rate	1994	6.802262661661492	7.333920361788328	5.8324022408837095
1	Deaths	73	Western Europe	3	Both	27	Age-standardized	944	Other cardiomyopathy	3	Rate	1994	7.843917400993896	8.34727999045916	6.969690423102835
1	Deaths	134	Tropical Latin America	1	Male	22	All ages	944	Other cardiomyopathy	1	Number	1994	7637.94196241009	7916.8130490337	7312.792225910705
1	Deaths	134	Tropical Latin America	2	Female	22	All ages	944	Other cardiomyopathy	1	Number	1994	7137.860085235728	7513.780686655234	6614.666689459106
1	Deaths	134	Tropical Latin America	3	Both	22	All ages	944	Other cardiomyopathy	1	Number	1994	14775.802047645824	15361.136236910912	13951.051203541447
1	Deaths	134	Tropical Latin America	1	Male	22	All ages	944	Other cardiomyopathy	2	Percent	1994	0.013761649117053689	0.014330721558889118	0.013138626268974853
1	Deaths	134	Tropical Latin America	2	Female	22	All ages	944	Other cardiomyopathy	2	Percent	1994	0.018184998414099623	0.019100173054728588	0.01679686878852046
1	Deaths	134	Tropical Latin America	3	Both	22	All ages	944	Other cardiomyopathy	2	Percent	1994	0.015594024166718661	0.01623185879907234	0.01470880518802035
1	Deaths	134	Tropical Latin America	1	Male	22	All ages	944	Other cardiomyopathy	3	Rate	1994	9.502140344049174	9.84907571172235	9.097631060756221
1	Deaths	134	Tropical Latin America	2	Female	22	All ages	944	Other cardiomyopathy	3	Rate	1994	8.653154271866155	9.1088789455375	8.018892306288967
1	Deaths	134	Tropical Latin America	3	Both	22	All ages	944	Other cardiomyopathy	3	Rate	1994	9.072155099978598	9.431542870145659	8.565768539545143
1	Deaths	134	Tropical Latin America	1	Male	27	Age-standardized	944	Other cardiomyopathy	3	Rate	1994	17.27983151784798	18.020487829370374	16.31268052782852
1	Deaths	134	Tropical Latin America	2	Female	27	Age-standardized	944	Other cardiomyopathy	3	Rate	1994	13.848232158879641	14.654505484466656	12.678900978053191
1	Deaths	134	Tropical Latin America	3	Both	27	Age-standardized	944	Other cardiomyopathy	3	Rate	1994	15.430987286009746	16.151373178919126	14.374043465432159
1	Deaths	32	Central Asia	1	Male	22	All ages	944	Other cardiomyopathy	1	Number	1991	1041.0013827474447	1237.6004554297008	860.5991243923731
1	Deaths	32	Central Asia	2	Female	22	All ages	944	Other cardiomyopathy	1	Number	1991	859.5699460956192	1052.7839943554625	704.381458773721
1	Deaths	32	Central Asia	3	Both	22	All ages	944	Other cardiomyopathy	1	Number	1991	1900.571328843063	2198.967373774011	1623.493103803594
1	Deaths	32	Central Asia	1	Male	22	All ages	944	Other cardiomyopathy	2	Percent	1991	0.0036766104385899173	0.004384725037617266	0.003050551911842157
1	Deaths	32	Central Asia	2	Female	22	All ages	944	Other cardiomyopathy	2	Percent	1991	0.003423405471367937	0.00419837086846762	0.002799143046752364
1	Deaths	32	Central Asia	3	Both	22	All ages	944	Other cardiomyopathy	2	Percent	1991	0.0035576766979007	0.004109584947602552	0.003040619797990895
1	Deaths	32	Central Asia	1	Male	22	All ages	944	Other cardiomyopathy	3	Rate	1991	3.0325936472725217	3.605316324453178	2.507054727048118
1	Deaths	32	Central Asia	2	Female	22	All ages	944	Other cardiomyopathy	3	Rate	1991	2.4022413603154	2.942216937907475	1.9685358723759976
1	Deaths	32	Central Asia	3	Both	22	All ages	944	Other cardiomyopathy	3	Rate	1991	2.710876986403722	3.136493725308019	2.3156668870541095
1	Deaths	32	Central Asia	1	Male	27	Age-standardized	944	Other cardiomyopathy	3	Rate	1991	4.811763923805496	5.731147555052207	4.008803207978611
1	Deaths	32	Central Asia	2	Female	27	Age-standardized	944	Other cardiomyopathy	3	Rate	1991	3.0364218688293816	3.739019302876398	2.48222983271477
1	Deaths	32	Central Asia	3	Both	27	Age-standardized	944	Other cardiomyopathy	3	Rate	1991	3.8583054341024905	4.4543298683333274	3.30419185956205
1	Deaths	5	East Asia	1	Male	22	All ages	944	Other cardiomyopathy	1	Number	1991	3841.635171126101	6519.348152290111	2379.0627252267245
1	Deaths	5	East Asia	2	Female	22	All ages	944	Other cardiomyopathy	1	Number	1991	2747.3436846235654	4486.582240135349	1555.0335803020207
1	Deaths	5	East Asia	3	Both	22	All ages	944	Other cardiomyopathy	1	Number	1991	6588.978855749667	10875.47520460409	4004.096874764709
1	Deaths	5	East Asia	1	Male	22	All ages	944	Other cardiomyopathy	2	Percent	1991	0.000786011399440266	0.001298169536594324	0.0004933277183307016
1	Deaths	5	East Asia	2	Female	22	All ages	944	Other cardiomyopathy	2	Percent	1991	0.0007033192277187849	0.0011936141130160002	0.0004075924896017481
1	Deaths	5	East Asia	3	Both	22	All ages	944	Other cardiomyopathy	2	Percent	1991	0.0007490728079466927	0.0012455039522877682	0.0004589215224978988
1	Deaths	5	East Asia	1	Male	22	All ages	944	Other cardiomyopathy	3	Rate	1991	0.603733208859438	1.0245499128175173	0.3738822426383554
1	Deaths	5	East Asia	2	Female	22	All ages	944	Other cardiomyopathy	3	Rate	1991	0.45942654087195733	0.7502719701431778	0.2600416186501911
1	Deaths	5	East Asia	3	Both	22	All ages	944	Other cardiomyopathy	3	Rate	1991	0.5338198859058867	0.8810993417937641	0.32440027258212
1	Deaths	5	East Asia	1	Male	27	Age-standardized	944	Other cardiomyopathy	3	Rate	1991	1.0015854113948575	1.6753249216478279	0.6178767700757845
1	Deaths	5	East Asia	2	Female	27	Age-standardized	944	Other cardiomyopathy	3	Rate	1991	0.6627536094453926	1.1391037714082624	0.38269113314881553
1	Deaths	5	East Asia	3	Both	27	Age-standardized	944	Other cardiomyopathy	3	Rate	1991	0.8039611019999825	1.3863924697817078	0.49397129329893213
1	Deaths	174	Eastern Sub-Saharan Africa	1	Male	22	All ages	944	Other cardiomyopathy	1	Number	1994	3289.146226687567	3976.0834306551933	2048.6350246638276
1	Deaths	174	Eastern Sub-Saharan Africa	2	Female	22	All ages	944	Other cardiomyopathy	1	Number	1994	2146.522301145162	2645.128685643779	1219.2679009931371
1	Deaths	174	Eastern Sub-Saharan Africa	3	Both	22	All ages	944	Other cardiomyopathy	1	Number	1994	5435.668527832738	6290.28846094929	3333.3915184106486
1	Deaths	174	Eastern Sub-Saharan Africa	1	Male	22	All ages	944	Other cardiomyopathy	2	Percent	1994	0.0015849830951408831	0.0019562287951629255	0.0009970602294710814
1	Deaths	174	Eastern Sub-Saharan Africa	2	Female	22	All ages	944	Other cardiomyopathy	2	Percent	1994	0.00138975547353926	0.001729641521330899	0.0007979818335186613
1	Deaths	174	Eastern Sub-Saharan Africa	3	Both	22	All ages	944	Other cardiomyopathy	2	Percent	1994	0.0015011048210151132	0.0017773828129320566	0.0009740119127056245
1	Deaths	174	Eastern Sub-Saharan Africa	1	Male	22	All ages	944	Other cardiomyopathy	3	Rate	1994	3.130441790351053	3.784233620339952	1.9497864346526892
1	Deaths	174	Eastern Sub-Saharan Africa	2	Female	22	All ages	944	Other cardiomyopathy	3	Rate	1994	2.0107733708919455	2.4778472233143756	1.1421597744371719
1	Deaths	174	Eastern Sub-Saharan Africa	3	Both	22	All ages	944	Other cardiomyopathy	3	Rate	1994	2.5661637926867087	2.969627454542199	1.5736847413697919
1	Deaths	174	Eastern Sub-Saharan Africa	1	Male	27	Age-standardized	944	Other cardiomyopathy	3	Rate	1994	5.964536005221599	7.242629672410472	4.076311960419342
1	Deaths	174	Eastern Sub-Saharan Africa	2	Female	27	Age-standardized	944	Other cardiomyopathy	3	Rate	1994	3.392278396257688	4.481920201147282	2.196389959353616
1	Deaths	174	Eastern Sub-Saharan Africa	3	Both	27	Age-standardized	944	Other cardiomyopathy	3	Rate	1994	4.668088200130407	5.48855818695635	3.2275733256083097
1	Deaths	9	Southeast Asia	1	Male	22	All ages	944	Other cardiomyopathy	1	Number	1990	4364.089701262407	5464.447726958124	3387.5689429181502
1	Deaths	9	Southeast Asia	2	Female	22	All ages	944	Other cardiomyopathy	1	Number	1990	3716.072919890211	4742.730771293328	2686.185686567475
1	Deaths	9	Southeast Asia	3	Both	22	All ages	944	Other cardiomyopathy	1	Number	1990	8080.162621152626	9669.321599139956	6180.28291645605
1	Deaths	9	Southeast Asia	1	Male	22	All ages	944	Other cardiomyopathy	2	Percent	1990	0.0023673261392673462	0.003007445219995329	0.0018432130793227756
1	Deaths	9	Southeast Asia	2	Female	22	All ages	944	Other cardiomyopathy	2	Percent	1990	0.002461084835304071	0.0031016200496331086	0.0017939441149624397
1	Deaths	9	Southeast Asia	3	Both	22	All ages	944	Other cardiomyopathy	2	Percent	1990	0.0024095143100710424	0.002858226698333642	0.0018676815312804337
1	Deaths	9	Southeast Asia	1	Male	22	All ages	944	Other cardiomyopathy	3	Rate	1990	1.88814053389937	2.36421475151148	1.4656449959431772
1	Deaths	9	Southeast Asia	2	Female	22	All ages	944	Other cardiomyopathy	3	Rate	1990	1.5855217745033912	2.0235617197509135	1.1461039619582873
1	Deaths	9	Southeast Asia	3	Both	22	All ages	944	Other cardiomyopathy	3	Rate	1990	1.7357767890097855	2.0771591840640373	1.327645511467174
1	Deaths	9	Southeast Asia	1	Male	27	Age-standardized	944	Other cardiomyopathy	3	Rate	1990	4.299444001672906	5.349416453263358	3.3234619300912622
1	Deaths	9	Southeast Asia	2	Female	27	Age-standardized	944	Other cardiomyopathy	3	Rate	1990	3.4291932048749345	4.470341950324941	2.469755957799011
1	Deaths	9	Southeast Asia	3	Both	27	Age-standardized	944	Other cardiomyopathy	3	Rate	1990	3.867341436803784	4.676081246061555	2.955125651381483
1	Deaths	73	Western Europe	1	Male	22	All ages	944	Other cardiomyopathy	1	Number	1992	20518.279707830894	21458.2662692066	19322.4829480632
1	Deaths	73	Western Europe	2	Female	22	All ages	944	Other cardiomyopathy	1	Number	1992	29559.849858912807	31971.85395787302	25097.6526418584
1	Deaths	73	Western Europe	3	Both	22	All ages	944	Other cardiomyopathy	1	Number	1992	50078.129566743744	53187.17695588041	44284.41728175785
1	Deaths	73	Western Europe	1	Male	22	All ages	944	Other cardiomyopathy	2	Percent	1992	0.01068337108220693	0.011162304313929648	0.010062160522506471
1	Deaths	73	Western Europe	2	Female	22	All ages	944	Other cardiomyopathy	2	Percent	1992	0.015353479860555009	0.01661291946074909	0.013044944531056573
1	Deaths	73	Western Europe	3	Both	22	All ages	944	Other cardiomyopathy	2	Percent	1992	0.013021287113227272	0.013831796534725025	0.01152147885325974
1	Deaths	73	Western Europe	1	Male	22	All ages	944	Other cardiomyopathy	3	Rate	1992	10.86968262724286	11.367646186640464	10.236202069884063
1	Deaths	73	Western Europe	2	Female	22	All ages	944	Other cardiomyopathy	3	Rate	1992	14.888675202550644	16.10355098128573	12.64116023303813
1	Deaths	73	Western Europe	3	Both	22	All ages	944	Other cardiomyopathy	3	Rate	1992	12.929885291204199	13.732623461624039	11.43398207151095
1	Deaths	73	Western Europe	1	Male	27	Age-standardized	944	Other cardiomyopathy	3	Rate	1992	9.850415841376394	10.328918671740338	9.158808175130767
1	Deaths	73	Western Europe	2	Female	27	Age-standardized	944	Other cardiomyopathy	3	Rate	1992	7.253152148876301	7.826886687627609	6.198581118965082
1	Deaths	73	Western Europe	3	Both	27	Age-standardized	944	Other cardiomyopathy	3	Rate	1992	8.347968449299435	8.879023975099724	7.3966188735393485
1	Deaths	138	North Africa and Middle East	1	Male	22	All ages	944	Other cardiomyopathy	1	Number	1990	3650.1382777748495	5001.2536251653155	2889.4964680925164
1	Deaths	138	North Africa and Middle East	2	Female	22	All ages	944	Other cardiomyopathy	1	Number	1990	2992.7079302847037	4429.509744025857	1591.42742957818
1	Deaths	138	North Africa and Middle East	3	Both	22	All ages	944	Other cardiomyopathy	1	Number	1990	6642.846208059556	8970.12621917763	4775.417075183417
1	Deaths	138	North Africa and Middle East	1	Male	22	All ages	944	Other cardiomyopathy	2	Percent	1990	0.002685356373693365	0.003634809154292546	0.0021374669877859452
1	Deaths	138	North Africa and Middle East	2	Female	22	All ages	944	Other cardiomyopathy	2	Percent	1990	0.0027033294098944955	0.003992301933197958	0.0014603738470996008
1	Deaths	138	North Africa and Middle East	3	Both	22	All ages	944	Other cardiomyopathy	2	Percent	1990	0.0026934815756922345	0.0036007100952013316	0.0019470851162886394
1	Deaths	138	North Africa and Middle East	1	Male	22	All ages	944	Other cardiomyopathy	3	Rate	1990	2.1009769632421125	2.87866317771635	1.6631604210163262
1	Deaths	138	North Africa and Middle East	2	Female	22	All ages	944	Other cardiomyopathy	3	Rate	1990	1.8087575061192476	2.67714363866203	0.9618400377679854
1	Deaths	138	North Africa and Middle East	3	Both	22	All ages	944	Other cardiomyopathy	3	Rate	1990	1.958433364522385	2.644558359683311	1.4078808746471057
1	Deaths	138	North Africa and Middle East	1	Male	27	Age-standardized	944	Other cardiomyopathy	3	Rate	1990	3.3900425542255905	5.678692456941896	2.5665503248350108
1	Deaths	138	North Africa and Middle East	2	Female	27	Age-standardized	944	Other cardiomyopathy	3	Rate	1990	2.4910085706953584	4.1530374774152605	1.4679830350204495
1	Deaths	138	North Africa and Middle East	3	Both	27	Age-standardized	944	Other cardiomyopathy	3	Rate	1990	2.9348656178803925	4.7676725979883825	2.1054009999773813
1	Deaths	174	Eastern Sub-Saharan Africa	1	Male	22	All ages	944	Other cardiomyopathy	1	Number	1995	3318.5606887181884	4019.926321782367	2041.9189420960265
1	Deaths	174	Eastern Sub-Saharan Africa	2	Female	22	All ages	944	Other cardiomyopathy	1	Number	1995	2144.847067804399	2636.0370964505264	1201.402322640464
1	Deaths	174	Eastern Sub-Saharan Africa	3	Both	22	All ages	944	Other cardiomyopathy	1	Number	1995	5463.40775652258	6305.746148108581	3315.5335912399396
1	Deaths	174	Eastern Sub-Saharan Africa	1	Male	22	All ages	944	Other cardiomyopathy	2	Percent	1995	0.0019652414504155564	0.0023571934103277276	0.001237296801828612
1	Deaths	174	Eastern Sub-Saharan Africa	2	Female	22	All ages	944	Other cardiomyopathy	2	Percent	1995	0.0014686354366967005	0.0018129261543640294	0.0008302573881348797
1	Deaths	174	Eastern Sub-Saharan Africa	3	Both	22	All ages	944	Other cardiomyopathy	2	Percent	1995	0.001734828443063193	0.0020071768221952007	0.0010580781609123516
1	Deaths	174	Eastern Sub-Saharan Africa	1	Male	22	All ages	944	Other cardiomyopathy	3	Rate	1995	3.0875686981226793	3.7401150209757925	1.8997889751278396
1	Deaths	174	Eastern Sub-Saharan Africa	2	Female	22	All ages	944	Other cardiomyopathy	3	Rate	1995	1.96363682080779	2.4133280089308267	1.0999002552455914
1	Deaths	174	Eastern Sub-Saharan Africa	3	Both	22	All ages	944	Other cardiomyopathy	3	Rate	1995	2.521072634160815	2.9097670831876523	1.5299427348318937
1	Deaths	174	Eastern Sub-Saharan Africa	1	Male	27	Age-standardized	944	Other cardiomyopathy	3	Rate	1995	5.90206735212357	7.174393896678778	4.091905913713784
1	Deaths	174	Eastern Sub-Saharan Africa	2	Female	27	Age-standardized	944	Other cardiomyopathy	3	Rate	1995	3.3279912463081787	4.428037372843743	2.1370264926889577
1	Deaths	174	Eastern Sub-Saharan Africa	3	Both	27	Age-standardized	944	Other cardiomyopathy	3	Rate	1995	4.604317910792903	5.409753921212737	3.137418137539369
1	Deaths	120	Andean Latin America	1	Male	22	All ages	944	Other cardiomyopathy	1	Number	1994	261.49821788411555	306.141348164781	221.7373353249727
1	Deaths	120	Andean Latin America	2	Female	22	All ages	944	Other cardiomyopathy	1	Number	1994	257.89291944552696	312.98244654715546	203.63714544542347
1	Deaths	120	Andean Latin America	3	Both	22	All ages	944	Other cardiomyopathy	1	Number	1994	519.3911373296427	586.9418844615407	454.08563703855253
1	Deaths	120	Andean Latin America	1	Male	22	All ages	944	Other cardiomyopathy	2	Percent	1994	0.0020163916379935076	0.0023299000418983257	0.0017291441688648088
1	Deaths	120	Andean Latin America	2	Female	22	All ages	944	Other cardiomyopathy	2	Percent	1994	0.0022305116338149	0.002716296467789185	0.0017696069323298927
1	Deaths	120	Andean Latin America	3	Both	22	All ages	944	Other cardiomyopathy	2	Percent	1994	0.002117344827873938	0.0023677422289954406	0.001855545846122712
1	Deaths	120	Andean Latin America	1	Male	22	All ages	944	Other cardiomyopathy	3	Rate	1994	1.27309620383018	1.4904399400410235	1.0795215437175247
1	Deaths	120	Andean Latin America	2	Female	22	All ages	944	Other cardiomyopathy	3	Rate	1994	1.2407149728039557	1.5057490081184328	0.9796920982414188
1	Deaths	120	Andean Latin America	3	Both	22	All ages	944	Other cardiomyopathy	3	Rate	1994	1.2568094084965045	1.4202669811128326	1.0987848268403837
1	Deaths	120	Andean Latin America	1	Male	27	Age-standardized	944	Other cardiomyopathy	3	Rate	1994	1.9062388965019195	2.1941715528559786	1.6430392449147577
1	Deaths	120	Andean Latin America	2	Female	27	Age-standardized	944	Other cardiomyopathy	3	Rate	1994	1.7670388156138068	2.1682305754526165	1.4250711505985592
1	Deaths	120	Andean Latin America	3	Both	27	Age-standardized	944	Other cardiomyopathy	3	Rate	1994	1.8356763259226077	2.0876068709567877	1.6153279283628903
1	Deaths	9	Southeast Asia	1	Male	22	All ages	944	Other cardiomyopathy	1	Number	1994	5027.684925779574	6187.826052679332	4068.7719314138117
1	Deaths	9	Southeast Asia	2	Female	22	All ages	944	Other cardiomyopathy	1	Number	1994	4310.784711430259	5325.038742682627	3310.475855728327
1	Deaths	9	Southeast Asia	3	Both	22	All ages	944	Other cardiomyopathy	1	Number	1994	9338.469637209837	10868.024269672751	7539.4302970788085
1	Deaths	9	Southeast Asia	1	Male	22	All ages	944	Other cardiomyopathy	2	Percent	1994	0.0026820905548309982	0.0033256907092683646	0.0022025149181805655
1	Deaths	9	Southeast Asia	2	Female	22	All ages	944	Other cardiomyopathy	2	Percent	1994	0.0028268417917670825	0.0034741949184934487	0.0021936503403080622
1	Deaths	9	Southeast Asia	3	Both	22	All ages	944	Other cardiomyopathy	2	Percent	1994	0.0027468273124367157	0.0031739837424240715	0.0022182430354439177
1	Deaths	9	Southeast Asia	1	Male	22	All ages	944	Other cardiomyopathy	3	Rate	1994	2.034275947085014	2.5036862670466102	1.6462855163833392
1	Deaths	9	Southeast Asia	2	Female	22	All ages	944	Other cardiomyopathy	3	Rate	1994	1.7209749370415415	2.1258909522047147	1.3216261907682534
1	Deaths	9	Southeast Asia	3	Both	22	All ages	944	Other cardiomyopathy	3	Rate	1994	1.876575168498045	2.1839407598262044	1.5150563453935677
1	Deaths	9	Southeast Asia	1	Male	27	Age-standardized	944	Other cardiomyopathy	3	Rate	1994	4.393596396223186	5.184768856684558	3.5517465508331743
1	Deaths	9	Southeast Asia	2	Female	27	Age-standardized	944	Other cardiomyopathy	3	Rate	1994	3.5617483544221713	4.479337573559009	2.7238122757586862
1	Deaths	9	Southeast Asia	3	Both	27	Age-standardized	944	Other cardiomyopathy	3	Rate	1994	3.9883364662413463	4.701041889947039	3.2137991598346676
1	Deaths	56	Eastern Europe	1	Male	22	All ages	944	Other cardiomyopathy	1	Number	1990	2516.536241782313	2949.300862252538	2217.851958469295
1	Deaths	56	Eastern Europe	2	Female	22	All ages	944	Other cardiomyopathy	1	Number	1990	3788.8981437678503	4165.272148	3292.2173820276475
1	Deaths	56	Eastern Europe	3	Both	22	All ages	944	Other cardiomyopathy	1	Number	1990	6305.434385550159	6849.262411708494	5827.7308763407445
1	Deaths	56	Eastern Europe	1	Male	22	All ages	944	Other cardiomyopathy	2	Percent	1990	0.0020707794071029993	0.0024255528671883624	0.001823651519895522
1	Deaths	56	Eastern Europe	2	Female	22	All ages	944	Other cardiomyopathy	2	Percent	1990	0.002920750275094128	0.0032131741177671247	0.0025370231557509094
1	Deaths	56	Eastern Europe	3	Both	22	All ages	944	Other cardiomyopathy	2	Percent	1990	0.002509623697270516	0.0027261134212758316	0.0023182026687934816
1	Deaths	56	Eastern Europe	1	Male	22	All ages	944	Other cardiomyopathy	3	Rate	1990	2.3771298568871404	2.7859209894144468	2.0949915288718617
1	Deaths	56	Eastern Europe	2	Female	22	All ages	944	Other cardiomyopathy	3	Rate	1990	3.1410154220504203	3.4530313449545775	2.7292645981261043
1	Deaths	56	Eastern Europe	3	Both	22	All ages	944	Other cardiomyopathy	3	Rate	1990	2.783966606517228	3.0240767990810467	2.5730516185660726
1	Deaths	56	Eastern Europe	1	Male	27	Age-standardized	944	Other cardiomyopathy	3	Rate	1990	2.914625702827279	3.3190962924296192	2.62331260756918
1	Deaths	56	Eastern Europe	2	Female	27	Age-standardized	944	Other cardiomyopathy	3	Rate	1990	2.5801231604976964	2.8360976644059694	2.234348743526194
1	Deaths	56	Eastern Europe	3	Both	27	Age-standardized	944	Other cardiomyopathy	3	Rate	1990	2.921703404057608	3.1407901946899273	2.6749667457582653
1	Deaths	138	North Africa and Middle East	1	Male	22	All ages	944	Other cardiomyopathy	1	Number	1994	3832.4336456398314	5338.454206014763	3101.4724880729586
1	Deaths	138	North Africa and Middle East	2	Female	22	All ages	944	Other cardiomyopathy	1	Number	1994	2893.761586660422	4078.579710506438	1734.8111466998746
1	Deaths	138	North Africa and Middle East	3	Both	22	All ages	944	Other cardiomyopathy	1	Number	1994	6726.195232300256	8899.188728354327	5148.799667523975
1	Deaths	138	North Africa and Middle East	1	Male	22	All ages	944	Other cardiomyopathy	2	Percent	1994	0.0028190790101437456	0.0039499989113850505	0.0023189806652311523
1	Deaths	138	North Africa and Middle East	2	Female	22	All ages	944	Other cardiomyopathy	2	Percent	1994	0.002733041854490261	0.003828197550382962	0.0016493516643410755
1	Deaths	138	North Africa and Middle East	3	Both	22	All ages	944	Other cardiomyopathy	2	Percent	1994	0.00278146875251779	0.003672067093232587	0.0021544849309687573
1	Deaths	138	North Africa and Middle East	1	Male	22	All ages	944	Other cardiomyopathy	3	Rate	1994	2.0103842551633746	2.8003992436745797	1.6269430952674186
1	Deaths	138	North Africa and Middle East	2	Female	22	All ages	944	Other cardiomyopathy	3	Rate	1994	1.595465865678245	2.2487114137383473	0.9564823794457898
1	Deaths	138	North Africa and Middle East	3	Both	22	All ages	944	Other cardiomyopathy	3	Rate	1994	1.808087930720029	2.3922165767160584	1.384063681624909
1	Deaths	138	North Africa and Middle East	1	Male	27	Age-standardized	944	Other cardiomyopathy	3	Rate	1994	3.3301918392183447	5.481403574975222	2.597525961650974
1	Deaths	138	North Africa and Middle East	2	Female	27	Age-standardized	944	Other cardiomyopathy	3	Rate	1994	2.2750652509549285	3.707622684385256	1.4650617287753658
1	Deaths	138	North Africa and Middle East	3	Both	27	Age-standardized	944	Other cardiomyopathy	3	Rate	1994	2.7949273280106572	4.449500145312505	2.116810322140796
1	Deaths	199	Western Sub-Saharan Africa	1	Male	22	All ages	944	Other cardiomyopathy	1	Number	1997	8780.445626678882	11997.26461601105	6467.290636218508
1	Deaths	199	Western Sub-Saharan Africa	2	Female	22	All ages	944	Other cardiomyopathy	1	Number	1997	5072.846227427872	6830.322515057068	3141.220031449062
1	Deaths	199	Western Sub-Saharan Africa	3	Both	22	All ages	944	Other cardiomyopathy	1	Number	1997	13853.291854106743	17949.68551642115	10271.363392586127
1	Deaths	199	Western Sub-Saharan Africa	1	Male	22	All ages	944	Other cardiomyopathy	2	Percent	1997	0.005038724395209046	0.00679921582010398	0.0037799761392102557
1	Deaths	199	Western Sub-Saharan Africa	2	Female	22	All ages	944	Other cardiomyopathy	2	Percent	1997	0.0033327869870642393	0.004372754404709323	0.0020701993575303937
1	Deaths	199	Western Sub-Saharan Africa	3	Both	22	All ages	944	Other cardiomyopathy	2	Percent	1997	0.00424501006090019	0.005441820662956023	0.003209837135693784
1	Deaths	199	Western Sub-Saharan Africa	1	Male	22	All ages	944	Other cardiomyopathy	3	Rate	1997	7.430615772022519	10.152908800663978	5.473065245996582
1	Deaths	199	Western Sub-Saharan Africa	2	Female	22	All ages	944	Other cardiomyopathy	3	Rate	1997	4.279986396281068	5.762778159644534	2.650263461493564
1	Deaths	199	Western Sub-Saharan Africa	3	Both	22	All ages	944	Other cardiomyopathy	3	Rate	1997	5.852911502433425	7.583606981685013	4.3395736969418905
1	Deaths	199	Western Sub-Saharan Africa	1	Male	27	Age-standardized	944	Other cardiomyopathy	3	Rate	1997	17.23132526270785	24.409723490844634	13.164033601259856
1	Deaths	199	Western Sub-Saharan Africa	2	Female	27	Age-standardized	944	Other cardiomyopathy	3	Rate	1997	9.640740271400986	13.201458267936458	6.154203178620099
1	Deaths	199	Western Sub-Saharan Africa	3	Both	27	Age-standardized	944	Other cardiomyopathy	3	Rate	1997	13.477712789082558	18.22247914437687	10.2470055257079
1	Deaths	124	Central Latin America	1	Male	22	All ages	944	Other cardiomyopathy	1	Number	1994	1194.460690459672	1258.1704752313242	1137.512460981557
1	Deaths	124	Central Latin America	2	Female	22	All ages	944	Other cardiomyopathy	1	Number	1994	1124.5881408291311	1174.529082879334	1062.2675451048688
1	Deaths	124	Central Latin America	3	Both	22	All ages	944	Other cardiomyopathy	1	Number	1994	2319.048831288803	2418.669747734292	2210.2877348494826
1	Deaths	124	Central Latin America	1	Male	22	All ages	944	Other cardiomyopathy	2	Percent	1994	0.0022512529935925425	0.0023652774654768995	0.0021499446423294617
1	Deaths	124	Central Latin America	2	Female	22	All ages	944	Other cardiomyopathy	2	Percent	1994	0.0029057626179708257	0.0030341419551598485	0.002738583728493926
1	Deaths	124	Central Latin America	3	Both	22	All ages	944	Other cardiomyopathy	2	Percent	1994	0.0025273109793433547	0.0026238606302013716	0.002405616662444926
1	Deaths	124	Central Latin America	1	Male	22	All ages	944	Other cardiomyopathy	3	Rate	1994	1.3537654868802682	1.4259722229322023	1.2892220923406448
1	Deaths	124	Central Latin America	2	Female	22	All ages	944	Other cardiomyopathy	3	Rate	1994	1.2390226148028847	1.2940453865699257	1.1703604756010444
1	Deaths	124	Central Latin America	3	Both	22	All ages	944	Other cardiomyopathy	3	Rate	1994	1.295582609015226	1.3512378091557111	1.23482106610028
1	Deaths	124	Central Latin America	1	Male	27	Age-standardized	944	Other cardiomyopathy	3	Rate	1994	2.3315642092503026	2.4660467129754164	2.2053127576316593
1	Deaths	124	Central Latin America	2	Female	27	Age-standardized	944	Other cardiomyopathy	3	Rate	1994	2.099802246453156	2.207599731101016	1.9473974614132845
1	Deaths	124	Central Latin America	3	Both	27	Age-standardized	944	Other cardiomyopathy	3	Rate	1994	2.2107036220438725	2.3133830441696013	2.078826215689362
1	Deaths	42	Central Europe	1	Male	22	All ages	944	Other cardiomyopathy	1	Number	1992	8306.852518234842	9088.747134846764	7764.496842270935
1	Deaths	42	Central Europe	2	Female	22	All ages	944	Other cardiomyopathy	1	Number	1992	10008.792774040125	10873.749148600133	9040.928578831186
1	Deaths	42	Central Europe	3	Both	22	All ages	944	Other cardiomyopathy	1	Number	1992	18315.645292274956	19748.738545426222	17034.90522529061
1	Deaths	42	Central Europe	1	Male	22	All ages	944	Other cardiomyopathy	2	Percent	1992	0.011247171597731117	0.01228050780312571	0.01047747219788311
1	Deaths	42	Central Europe	2	Female	22	All ages	944	Other cardiomyopathy	2	Percent	1992	0.01580040349344062	0.017115584591362292	0.014358445614880644
1	Deaths	42	Central Europe	3	Both	22	All ages	944	Other cardiomyopathy	2	Percent	1992	0.013349353679341078	0.014321156466216232	0.0124220881971158
1	Deaths	42	Central Europe	1	Male	22	All ages	944	Other cardiomyopathy	3	Rate	1992	13.569572586742133	14.846828410413979	12.683613109711775
1	Deaths	42	Central Europe	2	Female	22	All ages	944	Other cardiomyopathy	3	Rate	1992	15.64921240591849	17.001611874358943	14.135911779873625
1	Deaths	42	Central Europe	3	Both	22	All ages	944	Other cardiomyopathy	3	Rate	1992	14.632157062564378	15.777038677751301	13.608988644668761
1	Deaths	42	Central Europe	1	Male	27	Age-standardized	944	Other cardiomyopathy	3	Rate	1992	16.953713600303136	18.609082072217987	15.702828916432304
1	Deaths	42	Central Europe	2	Female	27	Age-standardized	944	Other cardiomyopathy	3	Rate	1992	12.490311751049322	13.545735954662534	11.281350489875814
1	Deaths	42	Central Europe	3	Both	27	Age-standardized	944	Other cardiomyopathy	3	Rate	1992	14.32039834227377	15.468949124842322	13.253971085184876
1	Deaths	192	Southern Sub-Saharan Africa	1	Male	22	All ages	944	Other cardiomyopathy	1	Number	1990	2011.9968994808683	2499.467133649352	1534.8612899496204
1	Deaths	192	Southern Sub-Saharan Africa	2	Female	22	All ages	944	Other cardiomyopathy	1	Number	1990	1739.6589233973316	2191.0344099580893	1367.397267203421
1	Deaths	192	Southern Sub-Saharan Africa	3	Both	22	All ages	944	Other cardiomyopathy	1	Number	1990	3751.6558228781983	4482.417855073122	2947.89888612893
1	Deaths	192	Southern Sub-Saharan Africa	1	Male	22	All ages	944	Other cardiomyopathy	2	Percent	1990	0.008737602049242035	0.010648779742016974	0.0066745538523896595
1	Deaths	192	Southern Sub-Saharan Africa	2	Female	22	All ages	944	Other cardiomyopathy	2	Percent	1990	0.009283541207789637	0.011456005279025247	0.007353640924776277
1	Deaths	192	Southern Sub-Saharan Africa	3	Both	22	All ages	944	Other cardiomyopathy	2	Percent	1990	0.008983157646151584	0.010686323046744464	0.007054134291024528
1	Deaths	192	Southern Sub-Saharan Africa	1	Male	22	All ages	944	Other cardiomyopathy	3	Rate	1990	7.9142032893065	9.831670722626411	6.037387171263876
1	Deaths	192	Southern Sub-Saharan Africa	2	Female	22	All ages	944	Other cardiomyopathy	3	Rate	1990	6.444249124527306	8.116287272339523	5.0652737289722705
1	Deaths	192	Southern Sub-Saharan Africa	3	Both	22	All ages	944	Other cardiomyopathy	3	Rate	1990	7.157171659703553	8.551273238776531	5.623815019173896
1	Deaths	192	Southern Sub-Saharan Africa	1	Male	27	Age-standardized	944	Other cardiomyopathy	3	Rate	1990	19.44612980535681	24.597459932265203	14.284007779695457
1	Deaths	192	Southern Sub-Saharan Africa	2	Female	27	Age-standardized	944	Other cardiomyopathy	3	Rate	1990	12.081769441230929	15.61121981488435	8.999884542234852
1	Deaths	192	Southern Sub-Saharan Africa	3	Both	27	Age-standardized	944	Other cardiomyopathy	3	Rate	1990	15.104243178153357	18.372754086118753	11.3538573616447
1	Deaths	73	Western Europe	1	Male	22	All ages	944	Other cardiomyopathy	1	Number	1990	20368.477041749164	21351.224870453723	19248.250182106247
1	Deaths	73	Western Europe	2	Female	22	All ages	944	Other cardiomyopathy	1	Number	1990	30141.505934986857	32544.28163285506	25651.251677605902
1	Deaths	73	Western Europe	3	Both	22	All ages	944	Other cardiomyopathy	1	Number	1990	50509.98297673597	53731.768964794086	44985.81438629494
1	Deaths	73	Western Europe	1	Male	22	All ages	944	Other cardiomyopathy	2	Percent	1990	0.010568746291040423	0.011077583974883766	0.009985273052376797
1	Deaths	73	Western Europe	2	Female	22	All ages	944	Other cardiomyopathy	2	Percent	1990	0.01562585915651036	0.016866214488956664	0.013328770112208099
1	Deaths	73	Western Europe	3	Both	22	All ages	944	Other cardiomyopathy	2	Percent	1990	0.013098421042935186	0.01392936374602284	0.011657871182000951
1	Deaths	73	Western Europe	1	Male	22	All ages	944	Other cardiomyopathy	3	Rate	1990	10.879986487003354	11.4049291753802	10.281608264109666
1	Deaths	73	Western Europe	2	Female	22	All ages	944	Other cardiomyopathy	3	Rate	1990	15.284565282128591	16.502997502854146	13.007586007160425
1	Deaths	73	Western Europe	3	Both	22	All ages	944	Other cardiomyopathy	3	Rate	1990	13.139518305540175	13.977624229791225	11.702477347707708
1	Deaths	73	Western Europe	1	Male	27	Age-standardized	944	Other cardiomyopathy	3	Rate	1990	10.232191480653253	10.762995328245914	9.555471744660762
1	Deaths	73	Western Europe	2	Female	27	Age-standardized	944	Other cardiomyopathy	3	Rate	1990	7.78572902253886	8.378966983256808	6.651311096602468
1	Deaths	73	Western Europe	3	Both	27	Age-standardized	944	Other cardiomyopathy	3	Rate	1990	8.82117914606975	9.394295380432576	7.837862558581465
1	Deaths	104	Caribbean	1	Male	22	All ages	944	Other cardiomyopathy	1	Number	1991	563.9218185358337	693.386545773001	469.18664054172206
1	Deaths	104	Caribbean	2	Female	22	All ages	944	Other cardiomyopathy	1	Number	1991	513.7687570719294	647.4528159813848	385.41581219312957
1	Deaths	104	Caribbean	3	Both	22	All ages	944	Other cardiomyopathy	1	Number	1991	1077.6905756077629	1263.3338125695916	868.5271935734082
1	Deaths	104	Caribbean	1	Male	22	All ages	944	Other cardiomyopathy	2	Percent	1991	0.00383225806829131	0.004634879249655784	0.003190121024463006
1	Deaths	104	Caribbean	2	Female	22	All ages	944	Other cardiomyopathy	2	Percent	1991	0.004060021688655666	0.005061893690612351	0.0030583957809223977
1	Deaths	104	Caribbean	3	Both	22	All ages	944	Other cardiomyopathy	2	Percent	1991	0.003937517097043344	0.0046299283003211926	0.0031508542102594633
1	Deaths	104	Caribbean	1	Male	22	All ages	944	Other cardiomyopathy	3	Rate	1991	3.1948353083248207	3.9283030837584145	2.658123867753398
1	Deaths	104	Caribbean	2	Female	22	All ages	944	Other cardiomyopathy	3	Rate	1991	2.8343788413843836	3.5718920957185585	2.1262764778478758
1	Deaths	104	Caribbean	3	Both	22	All ages	944	Other cardiomyopathy	3	Rate	1991	3.0122128490975073	3.531097356748615	2.4275880586568364
1	Deaths	104	Caribbean	1	Male	27	Age-standardized	944	Other cardiomyopathy	3	Rate	1991	4.208847843529986	5.10964696701139	3.538474836433371
1	Deaths	104	Caribbean	2	Female	27	Age-standardized	944	Other cardiomyopathy	3	Rate	1991	3.5237871029978867	4.357644900968711	2.693350077587393
1	Deaths	104	Caribbean	3	Both	27	Age-standardized	944	Other cardiomyopathy	3	Rate	1991	3.855233441160498	4.496291293451386	3.144078760514655
1	Deaths	56	Eastern Europe	1	Male	22	All ages	944	Other cardiomyopathy	1	Number	1992	3142.991665900439	3490.595861237565	2856.234057230489
1	Deaths	56	Eastern Europe	2	Female	22	All ages	944	Other cardiomyopathy	1	Number	1992	4314.062908553278	4690.462574041465	3874.6135734038926
1	Deaths	56	Eastern Europe	3	Both	22	All ages	944	Other cardiomyopathy	1	Number	1992	7457.054574453722	7946.777448425959	6947.764488889169
1	Deaths	56	Eastern Europe	1	Male	22	All ages	944	Other cardiomyopathy	2	Percent	1992	0.00228164874992861	0.0025343275660544276	0.0020705266821830844
1	Deaths	56	Eastern Europe	2	Female	22	All ages	944	Other cardiomyopathy	2	Percent	1992	0.0031200635478122376	0.0033957139876849497	0.0028036429847123987
1	Deaths	56	Eastern Europe	3	Both	22	All ages	944	Other cardiomyopathy	2	Percent	1992	0.0027016355388616653	0.0028823733375698073	0.0025156526624037596
1	Deaths	56	Eastern Europe	1	Male	22	All ages	944	Other cardiomyopathy	3	Rate	1992	2.95721093764357	3.2842684158972517	2.68740343353479
1	Deaths	56	Eastern Europe	2	Female	22	All ages	944	Other cardiomyopathy	3	Rate	1992	3.5726377733013104	3.884348495023729	3.208713248442364
1	Deaths	56	Eastern Europe	3	Both	22	All ages	944	Other cardiomyopathy	3	Rate	1992	3.28453714127419	3.5002406677045563	3.0602150332598446
1	Deaths	56	Eastern Europe	1	Male	27	Age-standardized	944	Other cardiomyopathy	3	Rate	1992	3.4929560871359038	3.8478633560041384	3.204849720762317
1	Deaths	56	Eastern Europe	2	Female	27	Age-standardized	944	Other cardiomyopathy	3	Rate	1992	2.8054825664778416	3.0447901538949216	2.516068766627023
1	Deaths	56	Eastern Europe	3	Both	27	Age-standardized	944	Other cardiomyopathy	3	Rate	1992	3.3145975709203843	3.514228624748714	3.076617768544259
1	Deaths	9	Southeast Asia	1	Male	22	All ages	944	Other cardiomyopathy	1	Number	1992	4653.246559730081	5813.348654015117	3695.881853121246
1	Deaths	9	Southeast Asia	2	Female	22	All ages	944	Other cardiomyopathy	1	Number	1992	3976.635941413199	4937.86775653533	2977.2853814467053
1	Deaths	9	Southeast Asia	3	Both	22	All ages	944	Other cardiomyopathy	1	Number	1992	8629.882501143285	10149.666263335164	6794.148962496525
1	Deaths	9	Southeast Asia	1	Male	22	All ages	944	Other cardiomyopathy	2	Percent	1992	0.0025123527457371468	0.003184770162762729	0.002001434616125004
1	Deaths	9	Southeast Asia	2	Female	22	All ages	944	Other cardiomyopathy	2	Percent	1992	0.002636441277972211	0.003279740555256502	0.001982368982049574
1	Deaths	9	Southeast Asia	3	Both	22	All ages	944	Other cardiomyopathy	2	Percent	1992	0.00256805941910416	0.0030040032862423886	0.0020265784022501674
1	Deaths	9	Southeast Asia	1	Male	22	All ages	944	Other cardiomyopathy	3	Rate	1992	1.945431200308492	2.430447152245552	1.5451757772605783
1	Deaths	9	Southeast Asia	2	Female	22	All ages	944	Other cardiomyopathy	3	Rate	1992	1.6397850230803268	2.0361536012875243	1.2276979964621364
1	Deaths	9	Southeast Asia	3	Both	22	All ages	944	Other cardiomyopathy	3	Rate	1992	1.79155444683737	2.10705994265674	1.4104581127985942
1	Deaths	9	Southeast Asia	1	Male	27	Age-standardized	944	Other cardiomyopathy	3	Rate	1992	4.293796545772164	5.181011368031832	3.3979005905228274
1	Deaths	9	Southeast Asia	2	Female	27	Age-standardized	944	Other cardiomyopathy	3	Rate	1992	3.470354826720783	4.418817048611227	2.5586215177980067
1	Deaths	9	Southeast Asia	3	Both	27	Age-standardized	944	Other cardiomyopathy	3	Rate	1992	3.8925673277494273	4.614943391112417	3.0478277517413237
1	Deaths	65	High-income Asia Pacific	1	Male	22	All ages	944	Other cardiomyopathy	1	Number	1991	4964.212108125711	5178.796191156364	4719.074716703255
1	Deaths	65	High-income Asia Pacific	2	Female	22	All ages	944	Other cardiomyopathy	1	Number	1991	5063.394460054374	5467.870964068561	4318.909225858173
1	Deaths	65	High-income Asia Pacific	3	Both	22	All ages	944	Other cardiomyopathy	1	Number	1991	10027.60656818009	10556.152893393242	9048.989937631044
1	Deaths	65	High-income Asia Pacific	1	Male	22	All ages	944	Other cardiomyopathy	2	Percent	1991	0.00832192459220354	0.008687307324412552	0.007911330707078546
1	Deaths	65	High-income Asia Pacific	2	Female	22	All ages	944	Other cardiomyopathy	2	Percent	1991	0.010335081929540196	0.0111588787638993	0.008808031244616597
1	Deaths	65	High-income Asia Pacific	3	Both	22	All ages	944	Other cardiomyopathy	2	Percent	1991	0.009229724038630307	0.00972246184727085	0.008315620240661813
1	Deaths	65	High-income Asia Pacific	1	Male	22	All ages	944	Other cardiomyopathy	3	Rate	1991	5.761286334120805	6.0103249163080426	5.476788679221556
1	Deaths	65	High-income Asia Pacific	2	Female	22	All ages	944	Other cardiomyopathy	3	Rate	1991	5.750398252970548	6.20975432336957	4.904900904530056
1	Deaths	65	High-income Asia Pacific	3	Both	22	All ages	944	Other cardiomyopathy	3	Rate	1991	5.755783298345225	6.0591655751008	5.194063488209183
1	Deaths	65	High-income Asia Pacific	1	Male	27	Age-standardized	944	Other cardiomyopathy	3	Rate	1991	6.660474585246493	6.948623624038856	6.240196841920858
1	Deaths	65	High-income Asia Pacific	2	Female	27	Age-standardized	944	Other cardiomyopathy	3	Rate	1991	4.701466612378562	5.097477518307686	3.9800646777014737
1	Deaths	65	High-income Asia Pacific	3	Both	27	Age-standardized	944	Other cardiomyopathy	3	Rate	1991	5.585183810376105	5.915351924172932	4.971794084530564
1	Deaths	56	Eastern Europe	1	Male	22	All ages	944	Other cardiomyopathy	1	Number	1994	4697.678534002335	5104.693975464048	4207.739373346699
1	Deaths	56	Eastern Europe	2	Female	22	All ages	944	Other cardiomyopathy	1	Number	1994	4985.663070560251	5348.366638213579	4507.651251725876
1	Deaths	56	Eastern Europe	3	Both	22	All ages	944	Other cardiomyopathy	1	Number	1994	9683.341604562582	10229.059360156074	9141.79173194617
1	Deaths	56	Eastern Europe	1	Male	22	All ages	944	Other cardiomyopathy	2	Percent	1994	0.002676339184992923	0.002907056957417905	0.0023986208684015457
1	Deaths	56	Eastern Europe	2	Female	22	All ages	944	Other cardiomyopathy	2	Percent	1994	0.0030846782264506256	0.003309957518142071	0.0027892195442452607
1	Deaths	56	Eastern Europe	3	Both	22	All ages	944	Other cardiomyopathy	2	Percent	1994	0.002872090736253729	0.003034106489400447	0.0027106885750534816
1	Deaths	56	Eastern Europe	1	Male	22	All ages	944	Other cardiomyopathy	3	Rate	1994	4.44237134353425	4.827266504077512	3.9790591625031038
1	Deaths	56	Eastern Europe	2	Female	22	All ages	944	Other cardiomyopathy	3	Rate	1994	4.147973419810034	4.449735640121327	3.7502770069521105
1	Deaths	56	Eastern Europe	3	Both	22	All ages	944	Other cardiomyopathy	3	Rate	1994	4.285759623375681	4.527289378102069	4.046074536049004
1	Deaths	56	Eastern Europe	1	Male	27	Age-standardized	944	Other cardiomyopathy	3	Rate	1994	4.790236824569266	5.165641423433916	4.337629174775018
1	Deaths	56	Eastern Europe	2	Female	27	Age-standardized	944	Other cardiomyopathy	3	Rate	1994	3.1994354268338405	3.4291227052726883	2.881841814120295
1	Deaths	56	Eastern Europe	3	Both	27	Age-standardized	944	Other cardiomyopathy	3	Rate	1994	4.15043855920335	4.3706437967592295	3.898995482682872
1	Deaths	124	Central Latin America	1	Male	22	All ages	944	Other cardiomyopathy	1	Number	1992	1153.2054092184087	1216.511262670406	1099.8924833268052
1	Deaths	124	Central Latin America	2	Female	22	All ages	944	Other cardiomyopathy	1	Number	1992	1087.5621353003312	1138.901023593195	1026.834783555475
1	Deaths	124	Central Latin America	3	Both	22	All ages	944	Other cardiomyopathy	1	Number	1992	2240.7675445187406	2334.3255650819897	2138.189492160039
1	Deaths	124	Central Latin America	1	Male	22	All ages	944	Other cardiomyopathy	2	Percent	1992	0.002213045693023093	0.002328658175775671	0.002112565008024239
1	Deaths	124	Central Latin America	2	Female	22	All ages	944	Other cardiomyopathy	2	Percent	1992	0.0028645022659054293	0.0029994195724861424	0.0027009077817982223
1	Deaths	124	Central Latin America	3	Both	22	All ages	944	Other cardiomyopathy	2	Percent	1992	0.002487634174504914	0.0025957414285439754	0.0023733790074261536
1	Deaths	124	Central Latin America	1	Male	22	All ages	944	Other cardiomyopathy	3	Rate	1992	1.3615300804459225	1.4362720327938683	1.2985862616797592
1	Deaths	124	Central Latin America	2	Female	22	All ages	944	Other cardiomyopathy	3	Rate	1992	1.2505174067748348	1.3095486762268242	1.1806909500057143
1	Deaths	124	Central Latin America	3	Both	22	All ages	944	Other cardiomyopathy	3	Rate	1992	1.305289854499187	1.3597891868136711	1.245536181537606
1	Deaths	124	Central Latin America	1	Male	27	Age-standardized	944	Other cardiomyopathy	3	Rate	1992	2.4233303611982726	2.5685536421901327	2.2933793694957
1	Deaths	124	Central Latin America	2	Female	27	Age-standardized	944	Other cardiomyopathy	3	Rate	1992	2.176260235716775	2.291292900373038	2.020530291784774
1	Deaths	124	Central Latin America	3	Both	27	Age-standardized	944	Other cardiomyopathy	3	Rate	1992	2.293266711761494	2.405398507306443	2.1574259334303654
1	Deaths	42	Central Europe	1	Male	22	All ages	944	Other cardiomyopathy	1	Number	1994	8214.624801037931	8868.779782993412	7645.065368918724
1	Deaths	42	Central Europe	2	Female	22	All ages	944	Other cardiomyopathy	1	Number	1994	9987.325427330557	10741.384421941557	9136.693808990281
1	Deaths	42	Central Europe	3	Both	22	All ages	944	Other cardiomyopathy	1	Number	1994	18201.950228368485	19464.72561242324	16903.557635514066
1	Deaths	42	Central Europe	1	Male	22	All ages	944	Other cardiomyopathy	2	Percent	1994	0.011212534044757083	0.012042277359919064	0.010457570299173415
1	Deaths	42	Central Europe	2	Female	22	All ages	944	Other cardiomyopathy	2	Percent	1994	0.015577672513530674	0.01679115605201976	0.014281179540755298
1	Deaths	42	Central Europe	3	Both	22	All ages	944	Other cardiomyopathy	2	Percent	1994	0.013249683430451737	0.014184453017696996	0.012342619058878344
1	Deaths	42	Central Europe	1	Male	22	All ages	944	Other cardiomyopathy	3	Rate	1994	13.45591006660387	14.527444168283335	12.52294712772278
1	Deaths	42	Central Europe	2	Female	22	All ages	944	Other cardiomyopathy	3	Rate	1994	15.61885023044024	16.798098327184565	14.288575379099516
1	Deaths	42	Central Europe	3	Both	22	All ages	944	Other cardiomyopathy	3	Rate	1994	14.562433673431148	15.5727145798188	13.523657290774738
1	Deaths	42	Central Europe	1	Male	27	Age-standardized	944	Other cardiomyopathy	3	Rate	1994	16.457691176593457	17.81418757902902	15.289672138854886
1	Deaths	42	Central Europe	2	Female	27	Age-standardized	944	Other cardiomyopathy	3	Rate	1994	12.121079808897534	13.080455794818388	11.018729830842569
1	Deaths	42	Central Europe	3	Both	27	Age-standardized	944	Other cardiomyopathy	3	Rate	1994	13.90388912464757	14.858180719931916	12.835567402878166
1	Deaths	192	Southern Sub-Saharan Africa	1	Male	22	All ages	944	Other cardiomyopathy	1	Number	1994	2313.346674406369	2731.335504770223	1829.5047855119928
1	Deaths	192	Southern Sub-Saharan Africa	2	Female	22	All ages	944	Other cardiomyopathy	1	Number	1994	1999.0563617457863	2425.8311253830916	1584.622061878914
1	Deaths	192	Southern Sub-Saharan Africa	3	Both	22	All ages	944	Other cardiomyopathy	1	Number	1994	4312.40303615215	5003.396301148598	3469.302320976705
1	Deaths	192	Southern Sub-Saharan Africa	1	Male	22	All ages	944	Other cardiomyopathy	2	Percent	1994	0.00849946753662176	0.010069926874335878	0.006709005435338027
1	Deaths	192	Southern Sub-Saharan Africa	2	Female	22	All ages	944	Other cardiomyopathy	2	Percent	1994	0.00875720803393468	0.010724485326839688	0.006941577272995846
1	Deaths	192	Southern Sub-Saharan Africa	3	Both	22	All ages	944	Other cardiomyopathy	2	Percent	1994	0.008616324932074808	0.010068983873943132	0.006891087810307604
1	Deaths	192	Southern Sub-Saharan Africa	1	Male	22	All ages	944	Other cardiomyopathy	3	Rate	1994	8.364448292503706	9.875785091740564	6.615004291663296
1	Deaths	192	Southern Sub-Saharan Africa	2	Female	22	All ages	944	Other cardiomyopathy	3	Rate	1994	6.764899018933263	8.209124522067244	5.362434214922792
1	Deaths	192	Southern Sub-Saharan Africa	3	Both	22	All ages	944	Other cardiomyopathy	3	Rate	1994	7.538201575277408	8.746077201705413	6.064437855612684
1	Deaths	192	Southern Sub-Saharan Africa	1	Male	27	Age-standardized	944	Other cardiomyopathy	3	Rate	1994	20.239635477645766	24.240657433903866	15.59097714176095
1	Deaths	192	Southern Sub-Saharan Africa	2	Female	27	Age-standardized	944	Other cardiomyopathy	3	Rate	1994	12.445647008190022	15.21377793101075	9.620245633004247
1	Deaths	192	Southern Sub-Saharan Africa	3	Both	27	Age-standardized	944	Other cardiomyopathy	3	Rate	1994	15.627582072565845	18.32517530649553	12.178363400595845
1	Deaths	159	South Asia	1	Male	22	All ages	944	Other cardiomyopathy	1	Number	1994	18369.396177451017	27937.177593342632	10940.470153909346
1	Deaths	159	South Asia	2	Female	22	All ages	944	Other cardiomyopathy	1	Number	1994	11817.433489300285	17383.424030615806	4848.2104797489865
1	Deaths	159	South Asia	3	Both	22	All ages	944	Other cardiomyopathy	1	Number	1994	30186.829666751324	41849.68609331989	16322.197517461449
1	Deaths	159	South Asia	1	Male	22	All ages	944	Other cardiomyopathy	2	Percent	1994	0.0032589995792002297	0.004928598999865879	0.001942189519358049
1	Deaths	159	South Asia	2	Female	22	All ages	944	Other cardiomyopathy	2	Percent	1994	0.002474999687455904	0.00365232306305854	0.001010442354403544
1	Deaths	159	South Asia	3	Both	22	All ages	944	Other cardiomyopathy	2	Percent	1994	0.002899820787410727	0.004021037377811528	0.0015660901820384499
1	Deaths	159	South Asia	1	Male	22	All ages	944	Other cardiomyopathy	3	Rate	1994	2.9931966916493624	4.552216454945947	1.7826921883239621
1	Deaths	159	South Asia	2	Female	22	All ages	944	Other cardiomyopathy	3	Rate	1994	2.0843641026647215	3.066095955913037	0.855129491128623
1	Deaths	159	South Asia	3	Both	22	All ages	944	Other cardiomyopathy	3	Rate	1994	2.556773152910715	3.5445972645148047	1.3824623807751615
1	Deaths	159	South Asia	1	Male	27	Age-standardized	944	Other cardiomyopathy	3	Rate	1994	5.60645395319696	8.711659535641633	3.323350955286375
1	Deaths	159	South Asia	2	Female	27	Age-standardized	944	Other cardiomyopathy	3	Rate	1994	3.990652659931749	6.170954359046427	1.6464363643045568
1	Deaths	159	South Asia	3	Both	27	Age-standardized	944	Other cardiomyopathy	3	Rate	1994	4.833152196859458	6.879610824705908	2.6433551426222044
1	Deaths	159	South Asia	1	Male	22	All ages	944	Other cardiomyopathy	1	Number	1992	17097.414795249802	25806.383909546905	9953.394731988541
1	Deaths	159	South Asia	2	Female	22	All ages	944	Other cardiomyopathy	1	Number	1992	10997.032425526815	16275.867345413488	4354.597626818918
1	Deaths	159	South Asia	3	Both	22	All ages	944	Other cardiomyopathy	1	Number	1992	28094.447220776605	39282.24243790686	14971.592008372047
1	Deaths	159	South Asia	1	Male	22	All ages	944	Other cardiomyopathy	2	Percent	1992	0.00305827294246827	0.004602232896381303	0.0017693975272022268
1	Deaths	159	South Asia	2	Female	22	All ages	944	Other cardiomyopathy	2	Percent	1992	0.0023022722108952845	0.003381875264065119	0.0009215050392583256
1	Deaths	159	South Asia	3	Both	22	All ages	944	Other cardiomyopathy	2	Percent	1992	0.0027102363011464957	0.0037646094122018325	0.0014394014889843663
1	Deaths	159	South Asia	1	Male	22	All ages	944	Other cardiomyopathy	3	Rate	1992	2.8952067179105936	4.369948144479607	1.6854674018949016
1	Deaths	159	South Asia	2	Female	22	All ages	944	Other cardiomyopathy	3	Rate	1992	2.016364895762638	2.984267599975644	0.7984388378729675
1	Deaths	159	South Asia	3	Both	22	All ages	944	Other cardiomyopathy	3	Rate	1992	2.4732527271348617	3.458153580102375	1.3180017557659232
1	Deaths	159	South Asia	1	Male	27	Age-standardized	944	Other cardiomyopathy	3	Rate	1992	5.456964884684575	8.39880895639064	3.1849404732705304
1	Deaths	159	South Asia	2	Female	27	Age-standardized	944	Other cardiomyopathy	3	Rate	1992	3.8780340436442016	5.9796155932544055	1.5723645897765375
1	Deaths	159	South Asia	3	Both	27	Age-standardized	944	Other cardiomyopathy	3	Rate	1992	4.703716298210178	6.701461297775427	2.5251584239631706
1	Deaths	104	Caribbean	1	Male	22	All ages	944	Other cardiomyopathy	1	Number	1997	626.2306627052111	770.2889800784269	522.2913953459718
1	Deaths	104	Caribbean	2	Female	22	All ages	944	Other cardiomyopathy	1	Number	1997	528.0983347279385	658.5221227640496	402.0250836924269
1	Deaths	104	Caribbean	3	Both	22	All ages	944	Other cardiomyopathy	1	Number	1997	1154.3289974331494	1361.2196222882394	944.0724238262787
1	Deaths	104	Caribbean	1	Male	22	All ages	944	Other cardiomyopathy	2	Percent	1997	0.00399582087502896	0.004901357755514594	0.0033313289178773745
1	Deaths	104	Caribbean	2	Female	22	All ages	944	Other cardiomyopathy	2	Percent	1997	0.003932473085312415	0.004912319060568369	0.003026825177395448
1	Deaths	104	Caribbean	3	Both	22	All ages	944	Other cardiomyopathy	2	Percent	1997	0.003966543847388397	0.004669399973607859	0.0032297451042507894
1	Deaths	104	Caribbean	1	Male	22	All ages	944	Other cardiomyopathy	3	Rate	1997	3.2797860011479854	4.034269102675736	2.7354202037566737
1	Deaths	104	Caribbean	2	Female	22	All ages	944	Other cardiomyopathy	3	Rate	1997	2.6925414985066123	3.3575151191118926	2.049749355562936
1	Deaths	104	Caribbean	3	Both	22	All ages	944	Other cardiomyopathy	3	Rate	1997	2.9822211733930883	3.516725290842594	2.439021091744092
1	Deaths	104	Caribbean	1	Male	27	Age-standardized	944	Other cardiomyopathy	3	Rate	1997	4.09081053978449	5.009558112457065	3.43136690190172
1	Deaths	104	Caribbean	2	Female	27	Age-standardized	944	Other cardiomyopathy	3	Rate	1997	3.1331237428303083	3.883232802377907	2.4113140250987475
1	Deaths	104	Caribbean	3	Both	27	Age-standardized	944	Other cardiomyopathy	3	Rate	1997	3.5884448592964326	4.223161681860616	2.9538765581280555
1	Deaths	167	Central Sub-Saharan Africa	1	Male	22	All ages	944	Other cardiomyopathy	1	Number	1991	1900.1038875258744	3154.3178051211726	980.8321895711488
1	Deaths	167	Central Sub-Saharan Africa	2	Female	22	All ages	944	Other cardiomyopathy	1	Number	1991	1828.4300087407169	2787.3606555447473	927.1629434860466
1	Deaths	167	Central Sub-Saharan Africa	3	Both	22	All ages	944	Other cardiomyopathy	1	Number	1991	3728.533896266593	5486.708383396931	2361.7827168078256
1	Deaths	167	Central Sub-Saharan Africa	1	Male	22	All ages	944	Other cardiomyopathy	2	Percent	1991	0.004396001727332898	0.00723784932890116	0.0022458381665864187
1	Deaths	167	Central Sub-Saharan Africa	2	Female	22	All ages	944	Other cardiomyopathy	2	Percent	1991	0.004960954722625588	0.007481420687410111	0.0025651080234930885
1	Deaths	167	Central Sub-Saharan Africa	3	Both	22	All ages	944	Other cardiomyopathy	2	Percent	1991	0.004655935147183269	0.006803000090341737	0.0029919847330700834
1	Deaths	167	Central Sub-Saharan Africa	1	Male	22	All ages	944	Other cardiomyopathy	3	Rate	1991	6.774572576671014	11.246308710258889	3.4970292400364413
1	Deaths	167	Central Sub-Saharan Africa	2	Female	22	All ages	944	Other cardiomyopathy	3	Rate	1991	6.410608160239983	9.772688524333294	3.250700493303173
1	Deaths	167	Central Sub-Saharan Africa	3	Both	22	All ages	944	Other cardiomyopathy	3	Rate	1991	6.5910643695943945	9.69905306972612	4.175008822921772
1	Deaths	167	Central Sub-Saharan Africa	1	Male	27	Age-standardized	944	Other cardiomyopathy	3	Rate	1991	17.02720091490488	30.112150103703847	9.673513048848786
1	Deaths	167	Central Sub-Saharan Africa	2	Female	27	Age-standardized	944	Other cardiomyopathy	3	Rate	1991	14.515063371176954	23.327995828947795	8.084745894141411
1	Deaths	167	Central Sub-Saharan Africa	3	Both	27	Age-standardized	944	Other cardiomyopathy	3	Rate	1991	15.67626502630425	25.019785941917217	9.52240265186638
1	Deaths	5	East Asia	1	Male	22	All ages	944	Other cardiomyopathy	1	Number	1997	5094.1288707115555	6915.008817210951	3650.821188454396
1	Deaths	5	East Asia	2	Female	22	All ages	944	Other cardiomyopathy	1	Number	1997	3121.0619101143543	4705.418497562222	2137.7545382011917
1	Deaths	5	East Asia	3	Both	22	All ages	944	Other cardiomyopathy	1	Number	1997	8215.19078082593	11250.348265473873	5914.693452653633
1	Deaths	5	East Asia	1	Male	22	All ages	944	Other cardiomyopathy	2	Percent	1997	0.001016420739593993	0.0013717943293210498	0.0007430977081077107
1	Deaths	5	East Asia	2	Female	22	All ages	944	Other cardiomyopathy	2	Percent	1997	0.0008051664303759011	0.0011937842477959502	0.0005543050071899009
1	Deaths	5	East Asia	3	Both	22	All ages	944	Other cardiomyopathy	2	Percent	1997	0.0009241083875429335	0.0012579954568447055	0.0006642750005007681
1	Deaths	5	East Asia	1	Male	22	All ages	944	Other cardiomyopathy	3	Rate	1997	0.7660296727124176	1.0398445103159857	0.5489922675891472
1	Deaths	5	East Asia	2	Female	22	All ages	944	Other cardiomyopathy	3	Rate	1997	0.49982390146305444	0.7535514191007504	0.34235168811980377
1	Deaths	5	East Asia	3	Both	22	All ages	944	Other cardiomyopathy	3	Rate	1997	0.6371148379982348	0.8725011997664759	0.45870376737833796
1	Deaths	5	East Asia	1	Male	27	Age-standardized	944	Other cardiomyopathy	3	Rate	1997	1.2257768644236628	1.6436685364422827	0.87587895875688
1	Deaths	5	East Asia	2	Female	27	Age-standardized	944	Other cardiomyopathy	3	Rate	1997	0.7123469705505528	1.0519273193197034	0.485300097830565
1	Deaths	5	East Asia	3	Both	27	Age-standardized	944	Other cardiomyopathy	3	Rate	1997	0.9326783975034834	1.2719187986481477	0.6716635433990729
1	Deaths	96	Southern Latin America	1	Male	22	All ages	944	Other cardiomyopathy	1	Number	1990	3336.5240129517047	3775.070083904325	3056.270938745616
1	Deaths	96	Southern Latin America	2	Female	22	All ages	944	Other cardiomyopathy	1	Number	1990	2761.8562688900793	3085.1322841018805	2345.4025098014117
1	Deaths	96	Southern Latin America	3	Both	22	All ages	944	Other cardiomyopathy	1	Number	1990	6098.380281841792	6686.14567358276	5528.304406625594
1	Deaths	96	Southern Latin America	1	Male	22	All ages	944	Other cardiomyopathy	2	Percent	1990	0.01667160118405657	0.018854955365523354	0.015287698986608844
1	Deaths	96	Southern Latin America	2	Female	22	All ages	944	Other cardiomyopathy	2	Percent	1990	0.01728177231229071	0.019291007241718665	0.01468395674606722
1	Deaths	96	Southern Latin America	3	Both	22	All ages	944	Other cardiomyopathy	2	Percent	1990	0.016942478851882423	0.018593535095922986	0.015374741833153236
1	Deaths	96	Southern Latin America	1	Male	22	All ages	944	Other cardiomyopathy	3	Rate	1990	13.756505198586112	15.56463284324291	12.601020371481521
1	Deaths	96	Southern Latin America	2	Female	22	All ages	944	Other cardiomyopathy	3	Rate	1990	10.923226648791434	12.201793250555891	9.27613919876463
1	Deaths	96	Southern Latin America	3	Both	22	All ages	944	Other cardiomyopathy	3	Rate	1990	12.310408412216029	13.496892640567928	11.159632874199994
1	Deaths	96	Southern Latin America	1	Male	27	Age-standardized	944	Other cardiomyopathy	3	Rate	1990	17.877887113190702	20.21374219903417	16.257665723560272
1	Deaths	96	Southern Latin America	2	Female	27	Age-standardized	944	Other cardiomyopathy	3	Rate	1990	11.320334965259027	12.665888227612516	9.535426959395034
1	Deaths	96	Southern Latin America	3	Both	27	Age-standardized	944	Other cardiomyopathy	3	Rate	1990	14.264859143005491	15.660242467752136	12.829306012238444
1	Deaths	100	High-income North America	1	Male	22	All ages	944	Other cardiomyopathy	1	Number	1991	14917.878467066736	15488.690119206736	14218.470978287745
1	Deaths	100	High-income North America	2	Female	22	All ages	944	Other cardiomyopathy	1	Number	1991	11775.255918073191	12535.56200601389	10458.374656632279
1	Deaths	100	High-income North America	3	Both	22	All ages	944	Other cardiomyopathy	1	Number	1991	26693.134385139892	27942.68305851478	24786.698646037476
1	Deaths	100	High-income North America	1	Male	22	All ages	944	Other cardiomyopathy	2	Percent	1991	0.012197232715002872	0.012660932249968261	0.011612369066124131
1	Deaths	100	High-income North America	2	Female	22	All ages	944	Other cardiomyopathy	2	Percent	1991	0.010377717708565467	0.011047348724110829	0.009224977143147989
1	Deaths	100	High-income North America	3	Both	22	All ages	944	Other cardiomyopathy	2	Percent	1991	0.011321567068527893	0.011853453925822856	0.010524590920440648
1	Deaths	100	High-income North America	1	Male	22	All ages	944	Other cardiomyopathy	3	Rate	1991	10.717748811970704	11.127848406231953	10.215259547261054
1	Deaths	100	High-income North America	2	Female	22	All ages	944	Other cardiomyopathy	3	Rate	1991	8.09823837798067	8.62112637151663	7.192574972884214
1	Deaths	100	High-income North America	3	Both	22	All ages	944	Other cardiomyopathy	3	Rate	1991	9.379383555279595	9.818447627316713	8.70950373665143
1	Deaths	100	High-income North America	1	Male	27	Age-standardized	944	Other cardiomyopathy	3	Rate	1991	10.23283938011141	10.62631086275045	9.691023483418382
1	Deaths	100	High-income North America	2	Female	27	Age-standardized	944	Other cardiomyopathy	3	Rate	1991	5.474511181538702	5.795262987307583	4.951764029839561
1	Deaths	100	High-income North America	3	Both	27	Age-standardized	944	Other cardiomyopathy	3	Rate	1991	7.529072618608113	7.872834734503435	7.022355440646615
1	Deaths	159	South Asia	1	Male	22	All ages	944	Other cardiomyopathy	1	Number	1990	16088.589447072258	24208.776772913006	9109.540374582986
1	Deaths	159	South Asia	2	Female	22	All ages	944	Other cardiomyopathy	1	Number	1990	10539.755139693789	15569.426563164594	4154.647400063799
1	Deaths	159	South Asia	3	Both	22	All ages	944	Other cardiomyopathy	1	Number	1990	26628.34458676604	37657.56890093574	13854.749204566802
1	Deaths	159	South Asia	1	Male	22	All ages	944	Other cardiomyopathy	2	Percent	1990	0.002911324253981677	0.004418348872918275	0.0016483371319596983
1	Deaths	159	South Asia	2	Female	22	All ages	944	Other cardiomyopathy	2	Percent	1990	0.002236324701374514	0.003299462881860005	0.0008824095237183121
1	Deaths	159	South Asia	3	Both	22	All ages	944	Other cardiomyopathy	2	Percent	1990	0.0026004835196714875	0.003657858012737227	0.0013518534006165845
1	Deaths	159	South Asia	1	Male	22	All ages	944	Other cardiomyopathy	3	Rate	1990	2.830956903630959	4.259789458808676	1.602919652911126
1	Deaths	159	South Asia	2	Female	22	All ages	944	Other cardiomyopathy	3	Rate	1990	2.007175169349437	2.965018255585532	0.7912048229094373
1	Deaths	159	South Asia	3	Both	22	All ages	944	Other cardiomyopathy	3	Rate	1990	2.435341568862876	3.444038461645299	1.267110186069181
1	Deaths	159	South Asia	1	Male	27	Age-standardized	944	Other cardiomyopathy	3	Rate	1990	5.3858663262956545	8.370274960030194	3.0595336226798553
1	Deaths	159	South Asia	2	Female	27	Age-standardized	944	Other cardiomyopathy	3	Rate	1990	3.885097884848963	6.001461700378468	1.5482555059958318
1	Deaths	159	South Asia	3	Both	27	Age-standardized	944	Other cardiomyopathy	3	Rate	1990	4.6718203116445585	6.787377231058907	2.449329530241314
1	Deaths	124	Central Latin America	1	Male	22	All ages	944	Other cardiomyopathy	1	Number	1990	995.2375870420004	1058.0639349626006	947.267735224235
1	Deaths	124	Central Latin America	2	Female	22	All ages	944	Other cardiomyopathy	1	Number	1990	972.6637688305278	1021.013472957457	904.8602517635574
1	Deaths	124	Central Latin America	3	Both	22	All ages	944	Other cardiomyopathy	1	Number	1990	1967.9013558725276	2063.9301448351353	1863.440911705683
1	Deaths	124	Central Latin America	1	Male	22	All ages	944	Other cardiomyopathy	2	Percent	1990	0.001984280640889525	0.0021071845132903844	0.0018920930106819944
1	Deaths	124	Central Latin America	2	Female	22	All ages	944	Other cardiomyopathy	2	Percent	1990	0.002606558217258682	0.0027360252980132764	0.0024238501294936063
1	Deaths	124	Central Latin America	3	Both	22	All ages	944	Other cardiomyopathy	2	Percent	1990	0.002249750391047411	0.002350108838788228	0.002129446601459715
1	Deaths	124	Central Latin America	1	Male	22	All ages	944	Other cardiomyopathy	3	Rate	1990	1.2259448165257625	1.3033350161899693	1.166855015305246
1	Deaths	124	Central Latin America	2	Female	22	All ages	944	Other cardiomyopathy	3	Rate	1990	1.1686919444841035	1.2267859246878383	1.0872234794880906
1	Deaths	124	Central Latin America	3	Both	22	All ages	944	Other cardiomyopathy	3	Rate	1990	1.1969622334906482	1.2553710726192322	1.1334248990667197
1	Deaths	124	Central Latin America	1	Male	27	Age-standardized	944	Other cardiomyopathy	3	Rate	1990	2.209991812276379	2.3770859214872493	2.0841130719828604
1	Deaths	124	Central Latin America	2	Female	27	Age-standardized	944	Other cardiomyopathy	3	Rate	1990	2.1052803484693716	2.2288253009956125	1.941367429951486
1	Deaths	124	Central Latin America	3	Both	27	Age-standardized	944	Other cardiomyopathy	3	Rate	1990	2.153545527647287	2.2664253588227776	2.0163598154662004
1	Deaths	134	Tropical Latin America	1	Male	22	All ages	944	Other cardiomyopathy	1	Number	1991	6352.336605879588	6619.95504849373	6063.422744265557
1	Deaths	134	Tropical Latin America	2	Female	22	All ages	944	Other cardiomyopathy	1	Number	1991	5912.065325318218	6220.212564704746	5513.22014169897
1	Deaths	134	Tropical Latin America	3	Both	22	All ages	944	Other cardiomyopathy	1	Number	1991	12264.401931197806	12772.257371258971	11623.152633783067
1	Deaths	134	Tropical Latin America	1	Male	22	All ages	944	Other cardiomyopathy	2	Percent	1991	0.012117579023392276	0.012664589485989352	0.011553754668171405
1	Deaths	134	Tropical Latin America	2	Female	22	All ages	944	Other cardiomyopathy	2	Percent	1991	0.0161945149210131	0.017031770358217256	0.015140494505769847
1	Deaths	134	Tropical Latin America	3	Both	22	All ages	944	Other cardiomyopathy	2	Percent	1991	0.013791213513942406	0.014398508337215149	0.013064134846361472
1	Deaths	134	Tropical Latin America	1	Male	22	All ages	944	Other cardiomyopathy	3	Rate	1991	8.291244725325894	8.640547688690692	7.914146394459155
1	Deaths	134	Tropical Latin America	2	Female	22	All ages	944	Other cardiomyopathy	3	Rate	1991	7.539135877240985	7.932088894519547	7.03052376492019
1	Deaths	134	Tropical Latin America	3	Both	22	All ages	944	Other cardiomyopathy	3	Rate	1991	7.910816035357683	8.23839425575666	7.49719576646008
1	Deaths	134	Tropical Latin America	1	Male	27	Age-standardized	944	Other cardiomyopathy	3	Rate	1991	15.944735165294968	16.754333152700376	15.023109716300063
1	Deaths	134	Tropical Latin America	2	Female	27	Age-standardized	944	Other cardiomyopathy	3	Rate	1991	12.811817787330341	13.557586201550555	11.71859246972413
1	Deaths	134	Tropical Latin America	3	Both	27	Age-standardized	944	Other cardiomyopathy	3	Rate	1991	14.244941684075723	14.949080570006743	13.25060076054658
1	Deaths	5	East Asia	1	Male	22	All ages	944	Other cardiomyopathy	1	Number	1999	5490.999822365304	7347.881501028259	4116.923192971747
1	Deaths	5	East Asia	2	Female	22	All ages	944	Other cardiomyopathy	1	Number	1999	3504.690100387443	5127.0145607438435	2505.102128044676
1	Deaths	5	East Asia	3	Both	22	All ages	944	Other cardiomyopathy	1	Number	1999	8995.689922752746	11879.795400676248	6725.975026875129
1	Deaths	5	East Asia	1	Male	22	All ages	944	Other cardiomyopathy	2	Percent	1999	0.0010747212343713514	0.001428775290471933	0.0008082405315652865
1	Deaths	5	East Asia	2	Female	22	All ages	944	Other cardiomyopathy	2	Percent	1999	0.0008910037993162839	0.0012745995552950267	0.0006441289744448395
1	Deaths	5	East Asia	3	Both	22	All ages	944	Other cardiomyopathy	2	Percent	1999	0.0009946844683449833	0.001308475814940493	0.0007534111688058471
1	Deaths	5	East Asia	1	Male	22	All ages	944	Other cardiomyopathy	3	Rate	1999	0.8206191408227245	1.0981264613561013	0.6152660868224772
1	Deaths	5	East Asia	2	Female	22	All ages	944	Other cardiomyopathy	3	Rate	1999	0.5560252896795013	0.8134099377327159	0.39743888803999833
1	Deaths	5	East Asia	3	Both	22	All ages	944	Other cardiomyopathy	3	Rate	1999	0.6922742649366487	0.9142241116826202	0.5176055930891177
1	Deaths	5	East Asia	1	Male	27	Age-standardized	944	Other cardiomyopathy	3	Rate	1999	1.2878125761567898	1.7075236697783938	0.9651045622433787
1	Deaths	5	East Asia	2	Female	27	Age-standardized	944	Other cardiomyopathy	3	Rate	1999	0.7781429663156727	1.1062307581817898	0.5555021269393251
1	Deaths	5	East Asia	3	Both	27	Age-standardized	944	Other cardiomyopathy	3	Rate	1999	0.9977695812173485	1.315582684962243	0.7443962387534826
1	Deaths	1	Global	1	Male	22	All ages	944	Other cardiomyopathy	1	Number	1991	108236.65629790354	123221.30997172865	96310.19806289212
1	Deaths	1	Global	2	Female	22	All ages	944	Other cardiomyopathy	1	Number	1991	103582.59291656273	115759.76200090039	87600.7311978066
1	Deaths	1	Global	3	Both	22	All ages	944	Other cardiomyopathy	1	Number	1991	211819.24921446628	232424.25417972848	186245.87400505738
1	Deaths	1	Global	1	Male	22	All ages	944	Other cardiomyopathy	2	Percent	1991	0.004313888876742786	0.004928588212337142	0.0038270031393281088
1	Deaths	1	Global	2	Female	22	All ages	944	Other cardiomyopathy	2	Percent	1991	0.004818811463976659	0.005347091587281856	0.004056212352653095
1	Deaths	1	Global	3	Both	22	All ages	944	Other cardiomyopathy	2	Percent	1991	0.004546671711179799	0.0050162588225050085	0.004006636642255394
1	Deaths	1	Global	1	Male	22	All ages	944	Other cardiomyopathy	3	Rate	1991	3.966790123478158	4.5159661441551835	3.5296946111731007
1	Deaths	1	Global	2	Female	22	All ages	944	Other cardiomyopathy	3	Rate	1991	3.853599866856385	4.306629047153996	3.259024094447161
1	Deaths	1	Global	3	Both	22	All ages	944	Other cardiomyopathy	3	Rate	1991	3.910619487609053	4.291030306069887	3.4384823243024445
1	Deaths	1	Global	1	Male	27	Age-standardized	944	Other cardiomyopathy	3	Rate	1991	6.921377970757773	7.780488034961202	6.194105754473586
1	Deaths	1	Global	2	Female	27	Age-standardized	944	Other cardiomyopathy	3	Rate	1991	5.270647636587143	5.87185183200582	4.460471614174576
1	Deaths	1	Global	3	Both	27	Age-standardized	944	Other cardiomyopathy	3	Rate	1991	6.05205469276011	6.616599190366603	5.308136026374864
1	Deaths	32	Central Asia	1	Male	22	All ages	944	Other cardiomyopathy	1	Number	1994	1225.942899873867	1501.1794214419108	1022.53470975052
1	Deaths	32	Central Asia	2	Female	22	All ages	944	Other cardiomyopathy	1	Number	1994	951.7489395861027	1157.9705620181571	791.9915430924108
1	Deaths	32	Central Asia	3	Both	22	All ages	944	Other cardiomyopathy	1	Number	1994	2177.691839459971	2526.841180880845	1875.732751886737
1	Deaths	32	Central Asia	1	Male	22	All ages	944	Other cardiomyopathy	2	Percent	1994	0.0038966177451795563	0.0047709992775246575	0.0032574087547977753
1	Deaths	32	Central Asia	2	Female	22	All ages	944	Other cardiomyopathy	2	Percent	1994	0.003419655913603346	0.004127055296350319	0.0028533793343242402
1	Deaths	32	Central Asia	3	Both	22	All ages	944	Other cardiomyopathy	2	Percent	1994	0.0036727867118562774	0.004249791150273071	0.003155977776908738
1	Deaths	32	Central Asia	1	Male	22	All ages	944	Other cardiomyopathy	3	Rate	1994	3.4822376349574395	4.26403503679208	2.9044654932214953
1	Deaths	32	Central Asia	2	Female	22	All ages	944	Other cardiomyopathy	3	Rate	1994	2.5943810048109026	3.156522382401168	2.158896879111193
1	Deaths	32	Central Asia	3	Both	22	All ages	944	Other cardiomyopathy	3	Rate	1994	3.029173927693626	3.5148413957619216	2.609148201953743
1	Deaths	32	Central Asia	1	Male	27	Age-standardized	944	Other cardiomyopathy	3	Rate	1994	5.415039604121383	6.509236194659357	4.555102438615102
1	Deaths	32	Central Asia	2	Female	27	Age-standardized	944	Other cardiomyopathy	3	Rate	1994	3.2796009416574674	3.9831011540248085	2.717239149179272
1	Deaths	32	Central Asia	3	Both	27	Age-standardized	944	Other cardiomyopathy	3	Rate	1994	4.279858863828146	4.900282156869687	3.694266966597486
1	Deaths	70	Australasia	1	Male	22	All ages	944	Other cardiomyopathy	1	Number	1991	706.2484231374981	749.5337750610506	664.1299880839342
1	Deaths	70	Australasia	2	Female	22	All ages	944	Other cardiomyopathy	1	Number	1991	586.3566634622442	642.2420119317899	520.6386459242841
1	Deaths	70	Australasia	3	Both	22	All ages	944	Other cardiomyopathy	1	Number	1991	1292.6050865997422	1378.3609570198275	1204.3911918543595
1	Deaths	70	Australasia	1	Male	22	All ages	944	Other cardiomyopathy	2	Percent	1991	0.009097174524173558	0.009638530135073245	0.008551115717301742
1	Deaths	70	Australasia	2	Female	22	All ages	944	Other cardiomyopathy	2	Percent	1991	0.008679719589100916	0.009498809850460518	0.007689728282163233
1	Deaths	70	Australasia	3	Both	22	All ages	944	Other cardiomyopathy	2	Percent	1991	0.008902955811029655	0.009480279896455088	0.008277272256656778
1	Deaths	70	Australasia	1	Male	22	All ages	944	Other cardiomyopathy	3	Rate	1991	6.928111373510345	7.352729297095544	6.514940597662483
1	Deaths	70	Australasia	2	Female	22	All ages	944	Other cardiomyopathy	3	Rate	1991	5.668054950291303	6.208274318092452	5.032787445305665
1	Deaths	70	Australasia	3	Both	22	All ages	944	Other cardiomyopathy	3	Rate	1991	6.293451773813777	6.710981025713852	5.863954862409258
1	Deaths	70	Australasia	1	Male	27	Age-standardized	944	Other cardiomyopathy	3	Rate	1991	7.074436179786921	7.484916401953932	6.65933448525981
1	Deaths	70	Australasia	2	Female	27	Age-standardized	944	Other cardiomyopathy	3	Rate	1991	4.352241441195313	4.747060964649988	3.876911764478895
1	Deaths	70	Australasia	3	Both	27	Age-standardized	944	Other cardiomyopathy	3	Rate	1991	5.716441954589142	6.095716628605368	5.296443554696214
1	Deaths	192	Southern Sub-Saharan Africa	1	Male	22	All ages	944	Other cardiomyopathy	1	Number	1992	2172.139422535389	2608.437653064826	1685.2002944424323
1	Deaths	192	Southern Sub-Saharan Africa	2	Female	22	All ages	944	Other cardiomyopathy	1	Number	1992	1879.1388578654985	2287.3925013456133	1519.292598098572
1	Deaths	192	Southern Sub-Saharan Africa	3	Both	22	All ages	944	Other cardiomyopathy	1	Number	1992	4051.2782804008834	4759.836524592785	3248.246180891686
1	Deaths	192	Southern Sub-Saharan Africa	1	Male	22	All ages	944	Other cardiomyopathy	2	Percent	1992	0.008704627457019689	0.010493649349241713	0.006795135574252919
1	Deaths	192	Southern Sub-Saharan Africa	2	Female	22	All ages	944	Other cardiomyopathy	2	Percent	1992	0.009072723379040989	0.01114739669018751	0.007321386650992742
1	Deaths	192	Southern Sub-Saharan Africa	3	Both	22	All ages	944	Other cardiomyopathy	2	Percent	1992	0.008870985259988941	0.010449249120370757	0.007082083998968793
1	Deaths	192	Southern Sub-Saharan Africa	1	Male	22	All ages	944	Other cardiomyopathy	3	Rate	1992	8.180291724181641	9.823393804760418	6.346475681623202
1	Deaths	192	Southern Sub-Saharan Africa	2	Female	22	All ages	944	Other cardiomyopathy	3	Rate	1992	6.64362416376421	8.086989436860705	5.371401359887286
1	Deaths	192	Southern Sub-Saharan Africa	3	Both	22	All ages	944	Other cardiomyopathy	3	Rate	1992	7.387697721043784	8.679787220589413	5.923330674186146
1	Deaths	192	Southern Sub-Saharan Africa	1	Male	27	Age-standardized	944	Other cardiomyopathy	3	Rate	1992	19.921876890514852	24.48970414840008	14.92090576188213
1	Deaths	192	Southern Sub-Saharan Africa	2	Female	27	Age-standardized	944	Other cardiomyopathy	3	Rate	1992	12.28696097191859	15.313831955565476	9.532666174378704
1	Deaths	192	Southern Sub-Saharan Africa	3	Both	27	Age-standardized	944	Other cardiomyopathy	3	Rate	1992	15.408792958169055	18.392110554939844	11.86463138275462
1	Deaths	120	Andean Latin America	1	Male	22	All ages	944	Other cardiomyopathy	1	Number	1991	256.3009955065469	302.66186016477513	211.5499435509774
1	Deaths	120	Andean Latin America	2	Female	22	All ages	944	Other cardiomyopathy	1	Number	1991	260.3867055596077	319.39656780246924	202.5574084478286
1	Deaths	120	Andean Latin America	3	Both	22	All ages	944	Other cardiomyopathy	1	Number	1991	516.6877010661543	591.9484417630943	439.2900196490797
1	Deaths	120	Andean Latin America	1	Male	22	All ages	944	Other cardiomyopathy	2	Percent	1991	0.001862125722633731	0.002169131467785823	0.0015489862905958755
1	Deaths	120	Andean Latin America	2	Female	22	All ages	944	Other cardiomyopathy	2	Percent	1991	0.0022279444098685214	0.0027186694419516276	0.001741853249517308
1	Deaths	120	Andean Latin America	3	Both	22	All ages	944	Other cardiomyopathy	2	Percent	1991	0.002030221246113299	0.00229112877095137	0.0017426894010956694
1	Deaths	120	Andean Latin America	1	Male	22	All ages	944	Other cardiomyopathy	3	Rate	1991	1.3291436338936953	1.5695650493490159	1.097070497777954
1	Deaths	120	Andean Latin America	2	Female	22	All ages	944	Other cardiomyopathy	3	Rate	1991	1.3334062032213132	1.635587976275983	1.037269949524894
1	Deaths	120	Andean Latin America	3	Both	22	All ages	944	Other cardiomyopathy	3	Rate	1991	1.3312883598213288	1.525203848490062	1.1318668676218884
1	Deaths	120	Andean Latin America	1	Male	27	Age-standardized	944	Other cardiomyopathy	3	Rate	1991	2.0115061844045	2.3319613063592186	1.6962563268714332
1	Deaths	120	Andean Latin America	2	Female	27	Age-standardized	944	Other cardiomyopathy	3	Rate	1991	1.9077636931141668	2.3966780991945282	1.5002291777393286
1	Deaths	120	Andean Latin America	3	Both	27	Age-standardized	944	Other cardiomyopathy	3	Rate	1991	1.9591833843609017	2.2982451963489146	1.669421469171004
1	Deaths	5	East Asia	1	Male	22	All ages	944	Other cardiomyopathy	1	Number	1998	5299.408658500172	7053.907185484123	3906.483168551532
1	Deaths	5	East Asia	2	Female	22	All ages	944	Other cardiomyopathy	1	Number	1998	3328.47749770334	4852.141662513901	2348.3848979481345
1	Deaths	5	East Asia	3	Both	22	All ages	944	Other cardiomyopathy	1	Number	1998	8627.886156203505	11579.340467087855	6377.713761274749
1	Deaths	5	East Asia	1	Male	22	All ages	944	Other cardiomyopathy	2	Percent	1998	0.0010496729164648293	0.0014048926009389195	0.0007809260011632772
1	Deaths	5	East Asia	2	Female	22	All ages	944	Other cardiomyopathy	2	Percent	1998	0.00085488953703516	0.0012391709932320055	0.0006043784779975982
1	Deaths	5	East Asia	3	Both	22	All ages	944	Other cardiomyopathy	2	Percent	1998	0.0009648111682690094	0.0012780749679465425	0.0007170198390694765
1	Deaths	5	East Asia	1	Male	22	All ages	944	Other cardiomyopathy	3	Rate	1998	0.7943703026439972	1.0573659717236374	0.585573677526923
1	Deaths	5	East Asia	2	Female	22	All ages	944	Other cardiomyopathy	3	Rate	1998	0.5305512798332943	0.7734196703313986	0.37432688489174504
1	Deaths	5	East Asia	3	Both	22	All ages	944	Other cardiomyopathy	3	Rate	1998	0.6665122474451253	0.8945148439518852	0.49268433259664224
1	Deaths	5	East Asia	1	Male	27	Age-standardized	944	Other cardiomyopathy	3	Rate	1998	1.2597802821175077	1.650870407004149	0.9214413185182307
1	Deaths	5	East Asia	2	Female	27	Age-standardized	944	Other cardiomyopathy	3	Rate	1998	0.7524646562062325	1.1007537740841435	0.5284021258470923
1	Deaths	5	East Asia	3	Both	27	Age-standardized	944	Other cardiomyopathy	3	Rate	1998	0.971212858419293	1.303292322711342	0.7123550777342783
1	Deaths	104	Caribbean	1	Male	22	All ages	944	Other cardiomyopathy	1	Number	1995	620.0931294226148	757.1025142561112	520.6145496120092
1	Deaths	104	Caribbean	2	Female	22	All ages	944	Other cardiomyopathy	1	Number	1995	535.9625437163039	677.0244730924642	410.0846561556204
1	Deaths	104	Caribbean	3	Both	22	All ages	944	Other cardiomyopathy	1	Number	1995	1156.0556731389188	1354.291825199482	947.1161496179852
1	Deaths	104	Caribbean	1	Male	22	All ages	944	Other cardiomyopathy	2	Percent	1995	0.003973873506889651	0.004819771854392793	0.0033408676176066893
1	Deaths	104	Caribbean	2	Female	22	All ages	944	Other cardiomyopathy	2	Percent	1995	0.003997072805011836	0.004993815397994299	0.003054073085911616
1	Deaths	104	Caribbean	3	Both	22	All ages	944	Other cardiomyopathy	2	Percent	1995	0.003984521223065552	0.004655792299062463	0.0032356419053114088
1	Deaths	104	Caribbean	1	Male	22	All ages	944	Other cardiomyopathy	3	Rate	1995	3.334612488672918	4.071394084941501	2.799656529878851
1	Deaths	104	Caribbean	2	Female	22	All ages	944	Other cardiomyopathy	3	Rate	1995	2.8028414713319707	3.540531502691481	2.1445571047932908
1	Deaths	104	Caribbean	3	Both	22	All ages	944	Other cardiomyopathy	3	Rate	1995	3.065015809568063	3.590593387024883	2.511060703672117
1	Deaths	104	Caribbean	1	Male	27	Age-standardized	944	Other cardiomyopathy	3	Rate	1995	4.245606213598207	5.178075186360395	3.6014014521273774
1	Deaths	104	Caribbean	2	Female	27	Age-standardized	944	Other cardiomyopathy	3	Rate	1995	3.345874100099965	4.206659743522387	2.5983712782235004
1	Deaths	104	Caribbean	3	Both	27	Age-standardized	944	Other cardiomyopathy	3	Rate	1995	3.7768649853328378	4.41130658045062	3.118977092399946
1	Deaths	96	Southern Latin America	1	Male	22	All ages	944	Other cardiomyopathy	1	Number	1992	3470.5052007411286	3828.2503536525296	3194.6687118886884
1	Deaths	96	Southern Latin America	2	Female	22	All ages	944	Other cardiomyopathy	1	Number	1992	2883.7508990594984	3168.7480327010626	2493.6739104601847
1	Deaths	96	Southern Latin America	3	Both	22	All ages	944	Other cardiomyopathy	1	Number	1992	6354.256099800629	6862.024165535481	5828.219242945953
1	Deaths	96	Southern Latin America	1	Male	22	All ages	944	Other cardiomyopathy	2	Percent	1992	0.01725602009255766	0.01905653229884079	0.015872135273833826
1	Deaths	96	Southern Latin America	2	Female	22	All ages	944	Other cardiomyopathy	2	Percent	1992	0.017846095407442603	0.01963789458315245	0.01543516180659177
1	Deaths	96	Southern Latin America	3	Both	22	All ages	944	Other cardiomyopathy	2	Percent	1992	0.01751894413442722	0.018950965698375163	0.016077021954693353
1	Deaths	96	Southern Latin America	1	Male	22	All ages	944	Other cardiomyopathy	3	Rate	1992	13.963492326031355	15.402871150845229	12.853670996702125
1	Deaths	96	Southern Latin America	2	Female	22	All ages	944	Other cardiomyopathy	3	Rate	1992	11.12434886501961	12.223752957513652	9.619589037528868
1	Deaths	96	Southern Latin America	3	Both	22	All ages	944	Other cardiomyopathy	3	Rate	1992	12.514041885959646	13.514037911168327	11.478067389992363
1	Deaths	96	Southern Latin America	1	Male	27	Age-standardized	944	Other cardiomyopathy	3	Rate	1992	17.79889752247562	19.678804158139428	16.28140840239652
1	Deaths	96	Southern Latin America	2	Female	27	Age-standardized	944	Other cardiomyopathy	3	Rate	1992	11.140689583923292	12.23470067843655	9.564761551050385
1	Deaths	96	Southern Latin America	3	Both	27	Age-standardized	944	Other cardiomyopathy	3	Rate	1992	14.113362851766922	15.263420131825661	12.870461241890492
1	Deaths	174	Eastern Sub-Saharan Africa	1	Male	22	All ages	944	Other cardiomyopathy	1	Number	1997	3411.557996626353	4119.744175186181	2119.3879628719983
1	Deaths	174	Eastern Sub-Saharan Africa	2	Female	22	All ages	944	Other cardiomyopathy	1	Number	1997	2168.4125883921797	2625.867165416974	1210.9442543047962
1	Deaths	174	Eastern Sub-Saharan Africa	3	Both	22	All ages	944	Other cardiomyopathy	1	Number	1997	5579.970585018527	6430.115852523173	3417.713765417493
1	Deaths	174	Eastern Sub-Saharan Africa	1	Male	22	All ages	944	Other cardiomyopathy	2	Percent	1997	0.001958810050431052	0.00235669014450902	0.001237466992451971
1	Deaths	174	Eastern Sub-Saharan Africa	2	Female	22	All ages	944	Other cardiomyopathy	2	Percent	1997	0.0014300577492076306	0.0017423490975164988	0.0008221109639102568
1	Deaths	174	Eastern Sub-Saharan Africa	3	Both	22	All ages	944	Other cardiomyopathy	2	Percent	1997	0.0017126160284539264	0.0019771496908399903	0.0010446993826639147
1	Deaths	174	Eastern Sub-Saharan Africa	1	Male	22	All ages	944	Other cardiomyopathy	3	Rate	1997	2.990178959865265	3.610893428999622	1.8576114785791382
1	Deaths	174	Eastern Sub-Saharan Africa	2	Female	22	All ages	944	Other cardiomyopathy	3	Rate	1997	1.8716645427296077	2.266516295717045	1.0452260958718045
1	Deaths	174	Eastern Sub-Saharan Africa	3	Both	22	All ages	944	Other cardiomyopathy	3	Rate	1997	2.4266347456791992	2.796348530647952	1.486305859069441
1	Deaths	174	Eastern Sub-Saharan Africa	1	Male	27	Age-standardized	944	Other cardiomyopathy	3	Rate	1997	5.789657868646227	7.043504614045151	3.9682108213781433
1	Deaths	174	Eastern Sub-Saharan Africa	2	Female	27	Age-standardized	944	Other cardiomyopathy	3	Rate	1997	3.2255744727385545	4.202398267514774	2.1138841029364928
1	Deaths	174	Eastern Sub-Saharan Africa	3	Both	27	Age-standardized	944	Other cardiomyopathy	3	Rate	1997	4.494452478708142	5.304435072805487	3.1177759609530464
1	Deaths	21	Oceania	1	Male	22	All ages	944	Other cardiomyopathy	1	Number	1991	82.34257913161862	128.62589612336507	53.126438866957905
1	Deaths	21	Oceania	2	Female	22	All ages	944	Other cardiomyopathy	1	Number	1991	70.70002674519162	112.59188102007552	32.38630452395211
1	Deaths	21	Oceania	3	Both	22	All ages	944	Other cardiomyopathy	1	Number	1991	153.04260587681034	215.05638415343407	96.01926800743573
1	Deaths	21	Oceania	1	Male	22	All ages	944	Other cardiomyopathy	2	Percent	1991	0.0028399260998796852	0.004205974644889805	0.001910556696486148
1	Deaths	21	Oceania	2	Female	22	All ages	944	Other cardiomyopathy	2	Percent	1991	0.0031494697627556683	0.0049241614122535705	0.001471616614082784
1	Deaths	21	Oceania	3	Both	22	All ages	944	Other cardiomyopathy	2	Percent	1991	0.002975327511385155	0.004061120937801905	0.0019273322590463568
1	Deaths	21	Oceania	1	Male	22	All ages	944	Other cardiomyopathy	3	Rate	1991	2.373520858684127	3.7076352311937084	1.5313670294049864
1	Deaths	21	Oceania	2	Female	22	All ages	944	Other cardiomyopathy	3	Rate	1991	2.1858241342573255	3.4809895014905123	1.0012834408535256
1	Deaths	21	Oceania	3	Both	22	All ages	944	Other cardiomyopathy	3	Rate	1991	2.28295870161561	3.208027207379545	1.4323333176696273
1	Deaths	21	Oceania	1	Male	27	Age-standardized	944	Other cardiomyopathy	3	Rate	1991	4.6793041613459065	7.384552758539419	3.1075989524926255
1	Deaths	21	Oceania	2	Female	27	Age-standardized	944	Other cardiomyopathy	3	Rate	1991	3.5393419866138363	5.670953845954825	1.8015850723952083
1	Deaths	21	Oceania	3	Both	27	Age-standardized	944	Other cardiomyopathy	3	Rate	1991	4.1429181746084165	5.968617369185999	2.6545543328075567
1	Deaths	32	Central Asia	1	Male	22	All ages	944	Other cardiomyopathy	1	Number	1992	1084.7677225926673	1310.5068037778324	904.9771726206609
1	Deaths	32	Central Asia	2	Female	22	All ages	944	Other cardiomyopathy	1	Number	1992	892.067759621892	1089.38191121007	727.3699804035203
1	Deaths	32	Central Asia	3	Both	22	All ages	944	Other cardiomyopathy	1	Number	1992	1976.8354822145589	2295.7899217305526	1690.2041855261316
1	Deaths	32	Central Asia	1	Male	22	All ages	944	Other cardiomyopathy	2	Percent	1992	0.0036178888270212515	0.004364274267119882	0.002995477461831615
1	Deaths	32	Central Asia	2	Female	22	All ages	944	Other cardiomyopathy	2	Percent	1992	0.0033750294226552054	0.004138828862158368	0.0027569450942605397
1	Deaths	32	Central Asia	3	Both	22	All ages	944	Other cardiomyopathy	2	Percent	1992	0.0035040956079769353	0.004055348048911636	0.003009121324365899
1	Deaths	32	Central Asia	1	Male	22	All ages	944	Other cardiomyopathy	3	Rate	1992	3.128802905986044	3.77990367022954	2.610231802232365
1	Deaths	32	Central Asia	2	Female	22	All ages	944	Other cardiomyopathy	3	Rate	1992	2.469008882387143	3.015122546553622	2.0131687565519103
1	Deaths	32	Central Asia	3	Both	22	All ages	944	Other cardiomyopathy	3	Rate	1992	2.7921019751400564	3.242596378222424	2.387261098485934
1	Deaths	32	Central Asia	1	Male	27	Age-standardized	944	Other cardiomyopathy	3	Rate	1992	4.956865047814259	5.915878351990333	4.104243725052365
1	Deaths	32	Central Asia	2	Female	27	Age-standardized	944	Other cardiomyopathy	3	Rate	1992	3.113442797332621	3.812465834630491	2.531876586593343
1	Deaths	32	Central Asia	3	Both	27	Age-standardized	944	Other cardiomyopathy	3	Rate	1992	3.967802141160238	4.591352940744508	3.398022443508261
1	Deaths	96	Southern Latin America	1	Male	22	All ages	944	Other cardiomyopathy	1	Number	1994	3545.0910285286077	3861.8336828616198	3273.5469607769132
1	Deaths	96	Southern Latin America	2	Female	22	All ages	944	Other cardiomyopathy	1	Number	1994	2938.6268294553033	3224.7350017500685	2591.2989490470095
1	Deaths	96	Southern Latin America	3	Both	22	All ages	944	Other cardiomyopathy	1	Number	1994	6483.7178579839065	6919.395358403434	5930.783410864679
1	Deaths	96	Southern Latin America	1	Male	22	All ages	944	Other cardiomyopathy	2	Percent	1994	0.01756031111040226	0.019066145992297102	0.01620880850937322
1	Deaths	96	Southern Latin America	2	Female	22	All ages	944	Other cardiomyopathy	2	Percent	1994	0.018157190070721186	0.01992466743722702	0.016005262812311176
1	Deaths	96	Southern Latin America	3	Both	22	All ages	944	Other cardiomyopathy	2	Percent	1994	0.0178259378005673	0.019019770882551173	0.01627979206453861
1	Deaths	96	Southern Latin America	1	Male	22	All ages	944	Other cardiomyopathy	3	Rate	1994	13.948649415129227	15.194917058062615	12.880221842650625
1	Deaths	96	Southern Latin America	2	Female	22	All ages	944	Other cardiomyopathy	3	Rate	1994	11.081476715586808	12.160382351935061	9.771713331941372
1	Deaths	96	Southern Latin America	3	Both	22	All ages	944	Other cardiomyopathy	3	Rate	1994	12.484613750487163	13.32352522560905	11.419920135985967
1	Deaths	96	Southern Latin America	1	Male	27	Age-standardized	944	Other cardiomyopathy	3	Rate	1994	17.365973316501666	18.968635210348467	15.998931626487007
1	Deaths	96	Southern Latin America	2	Female	27	Age-standardized	944	Other cardiomyopathy	3	Rate	1994	10.638955006578437	11.66408223318878	9.358049275960678
1	Deaths	96	Southern Latin America	3	Both	27	Age-standardized	944	Other cardiomyopathy	3	Rate	1994	13.621644000966494	14.534948438782317	12.395899260226393
1	Deaths	56	Eastern Europe	1	Male	22	All ages	944	Other cardiomyopathy	1	Number	1991	2749.222587878718	3111.529695463678	2478.4762363772047
1	Deaths	56	Eastern Europe	2	Female	22	All ages	944	Other cardiomyopathy	1	Number	1991	4104.824211124274	4501.826125140313	3602.1326832064447
1	Deaths	56	Eastern Europe	3	Both	22	All ages	944	Other cardiomyopathy	1	Number	1991	6854.046799002994	7354.672144621595	6350.24062150007
1	Deaths	56	Eastern Europe	1	Male	22	All ages	944	Other cardiomyopathy	2	Percent	1991	0.002179575570855098	0.0024678900152201384	0.001964360143702135
1	Deaths	56	Eastern Europe	2	Female	22	All ages	944	Other cardiomyopathy	2	Percent	1991	0.003090923756136635	0.003391191603983682	0.002713622403744908
1	Deaths	56	Eastern Europe	3	Both	22	All ages	944	Other cardiomyopathy	2	Percent	1991	0.002646969608921578	0.002844543348065555	0.002453592481259472
1	Deaths	56	Eastern Europe	1	Male	22	All ages	944	Other cardiomyopathy	3	Rate	1991	2.589472378365959	2.9307267575906026	2.3344583966506827
1	Deaths	56	Eastern Europe	2	Female	22	All ages	944	Other cardiomyopathy	3	Rate	1991	3.399082353202884	3.7278277831442246	2.98281851003526
1	Deaths	56	Eastern Europe	3	Both	22	All ages	944	Other cardiomyopathy	3	Rate	1991	3.0203094932073755	3.240915440066686	2.7983018785424236
1	Deaths	56	Eastern Europe	1	Male	27	Age-standardized	944	Other cardiomyopathy	3	Rate	1991	3.141187579548938	3.4899830706051342	2.8760631411633764
1	Deaths	56	Eastern Europe	2	Female	27	Age-standardized	944	Other cardiomyopathy	3	Rate	1991	2.709501615250026	2.9717188289226453	2.370657864729561
1	Deaths	56	Eastern Europe	3	Both	27	Age-standardized	944	Other cardiomyopathy	3	Rate	1991	3.1062752299836918	3.319324648161016	2.8494251731950735
1	Deaths	199	Western Sub-Saharan Africa	1	Male	22	All ages	944	Other cardiomyopathy	1	Number	2000	9254.836986545159	12599.144862529809	7175.472852898218
1	Deaths	199	Western Sub-Saharan Africa	2	Female	22	All ages	944	Other cardiomyopathy	1	Number	2000	5239.683436607026	7152.171095067283	3261.219539796865
1	Deaths	199	Western Sub-Saharan Africa	3	Both	22	All ages	944	Other cardiomyopathy	1	Number	2000	14494.520423152195	18621.464924595126	10816.629708516604
1	Deaths	199	Western Sub-Saharan Africa	1	Male	22	All ages	944	Other cardiomyopathy	2	Percent	2000	0.004988757296565995	0.006722137481844962	0.003849976660738263
1	Deaths	199	Western Sub-Saharan Africa	2	Female	22	All ages	944	Other cardiomyopathy	2	Percent	2000	0.0032309430351340498	0.004400729306047595	0.002002499774533335
1	Deaths	199	Western Sub-Saharan Africa	3	Both	22	All ages	944	Other cardiomyopathy	2	Percent	2000	0.00416979510118416	0.0053167000632794404	0.0030942476613265634
1	Deaths	199	Western Sub-Saharan Africa	1	Male	22	All ages	944	Other cardiomyopathy	3	Rate	2000	7.128809389889147	9.704860531974086	5.527118232876707
1	Deaths	199	Western Sub-Saharan Africa	2	Female	22	All ages	944	Other cardiomyopathy	3	Rate	2000	4.041055929900493	5.516043815444761	2.515184499111158
1	Deaths	199	Western Sub-Saharan Africa	3	Both	22	All ages	944	Other cardiomyopathy	3	Rate	2000	5.5858952983950845	7.176336321233301	4.16851053152289
1	Deaths	199	Western Sub-Saharan Africa	1	Male	27	Age-standardized	944	Other cardiomyopathy	3	Rate	2000	16.72643147318343	23.447298310541342	13.067928803343944
1	Deaths	199	Western Sub-Saharan Africa	2	Female	27	Age-standardized	944	Other cardiomyopathy	3	Rate	2000	9.136881847850468	12.32396799294984	5.899519952463954
1	Deaths	199	Western Sub-Saharan Africa	3	Both	27	Age-standardized	944	Other cardiomyopathy	3	Rate	2000	12.969348352178715	17.24638553978989	9.979590588313155
1	Deaths	199	Western Sub-Saharan Africa	1	Male	22	All ages	944	Other cardiomyopathy	1	Number	1995	8377.285182882577	11458.58540153953	6247.549925642962
1	Deaths	199	Western Sub-Saharan Africa	2	Female	22	All ages	944	Other cardiomyopathy	1	Number	1995	4930.0747811538495	6417.920886713915	3009.112238863175
1	Deaths	199	Western Sub-Saharan Africa	3	Both	22	All ages	944	Other cardiomyopathy	1	Number	1995	13307.35996403641	17379.857546073883	9879.177000674497
1	Deaths	199	Western Sub-Saharan Africa	1	Male	22	All ages	944	Other cardiomyopathy	2	Percent	1995	0.005037863579735763	0.006849987284657806	0.0037837632805350434
1	Deaths	199	Western Sub-Saharan Africa	2	Female	22	All ages	944	Other cardiomyopathy	2	Percent	1995	0.003390004946900496	0.004440960710818031	0.002104998629718727
1	Deaths	199	Western Sub-Saharan Africa	3	Both	22	All ages	944	Other cardiomyopathy	2	Percent	1995	0.0042702200362929685	0.005582873280777512	0.003257374757576086
1	Deaths	199	Western Sub-Saharan Africa	1	Male	22	All ages	944	Other cardiomyopathy	3	Rate	1995	7.545337004795399	10.320633303675436	5.627105752539284
1	Deaths	199	Western Sub-Saharan Africa	2	Female	22	All ages	944	Other cardiomyopathy	3	Rate	1995	4.410913349046958	5.742081848443726	2.692237731143648
1	Deaths	199	Western Sub-Saharan Africa	3	Both	22	All ages	944	Other cardiomyopathy	3	Rate	1995	5.972892088844007	7.8007969967540625	4.4341821601795885
1	Deaths	199	Western Sub-Saharan Africa	1	Male	27	Age-standardized	944	Other cardiomyopathy	3	Rate	1995	17.37276918503411	24.681119624845184	13.312368554760262
1	Deaths	199	Western Sub-Saharan Africa	2	Female	27	Age-standardized	944	Other cardiomyopathy	3	Rate	1995	9.909941138282212	13.480529974416434	6.148362605725221
1	Deaths	199	Western Sub-Saharan Africa	3	Both	27	Age-standardized	944	Other cardiomyopathy	3	Rate	1995	13.67290125434213	18.601145009460865	10.333313145476769
1	Deaths	5	East Asia	1	Male	22	All ages	944	Other cardiomyopathy	1	Number	1995	4662.100634603642	6761.365283032489	3200.5312324298943
1	Deaths	5	East Asia	2	Female	22	All ages	944	Other cardiomyopathy	1	Number	1995	2934.596954673759	4439.310744931763	1923.2426570923838
1	Deaths	5	East Asia	3	Both	22	All ages	944	Other cardiomyopathy	1	Number	1995	7596.697589277397	11086.350995000594	5223.628812682279
1	Deaths	5	East Asia	1	Male	22	All ages	944	Other cardiomyopathy	2	Percent	1995	0.0009294110232052798	0.0013453409411710345	0.0006473087340348239
1	Deaths	5	East Asia	2	Female	22	All ages	944	Other cardiomyopathy	2	Percent	1995	0.000742811592042966	0.0011535836262864343	0.00048298176941844123
1	Deaths	5	East Asia	3	Both	22	All ages	944	Other cardiomyopathy	2	Percent	1995	0.0008471375435045507	0.001233112938963909	0.000581463806581407
1	Deaths	5	East Asia	1	Male	22	All ages	944	Other cardiomyopathy	3	Rate	1995	0.7070728910299947	1.025455791858956	0.48540541028848705
1	Deaths	5	East Asia	2	Female	22	All ages	944	Other cardiomyopathy	3	Rate	1995	0.4748927915000322	0.7183939411642652	0.3112298173362199
1	Deaths	5	East Asia	3	Both	22	All ages	944	Other cardiomyopathy	3	Rate	1995	0.5947458192033688	0.8679509519773962	0.40895815068354663
1	Deaths	5	East Asia	1	Male	27	Age-standardized	944	Other cardiomyopathy	3	Rate	1995	1.1562864674633297	1.6226210243020944	0.8012326440226395
1	Deaths	5	East Asia	2	Female	27	Age-standardized	944	Other cardiomyopathy	3	Rate	1995	0.683581958331111	1.0356299134675997	0.4502842137785177
1	Deaths	5	East Asia	3	Both	27	Age-standardized	944	Other cardiomyopathy	3	Rate	1995	0.8837163175631114	1.3227568314463207	0.6104872318280602
1	Deaths	73	Western Europe	1	Male	22	All ages	944	Other cardiomyopathy	1	Number	1991	20628.032378956745	21596.18668484095	19463.195187063495
1	Deaths	73	Western Europe	2	Female	22	All ages	944	Other cardiomyopathy	1	Number	1991	30001.195155347883	32374.91573465048	25541.265652161328
1	Deaths	73	Western Europe	3	Both	22	All ages	944	Other cardiomyopathy	1	Number	1991	50629.22753430453	53893.9547693649	44929.84331524267
1	Deaths	73	Western Europe	1	Male	22	All ages	944	Other cardiomyopathy	2	Percent	1991	0.010684707091854272	0.01117839263134886	0.010078549578820605
1	Deaths	73	Western Europe	2	Female	22	All ages	944	Other cardiomyopathy	2	Percent	1991	0.01554180653531428	0.0167771930998193	0.013221101005320257
1	Deaths	73	Western Europe	3	Both	22	All ages	944	Other cardiomyopathy	2	Percent	1991	0.01311309442028193	0.013953358393581958	0.01164330727517359
1	Deaths	73	Western Europe	1	Male	22	All ages	944	Other cardiomyopathy	3	Rate	1991	10.973463103449413	11.488490681402226	10.353806428884294
1	Deaths	73	Western Europe	2	Female	22	All ages	944	Other cardiomyopathy	3	Rate	1991	15.162989666989848	16.3626985595828	12.908883968128533
1	Deaths	73	Western Europe	3	Both	22	All ages	944	Other cardiomyopathy	3	Rate	1991	13.121849634166997	13.967986578405467	11.644709524154406
1	Deaths	73	Western Europe	1	Male	27	Age-standardized	944	Other cardiomyopathy	3	Rate	1991	10.141655954142724	10.649930771821303	9.45150569676965
1	Deaths	73	Western Europe	2	Female	27	Age-standardized	944	Other cardiomyopathy	3	Rate	1991	7.551738844089127	8.128124708578504	6.4608691112991
1	Deaths	73	Western Europe	3	Both	27	Age-standardized	944	Other cardiomyopathy	3	Rate	1991	8.636402135876805	9.19883216566195	7.662871445113018
1	Deaths	174	Eastern Sub-Saharan Africa	1	Male	22	All ages	944	Other cardiomyopathy	1	Number	2001	3543.5849331361096	4343.536867289122	2267.9006078416883
1	Deaths	174	Eastern Sub-Saharan Africa	2	Female	22	All ages	944	Other cardiomyopathy	1	Number	2001	2209.7894054889102	2669.3287976145657	1255.6429023516694
1	Deaths	174	Eastern Sub-Saharan Africa	3	Both	22	All ages	944	Other cardiomyopathy	1	Number	2001	5753.374338625011	6692.272951596206	3615.47760957196
1	Deaths	174	Eastern Sub-Saharan Africa	1	Male	22	All ages	944	Other cardiomyopathy	2	Percent	2001	0.002033565335879454	0.002429023579097276	0.0012964437606520678
1	Deaths	174	Eastern Sub-Saharan Africa	2	Female	22	All ages	944	Other cardiomyopathy	2	Percent	2001	0.0014275269758359452	0.0017398293801407347	0.0008178653513646444
1	Deaths	174	Eastern Sub-Saharan Africa	3	Both	22	All ages	944	Other cardiomyopathy	2	Percent	2001	0.0017483466869977178	0.002013016030252494	0.0010773313130530058
1	Deaths	174	Eastern Sub-Saharan Africa	1	Male	22	All ages	944	Other cardiomyopathy	3	Rate	2001	2.7824230509476613	3.410545346091201	1.7807556606050605
1	Deaths	174	Eastern Sub-Saharan Africa	2	Female	22	All ages	944	Other cardiomyopathy	3	Rate	2001	1.7102464424036279	2.0659027816796987	0.9717934212835952
1	Deaths	174	Eastern Sub-Saharan Africa	3	Both	22	All ages	944	Other cardiomyopathy	3	Rate	2001	2.242463457025043	2.6084131946085316	1.4091863212736804
1	Deaths	174	Eastern Sub-Saharan Africa	1	Male	27	Age-standardized	944	Other cardiomyopathy	3	Rate	2001	5.50555474974915	6.726984731947956	3.7779390619731514
1	Deaths	174	Eastern Sub-Saharan Africa	2	Female	27	Age-standardized	944	Other cardiomyopathy	3	Rate	2001	3.0052473914646143	3.762414316571634	1.977906950801979
1	Deaths	174	Eastern Sub-Saharan Africa	3	Both	27	Age-standardized	944	Other cardiomyopathy	3	Rate	2001	4.236993326622784	5.0090827007354966	2.92890020877017
1	Deaths	104	Caribbean	1	Male	22	All ages	944	Other cardiomyopathy	1	Number	1999	652.0871638663713	794.1569396094616	546.3074213990349
1	Deaths	104	Caribbean	2	Female	22	All ages	944	Other cardiomyopathy	1	Number	1999	549.016208146067	680.1265197454355	420.9007962658891
1	Deaths	104	Caribbean	3	Both	22	All ages	944	Other cardiomyopathy	1	Number	1999	1201.1033720124392	1404.9362401671717	987.0961538153927
1	Deaths	104	Caribbean	1	Male	22	All ages	944	Other cardiomyopathy	2	Percent	1999	0.004086209072319911	0.004975052897982584	0.0034423546828354448
1	Deaths	104	Caribbean	2	Female	22	All ages	944	Other cardiomyopathy	2	Percent	1999	0.004026613758749144	0.004957112310267613	0.0031140966207989346
1	Deaths	104	Caribbean	3	Both	22	All ages	944	Other cardiomyopathy	2	Percent	1999	0.004058702756348457	0.004759136486324881	0.003328810621500298
1	Deaths	104	Caribbean	1	Male	22	All ages	944	Other cardiomyopathy	3	Rate	1999	3.329153688152729	4.054474081036676	2.7891077567484603
1	Deaths	104	Caribbean	2	Female	22	All ages	944	Other cardiomyopathy	3	Rate	1999	2.7324404824378377	3.3849733544433915	2.0948131544073685
1	Deaths	104	Caribbean	3	Both	22	All ages	944	Other cardiomyopathy	3	Rate	1999	3.0269973183157233	3.540692941578524	2.487660496292418
1	Deaths	104	Caribbean	1	Male	27	Age-standardized	944	Other cardiomyopathy	3	Rate	1999	4.0837169408567	4.956489236949362	3.4508829751826307
1	Deaths	104	Caribbean	2	Female	27	Age-standardized	944	Other cardiomyopathy	3	Rate	1999	3.1042142349284925	3.8376728601240173	2.3991382857686916
1	Deaths	104	Caribbean	3	Both	27	Age-standardized	944	Other cardiomyopathy	3	Rate	1999	3.5678831699825255	4.188581289021933	2.951964427914218
1	Deaths	138	North Africa and Middle East	1	Male	22	All ages	944	Other cardiomyopathy	1	Number	1991	3682.125587816844	5065.748110765291	2928.4262500478226
1	Deaths	138	North Africa and Middle East	2	Female	22	All ages	944	Other cardiomyopathy	1	Number	1991	2950.771886726955	4327.530094001395	1618.310955096831
1	Deaths	138	North Africa and Middle East	3	Both	22	All ages	944	Other cardiomyopathy	1	Number	1991	6632.897474543789	8768.909927370525	4862.909448721659
1	Deaths	138	North Africa and Middle East	1	Male	22	All ages	944	Other cardiomyopathy	2	Percent	1991	0.0027534577169509287	0.0037240372179487115	0.0022282246495696437
1	Deaths	138	North Africa and Middle East	2	Female	22	All ages	944	Other cardiomyopathy	2	Percent	1991	0.0027706478155701455	0.004038172441520549	0.0015469563961505281
1	Deaths	138	North Africa and Middle East	3	Both	22	All ages	944	Other cardiomyopathy	2	Percent	1991	0.0027611855188198627	0.003633390455012533	0.002040822298072654
1	Deaths	138	North Africa and Middle East	1	Male	22	All ages	944	Other cardiomyopathy	3	Rate	1991	2.0687416231597178	2.8461071517651217	1.6452880623823003
1	Deaths	138	North Africa and Middle East	2	Female	22	All ages	944	Other cardiomyopathy	3	Rate	1991	1.7416832853082094	2.5543102349910476	0.9552026551431395
1	Deaths	138	North Africa and Middle East	3	Both	22	All ages	944	Other cardiomyopathy	3	Rate	1991	1.9092454869771132	2.5240857059519777	1.3997635202689094
1	Deaths	138	North Africa and Middle East	1	Male	27	Age-standardized	944	Other cardiomyopathy	3	Rate	1991	3.364264411233943	5.657367647787565	2.5662533404607397
1	Deaths	138	North Africa and Middle East	2	Female	27	Age-standardized	944	Other cardiomyopathy	3	Rate	1991	2.414046224806729	3.98418884172724	1.4553099621156316
1	Deaths	138	North Africa and Middle East	3	Both	27	Age-standardized	944	Other cardiomyopathy	3	Rate	1991	2.882805626960413	4.611216607717563	2.0907311540976097
1	Deaths	192	Southern Sub-Saharan Africa	1	Male	22	All ages	944	Other cardiomyopathy	1	Number	1995	2403.648461656692	2761.654139965102	1984.8162240475715
1	Deaths	192	Southern Sub-Saharan Africa	2	Female	22	All ages	944	Other cardiomyopathy	1	Number	1995	2010.913351294421	2452.4690699282287	1544.4469833336225
1	Deaths	192	Southern Sub-Saharan Africa	3	Both	22	All ages	944	Other cardiomyopathy	1	Number	1995	4414.561812951114	5055.110703717205	3581.4013272585
1	Deaths	192	Southern Sub-Saharan Africa	1	Male	22	All ages	944	Other cardiomyopathy	2	Percent	1995	0.008181062596092538	0.009505964485133052	0.006737225890018275
1	Deaths	192	Southern Sub-Saharan Africa	2	Female	22	All ages	944	Other cardiomyopathy	2	Percent	1995	0.008445013100899429	0.010286367095410153	0.00646487049668584
1	Deaths	192	Southern Sub-Saharan Africa	3	Both	22	All ages	944	Other cardiomyopathy	2	Percent	1995	0.008298472943257614	0.009613088706726482	0.006675872006356356
1	Deaths	192	Southern Sub-Saharan Africa	1	Male	22	All ages	944	Other cardiomyopathy	3	Rate	1995	8.525223800447709	9.794992894430225	7.039715991207164
1	Deaths	192	Southern Sub-Saharan Africa	2	Female	22	All ages	944	Other cardiomyopathy	3	Rate	1995	6.663882256149799	8.127135417511138	5.118078728343044
1	Deaths	192	Southern Sub-Saharan Africa	3	Both	22	All ages	944	Other cardiomyopathy	3	Rate	1995	7.5629557419399465	8.660333718888955	6.135598702620532
1	Deaths	192	Southern Sub-Saharan Africa	1	Male	27	Age-standardized	944	Other cardiomyopathy	3	Rate	1995	20.58858070384259	24.19182531063386	16.64605218378032
1	Deaths	192	Southern Sub-Saharan Africa	2	Female	27	Age-standardized	944	Other cardiomyopathy	3	Rate	1995	12.24157047635891	15.133037102231167	9.213396424938239
1	Deaths	192	Southern Sub-Saharan Africa	3	Both	27	Age-standardized	944	Other cardiomyopathy	3	Rate	1995	15.637506488809377	17.996442170781474	12.365335999858258
1	Deaths	174	Eastern Sub-Saharan Africa	1	Male	22	All ages	944	Other cardiomyopathy	1	Number	1999	3484.5763677314553	4234.741446611162	2190.406544344345
1	Deaths	174	Eastern Sub-Saharan Africa	2	Female	22	All ages	944	Other cardiomyopathy	1	Number	1999	2201.116807328137	2667.0751965304125	1243.3722684957002
1	Deaths	174	Eastern Sub-Saharan Africa	3	Both	22	All ages	944	Other cardiomyopathy	1	Number	1999	5685.693175059597	6554.847767950731	3498.2303284903564
1	Deaths	174	Eastern Sub-Saharan Africa	1	Male	22	All ages	944	Other cardiomyopathy	2	Percent	1999	0.0019499127436902453	0.00235889865036263	0.0012407053690077338
1	Deaths	174	Eastern Sub-Saharan Africa	2	Female	22	All ages	944	Other cardiomyopathy	2	Percent	1999	0.0014140395089911966	0.0017313147292543677	0.0008146082292545569
1	Deaths	174	Eastern Sub-Saharan Africa	3	Both	22	All ages	944	Other cardiomyopathy	2	Percent	1999	0.0017001430152031212	0.001965399395141378	0.0010594160885020062
1	Deaths	174	Eastern Sub-Saharan Africa	1	Male	22	All ages	944	Other cardiomyopathy	3	Rate	1999	2.886554053641627	3.5079759485362194	1.8144894019976845
1	Deaths	174	Eastern Sub-Saharan Africa	2	Female	22	All ages	944	Other cardiomyopathy	3	Rate	1999	1.7963867099021325	2.176667054381637	1.014747336965641
1	Deaths	174	Eastern Sub-Saharan Africa	3	Both	22	All ages	944	Other cardiomyopathy	3	Rate	1999	2.3374083433102673	2.6947208352965926	1.43813471899997
1	Deaths	174	Eastern Sub-Saharan Africa	1	Male	27	Age-standardized	944	Other cardiomyopathy	3	Rate	1999	5.652678800771745	6.855751090385648	3.9071963260508857
1	Deaths	174	Eastern Sub-Saharan Africa	2	Female	27	Age-standardized	944	Other cardiomyopathy	3	Rate	1999	3.1307852036429695	3.9518583735925064	2.0899502090360302
1	Deaths	174	Eastern Sub-Saharan Africa	3	Both	27	Age-standardized	944	Other cardiomyopathy	3	Rate	1999	4.376144663117347	5.166955067088367	3.0089919130798233
1	Deaths	199	Western Sub-Saharan Africa	1	Male	22	All ages	944	Other cardiomyopathy	1	Number	1998	8943.916811808487	11891.232195423354	6606.498021195791
1	Deaths	199	Western Sub-Saharan Africa	2	Female	22	All ages	944	Other cardiomyopathy	1	Number	1998	5123.848862340568	6864.541489476245	3212.6045250245925
1	Deaths	199	Western Sub-Saharan Africa	3	Both	22	All ages	944	Other cardiomyopathy	1	Number	1998	14067.76567414907	17964.706646874285	10303.027541216481
1	Deaths	199	Western Sub-Saharan Africa	1	Male	22	All ages	944	Other cardiomyopathy	2	Percent	1998	0.005007188693909821	0.006705925401481939	0.0037553854547760835
1	Deaths	199	Western Sub-Saharan Africa	2	Female	22	All ages	944	Other cardiomyopathy	2	Percent	1998	0.003294326420332478	0.004350061345352797	0.002063032502196786
1	Deaths	199	Western Sub-Saharan Africa	3	Both	22	All ages	944	Other cardiomyopathy	2	Percent	1998	0.004210884097437654	0.005339767628582947	0.003171766497893288
1	Deaths	199	Western Sub-Saharan Africa	1	Male	22	All ages	944	Other cardiomyopathy	3	Rate	1998	7.3347014699456725	9.751727358206633	5.417837818357335
1	Deaths	199	Western Sub-Saharan Africa	2	Female	22	All ages	944	Other cardiomyopathy	3	Rate	1998	4.196122929578536	5.621645118524558	2.630929184934152
1	Deaths	199	Western Sub-Saharan Africa	3	Both	22	All ages	944	Other cardiomyopathy	3	Rate	1998	5.7643231158325525	7.361110228329988	4.221706644433855
1	Deaths	199	Western Sub-Saharan Africa	1	Male	27	Age-standardized	944	Other cardiomyopathy	3	Rate	1998	17.05160206339631	23.787856865930845	13.002131994808861
1	Deaths	199	Western Sub-Saharan Africa	2	Female	27	Age-standardized	944	Other cardiomyopathy	3	Rate	1998	9.451070404265694	12.781317380131538	6.131314362758285
1	Deaths	199	Western Sub-Saharan Africa	3	Both	27	Age-standardized	944	Other cardiomyopathy	3	Rate	1998	13.291822610649573	17.61641799579553	10.246023749232839
1	Deaths	96	Southern Latin America	1	Male	22	All ages	944	Other cardiomyopathy	1	Number	1995	3556.467694960453	3798.712424849955	3295.938712282668
1	Deaths	96	Southern Latin America	2	Female	22	All ages	944	Other cardiomyopathy	1	Number	1995	3022.558599177624	3292.860073266747	2670.185194013305
1	Deaths	96	Southern Latin America	3	Both	22	All ages	944	Other cardiomyopathy	1	Number	1995	6579.026294138076	6976.3386559641685	6050.892054256714
1	Deaths	96	Southern Latin America	1	Male	22	All ages	944	Other cardiomyopathy	2	Percent	1995	0.017297738650863197	0.01849152352982402	0.01604398089654275
1	Deaths	96	Southern Latin America	2	Female	22	All ages	944	Other cardiomyopathy	2	Percent	1995	0.01828459144858933	0.019904519382059213	0.01615180576868329
1	Deaths	96	Southern Latin America	3	Both	22	All ages	944	Other cardiomyopathy	2	Percent	1995	0.017737590023738762	0.01880149879399494	0.016324799847466827
1	Deaths	96	Southern Latin America	1	Male	22	All ages	944	Other cardiomyopathy	3	Rate	1995	13.845433805861408	14.78849969600193	12.831186779441056
1	Deaths	96	Southern Latin America	2	Female	22	All ages	944	Other cardiomyopathy	3	Rate	1995	11.27580412143224	12.284177119193988	9.961257731722531
1	Deaths	96	Southern Latin America	3	Both	22	All ages	944	Other cardiomyopathy	3	Rate	1995	12.533235903594187	13.290127476229708	11.527124859001427
1	Deaths	96	Southern Latin America	1	Male	27	Age-standardized	944	Other cardiomyopathy	3	Rate	1995	17.011781546411353	18.222831468076485	15.716075567105811
1	Deaths	96	Southern Latin America	2	Female	27	Age-standardized	944	Other cardiomyopathy	3	Rate	1995	10.582761326963302	11.528051363832898	9.353337575769762
1	Deaths	96	Southern Latin America	3	Both	27	Age-standardized	944	Other cardiomyopathy	3	Rate	1995	13.443392550015396	14.293807464251307	12.29231135710363
1	Deaths	174	Eastern Sub-Saharan Africa	1	Male	22	All ages	944	Other cardiomyopathy	1	Number	1998	3463.5201462479527	4195.998125675383	2146.4307769514935
1	Deaths	174	Eastern Sub-Saharan Africa	2	Female	22	All ages	944	Other cardiomyopathy	1	Number	1998	2188.5280915321737	2668.0471915721287	1228.5409037095342
1	Deaths	174	Eastern Sub-Saharan Africa	3	Both	22	All ages	944	Other cardiomyopathy	1	Number	1998	5652.048237780129	6542.277536277614	3462.3365582456913
1	Deaths	174	Eastern Sub-Saharan Africa	1	Male	22	All ages	944	Other cardiomyopathy	2	Percent	1998	0.0019746260171431117	0.002363791237653322	0.0012665654991576823
1	Deaths	174	Eastern Sub-Saharan Africa	2	Female	22	All ages	944	Other cardiomyopathy	2	Percent	1998	0.0014243454055430879	0.0017263030801570399	0.0008164369552137195
1	Deaths	174	Eastern Sub-Saharan Africa	3	Both	22	All ages	944	Other cardiomyopathy	2	Percent	1998	0.001717541063923077	0.0019838324992613554	0.0010566936463147145
1	Deaths	174	Eastern Sub-Saharan Africa	1	Male	22	All ages	944	Other cardiomyopathy	3	Rate	1998	2.9489627628537174	3.5726202542882093	1.8275465904623562
1	Deaths	174	Eastern Sub-Saharan Africa	2	Female	22	All ages	944	Other cardiomyopathy	3	Rate	1998	1.8353270010388738	2.23745770944621	1.0302697512464891
1	Deaths	174	Eastern Sub-Saharan Africa	3	Both	22	All ages	944	Other cardiomyopathy	3	Rate	1998	2.3879202205908605	2.7640310486328157	1.4627942172646893
1	Deaths	174	Eastern Sub-Saharan Africa	1	Male	27	Age-standardized	944	Other cardiomyopathy	3	Rate	1998	5.741392946402785	7.025471585816172	3.9445746711937875
1	Deaths	174	Eastern Sub-Saharan Africa	2	Female	27	Age-standardized	944	Other cardiomyopathy	3	Rate	1998	3.1844526657449412	4.110897985678047	2.088064897793552
1	Deaths	174	Eastern Sub-Saharan Africa	3	Both	27	Age-standardized	944	Other cardiomyopathy	3	Rate	1998	4.448451274931612	5.240546893863247	3.073861785918822
1	Deaths	5	East Asia	1	Male	22	All ages	944	Other cardiomyopathy	1	Number	2000	5683.493360080489	7573.695712239832	4340.5559918518275
1	Deaths	5	East Asia	2	Female	22	All ages	944	Other cardiomyopathy	1	Number	2000	3611.5240823351232	5090.259385988252	2651.5085451964887
1	Deaths	5	East Asia	3	Both	22	All ages	944	Other cardiomyopathy	1	Number	2000	9295.017442415616	12279.220305190276	7203.247458958729
1	Deaths	5	East Asia	1	Male	22	All ages	944	Other cardiomyopathy	2	Percent	2000	0.0010763417277159244	0.0014119853634791996	0.0008307576064941153
1	Deaths	5	East Asia	2	Female	22	All ages	944	Other cardiomyopathy	2	Percent	2000	0.0009052042818238318	0.0012642949514803557	0.0006624230288315454
1	Deaths	5	East Asia	3	Both	22	All ages	944	Other cardiomyopathy	2	Percent	2000	0.0010026857455922892	0.0013141173860268692	0.000770899626195845
1	Deaths	5	East Asia	1	Male	22	All ages	944	Other cardiomyopathy	3	Rate	2000	0.8466560667490054	1.1282348753175933	0.6466019806369668
1	Deaths	5	East Asia	2	Female	22	All ages	944	Other cardiomyopathy	3	Rate	2000	0.5701194532288277	0.8035543531682969	0.4185702677196525
1	Deaths	5	East Asia	3	Both	22	All ages	944	Other cardiomyopathy	3	Rate	2000	0.7123955578403735	0.9411130267752897	0.5520765855016571
1	Deaths	5	East Asia	1	Male	27	Age-standardized	944	Other cardiomyopathy	3	Rate	2000	1.3141561229659016	1.7308444928728	0.9989184715913494
1	Deaths	5	East Asia	2	Female	27	Age-standardized	944	Other cardiomyopathy	3	Rate	2000	0.7848447203108386	1.0990645325068769	0.5716596975740131
1	Deaths	5	East Asia	3	Both	27	Age-standardized	944	Other cardiomyopathy	3	Rate	2000	1.0125351941825342	1.3335508782090817	0.7788246266152149
1	Deaths	1	Global	1	Male	22	All ages	944	Other cardiomyopathy	1	Number	1997	119721.13817025855	135498.94900853003	107474.89172026706
1	Deaths	1	Global	2	Female	22	All ages	944	Other cardiomyopathy	1	Number	1997	108870.62859195622	121923.00593808417	92962.44941850212
1	Deaths	1	Global	3	Both	22	All ages	944	Other cardiomyopathy	1	Number	1997	228591.76676221454	250112.78205824594	202363.54415279042
1	Deaths	1	Global	1	Male	22	All ages	944	Other cardiomyopathy	2	Percent	1997	0.004517897658236023	0.005126081193436081	0.00405560112359781
1	Deaths	1	Global	2	Female	22	All ages	944	Other cardiomyopathy	2	Percent	1997	0.004825811147584335	0.0053934338491293645	0.0040985095835220356
1	Deaths	1	Global	3	Both	22	All ages	944	Other cardiomyopathy	2	Percent	1997	0.004659352766870446	0.0051315676006130195	0.004132185615050787
1	Deaths	1	Global	1	Male	22	All ages	944	Other cardiomyopathy	3	Rate	1997	4.044500971187117	4.577517715213095	3.6307899388884626
1	Deaths	1	Global	2	Female	22	All ages	944	Other cardiomyopathy	3	Rate	1997	3.7374317546339997	4.1855082487058715	3.1913181262823853
1	Deaths	1	Global	3	Both	22	All ages	944	Other cardiomyopathy	3	Rate	1997	3.8921980994713667	4.258633234123619	3.445614044241139
1	Deaths	1	Global	1	Male	27	Age-standardized	944	Other cardiomyopathy	3	Rate	1997	6.473604941597207	7.281609962581768	5.808991411887701
1	Deaths	1	Global	2	Female	27	Age-standardized	944	Other cardiomyopathy	3	Rate	1997	4.739374103774607	5.299879797420782	4.042173116643054
1	Deaths	1	Global	3	Both	27	Age-standardized	944	Other cardiomyopathy	3	Rate	1997	5.559169327159601	6.060702295770504	4.936929323518493
1	Deaths	65	High-income Asia Pacific	1	Male	22	All ages	944	Other cardiomyopathy	1	Number	1994	4370.432479163421	4560.639296772982	4146.389383132977
1	Deaths	65	High-income Asia Pacific	2	Female	22	All ages	944	Other cardiomyopathy	1	Number	1994	4173.55333290792	4521.84631020055	3545.7621837562183
1	Deaths	65	High-income Asia Pacific	3	Both	22	All ages	944	Other cardiomyopathy	1	Number	1994	8543.985812071345	9031.117258344948	7701.267238166395
1	Deaths	65	High-income Asia Pacific	1	Male	22	All ages	944	Other cardiomyopathy	2	Percent	1994	0.0070090771236928475	0.007304813009642531	0.006649225649191154
1	Deaths	65	High-income Asia Pacific	2	Female	22	All ages	944	Other cardiomyopathy	2	Percent	1994	0.008189860697716593	0.00885931031272664	0.0069670152062039515
1	Deaths	65	High-income Asia Pacific	3	Both	22	All ages	944	Other cardiomyopathy	2	Percent	1994	0.007540113172492708	0.007965960580565682	0.006798241402870236
1	Deaths	65	High-income Asia Pacific	1	Male	22	All ages	944	Other cardiomyopathy	3	Rate	1994	5.01420389725697	5.2324284712985	4.757158909003449
1	Deaths	65	High-income Asia Pacific	2	Female	22	All ages	944	Other cardiomyopathy	3	Rate	1994	4.681880348748436	5.07259442759724	3.9776260096086946
1	Deaths	65	High-income Asia Pacific	3	Both	22	All ages	944	Other cardiomyopathy	3	Rate	1994	4.846174487417057	5.12247691100189	4.368181973997778
1	Deaths	65	High-income Asia Pacific	1	Male	27	Age-standardized	944	Other cardiomyopathy	3	Rate	1994	5.152439952980316	5.3763781856818875	4.832457807502229
1	Deaths	65	High-income Asia Pacific	2	Female	27	Age-standardized	944	Other cardiomyopathy	3	Rate	1994	3.3486407762041774	3.621760354322146	2.846974584509911
1	Deaths	65	High-income Asia Pacific	3	Both	27	Age-standardized	944	Other cardiomyopathy	3	Rate	1994	4.156967401131442	4.408265833180403	3.7079889323655904
1	Deaths	32	Central Asia	1	Male	22	All ages	944	Other cardiomyopathy	1	Number	1995	1282.6763918287702	1535.1004785835787	1101.9625696022595
1	Deaths	32	Central Asia	2	Female	22	All ages	944	Other cardiomyopathy	1	Number	1995	976.2755382433605	1160.108426779053	826.0474315024944
1	Deaths	32	Central Asia	3	Both	22	All ages	944	Other cardiomyopathy	1	Number	1995	2258.951930072131	2590.7461668241963	1972.9173790498796
1	Deaths	32	Central Asia	1	Male	22	All ages	944	Other cardiomyopathy	2	Percent	1995	0.0040157435284565	0.004800882318492607	0.003437362205717476
1	Deaths	32	Central Asia	2	Female	22	All ages	944	Other cardiomyopathy	2	Percent	1995	0.0034962696057723778	0.004148615297399377	0.0029807702294573028
1	Deaths	32	Central Asia	3	Both	22	All ages	944	Other cardiomyopathy	2	Percent	1995	0.00377342398271275	0.0043261312574752525	0.0033029080592437816
1	Deaths	32	Central Asia	1	Male	22	All ages	944	Other cardiomyopathy	3	Rate	1995	3.62013364950245	4.332557247712718	3.11009994736215
1	Deaths	32	Central Asia	2	Female	22	All ages	944	Other cardiomyopathy	3	Rate	1995	2.644799054571491	3.1428152710519153	2.237820554021103
1	Deaths	32	Central Asia	3	Both	22	All ages	944	Other cardiomyopathy	3	Rate	1995	3.122481148251088	3.581110318515731	2.7271042119712114
1	Deaths	32	Central Asia	1	Male	27	Age-standardized	944	Other cardiomyopathy	3	Rate	1995	5.606247108281903	6.607991113086416	4.830122722376461
1	Deaths	32	Central Asia	2	Female	27	Age-standardized	944	Other cardiomyopathy	3	Rate	1995	3.352776731440887	4.001867795657203	2.821329701391862
1	Deaths	32	Central Asia	3	Both	27	Age-standardized	944	Other cardiomyopathy	3	Rate	1995	4.406177481247139	5.011718313401046	3.8635489526614215
1	Deaths	104	Caribbean	1	Male	22	All ages	944	Other cardiomyopathy	1	Number	1998	651.7184543175129	792.5797431032817	551.0937355679331
1	Deaths	104	Caribbean	2	Female	22	All ages	944	Other cardiomyopathy	1	Number	1998	527.212714340877	653.1278647966859	402.68087141375753
1	Deaths	104	Caribbean	3	Both	22	All ages	944	Other cardiomyopathy	1	Number	1998	1178.9311686583906	1379.9112141116832	973.6867751904759
1	Deaths	104	Caribbean	1	Male	22	All ages	944	Other cardiomyopathy	2	Percent	1998	0.004104516524565539	0.004980452869571646	0.0034824400267169557
1	Deaths	104	Caribbean	2	Female	22	All ages	944	Other cardiomyopathy	2	Percent	1998	0.003874161263815963	0.004818751371745955	0.0029845756572557144
1	Deaths	104	Caribbean	3	Both	22	All ages	944	Other cardiomyopathy	2	Percent	1998	0.003998132999474997	0.0046935286981437336	0.0033013142703878662
1	Deaths	104	Caribbean	1	Male	22	All ages	944	Other cardiomyopathy	3	Rate	1998	3.36922227019832	4.097440088861818	2.849017508314506
1	Deaths	104	Caribbean	2	Female	22	All ages	944	Other cardiomyopathy	3	Rate	1998	2.655139572407247	3.2892712798695785	2.027974454445368
1	Deaths	104	Caribbean	3	Both	22	All ages	944	Other cardiomyopathy	3	Rate	1998	3.0075082016728887	3.5202176381035373	2.4839202152728177
1	Deaths	104	Caribbean	1	Male	27	Age-standardized	944	Other cardiomyopathy	3	Rate	1998	4.174828877382029	5.063955616609873	3.543661333175293
1	Deaths	104	Caribbean	2	Female	27	Age-standardized	944	Other cardiomyopathy	3	Rate	1998	3.0547767964966215	3.794780662101337	2.3506612263344255
1	Deaths	104	Caribbean	3	Both	27	Age-standardized	944	Other cardiomyopathy	3	Rate	1998	3.5858288505902864	4.195254776501156	2.9736828199717027
1	Deaths	159	South Asia	1	Male	22	All ages	944	Other cardiomyopathy	1	Number	1995	19152.27543039168	28683.44990887554	11482.957619262612
1	Deaths	159	South Asia	2	Female	22	All ages	944	Other cardiomyopathy	1	Number	1995	12500.17144395675	18731.859420580302	5142.063014983411
1	Deaths	159	South Asia	3	Both	22	All ages	944	Other cardiomyopathy	1	Number	1995	31652.446874348425	44037.12847077225	17240.35755564433
1	Deaths	159	South Asia	1	Male	22	All ages	944	Other cardiomyopathy	2	Percent	1995	0.0033619107616141503	0.005067471399254049	0.0020133121650670466
1	Deaths	159	South Asia	2	Female	22	All ages	944	Other cardiomyopathy	2	Percent	1995	0.002573017229982642	0.003823402667501031	0.001062451004762839
1	Deaths	159	South Asia	3	Both	22	All ages	944	Other cardiomyopathy	2	Percent	1995	0.002998799872524503	0.004184117410443916	0.0016171436369879122
1	Deaths	159	South Asia	1	Male	22	All ages	944	Other cardiomyopathy	3	Rate	1995	3.061508570760069	4.585075442035545	1.8355611737528248
1	Deaths	159	South Asia	2	Female	22	All ages	944	Other cardiomyopathy	3	Rate	1995	2.16200561429884	3.239826382791755	0.8893613305477645
1	Deaths	159	South Asia	3	Both	22	All ages	944	Other cardiomyopathy	3	Rate	1995	2.629469864777398	3.658304923625594	1.4322115705782155
1	Deaths	159	South Asia	1	Male	27	Age-standardized	944	Other cardiomyopathy	3	Rate	1995	5.7256262834944	8.847988676018542	3.4504452294964185
1	Deaths	159	South Asia	2	Female	27	Age-standardized	944	Other cardiomyopathy	3	Rate	1995	4.211003094998879	6.509457681384739	1.7418987912358663
1	Deaths	159	South Asia	3	Both	27	Age-standardized	944	Other cardiomyopathy	3	Rate	1995	5.000495968623152	7.1111601803252436	2.75160257518558
1	Deaths	199	Western Sub-Saharan Africa	1	Male	22	All ages	944	Other cardiomyopathy	1	Number	2001	9434.108512882285	12577.891781448034	7123.269929797739
1	Deaths	199	Western Sub-Saharan Africa	2	Female	22	All ages	944	Other cardiomyopathy	1	Number	2001	5265.715806560158	7095.671437927299	3211.3657807939517
1	Deaths	199	Western Sub-Saharan Africa	3	Both	22	All ages	944	Other cardiomyopathy	1	Number	2001	14699.824319442447	18645.44026571182	11089.481209238418
1	Deaths	199	Western Sub-Saharan Africa	1	Male	22	All ages	944	Other cardiomyopathy	2	Percent	2001	0.005005055310391133	0.006664461973344337	0.00391086816486883
1	Deaths	199	Western Sub-Saharan Africa	2	Female	22	All ages	944	Other cardiomyopathy	2	Percent	2001	0.003190305646196078	0.004275572987649024	0.0019516067027304396
1	Deaths	199	Western Sub-Saharan Africa	3	Both	22	All ages	944	Other cardiomyopathy	2	Percent	2001	0.004159296292140544	0.0052192690142294435	0.0031431530991391323
1	Deaths	199	Western Sub-Saharan Africa	1	Male	22	All ages	944	Other cardiomyopathy	3	Rate	2001	7.0449057108497675	9.392520927714205	5.319290629298136
1	Deaths	199	Western Sub-Saharan Africa	2	Female	22	All ages	944	Other cardiomyopathy	3	Rate	2001	3.9401190830320876	5.309399797967178	2.402933249785122
1	Deaths	199	Western Sub-Saharan Africa	3	Both	22	All ages	944	Other cardiomyopathy	3	Rate	2001	5.4940809196000195	6.9687606719149295	4.144709881964808
1	Deaths	199	Western Sub-Saharan Africa	1	Male	27	Age-standardized	944	Other cardiomyopathy	3	Rate	2001	16.579851741711526	22.77939185480536	12.736250110924601
1	Deaths	199	Western Sub-Saharan Africa	2	Female	27	Age-standardized	944	Other cardiomyopathy	3	Rate	2001	8.936443406658132	12.109225425281867	5.82345177217471
1	Deaths	199	Western Sub-Saharan Africa	3	Both	27	Age-standardized	944	Other cardiomyopathy	3	Rate	2001	12.797667351919348	16.923083363878806	9.998383167678604
1	Deaths	65	High-income Asia Pacific	1	Male	22	All ages	944	Other cardiomyopathy	1	Number	1995	3575.2377808772962	3742.547844610543	3385.529195906669
1	Deaths	65	High-income Asia Pacific	2	Female	22	All ages	944	Other cardiomyopathy	1	Number	1995	3161.5659992237497	3412.6231770271643	2708.2331549446394
1	Deaths	65	High-income Asia Pacific	3	Both	22	All ages	944	Other cardiomyopathy	1	Number	1995	6736.8037801010405	7091.010365721769	6124.463291269115
1	Deaths	65	High-income Asia Pacific	1	Male	22	All ages	944	Other cardiomyopathy	2	Percent	1995	0.005602356279723077	0.005862551248514403	0.005310971790783339
1	Deaths	65	High-income Asia Pacific	2	Female	22	All ages	944	Other cardiomyopathy	2	Percent	1995	0.006040799813570235	0.00652214542520594	0.005168955266975562
1	Deaths	65	High-income Asia Pacific	3	Both	22	All ages	944	Other cardiomyopathy	2	Percent	1995	0.005799913431818488	0.00611129531945774	0.005274459424854054
1	Deaths	65	High-income Asia Pacific	1	Male	22	All ages	944	Other cardiomyopathy	3	Rate	1995	4.087742761337033	4.279036472088933	3.8708397348796164
1	Deaths	65	High-income Asia Pacific	2	Female	22	All ages	944	Other cardiomyopathy	3	Rate	1995	3.533176478245279	3.8137429176387516	3.0265588898045377
1	Deaths	65	High-income Asia Pacific	3	Both	22	All ages	944	Other cardiomyopathy	3	Rate	1995	3.8072943767858605	4.007473688173504	3.461231083879155
1	Deaths	65	High-income Asia Pacific	1	Male	27	Age-standardized	944	Other cardiomyopathy	3	Rate	1995	4.006438871276824	4.2007288118339305	3.7583622241492023
1	Deaths	65	High-income Asia Pacific	2	Female	27	Age-standardized	944	Other cardiomyopathy	3	Rate	1995	2.430926706122146	2.616741733934638	2.097165604198131
1	Deaths	65	High-income Asia Pacific	3	Both	27	Age-standardized	944	Other cardiomyopathy	3	Rate	1995	3.127961702660994	3.3030517214540964	2.828989785280923
1	Deaths	65	High-income Asia Pacific	1	Male	22	All ages	944	Other cardiomyopathy	1	Number	1992	5054.295680299127	5273.022217421486	4793.618856124885
1	Deaths	65	High-income Asia Pacific	2	Female	22	All ages	944	Other cardiomyopathy	1	Number	1992	5109.656869598107	5526.857422700338	4341.5351436567535
1	Deaths	65	High-income Asia Pacific	3	Both	22	All ages	944	Other cardiomyopathy	1	Number	1992	10163.952549897229	10723.54879454971	9139.702586823085
1	Deaths	65	High-income Asia Pacific	1	Male	22	All ages	944	Other cardiomyopathy	2	Percent	1992	0.00833321106582801	0.008690950902131565	0.007910190170308971
1	Deaths	65	High-income Asia Pacific	2	Female	22	All ages	944	Other cardiomyopathy	2	Percent	1992	0.010263716396255883	0.011095960035537509	0.008727986200512515
1	Deaths	65	High-income Asia Pacific	3	Both	22	All ages	944	Other cardiomyopathy	2	Percent	1992	0.009203470012603366	0.009710117711076856	0.008281059163447563
1	Deaths	65	High-income Asia Pacific	1	Male	22	All ages	944	Other cardiomyopathy	3	Rate	1992	5.841478180790081	6.094270335222264	5.540202181725199
1	Deaths	65	High-income Asia Pacific	2	Female	22	All ages	944	Other cardiomyopathy	3	Rate	1992	5.777437713018811	6.249162189025496	4.908930190713946
1	Deaths	65	High-income Asia Pacific	3	Both	22	All ages	944	Other cardiomyopathy	3	Rate	1992	5.809107061814166	6.128938788754712	5.223707074521123
1	Deaths	65	High-income Asia Pacific	1	Male	27	Age-standardized	944	Other cardiomyopathy	3	Rate	1992	6.501441519138181	6.796601805087894	6.078842917880478
1	Deaths	65	High-income Asia Pacific	2	Female	27	Age-standardized	944	Other cardiomyopathy	3	Rate	1992	4.506864992482145	4.888167455350772	3.8160899612155013
1	Deaths	65	High-income Asia Pacific	3	Both	27	Age-standardized	944	Other cardiomyopathy	3	Rate	1992	5.404369623180859	5.734037598943305	4.80537991060342
1	Deaths	104	Caribbean	1	Male	22	All ages	944	Other cardiomyopathy	1	Number	2003	557.4956308313677	712.9085797808049	439.1633357993586
1	Deaths	104	Caribbean	2	Female	22	All ages	944	Other cardiomyopathy	1	Number	2003	577.396108283788	717.3007009195491	436.5808363092789
1	Deaths	104	Caribbean	3	Both	22	All ages	944	Other cardiomyopathy	1	Number	2003	1134.8917391151545	1367.4941833369526	889.0275702975769
1	Deaths	104	Caribbean	1	Male	22	All ages	944	Other cardiomyopathy	2	Percent	2003	0.003498650472856067	0.00445347872377204	0.0027867951066587156
1	Deaths	104	Caribbean	2	Female	22	All ages	944	Other cardiomyopathy	2	Percent	2003	0.0040366801390463985	0.004983589174712194	0.003081377057977095
1	Deaths	104	Caribbean	3	Both	22	All ages	944	Other cardiomyopathy	2	Percent	2003	0.003753253293277642	0.004524407761971293	0.002950256666244524
1	Deaths	104	Caribbean	1	Male	22	All ages	944	Other cardiomyopathy	3	Rate	2003	2.7210827356845577	3.479638442493421	2.1435141463032235
1	Deaths	104	Caribbean	2	Female	22	All ages	944	Other cardiomyopathy	3	Rate	2003	2.755148751113207	3.4227285254576008	2.0832235075028893
1	Deaths	104	Caribbean	3	Both	22	All ages	944	Other cardiomyopathy	3	Rate	2003	2.7383084831765685	3.29954020622775	2.1450783837952407
1	Deaths	104	Caribbean	1	Male	27	Age-standardized	944	Other cardiomyopathy	3	Rate	2003	3.2109088987956733	4.074530317683513	2.5519835029797657
1	Deaths	104	Caribbean	2	Female	27	Age-standardized	944	Other cardiomyopathy	3	Rate	2003	2.983523416688385	3.6928100096543384	2.258967927820579
1	Deaths	104	Caribbean	3	Both	27	Age-standardized	944	Other cardiomyopathy	3	Rate	2003	3.087446482628088	3.722429145686011	2.432836306031721
1	Deaths	124	Central Latin America	1	Male	22	All ages	944	Other cardiomyopathy	1	Number	1995	1260.4408750914124	1322.4394478045745	1199.9190489669213
1	Deaths	124	Central Latin America	2	Female	22	All ages	944	Other cardiomyopathy	1	Number	1995	1154.5662425869702	1207.4584699056275	1090.874308063579
1	Deaths	124	Central Latin America	3	Both	22	All ages	944	Other cardiomyopathy	1	Number	1995	2415.0071176783836	2515.838755960718	2300.3942919663923
1	Deaths	124	Central Latin America	1	Male	22	All ages	944	Other cardiomyopathy	2	Percent	1995	0.0023761353113109914	0.0024759106940383737	0.0022822665516964717
1	Deaths	124	Central Latin America	2	Female	22	All ages	944	Other cardiomyopathy	2	Percent	1995	0.002947910132743285	0.003069594044639795	0.0027848029673519436
1	Deaths	124	Central Latin America	3	Both	22	All ages	944	Other cardiomyopathy	2	Percent	1995	0.002618990413859956	0.0027144880672706952	0.0025031845468678213
1	Deaths	124	Central Latin America	1	Male	22	All ages	944	Other cardiomyopathy	3	Rate	1995	1.4012947983879611	1.4702216946568019	1.3340096747354626
1	Deaths	124	Central Latin America	2	Female	22	All ages	944	Other cardiomyopathy	3	Rate	1995	1.2464115840757524	1.303511369610645	1.1776529783986347
1	Deaths	124	Central Latin America	3	Both	22	All ages	944	Other cardiomyopathy	3	Rate	1995	1.3227152245768228	1.3779413736422899	1.259941028844118
1	Deaths	124	Central Latin America	1	Male	27	Age-standardized	944	Other cardiomyopathy	3	Rate	1995	2.384932849630757	2.5084230922341813	2.2537343268979355
1	Deaths	124	Central Latin America	2	Female	27	Age-standardized	944	Other cardiomyopathy	3	Rate	1995	2.092550971513416	2.206713382414848	1.9454464895707844
1	Deaths	124	Central Latin America	3	Both	27	Age-standardized	944	Other cardiomyopathy	3	Rate	1995	2.233041349113781	2.336622286861061	2.100148094241815
1	Deaths	70	Australasia	1	Male	22	All ages	944	Other cardiomyopathy	1	Number	1997	596.4521389278491	633.7163747663468	560.5128582237568
1	Deaths	70	Australasia	2	Female	22	All ages	944	Other cardiomyopathy	1	Number	1997	429.0287725061168	471.8185445659097	375.9883845644792
1	Deaths	70	Australasia	3	Both	22	All ages	944	Other cardiomyopathy	1	Number	1997	1025.4809114339655	1092.5282566498602	946.4312158305893
1	Deaths	70	Australasia	1	Male	22	All ages	944	Other cardiomyopathy	2	Percent	1997	0.007362463404502056	0.007819875975383625	0.00692395235747825
1	Deaths	70	Australasia	2	Female	22	All ages	944	Other cardiomyopathy	2	Percent	1997	0.005820209819454088	0.006394717348874156	0.005117840201424802
1	Deaths	70	Australasia	3	Both	22	All ages	944	Other cardiomyopathy	2	Percent	1997	0.006627732993422545	0.00706246400330995	0.006125536754467408
1	Deaths	70	Australasia	1	Male	22	All ages	944	Other cardiomyopathy	3	Rate	1997	5.467517648161444	5.8091089574968	5.1380718490985595
1	Deaths	70	Australasia	2	Female	22	All ages	944	Other cardiomyopathy	3	Rate	1997	3.852050441274914	4.236239966332061	3.375825388622841
1	Deaths	70	Australasia	3	Both	22	All ages	944	Other cardiomyopathy	3	Rate	1997	4.651406493283762	4.9555218146099875	4.292850557895855
1	Deaths	70	Australasia	1	Male	27	Age-standardized	944	Other cardiomyopathy	3	Rate	1997	5.1252441031660405	5.435508917748986	4.82247746316836
1	Deaths	70	Australasia	2	Female	27	Age-standardized	944	Other cardiomyopathy	3	Rate	1997	2.6507423517094497	2.896770228285711	2.359780524661911
1	Deaths	70	Australasia	3	Both	27	Age-standardized	944	Other cardiomyopathy	3	Rate	1997	3.8029095524661023	4.053193892419752	3.510085192285605
1	Deaths	5	East Asia	1	Male	22	All ages	944	Other cardiomyopathy	1	Number	2003	6151.621960475081	8275.12096608149	4790.166146708765
1	Deaths	5	East Asia	2	Female	22	All ages	944	Other cardiomyopathy	1	Number	2003	4197.633079119733	5750.205017096172	3207.9582885443538
1	Deaths	5	East Asia	3	Both	22	All ages	944	Other cardiomyopathy	1	Number	2003	10349.255039594816	13556.065082454521	8198.278637009664
1	Deaths	5	East Asia	1	Male	22	All ages	944	Other cardiomyopathy	2	Percent	2003	0.0011022760785755058	0.001467613334178326	0.0008852847953919928
1	Deaths	5	East Asia	2	Female	22	All ages	944	Other cardiomyopathy	2	Percent	2003	0.0010230693037229992	0.0014201647626886525	0.0007878333688525419
1	Deaths	5	East Asia	3	Both	22	All ages	944	Other cardiomyopathy	2	Percent	2003	0.0010685072519197277	0.0013982781794510438	0.000854509157262741
1	Deaths	5	East Asia	1	Male	22	All ages	944	Other cardiomyopathy	3	Rate	2003	0.9048339774812862	1.2171766512940991	0.7045792337648731
1	Deaths	5	East Asia	2	Female	22	All ages	944	Other cardiomyopathy	3	Rate	2003	0.6508834477458177	0.8916246837748207	0.4974248372157364
1	Deaths	5	East Asia	3	Both	22	All ages	944	Other cardiomyopathy	3	Rate	2003	0.7812084366303816	1.0232729186214562	0.6188430387091244
1	Deaths	5	East Asia	1	Male	27	Age-standardized	944	Other cardiomyopathy	3	Rate	2003	1.3789345491839085	1.8668694080391761	1.0719301364797893
1	Deaths	5	East Asia	2	Female	27	Age-standardized	944	Other cardiomyopathy	3	Rate	2003	0.8400926386242432	1.152828151481948	0.6438789703918272
1	Deaths	5	East Asia	3	Both	27	Age-standardized	944	Other cardiomyopathy	3	Rate	2003	1.0616933178937356	1.398508006633633	0.8313570989990257
1	Deaths	134	Tropical Latin America	1	Male	22	All ages	944	Other cardiomyopathy	1	Number	1997	8453.699584733664	8768.608801670394	8087.888726896424
1	Deaths	134	Tropical Latin America	2	Female	22	All ages	944	Other cardiomyopathy	1	Number	1997	8029.660529032398	8443.982726164759	7349.988429357733
1	Deaths	134	Tropical Latin America	3	Both	22	All ages	944	Other cardiomyopathy	1	Number	1997	16483.36011376608	17125.846786069873	15423.144549155972
1	Deaths	134	Tropical Latin America	1	Male	22	All ages	944	Other cardiomyopathy	2	Percent	1997	0.014815508958852992	0.015397895249277092	0.014151924186946942
1	Deaths	134	Tropical Latin America	2	Female	22	All ages	944	Other cardiomyopathy	2	Percent	1997	0.019724794730334453	0.0208529440137852	0.018080679430970085
1	Deaths	134	Tropical Latin America	3	Both	22	All ages	944	Other cardiomyopathy	2	Percent	1997	0.016859619571990055	0.017648529717084718	0.015838470620098556
1	Deaths	134	Tropical Latin America	1	Male	22	All ages	944	Other cardiomyopathy	3	Rate	1997	10.004647524293334	10.377331186165186	9.571723612515084
1	Deaths	134	Tropical Latin America	2	Female	22	All ages	944	Other cardiomyopathy	3	Rate	1997	9.251793875970106	9.729176892630411	8.468674073245952
1	Deaths	134	Tropical Latin America	3	Both	22	All ages	944	Other cardiomyopathy	3	Rate	1997	9.623182460652487	9.998273851815721	9.00421595409987
1	Deaths	134	Tropical Latin America	1	Male	27	Age-standardized	944	Other cardiomyopathy	3	Rate	1997	17.20837693907473	17.943257564092516	16.184061870623243
1	Deaths	134	Tropical Latin America	2	Female	27	Age-standardized	944	Other cardiomyopathy	3	Rate	1997	13.909725074790105	14.728487708117889	12.507456909115541
1	Deaths	134	Tropical Latin America	3	Both	27	Age-standardized	944	Other cardiomyopathy	3	Rate	1997	15.44345228455984	16.16920682781051	14.217482456465381
1	Deaths	100	High-income North America	1	Male	22	All ages	944	Other cardiomyopathy	1	Number	1995	17137.13243130456	17747.261212924972	16335.847574199386
1	Deaths	100	High-income North America	2	Female	22	All ages	944	Other cardiomyopathy	1	Number	1995	14028.93751631113	14952.251164105379	12389.681726808021
1	Deaths	100	High-income North America	3	Both	22	All ages	944	Other cardiomyopathy	1	Number	1995	31166.069947615702	32624.02425830451	28829.13070261625
1	Deaths	100	High-income North America	1	Male	22	All ages	944	Other cardiomyopathy	2	Percent	1995	0.013325318369559242	0.013797859697708583	0.012695642405487793
1	Deaths	100	High-income North America	2	Female	22	All ages	944	Other cardiomyopathy	2	Percent	1995	0.011353547155752588	0.012089955552771692	0.010032827286821176
1	Deaths	100	High-income North America	3	Both	22	All ages	944	Other cardiomyopathy	2	Percent	1995	0.012359148182996074	0.012934185741805234	0.011447324921195408
1	Deaths	100	High-income North America	1	Male	22	All ages	944	Other cardiomyopathy	3	Rate	1995	11.785075980064953	12.204656915081026	11.234038461943777
1	Deaths	100	High-income North America	2	Female	22	All ages	944	Other cardiomyopathy	3	Rate	1995	9.270167756270123	9.880283269063211	8.186965543239905
1	Deaths	100	High-income North America	3	Both	22	All ages	944	Other cardiomyopathy	3	Rate	1995	10.502534541116624	10.993844980100945	9.715018335757682
1	Deaths	100	High-income North America	1	Male	27	Age-standardized	944	Other cardiomyopathy	3	Rate	1995	10.984883929640432	11.382903624871082	10.42074058934135
1	Deaths	100	High-income North America	2	Female	27	Age-standardized	944	Other cardiomyopathy	3	Rate	1995	6.010531028737499	6.344543037116697	5.433038687230174
1	Deaths	100	High-income North America	3	Both	27	Age-standardized	944	Other cardiomyopathy	3	Rate	1995	8.160120170129147	8.518288251327906	7.597400416045577
1	Deaths	56	Eastern Europe	1	Male	22	All ages	944	Other cardiomyopathy	1	Number	1997	3909.385917169649	4222.011765207306	3661.370233410446
1	Deaths	56	Eastern Europe	2	Female	22	All ages	944	Other cardiomyopathy	1	Number	1997	4373.772751711831	4676.3892662912485	3960.199633714135
1	Deaths	56	Eastern Europe	3	Both	22	All ages	944	Other cardiomyopathy	1	Number	1997	8283.158668881475	8703.896179160944	7867.859587376715
1	Deaths	56	Eastern Europe	1	Male	22	All ages	944	Other cardiomyopathy	2	Percent	1997	0.002557278261472307	0.002762370894623098	0.002397943098787384
1	Deaths	56	Eastern Europe	2	Female	22	All ages	944	Other cardiomyopathy	2	Percent	1997	0.002953662979161177	0.0031539075208093306	0.002673216272274267
1	Deaths	56	Eastern Europe	3	Both	22	All ages	944	Other cardiomyopathy	2	Percent	1997	0.0027523179747813444	0.002894876131054737	0.002612788072567157
1	Deaths	56	Eastern Europe	1	Male	22	All ages	944	Other cardiomyopathy	3	Rate	1997	3.7457413345891726	4.045280849507012	3.5081074406819064
1	Deaths	56	Eastern Europe	2	Female	22	All ages	944	Other cardiomyopathy	3	Rate	1997	3.67830807295081	3.9328061531608687	3.3304963723792715
1	Deaths	56	Eastern Europe	3	Both	22	All ages	944	Other cardiomyopathy	3	Rate	1997	3.709829282289638	3.8982675819996637	3.5238267251658084
1	Deaths	56	Eastern Europe	1	Male	27	Age-standardized	944	Other cardiomyopathy	3	Rate	1997	4.073929284133223	4.3727125655318675	3.8283428198592753
1	Deaths	56	Eastern Europe	2	Female	27	Age-standardized	944	Other cardiomyopathy	3	Rate	1997	2.82106098821199	3.0123089776384604	2.558484141971964
1	Deaths	56	Eastern Europe	3	Both	27	Age-standardized	944	Other cardiomyopathy	3	Rate	1997	3.5972638793120173	3.786114993273645	3.3952441449667914
1	Deaths	199	Western Sub-Saharan Africa	1	Male	22	All ages	944	Other cardiomyopathy	1	Number	1999	9113.6237566094	12565.544370895512	6717.868253972632
1	Deaths	199	Western Sub-Saharan Africa	2	Female	22	All ages	944	Other cardiomyopathy	1	Number	1999	5193.125475056345	7012.62553390033	3183.90956281644
1	Deaths	199	Western Sub-Saharan Africa	3	Both	22	All ages	944	Other cardiomyopathy	1	Number	1999	14306.749231665739	18498.246654690465	10802.354327466914
1	Deaths	199	Western Sub-Saharan Africa	1	Male	22	All ages	944	Other cardiomyopathy	2	Percent	1999	0.005009334185169866	0.006803006311187087	0.003799008596985253
1	Deaths	199	Western Sub-Saharan Africa	2	Female	22	All ages	944	Other cardiomyopathy	2	Percent	1999	0.0032662736692835545	0.00433990264060791	0.0019857728864782617
1	Deaths	199	Western Sub-Saharan Africa	3	Both	22	All ages	944	Other cardiomyopathy	2	Percent	1999	0.004197183607779941	0.005389193956366686	0.003127640931631333
1	Deaths	199	Western Sub-Saharan Africa	1	Male	22	All ages	944	Other cardiomyopathy	3	Rate	1999	7.242626421661999	9.985878953716224	5.338711736720626
1	Deaths	199	Western Sub-Saharan Africa	2	Female	22	All ages	944	Other cardiomyopathy	3	Rate	1999	4.127297030663659	5.573365920435223	2.530449254044137
1	Deaths	199	Western Sub-Saharan Africa	3	Both	22	All ages	944	Other cardiomyopathy	3	Rate	1999	5.68501896865725	7.350578486834335	4.29249078622845
1	Deaths	199	Western Sub-Saharan Africa	1	Male	27	Age-standardized	944	Other cardiomyopathy	3	Rate	1999	16.875841676075904	24.1779829272089	13.058668544224192
1	Deaths	199	Western Sub-Saharan Africa	2	Female	27	Age-standardized	944	Other cardiomyopathy	3	Rate	1999	9.293003789225388	12.698177597940944	5.929144463207382
1	Deaths	199	Western Sub-Saharan Africa	3	Both	27	Age-standardized	944	Other cardiomyopathy	3	Rate	1999	13.124047757755239	17.687297650560247	10.065671802245145
1	Deaths	104	Caribbean	1	Male	22	All ages	944	Other cardiomyopathy	1	Number	2001	618.1039852764542	776.4712981623773	504.47365310363443
1	Deaths	104	Caribbean	2	Female	22	All ages	944	Other cardiomyopathy	1	Number	2001	556.2495607402786	691.6629209022788	421.25549607494224
1	Deaths	104	Caribbean	3	Both	22	All ages	944	Other cardiomyopathy	1	Number	2001	1174.353546016734	1399.5214779029307	937.4422223702064
1	Deaths	104	Caribbean	1	Male	22	All ages	944	Other cardiomyopathy	2	Percent	2001	0.0038832573781123598	0.0048448842463657904	0.0032037498940727643
1	Deaths	104	Caribbean	2	Female	22	All ages	944	Other cardiomyopathy	2	Percent	2001	0.003985719146263924	0.004928662725148065	0.0030439836283673648
1	Deaths	104	Caribbean	3	Both	22	All ages	944	Other cardiomyopathy	2	Percent	2001	0.003931232150548872	0.004689292519270576	0.0031507179030901703
1	Deaths	104	Caribbean	1	Male	22	All ages	944	Other cardiomyopathy	3	Rate	2001	3.082100495273776	3.8717798778821377	2.515496636683004
1	Deaths	104	Caribbean	2	Female	22	All ages	944	Other cardiomyopathy	3	Rate	2001	2.707988335382151	3.3672208555581324	2.050797070416384
1	Deaths	104	Caribbean	3	Both	22	All ages	944	Other cardiomyopathy	3	Rate	2001	2.892803063690334	3.4474626765595304	2.3092157741622454
1	Deaths	104	Caribbean	1	Male	27	Age-standardized	944	Other cardiomyopathy	3	Rate	2001	3.707891665869927	4.613984815916285	3.053603009783279
1	Deaths	104	Caribbean	2	Female	27	Age-standardized	944	Other cardiomyopathy	3	Rate	2001	3.0033311910970824	3.7309675998189586	2.285303587130833
1	Deaths	104	Caribbean	3	Both	27	Age-standardized	944	Other cardiomyopathy	3	Rate	2001	3.3325883918734394	3.9778159512238616	2.6814495417773925
1	Deaths	104	Caribbean	1	Male	22	All ages	944	Other cardiomyopathy	1	Number	2000	669.2388040773408	824.2335323179099	559.7932517986541
1	Deaths	104	Caribbean	2	Female	22	All ages	944	Other cardiomyopathy	1	Number	2000	557.9021746473325	687.4274453141327	427.1481466398011
1	Deaths	104	Caribbean	3	Both	22	All ages	944	Other cardiomyopathy	1	Number	2000	1227.1409787246744	1441.7417016742443	1006.7074558087504
1	Deaths	104	Caribbean	1	Male	22	All ages	944	Other cardiomyopathy	2	Percent	2000	0.004240021253085669	0.005169568652441972	0.003576746460701883
1	Deaths	104	Caribbean	2	Female	22	All ages	944	Other cardiomyopathy	2	Percent	2000	0.004058890734343617	0.0049905036394002344	0.0031422227246426775
1	Deaths	104	Caribbean	3	Both	22	All ages	944	Other cardiomyopathy	2	Percent	2000	0.004155687742856816	0.004911314273842118	0.003400103425517571
1	Deaths	104	Caribbean	1	Male	22	All ages	944	Other cardiomyopathy	3	Rate	2000	3.375816331988429	4.157650457234626	2.8237442157350086
1	Deaths	104	Caribbean	2	Female	22	All ages	944	Other cardiomyopathy	3	Rate	2000	2.7454637822709254	3.382863949655699	2.102016840147715
1	Deaths	104	Caribbean	3	Both	22	All ages	944	Other cardiomyopathy	3	Rate	2000	3.0567431271246606	3.59130215198407	2.5076549067464353
1	Deaths	104	Caribbean	1	Male	27	Age-standardized	944	Other cardiomyopathy	3	Rate	2000	4.107763706246147	5.028120250664109	3.4594836132997524
1	Deaths	104	Caribbean	2	Female	27	Age-standardized	944	Other cardiomyopathy	3	Rate	2000	3.084799143367455	3.79027727281211	2.381735611741622
1	Deaths	104	Caribbean	3	Both	27	Age-standardized	944	Other cardiomyopathy	3	Rate	2000	3.5662226867088984	4.1970697316326895	2.939729039793001
1	Deaths	174	Eastern Sub-Saharan Africa	1	Male	22	All ages	944	Other cardiomyopathy	1	Number	2000	3519.6978401160477	4288.332322103831	2234.98584018424
1	Deaths	174	Eastern Sub-Saharan Africa	2	Female	22	All ages	944	Other cardiomyopathy	1	Number	2000	2215.946763863963	2683.747329178682	1261.2745946601226
1	Deaths	174	Eastern Sub-Saharan Africa	3	Both	22	All ages	944	Other cardiomyopathy	1	Number	2000	5735.644603980013	6651.211436561301	3559.271693297388
1	Deaths	174	Eastern Sub-Saharan Africa	1	Male	22	All ages	944	Other cardiomyopathy	2	Percent	2000	0.0019640512852098324	0.0023626081785436586	0.0012786153647320758
1	Deaths	174	Eastern Sub-Saharan Africa	2	Female	22	All ages	944	Other cardiomyopathy	2	Percent	2000	0.0014185992669297006	0.0017373327428279678	0.0008218298350735196
1	Deaths	174	Eastern Sub-Saharan Africa	3	Both	22	All ages	944	Other cardiomyopathy	2	Percent	2000	0.0017099005799709392	0.001963240045774955	0.0010599800429211327
1	Deaths	174	Eastern Sub-Saharan Africa	1	Male	22	All ages	944	Other cardiomyopathy	3	Rate	2000	2.83866219537446	3.45857155839183	1.8025325183934102
1	Deaths	174	Eastern Sub-Saharan Africa	2	Female	22	All ages	944	Other cardiomyopathy	3	Rate	2000	1.7610800582202033	2.1328553464330664	1.0023731493993917
1	Deaths	174	Eastern Sub-Saharan Africa	3	Both	22	All ages	944	Other cardiomyopathy	3	Rate	2000	2.295908337961759	2.662398535667867	1.4247328978581206
1	Deaths	174	Eastern Sub-Saharan Africa	1	Male	27	Age-standardized	944	Other cardiomyopathy	3	Rate	2000	5.590498792165237	6.799079256811246	3.907285785422323
1	Deaths	174	Eastern Sub-Saharan Africa	2	Female	27	Age-standardized	944	Other cardiomyopathy	3	Rate	2000	3.0856589458109696	3.9027952689263263	2.0448155370622696
1	Deaths	174	Eastern Sub-Saharan Africa	3	Both	27	Age-standardized	944	Other cardiomyopathy	3	Rate	2000	4.321228589913599	5.058663717682613	3.0041657671921773
1	Deaths	120	Andean Latin America	1	Male	22	All ages	944	Other cardiomyopathy	1	Number	1997	261.65242694889685	304.46076602252475	226.57146335690507
1	Deaths	120	Andean Latin America	2	Female	22	All ages	944	Other cardiomyopathy	1	Number	1997	241.68042872450243	285.63535428199697	195.39338897347025
1	Deaths	120	Andean Latin America	3	Both	22	All ages	944	Other cardiomyopathy	1	Number	1997	503.3328556733993	559.9331550461771	443.69158847995595
1	Deaths	120	Andean Latin America	1	Male	22	All ages	944	Other cardiomyopathy	2	Percent	1997	0.0020284295541880826	0.0023196048089024835	0.001775452157768632
1	Deaths	120	Andean Latin America	2	Female	22	All ages	944	Other cardiomyopathy	2	Percent	1997	0.0021316495732364407	0.0025080766025297415	0.0017679685523031763
1	Deaths	120	Andean Latin America	3	Both	22	All ages	944	Other cardiomyopathy	2	Percent	1997	0.0020766916405009004	0.0023128243155441076	0.0018594692069260888
1	Deaths	120	Andean Latin America	1	Male	22	All ages	944	Other cardiomyopathy	3	Rate	1997	1.1994823791747973	1.395726874207077	1.0386621713756734
1	Deaths	120	Andean Latin America	2	Female	22	All ages	944	Other cardiomyopathy	3	Rate	1997	1.097532409379751	1.2971429264821395	0.887331167478958
1	Deaths	120	Andean Latin America	3	Both	22	All ages	944	Other cardiomyopathy	3	Rate	1997	1.1482671759291359	1.2773910055876847	1.0122059022071435
1	Deaths	120	Andean Latin America	1	Male	27	Age-standardized	944	Other cardiomyopathy	3	Rate	1997	1.7657647204551705	2.030009055465128	1.516818682570835
1	Deaths	120	Andean Latin America	2	Female	27	Age-standardized	944	Other cardiomyopathy	3	Rate	1997	1.545047631970946	1.8136829242149648	1.2764942177384397
1	Deaths	120	Andean Latin America	3	Both	27	Age-standardized	944	Other cardiomyopathy	3	Rate	1997	1.6522276284613668	1.8322317097590188	1.4617879099295832
1	Deaths	42	Central Europe	1	Male	22	All ages	944	Other cardiomyopathy	1	Number	1997	8604.425145744784	9105.707938473312	8094.811706361779
1	Deaths	42	Central Europe	2	Female	22	All ages	944	Other cardiomyopathy	1	Number	1997	10428.922845380685	11156.5572823736	9562.354776675254
1	Deaths	42	Central Europe	3	Both	22	All ages	944	Other cardiomyopathy	1	Number	1997	19033.347991125476	20152.868975555615	17774.87177252805
1	Deaths	42	Central Europe	1	Male	22	All ages	944	Other cardiomyopathy	2	Percent	1997	0.0115906041805031	0.012290791810531243	0.01091017892085293
1	Deaths	42	Central Europe	2	Female	22	All ages	944	Other cardiomyopathy	2	Percent	1997	0.015942945981812427	0.01707174401227351	0.014626575335153217
1	Deaths	42	Central Europe	3	Both	22	All ages	944	Other cardiomyopathy	2	Percent	1997	0.01362932265153543	0.01444505919145309	0.012717100049182757
1	Deaths	42	Central Europe	1	Male	22	All ages	944	Other cardiomyopathy	3	Rate	1997	14.262007825212924	15.092894141432948	13.417313294526181
1	Deaths	42	Central Europe	2	Female	22	All ages	944	Other cardiomyopathy	3	Rate	1997	16.425737114842047	17.571774165355414	15.060877148026139
1	Deaths	42	Central Europe	3	Both	22	All ages	944	Other cardiomyopathy	3	Rate	1997	15.371484384050689	16.275618503692105	14.355128903612398
1	Deaths	42	Central Europe	1	Male	27	Age-standardized	944	Other cardiomyopathy	3	Rate	1997	16.601807816291878	17.579596423908118	15.507430631425233
1	Deaths	42	Central Europe	2	Female	27	Age-standardized	944	Other cardiomyopathy	3	Rate	1997	12.229840309748726	13.088847240380245	11.141384116167464
1	Deaths	42	Central Europe	3	Both	27	Age-standardized	944	Other cardiomyopathy	3	Rate	1997	14.057489866906657	14.88882310991956	13.009684821476531
1	Deaths	167	Central Sub-Saharan Africa	1	Male	22	All ages	944	Other cardiomyopathy	1	Number	1995	2051.149484550776	3351.331261812922	1046.8430702156757
1	Deaths	167	Central Sub-Saharan Africa	2	Female	22	All ages	944	Other cardiomyopathy	1	Number	1995	2035.0307630953823	3081.9618736752823	1041.2726309032998
1	Deaths	167	Central Sub-Saharan Africa	3	Both	22	All ages	944	Other cardiomyopathy	1	Number	1995	4086.180247646158	6117.944683914698	2562.4376893991175
1	Deaths	167	Central Sub-Saharan Africa	1	Male	22	All ages	944	Other cardiomyopathy	2	Percent	1995	0.004306530221328265	0.00691828242866669	0.002149201712928775
1	Deaths	167	Central Sub-Saharan Africa	2	Female	22	All ages	944	Other cardiomyopathy	2	Percent	1995	0.004849422452337408	0.007257127725430436	0.00253560893263367
1	Deaths	167	Central Sub-Saharan Africa	3	Both	22	All ages	944	Other cardiomyopathy	2	Percent	1995	0.004560457227456267	0.00662627217510834	0.002888361109570939
1	Deaths	167	Central Sub-Saharan Africa	1	Male	22	All ages	944	Other cardiomyopathy	3	Rate	1995	6.5005215223977775	10.621069385818371	3.3176645387209964
1	Deaths	167	Central Sub-Saharan Africa	2	Female	22	All ages	944	Other cardiomyopathy	3	Rate	1995	6.359763045463862	9.631572940900028	3.2541263347778453
1	Deaths	167	Central Sub-Saharan Africa	3	Both	22	All ages	944	Other cardiomyopathy	3	Rate	1995	6.4296495717231705	9.626653263623846	4.032023893635894
1	Deaths	167	Central Sub-Saharan Africa	1	Male	27	Age-standardized	944	Other cardiomyopathy	3	Rate	1995	16.86276955718695	29.765544887279436	9.562737620209406
1	Deaths	167	Central Sub-Saharan Africa	2	Female	27	Age-standardized	944	Other cardiomyopathy	3	Rate	1995	14.347829800450091	23.30429663890528	7.885231211741233
1	Deaths	167	Central Sub-Saharan Africa	3	Both	27	Age-standardized	944	Other cardiomyopathy	3	Rate	1995	15.502041433329621	24.764674529236057	9.62290404690144
1	Deaths	5	East Asia	1	Male	22	All ages	944	Other cardiomyopathy	1	Number	2001	5797.573542862865	7615.169357492303	4436.890757635165
1	Deaths	5	East Asia	2	Female	22	All ages	944	Other cardiomyopathy	1	Number	2001	3775.5322652379996	5359.987542269572	2820.086433588799
1	Deaths	5	East Asia	3	Both	22	All ages	944	Other cardiomyopathy	1	Number	2001	9573.105808100861	12389.324080400265	7476.087821114437
1	Deaths	5	East Asia	1	Male	22	All ages	944	Other cardiomyopathy	2	Percent	2001	0.001077480774237426	0.0014068367320723238	0.0008384891078045772
1	Deaths	5	East Asia	2	Female	22	All ages	944	Other cardiomyopathy	2	Percent	2001	0.0009332302674957237	0.0013031241186005772	0.0007037977889192686
1	Deaths	5	East Asia	3	Both	22	All ages	944	Other cardiomyopathy	2	Percent	2001	0.0010154767316104412	0.001319489045869897	0.0007967350471084098
1	Deaths	5	East Asia	1	Male	22	All ages	944	Other cardiomyopathy	3	Rate	2001	0.8603464074205642	1.130073391942248	0.6584242520128417
1	Deaths	5	East Asia	2	Female	22	All ages	944	Other cardiomyopathy	3	Rate	2001	0.5926989194005083	0.8414333665092115	0.4427090180617881
1	Deaths	5	East Asia	3	Both	22	All ages	944	Other cardiomyopathy	3	Rate	2001	0.7302854335840592	0.9451209554387495	0.5703141849048636
1	Deaths	5	East Asia	1	Male	27	Age-standardized	944	Other cardiomyopathy	3	Rate	2001	1.3173328897704126	1.7278065821005453	1.0052038451282108
1	Deaths	5	East Asia	2	Female	27	Age-standardized	944	Other cardiomyopathy	3	Rate	2001	0.8013791923926313	1.1374297556762736	0.5941793176545592
1	Deaths	5	East Asia	3	Both	27	Age-standardized	944	Other cardiomyopathy	3	Rate	2001	1.0232216476260005	1.3381741353926768	0.7954363081509027
1	Deaths	21	Oceania	1	Male	22	All ages	944	Other cardiomyopathy	1	Number	1995	91.43660030169734	144.0127697591076	58.31125039718041
1	Deaths	21	Oceania	2	Female	22	All ages	944	Other cardiomyopathy	1	Number	1995	77.33622686490175	121.79601596563319	37.307132486625136
1	Deaths	21	Oceania	3	Both	22	All ages	944	Other cardiomyopathy	1	Number	1995	168.77282716659914	238.92320751828814	105.07717342712263
1	Deaths	21	Oceania	1	Male	22	All ages	944	Other cardiomyopathy	2	Percent	1995	0.0030287984370383344	0.004569820554636703	0.0020591364029702826
1	Deaths	21	Oceania	2	Female	22	All ages	944	Other cardiomyopathy	2	Percent	1995	0.003267643757766805	0.00503392383707556	0.0015980979350235004
1	Deaths	21	Oceania	3	Both	22	All ages	944	Other cardiomyopathy	2	Percent	1995	0.003133979457595835	0.004331894679909644	0.0020415367205839875
1	Deaths	21	Oceania	1	Male	22	All ages	944	Other cardiomyopathy	3	Rate	1995	2.4041026811512074	3.7864649905564742	1.5331522930488777
1	Deaths	21	Oceania	2	Female	22	All ages	944	Other cardiomyopathy	3	Rate	1995	2.1731042341060665	3.422399161708883	1.048309322236083
1	Deaths	21	Oceania	3	Both	22	All ages	944	Other cardiomyopathy	3	Rate	1995	2.2924402739726037	3.245292459081549	1.42726260076072
1	Deaths	21	Oceania	1	Male	27	Age-standardized	944	Other cardiomyopathy	3	Rate	1995	4.651575160989306	7.499320341416412	3.0860140160926215
1	Deaths	21	Oceania	2	Female	27	Age-standardized	944	Other cardiomyopathy	3	Rate	1995	3.4506469588138065	5.438383704160864	1.8141385639905236
1	Deaths	21	Oceania	3	Both	27	Age-standardized	944	Other cardiomyopathy	3	Rate	1995	4.077513191471594	5.9702726936005535	2.604816727754816
1	Deaths	1	Global	1	Male	22	All ages	944	Other cardiomyopathy	1	Number	1995	117973.83716718272	133802.97765119336	105448.03469191713
1	Deaths	1	Global	2	Female	22	All ages	944	Other cardiomyopathy	1	Number	1995	108142.03830698048	121042.04882365854	91299.57761144065
1	Deaths	1	Global	3	Both	22	All ages	944	Other cardiomyopathy	1	Number	1995	226115.8754741629	248076.6094016757	198855.66325201234
1	Deaths	1	Global	1	Male	22	All ages	944	Other cardiomyopathy	2	Percent	1995	0.004463079616762431	0.00510027390534933	0.0039873776981128855
1	Deaths	1	Global	2	Female	22	All ages	944	Other cardiomyopathy	2	Percent	1995	0.004805330882766118	0.005366108820494694	0.0040904572948536515
1	Deaths	1	Global	3	Both	22	All ages	944	Other cardiomyopathy	2	Percent	1995	0.004620289662525529	0.0051016180316284365	0.004072215887333305
1	Deaths	1	Global	1	Male	22	All ages	944	Other cardiomyopathy	3	Rate	1995	4.088621813310865	4.637212675682942	3.6545148073903992
1	Deaths	1	Global	2	Female	22	All ages	944	Other cardiomyopathy	3	Rate	1995	3.8096384891570887	4.264081343612663	3.2163106073975114
1	Deaths	1	Global	3	Both	22	All ages	944	Other cardiomyopathy	3	Rate	1995	3.950270030799256	4.333926547203924	3.474031026578191
1	Deaths	1	Global	1	Male	27	Age-standardized	944	Other cardiomyopathy	3	Rate	1995	6.686802309605378	7.547531634691153	5.977632665584748
1	Deaths	1	Global	2	Female	27	Age-standardized	944	Other cardiomyopathy	3	Rate	1995	4.9456598235470315	5.520611375024504	4.181334349042732
1	Deaths	1	Global	3	Both	27	Age-standardized	944	Other cardiomyopathy	3	Rate	1995	5.776584368120001	6.3198679175188355	5.108133343501982
1	Deaths	9	Southeast Asia	1	Male	22	All ages	944	Other cardiomyopathy	1	Number	1997	5683.109379401577	6759.52304001126	4767.433729340049
1	Deaths	9	Southeast Asia	2	Female	22	All ages	944	Other cardiomyopathy	1	Number	1997	4925.788066862392	6111.9790014660375	3926.0185999262217
1	Deaths	9	Southeast Asia	3	Both	22	All ages	944	Other cardiomyopathy	1	Number	1997	10608.897446263982	12066.739727426391	8874.216775
1	Deaths	9	Southeast Asia	1	Male	22	All ages	944	Other cardiomyopathy	2	Percent	1997	0.002975199538684846	0.003566462261310238	0.002498578110778582
1	Deaths	9	Southeast Asia	2	Female	22	All ages	944	Other cardiomyopathy	2	Percent	1997	0.0031449000572933553	0.003870285153817679	0.0025136619505399076
1	Deaths	9	Southeast Asia	3	Both	22	All ages	944	Other cardiomyopathy	2	Percent	1997	0.003051852538054026	0.0034631021938366174	0.002545299615805334
1	Deaths	9	Southeast Asia	1	Male	22	All ages	944	Other cardiomyopathy	3	Rate	1997	2.1966768188820986	2.612740064886047	1.8427431991288987
1	Deaths	9	Southeast Asia	2	Female	22	All ages	944	Other cardiomyopathy	3	Rate	1997	1.8804822455258814	2.3333257219498997	1.4988075354748893
1	Deaths	9	Southeast Asia	3	Both	22	All ages	944	Other cardiomyopathy	3	Rate	1997	2.037599089394678	2.317599732215831	1.7044274498103622
1	Deaths	9	Southeast Asia	1	Male	27	Age-standardized	944	Other cardiomyopathy	3	Rate	1997	4.582357479934669	5.26992632344733	3.8211160193671407
1	Deaths	9	Southeast Asia	2	Female	27	Age-standardized	944	Other cardiomyopathy	3	Rate	1997	3.75317763355931	4.717629137212944	2.943472359359595
1	Deaths	9	Southeast Asia	3	Both	27	Age-standardized	944	Other cardiomyopathy	3	Rate	1997	4.1781678032382725	4.846729533324251	3.4676116491101605
1	Deaths	70	Australasia	1	Male	22	All ages	944	Other cardiomyopathy	1	Number	1995	656.1865812773998	694.3657041530558	619.0918476630013
1	Deaths	70	Australasia	2	Female	22	All ages	944	Other cardiomyopathy	1	Number	1995	466.738281340528	513.429319488441	414.2100314131872
1	Deaths	70	Australasia	3	Both	22	All ages	944	Other cardiomyopathy	1	Number	1995	1122.9248626179276	1195.3854981181034	1042.8836002417866
1	Deaths	70	Australasia	1	Male	22	All ages	944	Other cardiomyopathy	2	Percent	1995	0.008120451352296944	0.008599941413393219	0.0076659477374323775
1	Deaths	70	Australasia	2	Female	22	All ages	944	Other cardiomyopathy	2	Percent	1995	0.0064633530502151626	0.007100406370632727	0.005741129850225542
1	Deaths	70	Australasia	3	Both	22	All ages	944	Other cardiomyopathy	2	Percent	1995	0.007338420830316486	0.00779076500407686	0.006823590338418342
1	Deaths	70	Australasia	1	Male	22	All ages	944	Other cardiomyopathy	3	Rate	1995	6.151185079752011	6.509081534345126	5.803453842240162
1	Deaths	70	Australasia	2	Female	22	All ages	944	Other cardiomyopathy	3	Rate	1995	4.292517241352441	4.72192724322957	3.809423337369299
1	Deaths	70	Australasia	3	Both	22	All ages	944	Other cardiomyopathy	3	Rate	1995	5.212978645799336	5.549364238547573	4.841401343132011
1	Deaths	70	Australasia	1	Male	27	Age-standardized	944	Other cardiomyopathy	3	Rate	1995	5.929279405837531	6.263709357288393	5.5866062204300615
1	Deaths	70	Australasia	2	Female	27	Age-standardized	944	Other cardiomyopathy	3	Rate	1995	3.0596692648001125	3.3430072678336367	2.744965544717883
1	Deaths	70	Australasia	3	Both	27	Age-standardized	944	Other cardiomyopathy	3	Rate	1995	4.416892859822666	4.697747017770843	4.094527510137958
1	Deaths	134	Tropical Latin America	1	Male	22	All ages	944	Other cardiomyopathy	1	Number	1995	7804.319543643825	8093.245782455186	7454.239490290109
1	Deaths	134	Tropical Latin America	2	Female	22	All ages	944	Other cardiomyopathy	1	Number	1995	7472.878520317158	7873.120766396611	6880.636415331565
1	Deaths	134	Tropical Latin America	3	Both	22	All ages	944	Other cardiomyopathy	1	Number	1995	15277.19806396099	15893.055167720504	14423.528994474318
1	Deaths	134	Tropical Latin America	1	Male	22	All ages	944	Other cardiomyopathy	2	Percent	1995	0.013878074309762489	0.014398566449694481	0.013175039939460315
1	Deaths	134	Tropical Latin America	2	Female	22	All ages	944	Other cardiomyopathy	2	Percent	1995	0.01868625485504981	0.01964840325174246	0.01723730239256868
1	Deaths	134	Tropical Latin America	3	Both	22	All ages	944	Other cardiomyopathy	2	Percent	1995	0.015876314750295637	0.016518951922799077	0.014907613122464854
1	Deaths	134	Tropical Latin America	1	Male	22	All ages	944	Other cardiomyopathy	3	Rate	1995	9.550235007386748	9.903797347449585	9.121838045649135
1	Deaths	134	Tropical Latin America	2	Female	22	All ages	944	Other cardiomyopathy	3	Rate	1995	8.906719125646612	9.383756890726751	8.200841990196452
1	Deaths	134	Tropical Latin America	3	Both	22	All ages	944	Other cardiomyopathy	3	Rate	1995	9.22423610594382	9.596085139308226	8.708798326036893
1	Deaths	134	Tropical Latin America	1	Male	27	Age-standardized	944	Other cardiomyopathy	3	Rate	1995	17.021031044459814	17.73752099119431	16.05502044279054
1	Deaths	134	Tropical Latin America	2	Female	27	Age-standardized	944	Other cardiomyopathy	3	Rate	1995	13.999258520384073	14.832669026244684	12.707919207353862
1	Deaths	134	Tropical Latin America	3	Both	27	Age-standardized	944	Other cardiomyopathy	3	Rate	1995	15.413830277762651	16.133642334794313	14.274178501811965
1	Deaths	42	Central Europe	1	Male	22	All ages	944	Other cardiomyopathy	1	Number	1995	8262.09893893914	8811.823444525455	7732.999324019731
1	Deaths	42	Central Europe	2	Female	22	All ages	944	Other cardiomyopathy	1	Number	1995	9968.192464597398	10741.118827036391	9143.007536757319
1	Deaths	42	Central Europe	3	Both	22	All ages	944	Other cardiomyopathy	1	Number	1995	18230.29140353656	19396.23577808608	16969.086945724794
1	Deaths	42	Central Europe	1	Male	22	All ages	944	Other cardiomyopathy	2	Percent	1995	0.011027190248226081	0.01176388368473123	0.010320086089771176
1	Deaths	42	Central Europe	2	Female	22	All ages	944	Other cardiomyopathy	2	Percent	1995	0.015286567009342864	0.01651120119595557	0.013982487882934207
1	Deaths	42	Central Europe	3	Both	22	All ages	944	Other cardiomyopathy	2	Percent	1995	0.013009182450901876	0.013851210545145737	0.01212095807174436
1	Deaths	42	Central Europe	1	Male	22	All ages	944	Other cardiomyopathy	3	Rate	1995	13.5866205668227	14.490615826245746	12.71654193872952
1	Deaths	42	Central Europe	2	Female	22	All ages	944	Other cardiomyopathy	3	Rate	1995	15.622617468546158	16.833983815516756	14.3293490536113
1	Deaths	42	Central Europe	3	Both	22	All ages	944	Other cardiomyopathy	3	Rate	1995	14.629090258431479	15.564714660369813	13.617023394591596
1	Deaths	42	Central Europe	1	Male	27	Age-standardized	944	Other cardiomyopathy	3	Rate	1995	16.21203074267095	17.354275694803487	15.039410702755509
1	Deaths	42	Central Europe	2	Female	27	Age-standardized	944	Other cardiomyopathy	3	Rate	1995	11.888711240041369	12.834817923877877	10.87043249207255
1	Deaths	42	Central Europe	3	Both	27	Age-standardized	944	Other cardiomyopathy	3	Rate	1995	13.690382813488048	14.60310531428114	12.658688351956991
1	Deaths	56	Eastern Europe	1	Male	22	All ages	944	Other cardiomyopathy	1	Number	1995	4771.216247740825	5195.680465400867	4321.8478770664
1	Deaths	56	Eastern Europe	2	Female	22	All ages	944	Other cardiomyopathy	1	Number	1995	4926.576213384374	5294.585073134851	4474.702301802039
1	Deaths	56	Eastern Europe	3	Both	22	All ages	944	Other cardiomyopathy	1	Number	1995	9697.792461125204	10263.441176363493	9165.349377303704
1	Deaths	56	Eastern Europe	1	Male	22	All ages	944	Other cardiomyopathy	2	Percent	1995	0.0027611350672650595	0.003007351225624749	0.002502259802453051
1	Deaths	56	Eastern Europe	2	Female	22	All ages	944	Other cardiomyopathy	2	Percent	1995	0.0031064187723846897	0.0033384048725694265	0.0028240573066479566
1	Deaths	56	Eastern Europe	3	Both	22	All ages	944	Other cardiomyopathy	2	Percent	1995	0.002926378530882562	0.0030983879981238455	0.002765332389779091
1	Deaths	56	Eastern Europe	1	Male	22	All ages	944	Other cardiomyopathy	3	Rate	1995	4.533082347978025	4.936361334407136	4.106142187844132
1	Deaths	56	Eastern Europe	2	Female	22	All ages	944	Other cardiomyopathy	3	Rate	1995	4.113653336326653	4.420937910469135	3.736342087405022
1	Deaths	56	Eastern Europe	3	Both	22	All ages	944	Other cardiomyopathy	3	Rate	1995	4.3098460294100995	4.561228896096833	4.073220248863264
1	Deaths	56	Eastern Europe	1	Male	27	Age-standardized	944	Other cardiomyopathy	3	Rate	1995	4.863485333396441	5.2551688984217275	4.442986469968781
1	Deaths	56	Eastern Europe	2	Female	27	Age-standardized	944	Other cardiomyopathy	3	Rate	1995	3.176778421855153	3.4059811340901676	2.8689143293345443
1	Deaths	56	Eastern Europe	3	Both	27	Age-standardized	944	Other cardiomyopathy	3	Rate	1995	4.16818293917233	4.398853162184185	3.9211820004055915
1	Deaths	73	Western Europe	1	Male	22	All ages	944	Other cardiomyopathy	1	Number	1995	19590.669448920875	20356.067974837864	18297.108316518013
1	Deaths	73	Western Europe	2	Female	22	All ages	944	Other cardiomyopathy	1	Number	1995	28154.924397500723	30483.32378636806	24046.681371894087
1	Deaths	73	Western Europe	3	Both	22	All ages	944	Other cardiomyopathy	1	Number	1995	47745.59384642155	50769.50473590738	42409.253350733605
1	Deaths	73	Western Europe	1	Male	22	All ages	944	Other cardiomyopathy	2	Percent	1995	0.010173705207142223	0.010563777158144497	0.009499466558900294
1	Deaths	73	Western Europe	2	Female	22	All ages	944	Other cardiomyopathy	2	Percent	1995	0.014475874181089992	0.015677379683782123	0.012361119247043816
1	Deaths	73	Western Europe	3	Both	22	All ages	944	Other cardiomyopathy	2	Percent	1995	0.012335525164464171	0.01312197900565403	0.01095917820629862
1	Deaths	73	Western Europe	1	Male	22	All ages	944	Other cardiomyopathy	3	Rate	1995	10.270530319125893	10.671795257373198	9.592372849079952
1	Deaths	73	Western Europe	2	Female	22	All ages	944	Other cardiomyopathy	3	Rate	1995	14.051732368874918	15.213804218129113	12.001365239945747
1	Deaths	73	Western Europe	3	Both	22	All ages	944	Other cardiomyopathy	3	Rate	1995	12.207632488939042	12.980788498619924	10.843232586054935
1	Deaths	73	Western Europe	1	Male	27	Age-standardized	944	Other cardiomyopathy	3	Rate	1995	8.792781315933896	9.16237884379613	8.157783115854029
1	Deaths	73	Western Europe	2	Female	27	Age-standardized	944	Other cardiomyopathy	3	Rate	1995	6.4208748110506395	6.923420978275838	5.539575931799355
1	Deaths	73	Western Europe	3	Both	27	Age-standardized	944	Other cardiomyopathy	3	Rate	1995	7.449351790747517	7.925017722905298	6.644806570987324
1	Deaths	120	Andean Latin America	1	Male	22	All ages	944	Other cardiomyopathy	1	Number	1995	259.64919155657026	303.3051500714061	222.24593001433422
1	Deaths	120	Andean Latin America	2	Female	22	All ages	944	Other cardiomyopathy	1	Number	1995	251.53517999869004	303.57326547865875	198.89284530067135
1	Deaths	120	Andean Latin America	3	Both	22	All ages	944	Other cardiomyopathy	1	Number	1995	511.18437155526044	578.3506197080412	447.9713596529947
1	Deaths	120	Andean Latin America	1	Male	22	All ages	944	Other cardiomyopathy	2	Percent	1995	0.0020025545991846088	0.0023121641176910308	0.0017390622396727148
1	Deaths	120	Andean Latin America	2	Female	22	All ages	944	Other cardiomyopathy	2	Percent	1995	0.0021667689535423283	0.002586001389113359	0.0017400891004128811
1	Deaths	120	Andean Latin America	3	Both	22	All ages	944	Other cardiomyopathy	2	Percent	1995	0.0020801549002471224	0.0023243314079294075	0.0018436823255404936
1	Deaths	120	Andean Latin America	1	Male	22	All ages	944	Other cardiomyopathy	3	Rate	1995	1.2384259789320615	1.44664797583427	1.0600269224474068
1	Deaths	120	Andean Latin America	2	Female	22	All ages	944	Other cardiomyopathy	3	Rate	1995	1.1864582253309774	1.4319150021862355	0.938151284713702
1	Deaths	120	Andean Latin America	3	Both	22	All ages	944	Other cardiomyopathy	3	Rate	1995	1.2122976330408446	1.3715855302981805	1.0623850203501508
1	Deaths	120	Andean Latin America	1	Male	27	Age-standardized	944	Other cardiomyopathy	3	Rate	1995	1.8483848200575232	2.1430086537795723	1.5929214728086325
1	Deaths	120	Andean Latin America	2	Female	27	Age-standardized	944	Other cardiomyopathy	3	Rate	1995	1.6839242262540075	2.041474494620485	1.365556680721135
1	Deaths	120	Andean Latin America	3	Both	27	Age-standardized	944	Other cardiomyopathy	3	Rate	1995	1.764439282199829	1.989890617875755	1.5532449549369693
1	Deaths	73	Western Europe	1	Male	22	All ages	944	Other cardiomyopathy	1	Number	1997	18939.32429541009	19715.3721825395	17729.364503122524
1	Deaths	73	Western Europe	2	Female	22	All ages	944	Other cardiomyopathy	1	Number	1997	26644.187339207314	28936.689396015667	22739.451399551654
1	Deaths	73	Western Europe	3	Both	22	All ages	944	Other cardiomyopathy	1	Number	1997	45583.51163461732	48566.361723979484	40627.40559336879
1	Deaths	73	Western Europe	1	Male	22	All ages	944	Other cardiomyopathy	2	Percent	1997	0.009966155692877616	0.010370480448332206	0.009325290713924642
1	Deaths	73	Western Europe	2	Female	22	All ages	944	Other cardiomyopathy	2	Percent	1997	0.013689149517261153	0.01486372758644087	0.011693828036580096
1	Deaths	73	Western Europe	3	Both	22	All ages	944	Other cardiomyopathy	2	Percent	1997	0.011849923158713176	0.012624108567594931	0.010552458473565946
1	Deaths	73	Western Europe	1	Male	22	All ages	944	Other cardiomyopathy	3	Rate	1997	9.862547593293765	10.266670206229008	9.23246777358764
1	Deaths	73	Western Europe	2	Female	22	All ages	944	Other cardiomyopathy	3	Rate	1997	13.2167298003527	14.353915178380854	11.279803025325377
1	Deaths	73	Western Europe	3	Both	22	All ages	944	Other cardiomyopathy	3	Rate	1997	11.580377018711474	12.338162616758261	10.32129068586332
1	Deaths	73	Western Europe	1	Male	27	Age-standardized	944	Other cardiomyopathy	3	Rate	1997	8.165760115998431	8.519509605166572	7.596969063441151
1	Deaths	73	Western Europe	2	Female	27	Age-standardized	944	Other cardiomyopathy	3	Rate	1997	5.8500199912760245	6.317278739623079	5.0597978016008405
1	Deaths	73	Western Europe	3	Both	27	Age-standardized	944	Other cardiomyopathy	3	Rate	1997	6.858431044135293	7.298687514791952	6.148311124153332
1	Deaths	167	Central Sub-Saharan Africa	1	Male	22	All ages	944	Other cardiomyopathy	1	Number	1997	2098.515547454689	3415.5311933730804	1047.9279160094877
1	Deaths	167	Central Sub-Saharan Africa	2	Female	22	All ages	944	Other cardiomyopathy	1	Number	1997	2106.154535139883	3222.1302068470172	1089.7034320771452
1	Deaths	167	Central Sub-Saharan Africa	3	Both	22	All ages	944	Other cardiomyopathy	1	Number	1997	4204.670082594571	6277.708345336991	2593.351322077396
1	Deaths	167	Central Sub-Saharan Africa	1	Male	22	All ages	944	Other cardiomyopathy	2	Percent	1997	0.004063425898522409	0.006539658804055945	0.001975021666995156
1	Deaths	167	Central Sub-Saharan Africa	2	Female	22	All ages	944	Other cardiomyopathy	2	Percent	1997	0.004721222220197875	0.007126325744103194	0.0024596736839217898
1	Deaths	167	Central Sub-Saharan Africa	3	Both	22	All ages	944	Other cardiomyopathy	2	Percent	1997	0.004367785248419155	0.0064258536182495276	0.0027350746926088575
1	Deaths	167	Central Sub-Saharan Africa	1	Male	22	All ages	944	Other cardiomyopathy	3	Rate	1997	6.275864033220348	10.214558284703447	3.1339549165925344
1	Deaths	167	Central Sub-Saharan Africa	2	Female	22	All ages	944	Other cardiomyopathy	3	Rate	1997	6.214621649912078	9.50752654100817	3.2153835001097617
1	Deaths	167	Central Sub-Saharan Africa	3	Both	22	All ages	944	Other cardiomyopathy	3	Rate	1997	6.245037071774253	9.324042213134645	3.8518064029685584
1	Deaths	167	Central Sub-Saharan Africa	1	Male	27	Age-standardized	944	Other cardiomyopathy	3	Rate	1997	16.592441412400525	28.990467947692014	9.201093958690198
1	Deaths	167	Central Sub-Saharan Africa	2	Female	27	Age-standardized	944	Other cardiomyopathy	3	Rate	1997	14.057594719609984	23.211398515807137	7.739176858487278
1	Deaths	167	Central Sub-Saharan Africa	3	Both	27	Age-standardized	944	Other cardiomyopathy	3	Rate	1997	15.22031406517294	24.079931911132046	9.432408279654053
1	Deaths	9	Southeast Asia	1	Male	22	All ages	944	Other cardiomyopathy	1	Number	1995	5243.513581471768	6461.198691676163	4282.256325006193
1	Deaths	9	Southeast Asia	2	Female	22	All ages	944	Other cardiomyopathy	1	Number	1995	4502.52843898563	5558.520328447968	3488.9242162810647
1	Deaths	9	Southeast Asia	3	Both	22	All ages	944	Other cardiomyopathy	1	Number	1995	9746.042020457404	11292.746493265839	7980.35825354312
1	Deaths	9	Southeast Asia	1	Male	22	All ages	944	Other cardiomyopathy	2	Percent	1995	0.0027648993306955438	0.003397740521765456	0.0022924279429252315
1	Deaths	9	Southeast Asia	2	Female	22	All ages	944	Other cardiomyopathy	2	Percent	1995	0.0029263234054391833	0.003629380358187958	0.0022926050867190556
1	Deaths	9	Southeast Asia	3	Both	22	All ages	944	Other cardiomyopathy	2	Percent	1995	0.002837206575148595	0.0032649445502227325	0.0023181600901058304
1	Deaths	9	Southeast Asia	1	Male	22	All ages	944	Other cardiomyopathy	3	Rate	1995	2.088666407706506	2.5737110147873983	1.7057655704056829
1	Deaths	9	Southeast Asia	2	Female	22	All ages	944	Other cardiomyopathy	3	Rate	1995	1.7700746194952501	2.1852156824023914	1.3715973787325555
1	Deaths	9	Southeast Asia	3	Both	22	All ages	944	Other cardiomyopathy	3	Rate	1995	1.9283230477908593	2.2343494200122422	1.5789700801241768
1	Deaths	9	Southeast Asia	1	Male	27	Age-standardized	944	Other cardiomyopathy	3	Rate	1995	4.463555305951579	5.244297982400324	3.6452433285320476
1	Deaths	9	Southeast Asia	2	Female	27	Age-standardized	944	Other cardiomyopathy	3	Rate	1995	3.623094267918855	4.53877750050271	2.8091208940033097
1	Deaths	9	Southeast Asia	3	Both	27	Age-standardized	944	Other cardiomyopathy	3	Rate	1995	4.053296000862102	4.741615631905315	3.3271949709908806
1	Deaths	159	South Asia	1	Male	22	All ages	944	Other cardiomyopathy	1	Number	1997	19679.877788404203	29155.071042512795	12298.649530946337
1	Deaths	159	South Asia	2	Female	22	All ages	944	Other cardiomyopathy	1	Number	1997	12685.570227256932	19032.12062051006	5345.6067123592375
1	Deaths	159	South Asia	3	Both	22	All ages	944	Other cardiomyopathy	1	Number	1997	32365.44801566114	44291.42652578893	18260.397481339976
1	Deaths	159	South Asia	1	Male	22	All ages	944	Other cardiomyopathy	2	Percent	1997	0.003408084739306008	0.005019790534902111	0.0021163193269484407
1	Deaths	159	South Asia	2	Female	22	All ages	944	Other cardiomyopathy	2	Percent	1997	0.002635576878782387	0.0039021004352315976	0.0011106312031313734
1	Deaths	159	South Asia	3	Both	22	All ages	944	Other cardiomyopathy	2	Percent	1997	0.0030572077808614638	0.004247831299450111	0.0017139615236271553
1	Deaths	159	South Asia	1	Male	22	All ages	944	Other cardiomyopathy	3	Rate	1997	3.0285575012864103	4.48670515415331	1.8926523677188158
1	Deaths	159	South Asia	2	Female	22	All ages	944	Other cardiomyopathy	3	Rate	1997	2.109123059750669	3.164310610998362	0.8887690646471469
1	Deaths	159	South Asia	3	Both	22	All ages	944	Other cardiomyopathy	3	Rate	1997	2.5866034915752	3.5397118075738145	1.4593466421329933
1	Deaths	159	South Asia	1	Male	27	Age-standardized	944	Other cardiomyopathy	3	Rate	1997	5.630332876574316	8.412893075814056	3.564903800654806
1	Deaths	159	South Asia	2	Female	27	Age-standardized	944	Other cardiomyopathy	3	Rate	1997	3.972180488377822	6.175268390154401	1.6731796541411388
1	Deaths	159	South Asia	3	Both	27	Age-standardized	944	Other cardiomyopathy	3	Rate	1997	4.830405627139252	6.796195534453793	2.7395579173900804
1	Deaths	32	Central Asia	1	Male	22	All ages	944	Other cardiomyopathy	1	Number	1997	1390.2822641404023	1592.6395287693513	1217.7352339020376
1	Deaths	32	Central Asia	2	Female	22	All ages	944	Other cardiomyopathy	1	Number	1997	1023.5647263235813	1178.9103516408588	887.3652648375647
1	Deaths	32	Central Asia	3	Both	22	All ages	944	Other cardiomyopathy	1	Number	1997	2413.846990463983	2689.128523689375	2154.744530360184
1	Deaths	32	Central Asia	1	Male	22	All ages	944	Other cardiomyopathy	2	Percent	1997	0.004464339894867687	0.0051136000069895845	0.003912516746508371
1	Deaths	32	Central Asia	2	Female	22	All ages	944	Other cardiomyopathy	2	Percent	1997	0.0037611558356330146	0.00437362481505166	0.003282628891635357
1	Deaths	32	Central Asia	3	Both	22	All ages	944	Other cardiomyopathy	2	Percent	1997	0.004136369793654754	0.004593161224626086	0.0037101266182580804
1	Deaths	32	Central Asia	1	Male	22	All ages	944	Other cardiomyopathy	3	Rate	1997	3.8796479278564324	4.4443353748978485	3.3981473393871227
1	Deaths	32	Central Asia	2	Female	22	All ages	944	Other cardiomyopathy	3	Rate	1997	2.743325210770144	3.1596775521080716	2.3782878010403867
1	Deaths	32	Central Asia	3	Both	22	All ages	944	Other cardiomyopathy	3	Rate	1997	3.300023136339918	3.676366555056899	2.9457984831605626
1	Deaths	32	Central Asia	1	Male	27	Age-standardized	944	Other cardiomyopathy	3	Rate	1997	5.986083192735617	6.772267368208924	5.236859741292973
1	Deaths	32	Central Asia	2	Female	27	Age-standardized	944	Other cardiomyopathy	3	Rate	1997	3.4864729690031626	4.055348944009191	3.008031142831623
1	Deaths	32	Central Asia	3	Both	27	Age-standardized	944	Other cardiomyopathy	3	Rate	1997	4.6467491009000845	5.204377950980809	4.147993594499178
1	Deaths	192	Southern Sub-Saharan Africa	1	Male	22	All ages	944	Other cardiomyopathy	1	Number	1997	2571.703002388058	2822.5326792086075	2291.7707231849918
1	Deaths	192	Southern Sub-Saharan Africa	2	Female	22	All ages	944	Other cardiomyopathy	1	Number	1997	2238.774530551199	2519.991286739302	1914.2560617398756
1	Deaths	192	Southern Sub-Saharan Africa	3	Both	22	All ages	944	Other cardiomyopathy	1	Number	1997	4810.477532939261	5195.72130486841	4322.750904335986
1	Deaths	192	Southern Sub-Saharan Africa	1	Male	22	All ages	944	Other cardiomyopathy	2	Percent	1997	0.007411650008596886	0.008161451195899377	0.006604975652829038
1	Deaths	192	Southern Sub-Saharan Africa	2	Female	22	All ages	944	Other cardiomyopathy	2	Percent	1997	0.007526768447787992	0.00867458996581955	0.0063692092359882175
1	Deaths	192	Southern Sub-Saharan Africa	3	Both	22	All ages	944	Other cardiomyopathy	2	Percent	1997	0.0074639806762314565	0.00823246292515237	0.006637751867612274
1	Deaths	192	Southern Sub-Saharan Africa	1	Male	22	All ages	944	Other cardiomyopathy	3	Rate	1997	8.799070950785444	9.657283629643436	7.841283840907045
1	Deaths	192	Southern Sub-Saharan Africa	2	Female	22	All ages	944	Other cardiomyopathy	3	Rate	1997	7.128962035666262	8.02444460941369	6.095593193713744
1	Deaths	192	Southern Sub-Saharan Africa	3	Both	22	All ages	944	Other cardiomyopathy	3	Rate	1997	7.934033896977763	8.569425523725027	7.129614880923723
1	Deaths	192	Southern Sub-Saharan Africa	1	Male	27	Age-standardized	944	Other cardiomyopathy	3	Rate	1997	21.273457560313965	23.56946331147723	18.916264053299543
1	Deaths	192	Southern Sub-Saharan Africa	2	Female	27	Age-standardized	944	Other cardiomyopathy	3	Rate	1997	13.061455076278321	14.77496852815656	10.971479160097186
1	Deaths	192	Southern Sub-Saharan Africa	3	Both	27	Age-standardized	944	Other cardiomyopathy	3	Rate	1997	16.397018548013392	17.871468423361087	14.503962466136874
1	Deaths	65	High-income Asia Pacific	1	Male	22	All ages	944	Other cardiomyopathy	1	Number	1997	3326.7617499921384	3462.652914524872	3155.667743601327
1	Deaths	65	High-income Asia Pacific	2	Female	22	All ages	944	Other cardiomyopathy	1	Number	1997	2830.630273519605	3068.725996918859	2406.866077029562
1	Deaths	65	High-income Asia Pacific	3	Both	22	All ages	944	Other cardiomyopathy	1	Number	1997	6157.39202351174	6503.093388739928	5559.988509779472
1	Deaths	65	High-income Asia Pacific	1	Male	22	All ages	944	Other cardiomyopathy	2	Percent	1997	0.005210759202691451	0.005425031495806483	0.0049444663183294425
1	Deaths	65	High-income Asia Pacific	2	Female	22	All ages	944	Other cardiomyopathy	2	Percent	1997	0.00539295651708257	0.005848499141020464	0.004581310352109585
1	Deaths	65	High-income Asia Pacific	3	Both	22	All ages	944	Other cardiomyopathy	2	Percent	1997	0.005292960222585724	0.005592801600389834	0.004775496653302519
1	Deaths	65	High-income Asia Pacific	1	Male	22	All ages	944	Other cardiomyopathy	3	Rate	1997	3.7746907141130137	3.928878827191123	3.5805599029224284
1	Deaths	65	High-income Asia Pacific	2	Female	22	All ages	944	Other cardiomyopathy	3	Rate	1997	3.1384184529235943	3.4024034808761483	2.668576316917952
1	Deaths	65	High-income Asia Pacific	3	Both	22	All ages	944	Other cardiomyopathy	3	Rate	1997	3.452880359108554	3.646739293143521	3.1178744262148816
1	Deaths	65	High-income Asia Pacific	1	Male	27	Age-standardized	944	Other cardiomyopathy	3	Rate	1997	3.4694384256346966	3.618148351138213	3.25639995519844
1	Deaths	65	High-income Asia Pacific	2	Female	27	Age-standardized	944	Other cardiomyopathy	3	Rate	1997	1.9959468550479378	2.1529650846102824	1.7160161506511176
1	Deaths	65	High-income Asia Pacific	3	Both	27	Age-standardized	944	Other cardiomyopathy	3	Rate	1997	2.6481786937793808	2.8038901801105687	2.3831314394900844
1	Deaths	138	North Africa and Middle East	1	Male	22	All ages	944	Other cardiomyopathy	1	Number	1995	3897.6788470419265	5518.963253584316	3168.36330076294
1	Deaths	138	North Africa and Middle East	2	Female	22	All ages	944	Other cardiomyopathy	1	Number	1995	2885.8277827533643	4074.384684420845	1778.348364222297
1	Deaths	138	North Africa and Middle East	3	Both	22	All ages	944	Other cardiomyopathy	1	Number	1995	6783.506629795285	8958.19793715582	5239.603046713116
1	Deaths	138	North Africa and Middle East	1	Male	22	All ages	944	Other cardiomyopathy	2	Percent	1995	0.002864995842537778	0.004048497029132206	0.002367775686172422
1	Deaths	138	North Africa and Middle East	2	Female	22	All ages	944	Other cardiomyopathy	2	Percent	1995	0.002729364979256648	0.0038006609080779223	0.0016929425535352027
1	Deaths	138	North Africa and Middle East	3	Both	22	All ages	944	Other cardiomyopathy	2	Percent	1995	0.0028058137819777134	0.0037108315568464612	0.002197478596490183
1	Deaths	138	North Africa and Middle East	1	Male	22	All ages	944	Other cardiomyopathy	3	Rate	1995	2.002128634058656	2.8349370981923374	1.6274996315749177
1	Deaths	138	North Africa and Middle East	2	Female	22	All ages	944	Other cardiomyopathy	3	Rate	1995	1.5580563908063076	2.1997574263106277	0.960129031439607
1	Deaths	138	North Africa and Middle East	3	Both	22	All ages	944	Other cardiomyopathy	3	Rate	1995	1.785619806892912	2.3580629523369963	1.3792186683172352
1	Deaths	138	North Africa and Middle East	1	Male	27	Age-standardized	944	Other cardiomyopathy	3	Rate	1995	3.32904804594762	5.4054088659581225	2.620062008216303
1	Deaths	138	North Africa and Middle East	2	Female	27	Age-standardized	944	Other cardiomyopathy	3	Rate	1995	2.2384679440305497	3.620221249628911	1.4672859303434207
1	Deaths	138	North Africa and Middle East	3	Both	27	Age-standardized	944	Other cardiomyopathy	3	Rate	1995	2.7754873332021917	4.413635520932566	2.1274978874620807
1	Deaths	159	South Asia	1	Male	22	All ages	944	Other cardiomyopathy	1	Number	1998	19828.092112867263	28730.769475906796	12487.038311306756
1	Deaths	159	South Asia	2	Female	22	All ages	944	Other cardiomyopathy	1	Number	1998	12703.120076306393	18894.236928597715	5391.7042731979545
1	Deaths	159	South Asia	3	Both	22	All ages	944	Other cardiomyopathy	1	Number	1998	32531.212189173628	44530.211473146075	18526.86641001391
1	Deaths	159	South Asia	1	Male	22	All ages	944	Other cardiomyopathy	2	Percent	1998	0.0034059889436852844	0.004894324994325384	0.002137683433982249
1	Deaths	159	South Asia	2	Female	22	All ages	944	Other cardiomyopathy	2	Percent	1998	0.002629108249398927	0.0038344986477073474	0.0011162784959992463
1	Deaths	159	South Asia	3	Both	22	All ages	944	Other cardiomyopathy	2	Percent	1998	0.00305347772611621	0.004176426929488819	0.0017424341777745112
1	Deaths	159	South Asia	1	Male	22	All ages	944	Other cardiomyopathy	3	Rate	1998	2.994949068282228	4.3396606583776665	1.8861140821402351
1	Deaths	159	South Asia	2	Female	22	All ages	944	Other cardiomyopathy	3	Rate	1998	2.070656183726674	3.079831434953534	0.8788680046366276
1	Deaths	159	South Asia	3	Both	22	All ages	944	Other cardiomyopathy	3	Rate	1998	2.550399678972795	3.491103755534151	1.4524793564316183
1	Deaths	159	South Asia	1	Male	27	Age-standardized	944	Other cardiomyopathy	3	Rate	1998	5.513737136144749	8.13250531694948	3.4888752915595087
1	Deaths	159	South Asia	2	Female	27	Age-standardized	944	Other cardiomyopathy	3	Rate	1998	3.8360029422432027	5.8349508068637395	1.654352459542092
1	Deaths	159	South Asia	3	Both	27	Age-standardized	944	Other cardiomyopathy	3	Rate	1998	4.700739432845879	6.566632031904457	2.6787783470995823
1	Deaths	32	Central Asia	1	Male	22	All ages	944	Other cardiomyopathy	1	Number	1998	1459.1444380031944	1648.2418535762777	1288.3394892852875
1	Deaths	32	Central Asia	2	Female	22	All ages	944	Other cardiomyopathy	1	Number	1998	1076.2241526284884	1234.5514669870622	944.743706036271
1	Deaths	32	Central Asia	3	Both	22	All ages	944	Other cardiomyopathy	1	Number	1998	2535.368590631686	2812.1693328953975	2282.560078957006
1	Deaths	32	Central Asia	1	Male	22	All ages	944	Other cardiomyopathy	2	Percent	1998	0.0047717962408668595	0.005378442152028313	0.0042218495490153884
1	Deaths	32	Central Asia	2	Female	22	All ages	944	Other cardiomyopathy	2	Percent	1998	0.004013761560191976	0.004577129809681432	0.0035167881274174866
1	Deaths	32	Central Asia	3	Both	22	All ages	944	Other cardiomyopathy	2	Percent	1998	0.004417505042701315	0.00488674158232032	0.0040004038664577584
1	Deaths	32	Central Asia	1	Male	22	All ages	944	Other cardiomyopathy	3	Rate	1998	4.048755666916644	4.573453025835088	3.574815263178822
1	Deaths	32	Central Asia	2	Female	22	All ages	944	Other cardiomyopathy	3	Rate	1998	2.869840533371062	3.292033385274903	2.5192370702778786
1	Deaths	32	Central Asia	3	Both	22	All ages	944	Other cardiomyopathy	3	Rate	1998	3.4475807487917822	3.823972928534721	3.103813076824536
1	Deaths	32	Central Asia	1	Male	27	Age-standardized	944	Other cardiomyopathy	3	Rate	1998	6.239296563548903	7.061645001276473	5.48845046732781
1	Deaths	32	Central Asia	2	Female	27	Age-standardized	944	Other cardiomyopathy	3	Rate	1998	3.6477464647840545	4.201329924076898	3.1833234264430703
1	Deaths	32	Central Asia	3	Both	27	Age-standardized	944	Other cardiomyopathy	3	Rate	1998	4.850998552906113	5.4278552527877	4.366906341731212
1	Deaths	21	Oceania	1	Male	22	All ages	944	Other cardiomyopathy	1	Number	1997	96.77467558348857	152.46448932487112	60.94171377287023
1	Deaths	21	Oceania	2	Female	22	All ages	944	Other cardiomyopathy	1	Number	1997	81.76928459675486	126.04159467680945	38.96495937259569
1	Deaths	21	Oceania	3	Both	22	All ages	944	Other cardiomyopathy	1	Number	1997	178.54396018024374	249.07177533642334	111.4886154306453
1	Deaths	21	Oceania	1	Male	22	All ages	944	Other cardiomyopathy	2	Percent	1997	0.003110486055376025	0.004702971707914345	0.0021196938238942386
1	Deaths	21	Oceania	2	Female	22	All ages	944	Other cardiomyopathy	2	Percent	1997	0.003330036203639157	0.005070806447891127	0.0016309809316380154
1	Deaths	21	Oceania	3	Both	22	All ages	944	Other cardiomyopathy	2	Percent	1997	0.0032075641509718015	0.004403226014328165	0.002085979873643955
1	Deaths	21	Oceania	1	Male	22	All ages	944	Other cardiomyopathy	3	Rate	1997	2.4227124402043008	3.816883009420106	1.5256496309050176
1	Deaths	21	Oceania	2	Female	22	All ages	944	Other cardiomyopathy	3	Rate	1997	2.1855024203406055	3.3687980956199914	1.0414425592352676
1	Deaths	21	Oceania	3	Both	22	All ages	944	Other cardiomyopathy	3	Rate	1997	2.3079868997569037	3.2196798704102534	1.4411815646197226
1	Deaths	21	Oceania	1	Male	27	Age-standardized	944	Other cardiomyopathy	3	Rate	1997	4.63949693541765	7.428478367693355	3.08648703772708
1	Deaths	21	Oceania	2	Female	27	Age-standardized	944	Other cardiomyopathy	3	Rate	1997	3.4498134262730344	5.362609243817718	1.8575154326900922
1	Deaths	21	Oceania	3	Both	27	Age-standardized	944	Other cardiomyopathy	3	Rate	1997	4.066233630297562	5.878704725570387	2.6441445287747056
1	Deaths	65	High-income Asia Pacific	1	Male	22	All ages	944	Other cardiomyopathy	1	Number	1998	3377.3044011590346	3509.849989512042	3200.865214176925
1	Deaths	65	High-income Asia Pacific	2	Female	22	All ages	944	Other cardiomyopathy	1	Number	1998	2806.7313837133765	3054.5406027119143	2368.995085704732
1	Deaths	65	High-income Asia Pacific	3	Both	22	All ages	944	Other cardiomyopathy	1	Number	1998	6184.035784872411	6542.469067441582	5580.268331401584
1	Deaths	65	High-income Asia Pacific	1	Male	22	All ages	944	Other cardiomyopathy	2	Percent	1998	0.005129872554851088	0.0053329545453448405	0.004859131793734132
1	Deaths	65	High-income Asia Pacific	2	Female	22	All ages	944	Other cardiomyopathy	2	Percent	1998	0.0052061932690969925	0.005669351503886275	0.004400809631607687
1	Deaths	65	High-income Asia Pacific	3	Both	22	All ages	944	Other cardiomyopathy	2	Percent	1998	0.00516422523735685	0.005458864412370114	0.004661730401631555
1	Deaths	65	High-income Asia Pacific	1	Male	22	All ages	944	Other cardiomyopathy	3	Rate	1998	3.817954967574794	3.9677943149871338	3.618495046170605
1	Deaths	65	High-income Asia Pacific	2	Female	22	All ages	944	Other cardiomyopathy	3	Rate	1998	3.099594845065188	3.373261282197215	2.616183721122705
1	Deaths	65	High-income Asia Pacific	3	Both	22	All ages	944	Other cardiomyopathy	3	Rate	1998	3.4545751615506877	3.6548060072494706	3.117293793739834
1	Deaths	65	High-income Asia Pacific	1	Male	27	Age-standardized	944	Other cardiomyopathy	3	Rate	1998	3.4118392980950603	3.550693420342373	3.2123668343968665
1	Deaths	65	High-income Asia Pacific	2	Female	27	Age-standardized	944	Other cardiomyopathy	3	Rate	1998	1.8918260799409128	2.0445787917459906	1.6212128054056314
1	Deaths	65	High-income Asia Pacific	3	Both	27	Age-standardized	944	Other cardiomyopathy	3	Rate	1998	2.560025653452678	2.7074618903068517	2.3079452875183977
1	Deaths	56	Eastern Europe	1	Male	22	All ages	944	Other cardiomyopathy	1	Number	1999	4296.994790112511	4603.243797171174	4049.067251675862
1	Deaths	56	Eastern Europe	2	Female	22	All ages	944	Other cardiomyopathy	1	Number	1999	4686.706713452903	4969.791499585687	4303.777003887697
1	Deaths	56	Eastern Europe	3	Both	22	All ages	944	Other cardiomyopathy	1	Number	1999	8983.701503565411	9446.174344993708	8569.808049237132
1	Deaths	56	Eastern Europe	1	Male	22	All ages	944	Other cardiomyopathy	2	Percent	1999	0.002646406477523479	0.00283333849709627	0.002493358676118892
1	Deaths	56	Eastern Europe	2	Female	22	All ages	944	Other cardiomyopathy	2	Percent	1999	0.00306603668496677	0.003248901989965498	0.0028177576550654066
1	Deaths	56	Eastern Europe	3	Both	22	All ages	944	Other cardiomyopathy	2	Percent	1999	0.0028498899889380824	0.0029992044455982147	0.00272163104741629
1	Deaths	56	Eastern Europe	1	Male	22	All ages	944	Other cardiomyopathy	3	Rate	1999	4.149750130912073	4.4455049361209795	3.910318298820597
1	Deaths	56	Eastern Europe	2	Female	22	All ages	944	Other cardiomyopathy	3	Rate	1999	3.9707765286260717	4.210617955263812	3.646342251889593
1	Deaths	56	Eastern Europe	3	Both	22	All ages	944	Other cardiomyopathy	3	Rate	1999	4.054414736299565	4.26313234592641	3.8676213839357905
1	Deaths	56	Eastern Europe	1	Male	27	Age-standardized	944	Other cardiomyopathy	3	Rate	1999	4.460589886110493	4.743513112481984	4.229927779069762
1	Deaths	56	Eastern Europe	2	Female	27	Age-standardized	944	Other cardiomyopathy	3	Rate	1999	3.0561035216113352	3.236144049607004	2.803322849644816
1	Deaths	56	Eastern Europe	3	Both	27	Age-standardized	944	Other cardiomyopathy	3	Rate	1999	3.91282527004128	4.11046461979146	3.7089778337652985
1	Deaths	199	Western Sub-Saharan Africa	1	Male	22	All ages	944	Other cardiomyopathy	1	Number	2003	9285.720496345539	12026.79802116603	7175.2563782937805
1	Deaths	199	Western Sub-Saharan Africa	2	Female	22	All ages	944	Other cardiomyopathy	1	Number	2003	4935.997593780082	6649.102501549568	3109.3941927314763
1	Deaths	199	Western Sub-Saharan Africa	3	Both	22	All ages	944	Other cardiomyopathy	1	Number	2003	14221.718090125636	17705.10879607295	10748.965627932033
1	Deaths	199	Western Sub-Saharan Africa	1	Male	22	All ages	944	Other cardiomyopathy	2	Percent	2003	0.004818867874199227	0.006247003084972093	0.003801709963027007
1	Deaths	199	Western Sub-Saharan Africa	2	Female	22	All ages	944	Other cardiomyopathy	2	Percent	2003	0.002928114754609047	0.0038532624251597734	0.0018602876570628913
1	Deaths	199	Western Sub-Saharan Africa	3	Both	22	All ages	944	Other cardiomyopathy	2	Percent	2003	0.003937649383696587	0.004874281246012356	0.0030072919378441444
1	Deaths	199	Western Sub-Saharan Africa	1	Male	22	All ages	944	Other cardiomyopathy	3	Rate	2003	6.518358360430302	8.44253059968012	5.036861966725044
1	Deaths	199	Western Sub-Saharan Africa	2	Female	22	All ages	944	Other cardiomyopathy	3	Rate	2003	3.472494618551028	4.677670970488271	2.187471609552598
1	Deaths	199	Western Sub-Saharan Africa	3	Both	22	All ages	944	Other cardiomyopathy	3	Rate	2003	4.9970816701677885	6.221039826025758	3.776861471462919
1	Deaths	199	Western Sub-Saharan Africa	1	Male	27	Age-standardized	944	Other cardiomyopathy	3	Rate	2003	15.530124684602061	20.960882779499073	12.342068347017083
1	Deaths	199	Western Sub-Saharan Africa	2	Female	27	Age-standardized	944	Other cardiomyopathy	3	Rate	2003	8.001467682765034	10.897523848457105	5.2323395464396265
1	Deaths	199	Western Sub-Saharan Africa	3	Both	27	Age-standardized	944	Other cardiomyopathy	3	Rate	2003	11.790601511759114	15.259946073922794	9.188004008945885
1	Deaths	9	Southeast Asia	1	Male	22	All ages	944	Other cardiomyopathy	1	Number	1999	6079.460977258989	7192.5140834221675	5201.949456278376
1	Deaths	9	Southeast Asia	2	Female	22	All ages	944	Other cardiomyopathy	1	Number	1999	5278.150497002561	6474.247043223584	4273.190715296408
1	Deaths	9	Southeast Asia	3	Both	22	All ages	944	Other cardiomyopathy	1	Number	1999	11357.611474261543	12886.009305117315	9615.219740340139
1	Deaths	9	Southeast Asia	1	Male	22	All ages	944	Other cardiomyopathy	2	Percent	1999	0.003104004227163202	0.0037303664982161954	0.0026551736043237554
1	Deaths	9	Southeast Asia	2	Female	22	All ages	944	Other cardiomyopathy	2	Percent	1999	0.0032794623656429442	0.004002447548798996	0.0026764356120154626
1	Deaths	9	Southeast Asia	3	Both	22	All ages	944	Other cardiomyopathy	2	Percent	1999	0.003183324201018532	0.0035841235171703545	0.00270233990888215
1	Deaths	9	Southeast Asia	1	Male	22	All ages	944	Other cardiomyopathy	3	Rate	1999	2.2832960465954435	2.701331422833524	1.9537242976868205
1	Deaths	9	Southeast Asia	2	Female	22	All ages	944	Other cardiomyopathy	3	Rate	1999	1.960104130926978	2.404288847252656	1.5869003314793568
1	Deaths	9	Southeast Asia	3	Both	22	All ages	944	Other cardiomyopathy	3	Rate	1999	2.120788523644805	2.4061837924113223	1.7954345175346131
1	Deaths	9	Southeast Asia	1	Male	27	Age-standardized	944	Other cardiomyopathy	3	Rate	1999	4.6645373881574255	5.319849038226487	4.010777419892857
1	Deaths	9	Southeast Asia	2	Female	27	Age-standardized	944	Other cardiomyopathy	3	Rate	1999	3.7934874415627693	4.702543983232786	3.018677870929382
1	Deaths	9	Southeast Asia	3	Both	27	Age-standardized	944	Other cardiomyopathy	3	Rate	1999	4.233315640383547	4.856248038304022	3.5630892846446396
1	Deaths	42	Central Europe	1	Male	22	All ages	944	Other cardiomyopathy	1	Number	1999	9921.012303991314	10390.084261453017	9349.077631010143
1	Deaths	42	Central Europe	2	Female	22	All ages	944	Other cardiomyopathy	1	Number	1999	12907.214410829103	13728.343163819982	11832.877009936085
1	Deaths	42	Central Europe	3	Both	22	All ages	944	Other cardiomyopathy	1	Number	1999	22828.226714820416	23932.529789138767	21373.432835844134
1	Deaths	42	Central Europe	1	Male	22	All ages	944	Other cardiomyopathy	2	Percent	1999	0.013760607091376354	0.014419161491087623	0.012964116289517798
1	Deaths	42	Central Europe	2	Female	22	All ages	944	Other cardiomyopathy	2	Percent	1999	0.02010375822090135	0.02138594496958418	0.018448644520884613
1	Deaths	42	Central Europe	3	Both	22	All ages	944	Other cardiomyopathy	2	Percent	1999	0.016748449630279046	0.01756482901315102	0.015690473184280632
1	Deaths	42	Central Europe	1	Male	22	All ages	944	Other cardiomyopathy	3	Rate	1999	16.58901176647429	17.37335110435867	15.632674778975323
1	Deaths	42	Central Europe	2	Female	22	All ages	944	Other cardiomyopathy	3	Rate	1999	20.468193423760844	21.77033512584087	18.764514765923607
1	Deaths	42	Central Europe	3	Both	22	All ages	944	Other cardiomyopathy	3	Rate	1999	18.57998957092098	19.478786479690513	17.395926724652202
1	Deaths	42	Central Europe	1	Male	27	Age-standardized	944	Other cardiomyopathy	3	Rate	1999	18.874274032070595	19.762312596749656	17.664766690668632
1	Deaths	42	Central Europe	2	Female	27	Age-standardized	944	Other cardiomyopathy	3	Rate	1999	14.92718430428215	15.884870790467188	13.582383121074667
1	Deaths	42	Central Europe	3	Both	27	Age-standardized	944	Other cardiomyopathy	3	Rate	1999	16.671806751072314	17.51756533588867	15.465578630329395
1	Deaths	138	North Africa and Middle East	1	Male	22	All ages	944	Other cardiomyopathy	1	Number	1997	3995.9355472440557	5705.790394685762	3255.934254602236
1	Deaths	138	North Africa and Middle East	2	Female	22	All ages	944	Other cardiomyopathy	1	Number	1997	2841.9536269769046	3958.1695437190683	1857.3939897872694
1	Deaths	138	North Africa and Middle East	3	Both	22	All ages	944	Other cardiomyopathy	1	Number	1997	6837.88917422097	9123.754171272585	5469.615462875482
1	Deaths	138	North Africa and Middle East	1	Male	22	All ages	944	Other cardiomyopathy	2	Percent	1997	0.0029194387231563164	0.004188523920932121	0.0024350373225262224
1	Deaths	138	North Africa and Middle East	2	Female	22	All ages	944	Other cardiomyopathy	2	Percent	1997	0.002674839546377926	0.0037200978490724837	0.0017536882632993515
1	Deaths	138	North Africa and Middle East	3	Both	22	All ages	944	Other cardiomyopathy	2	Percent	1997	0.00281261634954878	0.003760054428720358	0.002263656715147429
1	Deaths	138	North Africa and Middle East	1	Male	22	All ages	944	Other cardiomyopathy	3	Rate	1997	1.9704720826175885	2.813634141258889	1.6055633219501906
1	Deaths	138	North Africa and Middle East	2	Female	22	All ages	944	Other cardiomyopathy	3	Rate	1997	1.4731764881577547	2.051786578288323	0.9628127387535177
1	Deaths	138	North Africa and Middle East	3	Both	22	All ages	944	Other cardiomyopathy	3	Rate	1997	1.7280309623206964	2.305701262313582	1.3822489120575305
1	Deaths	138	North Africa and Middle East	1	Male	27	Age-standardized	944	Other cardiomyopathy	3	Rate	1997	3.2940559477254094	5.2625952557870725	2.6106499971717883
1	Deaths	138	North Africa and Middle East	2	Female	27	Age-standardized	944	Other cardiomyopathy	3	Rate	1997	2.1513962785131278	3.501568842928703	1.480658172546632
1	Deaths	138	North Africa and Middle East	3	Both	27	Age-standardized	944	Other cardiomyopathy	3	Rate	1997	2.713137734968638	4.314360218406562	2.1265234028958613
1	Deaths	120	Andean Latin America	1	Male	22	All ages	944	Other cardiomyopathy	1	Number	1998	266.32508746517044	310.01830241584304	231.49309554663392
1	Deaths	120	Andean Latin America	2	Female	22	All ages	944	Other cardiomyopathy	1	Number	1998	235.59942082890487	277.25809187400364	193.7212792284164
1	Deaths	120	Andean Latin America	3	Both	22	All ages	944	Other cardiomyopathy	1	Number	1998	501.92450829407534	559.743805448553	444.1269308793768
1	Deaths	120	Andean Latin America	1	Male	22	All ages	944	Other cardiomyopathy	2	Percent	1998	0.002019488856845735	0.0023164796087967996	0.0017765893053101178
1	Deaths	120	Andean Latin America	2	Female	22	All ages	944	Other cardiomyopathy	2	Percent	1998	0.002092515810219078	0.002437572520720547	0.0017314813586727091
1	Deaths	120	Andean Latin America	3	Both	22	All ages	944	Other cardiomyopathy	2	Percent	1998	0.002053045116517955	0.0022893254617629686	0.0018475009036655178
1	Deaths	120	Andean Latin America	1	Male	22	All ages	944	Other cardiomyopathy	3	Rate	1998	1.1978529762638368	1.394372380685486	1.041188782192096
1	Deaths	120	Andean Latin America	2	Female	22	All ages	944	Other cardiomyopathy	3	Rate	1998	1.0505872956508298	1.2363520585678884	0.8638438674363325
1	Deaths	120	Andean Latin America	3	Both	22	All ages	944	Other cardiomyopathy	3	Rate	1998	1.1239036371408047	1.2533719482015744	0.994483960673744
1	Deaths	120	Andean Latin America	1	Male	27	Age-standardized	944	Other cardiomyopathy	3	Rate	1998	1.7491420828348663	2.034538876461935	1.5107908094255287
1	Deaths	120	Andean Latin America	2	Female	27	Age-standardized	944	Other cardiomyopathy	3	Rate	1998	1.4629806984893396	1.7150098409474583	1.219875164761694
1	Deaths	120	Andean Latin America	3	Both	27	Age-standardized	944	Other cardiomyopathy	3	Rate	1998	1.6012187093036263	1.7743165818180051	1.4239558145061695
1	Deaths	167	Central Sub-Saharan Africa	1	Male	22	All ages	944	Other cardiomyopathy	1	Number	1998	2145.042934951557	3527.1761995646384	1062.5176736167173
1	Deaths	167	Central Sub-Saharan Africa	2	Female	22	All ages	944	Other cardiomyopathy	1	Number	1998	2170.4221370961423	3373.423455229086	1130.3029539151569
1	Deaths	167	Central Sub-Saharan Africa	3	Both	22	All ages	944	Other cardiomyopathy	1	Number	1998	4315.465072047696	6483.560822346834	2656.6409802375642
1	Deaths	167	Central Sub-Saharan Africa	1	Male	22	All ages	944	Other cardiomyopathy	2	Percent	1998	0.004088299833618354	0.006545308476223575	0.0019754340659159627
1	Deaths	167	Central Sub-Saharan Africa	2	Female	22	All ages	944	Other cardiomyopathy	2	Percent	1998	0.004756691435657096	0.007210018394225002	0.0024703985656200755
1	Deaths	167	Central Sub-Saharan Africa	3	Both	22	All ages	944	Other cardiomyopathy	2	Percent	1998	0.00439872561352405	0.006521496860005391	0.0027306657297710376
1	Deaths	167	Central Sub-Saharan Africa	1	Male	22	All ages	944	Other cardiomyopathy	3	Rate	1998	6.229666521544979	10.24367910216881	3.0857800895390533
1	Deaths	167	Central Sub-Saharan Africa	2	Female	22	All ages	944	Other cardiomyopathy	3	Rate	1998	6.220759623889848	9.668744188468684	3.239620006772618
1	Deaths	167	Central Sub-Saharan Africa	3	Both	22	All ages	944	Other cardiomyopathy	3	Rate	1998	6.225183696209727	9.352724781875263	3.832281768187304
1	Deaths	167	Central Sub-Saharan Africa	1	Male	27	Age-standardized	944	Other cardiomyopathy	3	Rate	1998	16.560747591027752	28.747441722709535	9.058138736912081
1	Deaths	167	Central Sub-Saharan Africa	2	Female	27	Age-standardized	944	Other cardiomyopathy	3	Rate	1998	14.065794624570778	23.3258623564672	7.757178403815344
1	Deaths	167	Central Sub-Saharan Africa	3	Both	27	Age-standardized	944	Other cardiomyopathy	3	Rate	1998	15.21223717934346	24.297118128709283	9.311785707108273
1	Deaths	134	Tropical Latin America	1	Male	22	All ages	944	Other cardiomyopathy	1	Number	1998	8784.907643569986	9100.17726901401	8378.340257806189
1	Deaths	134	Tropical Latin America	2	Female	22	All ages	944	Other cardiomyopathy	1	Number	1998	8227.606558578871	8688.40444674675	7498.042040021575
1	Deaths	134	Tropical Latin America	3	Both	22	All ages	944	Other cardiomyopathy	1	Number	1998	17012.514202148835	17727.72146979554	15904.063820520327
1	Deaths	134	Tropical Latin America	1	Male	22	All ages	944	Other cardiomyopathy	2	Percent	1998	0.015165264843561723	0.01576146747017674	0.014486189827963148
1	Deaths	134	Tropical Latin America	2	Female	22	All ages	944	Other cardiomyopathy	2	Percent	1998	0.01984740069295903	0.020980202534672237	0.018094181189822093
1	Deaths	134	Tropical Latin America	3	Both	22	All ages	944	Other cardiomyopathy	2	Percent	1998	0.017118258158990533	0.017894130519433428	0.016054458950594295
1	Deaths	134	Tropical Latin America	1	Male	22	All ages	944	Other cardiomyopathy	3	Rate	1998	10.224891238139692	10.591838480119376	9.751681106732985
1	Deaths	134	Tropical Latin America	2	Female	22	All ages	944	Other cardiomyopathy	3	Rate	1998	9.323329202265391	9.845494473114218	8.496603941112806
1	Deaths	134	Tropical Latin America	3	Both	22	All ages	944	Other cardiomyopathy	3	Rate	1998	9.768077950552522	10.178728619710638	9.131638820897033
1	Deaths	134	Tropical Latin America	1	Male	27	Age-standardized	944	Other cardiomyopathy	3	Rate	1998	17.176000122479934	17.89534830683043	16.167830825245105
1	Deaths	134	Tropical Latin America	2	Female	27	Age-standardized	944	Other cardiomyopathy	3	Rate	1998	13.697410251108705	14.547160151494852	12.297444695880046
1	Deaths	134	Tropical Latin America	3	Both	27	Age-standardized	944	Other cardiomyopathy	3	Rate	1998	15.317176981289457	16.059196684559616	14.102371574331228
1	Deaths	1	Global	1	Male	22	All ages	944	Other cardiomyopathy	1	Number	1998	121050.50211798215	136939.03345055555	108986.99210079786
1	Deaths	1	Global	2	Female	22	All ages	944	Other cardiomyopathy	1	Number	1998	109987.09564987288	122380.46990958008	93690.55680390605
1	Deaths	1	Global	3	Both	22	All ages	944	Other cardiomyopathy	1	Number	1998	231037.597767855	252628.02237038902	205682.56091728402
1	Deaths	1	Global	1	Male	22	All ages	944	Other cardiomyopathy	2	Percent	1998	0.0045316446435454474	0.005120600867446722	0.004065651017617692
1	Deaths	1	Global	2	Female	22	All ages	944	Other cardiomyopathy	2	Percent	1998	0.004836729148209132	0.005383266322837792	0.004127064937478696
1	Deaths	1	Global	3	Both	22	All ages	944	Other cardiomyopathy	2	Percent	1998	0.004671772070047545	0.005126109910604237	0.0041526335822807976
1	Deaths	1	Global	1	Male	22	All ages	944	Other cardiomyopathy	3	Rate	1998	4.038581538752759	4.568667149261703	3.636109281343405
1	Deaths	1	Global	2	Female	22	All ages	944	Other cardiomyopathy	3	Rate	1998	3.727706111835806	4.147744996408655	3.175380340353814
1	Deaths	1	Global	3	Both	22	All ages	944	Other cardiomyopathy	3	Rate	1998	3.8843674305502387	4.247360912771697	3.458080625743175
1	Deaths	1	Global	1	Male	27	Age-standardized	944	Other cardiomyopathy	3	Rate	1998	6.393453048036772	7.1687472707166915	5.750397694740341
1	Deaths	1	Global	2	Female	27	Age-standardized	944	Other cardiomyopathy	3	Rate	1998	4.6709550882955515	5.1920329005614	3.9801197334974514
1	Deaths	1	Global	3	Both	27	Age-standardized	944	Other cardiomyopathy	3	Rate	1998	5.484511199023649	5.974870213997455	4.855379476348056
1	Deaths	70	Australasia	1	Male	22	All ages	944	Other cardiomyopathy	1	Number	1998	445.1034782741922	476.27890594425486	414.4077908209197
1	Deaths	70	Australasia	2	Female	22	All ages	944	Other cardiomyopathy	1	Number	1998	385.3946166832932	426.15257875971145	335.91927770931096
1	Deaths	70	Australasia	3	Both	22	All ages	944	Other cardiomyopathy	1	Number	1998	830.498094957486	889.9865048300479	760.793419162787
1	Deaths	70	Australasia	1	Male	22	All ages	944	Other cardiomyopathy	2	Percent	1998	0.0055181753526545784	0.005904545344596899	0.005143875249525921
1	Deaths	70	Australasia	2	Female	22	All ages	944	Other cardiomyopathy	2	Percent	1998	0.00524085291166521	0.0057913417589241	0.004567718533931285
1	Deaths	70	Australasia	3	Both	22	All ages	944	Other cardiomyopathy	2	Percent	1998	0.005385922021858129	0.0057729968927369485	0.0049306852794744555
1	Deaths	70	Australasia	1	Male	22	All ages	944	Other cardiomyopathy	3	Rate	1998	4.038202057074352	4.321041177171876	3.7597153809024864
1	Deaths	70	Australasia	2	Female	22	All ages	944	Other cardiomyopathy	3	Rate	1998	3.421395592717826	3.78323020529368	2.9821712253133708
1	Deaths	70	Australasia	3	Both	22	All ages	944	Other cardiomyopathy	3	Rate	1998	3.7264509280232327	3.9933758511774364	3.4136855461640394
1	Deaths	70	Australasia	1	Male	27	Age-standardized	944	Other cardiomyopathy	3	Rate	1998	3.7984512283543395	4.049933442931009	3.5504606175114612
1	Deaths	70	Australasia	2	Female	27	Age-standardized	944	Other cardiomyopathy	3	Rate	1998	2.2925125735137586	2.5199447343801205	2.0222334051707143
1	Deaths	70	Australasia	3	Both	27	Age-standardized	944	Other cardiomyopathy	3	Rate	1998	2.9855802568661884	3.198753864764217	2.7383508792533076
1	Deaths	73	Western Europe	1	Male	22	All ages	944	Other cardiomyopathy	1	Number	1998	18487.783745185603	19224.19962449853	17283.304764883032
1	Deaths	73	Western Europe	2	Female	22	All ages	944	Other cardiomyopathy	1	Number	1998	25567.624427335624	27809.16611378163	21688.76211043005
1	Deaths	73	Western Europe	3	Both	22	All ages	944	Other cardiomyopathy	1	Number	1998	44055.408172521216	46917.64838065264	39228.73240652579
1	Deaths	73	Western Europe	1	Male	22	All ages	944	Other cardiomyopathy	2	Percent	1998	0.009723607088879475	0.010106234085433511	0.009087365720939228
1	Deaths	73	Western Europe	2	Female	22	All ages	944	Other cardiomyopathy	2	Percent	1998	0.01306781827431481	0.014199625071912799	0.011107114822186867
1	Deaths	73	Western Europe	3	Both	22	All ages	944	Other cardiomyopathy	2	Percent	1998	0.01141965717637986	0.012154437829405363	0.010164039037078595
1	Deaths	73	Western Europe	1	Male	22	All ages	944	Other cardiomyopathy	3	Rate	1998	9.590646348756353	9.972666409215888	8.96581580693433
1	Deaths	73	Western Europe	2	Female	22	All ages	944	Other cardiomyopathy	3	Rate	1998	12.639710661010247	13.747847963002968	10.722141137923698
1	Deaths	73	Western Europe	3	Both	22	All ages	944	Other cardiomyopathy	3	Rate	1998	11.151883281620051	11.876411098955098	9.930091746519066
1	Deaths	73	Western Europe	1	Male	27	Age-standardized	944	Other cardiomyopathy	3	Rate	1998	7.808356827060293	8.130790854689899	7.246011521954928
1	Deaths	73	Western Europe	2	Female	27	Age-standardized	944	Other cardiomyopathy	3	Rate	1998	5.51388924088902	5.963535466765265	4.751026258247154
1	Deaths	73	Western Europe	3	Both	27	Age-standardized	944	Other cardiomyopathy	3	Rate	1998	6.5077502332272985	6.911993172282728	5.832029058533185
1	Deaths	124	Central Latin America	1	Male	22	All ages	944	Other cardiomyopathy	1	Number	1997	1329.6513919129766	1382.1914117097967	1275.7460805174544
1	Deaths	124	Central Latin America	2	Female	22	All ages	944	Other cardiomyopathy	1	Number	1997	1210.5681051023596	1259.5618550166032	1140.946845784671
1	Deaths	124	Central Latin America	3	Both	22	All ages	944	Other cardiomyopathy	1	Number	1997	2540.21949701534	2629.226531860836	2422.641113576936
1	Deaths	124	Central Latin America	1	Male	22	All ages	944	Other cardiomyopathy	2	Percent	1997	0.0024986262545333305	0.0025788362294450356	0.0024045187110902167
1	Deaths	124	Central Latin America	2	Female	22	All ages	944	Other cardiomyopathy	2	Percent	1997	0.0030692184939633614	0.0031861418282945857	0.002905362086208393
1	Deaths	124	Central Latin America	3	Both	22	All ages	944	Other cardiomyopathy	2	Percent	1997	0.0027415154743793647	0.0028249982433947605	0.002623573561129503
1	Deaths	124	Central Latin America	1	Male	22	All ages	944	Other cardiomyopathy	3	Rate	1997	1.4265575112771975	1.4829266922066238	1.368723535141254
1	Deaths	124	Central Latin America	2	Female	22	All ages	944	Other cardiomyopathy	3	Rate	1997	1.25782621392671	1.308732579872551	1.185487082697927
1	Deaths	124	Central Latin America	3	Both	22	All ages	944	Other cardiomyopathy	3	Rate	1997	1.340839927518946	1.3878217675887277	1.2787768690656989
1	Deaths	124	Central Latin America	1	Male	27	Age-standardized	944	Other cardiomyopathy	3	Rate	1997	2.4146759335153383	2.5127477484333274	2.291328442094239
1	Deaths	124	Central Latin America	2	Female	27	Age-standardized	944	Other cardiomyopathy	3	Rate	1997	2.0703715130493068	2.1599906985718706	1.9209473550749336
1	Deaths	124	Central Latin America	3	Both	27	Age-standardized	944	Other cardiomyopathy	3	Rate	1997	2.2350584615859974	2.32333913765746	2.107601088451237
1	Deaths	56	Eastern Europe	1	Male	22	All ages	944	Other cardiomyopathy	1	Number	1998	3771.569598197377	4082.3430792789877	3530.575244613731
1	Deaths	56	Eastern Europe	2	Female	22	All ages	944	Other cardiomyopathy	1	Number	1998	4234.021357780879	4509.5380650584775	3862.536361905302
1	Deaths	56	Eastern Europe	3	Both	22	All ages	944	Other cardiomyopathy	1	Number	1998	8005.590955978251	8451.89960764381	7586.510440219539
1	Deaths	56	Eastern Europe	1	Male	22	All ages	944	Other cardiomyopathy	2	Percent	1998	0.0025118218843749747	0.0027197070575508344	0.002349111017773942
1	Deaths	56	Eastern Europe	2	Female	22	All ages	944	Other cardiomyopathy	2	Percent	1998	0.0029049315103675875	0.0030944350086879913	0.002651517805327419
1	Deaths	56	Eastern Europe	3	Both	22	All ages	944	Other cardiomyopathy	2	Percent	1998	0.0027054537511835277	0.00285705274349268	0.0025648432466652206
1	Deaths	56	Eastern Europe	1	Male	22	All ages	944	Other cardiomyopathy	3	Rate	1998	3.6268780832620893	3.9257291313595934	3.39512917436745
1	Deaths	56	Eastern Europe	2	Female	22	All ages	944	Other cardiomyopathy	3	Rate	1998	3.573392401882753	3.805920588489145	3.259869736430026
1	Deaths	56	Eastern Europe	3	Both	22	All ages	944	Other cardiomyopathy	3	Rate	1998	3.5983925072861966	3.799001521276732	3.4100221301150184
1	Deaths	56	Eastern Europe	1	Male	27	Age-standardized	944	Other cardiomyopathy	3	Rate	1998	3.94741640099428	4.22463793593026	3.723625900930413
1	Deaths	56	Eastern Europe	2	Female	27	Age-standardized	944	Other cardiomyopathy	3	Rate	1998	2.756746361514822	2.931714924553062	2.5159168249860415
1	Deaths	56	Eastern Europe	3	Both	27	Age-standardized	944	Other cardiomyopathy	3	Rate	1998	3.500200679922309	3.6891178398293456	3.302602187475968
1	Deaths	9	Southeast Asia	1	Male	22	All ages	944	Other cardiomyopathy	1	Number	1998	5876.913766352778	6979.140153623251	4971.779973352863
1	Deaths	9	Southeast Asia	2	Female	22	All ages	944	Other cardiomyopathy	1	Number	1998	5105.821071440788	6280.1825663225645	4115.155875752355
1	Deaths	9	Southeast Asia	3	Both	22	All ages	944	Other cardiomyopathy	1	Number	1998	10982.734837793567	12542.640136960688	9263.849809432655
1	Deaths	9	Southeast Asia	1	Male	22	All ages	944	Other cardiomyopathy	2	Percent	1998	0.003045862523261477	0.0036871687273485436	0.0025838293537540475
1	Deaths	9	Southeast Asia	2	Female	22	All ages	944	Other cardiomyopathy	2	Percent	1998	0.0032270133059056146	0.003953829857570155	0.0025993474213083694
1	Deaths	9	Southeast Asia	3	Both	22	All ages	944	Other cardiomyopathy	2	Percent	1998	0.003127558649473195	0.003525360308270988	0.0026218589365836122
1	Deaths	9	Southeast Asia	1	Male	22	All ages	944	Other cardiomyopathy	3	Rate	1998	2.238741746825202	2.658622031909954	1.8939415865007923
1	Deaths	9	Southeast Asia	2	Female	22	All ages	944	Other cardiomyopathy	3	Rate	1998	1.9220508449684708	2.3641310651629115	1.5491218194872676
1	Deaths	9	Southeast Asia	3	Both	22	All ages	944	Other cardiomyopathy	3	Rate	1998	2.079456467743277	2.3748068710196746	1.754005053107259
1	Deaths	9	Southeast Asia	1	Male	27	Age-standardized	944	Other cardiomyopathy	3	Rate	1998	4.616845944798725	5.285096935839322	3.8908253992407458
1	Deaths	9	Southeast Asia	2	Female	27	Age-standardized	944	Other cardiomyopathy	3	Rate	1998	3.78329189931988	4.7347308921283595	3.007329894110492
1	Deaths	9	Southeast Asia	3	Both	27	Age-standardized	944	Other cardiomyopathy	3	Rate	1998	4.209966851675991	4.872457281771235	3.5317616929971494
1	Deaths	96	Southern Latin America	1	Male	22	All ages	944	Other cardiomyopathy	1	Number	1997	3673.3664088053238	3910.939385798169	3426.8388346229503
1	Deaths	96	Southern Latin America	2	Female	22	All ages	944	Other cardiomyopathy	1	Number	1997	3142.97391152453	3415.3070182631373	2813.1928274538504
1	Deaths	96	Southern Latin America	3	Both	22	All ages	944	Other cardiomyopathy	1	Number	1997	6816.340320329857	7226.931922333008	6325.121199209458
1	Deaths	96	Southern Latin America	1	Male	22	All ages	944	Other cardiomyopathy	2	Percent	1997	0.017461711963765166	0.018612569986149886	0.01628540541071379
1	Deaths	96	Southern Latin America	2	Female	22	All ages	944	Other cardiomyopathy	2	Percent	1997	0.018407786803188952	0.019953920899737878	0.016481313820227945
1	Deaths	96	Southern Latin America	3	Both	22	All ages	944	Other cardiomyopathy	2	Percent	1997	0.017885569455350823	0.01897799340692693	0.016599804593380466
1	Deaths	96	Southern Latin America	1	Male	22	All ages	944	Other cardiomyopathy	3	Rate	1997	14.007350331783147	14.91326810522566	13.067286718815053
1	Deaths	96	Southern Latin America	2	Female	22	All ages	944	Other cardiomyopathy	3	Rate	1997	11.48162739602539	12.476490015695678	10.276901032986554
1	Deaths	96	Southern Latin America	3	Both	22	All ages	944	Other cardiomyopathy	3	Rate	1997	12.717407786306444	13.483458275413218	11.800928622687328
1	Deaths	96	Southern Latin America	1	Male	27	Age-standardized	944	Other cardiomyopathy	3	Rate	1997	16.825148064170133	17.912129706693474	15.63706271072134
1	Deaths	96	Southern Latin America	2	Female	27	Age-standardized	944	Other cardiomyopathy	3	Rate	1997	10.25504614952843	11.118098971990161	9.198653146285746
1	Deaths	96	Southern Latin America	3	Both	27	Age-standardized	944	Other cardiomyopathy	3	Rate	1997	13.152778511244811	13.941902961359839	12.166900669267593
1	Deaths	73	Western Europe	1	Male	22	All ages	944	Other cardiomyopathy	1	Number	1999	17808.452181386874	18483.481198155314	16645.580576723285
1	Deaths	73	Western Europe	2	Female	22	All ages	944	Other cardiomyopathy	1	Number	1999	24059.359144964736	26200.802008724666	20403.67938872427
1	Deaths	73	Western Europe	3	Both	22	All ages	944	Other cardiomyopathy	1	Number	1999	41867.81132635161	44591.882922522345	37204.53522543359
1	Deaths	73	Western Europe	1	Male	22	All ages	944	Other cardiomyopathy	2	Percent	1999	0.009368435201855676	0.009724944218111672	0.008754841356897847
1	Deaths	73	Western Europe	2	Female	22	All ages	944	Other cardiomyopathy	2	Percent	1999	0.012259624250304767	0.01334598962219489	0.010399748748389894
1	Deaths	73	Western Europe	3	Both	22	All ages	944	Other cardiomyopathy	2	Percent	1999	0.010837093204574664	0.01154218725611728	0.009631573143404914
1	Deaths	73	Western Europe	1	Male	22	All ages	944	Other cardiomyopathy	3	Rate	1999	9.198878768263882	9.547562080382573	8.598202482340659
1	Deaths	73	Western Europe	2	Female	22	All ages	944	Other cardiomyopathy	3	Rate	1999	11.84945519508555	12.904135459595814	10.048999363400668
1	Deaths	73	Western Europe	3	Both	22	All ages	944	Other cardiomyopathy	3	Rate	1999	10.55573639804872	11.242530877809168	9.380028575900655
1	Deaths	73	Western Europe	1	Male	27	Age-standardized	944	Other cardiomyopathy	3	Rate	1999	7.327955611831347	7.62199094243764	6.797631809452568
1	Deaths	73	Western Europe	2	Female	27	Age-standardized	944	Other cardiomyopathy	3	Rate	1999	5.076973565959037	5.4900274560624505	4.380196431015584
1	Deaths	73	Western Europe	3	Both	27	Age-standardized	944	Other cardiomyopathy	3	Rate	1999	6.045775373995287	6.423503980848085	5.409378504802075
1	Deaths	120	Andean Latin America	1	Male	22	All ages	944	Other cardiomyopathy	1	Number	1999	250.63798145890104	291.24839131399693	215.85559899132096
1	Deaths	120	Andean Latin America	2	Female	22	All ages	944	Other cardiomyopathy	1	Number	1999	213.85083875251215	251.33288194382177	174.861053130674
1	Deaths	120	Andean Latin America	3	Both	22	All ages	944	Other cardiomyopathy	1	Number	1999	464.48882021141327	520.9796975387504	410.79593803514445
1	Deaths	120	Andean Latin America	1	Male	22	All ages	944	Other cardiomyopathy	2	Percent	1999	0.0019364028792295158	0.0022083927615108587	0.0017015161461426049
1	Deaths	120	Andean Latin America	2	Female	22	All ages	944	Other cardiomyopathy	2	Percent	1999	0.0019566617984215365	0.0022956268729143895	0.0016456925177337689
1	Deaths	120	Andean Latin America	3	Both	22	All ages	944	Other cardiomyopathy	2	Percent	1999	0.0019456413454602309	0.002154607485970633	0.0017467637077272311
1	Deaths	120	Andean Latin America	1	Male	22	All ages	944	Other cardiomyopathy	3	Rate	1999	1.1065597895575152	1.2858536313029985	0.9529965283167381
1	Deaths	120	Andean Latin America	2	Female	22	All ages	944	Other cardiomyopathy	3	Rate	1999	0.9367743894595237	1.100964618177167	0.7659794894529608
1	Deaths	120	Andean Latin America	3	Both	22	All ages	944	Other cardiomyopathy	3	Rate	1999	1.0213344016844992	1.1455485353411257	0.9032725984590623
1	Deaths	120	Andean Latin America	1	Male	27	Age-standardized	944	Other cardiomyopathy	3	Rate	1999	1.5976319252727262	1.8617882041952798	1.387712899589476
1	Deaths	120	Andean Latin America	2	Female	27	Age-standardized	944	Other cardiomyopathy	3	Rate	1999	1.2846870623191091	1.5218810262510698	1.0646545955847095
1	Deaths	120	Andean Latin America	3	Both	27	Age-standardized	944	Other cardiomyopathy	3	Rate	1999	1.4353482222943799	1.6195999380558563	1.2712847954120348
1	Deaths	65	High-income Asia Pacific	1	Male	22	All ages	944	Other cardiomyopathy	1	Number	1999	3367.1765266061525	3519.9961946462226	3172.058641408237
1	Deaths	65	High-income Asia Pacific	2	Female	22	All ages	944	Other cardiomyopathy	1	Number	1999	2883.0822273599647	3149.277902115256	2413.6494674359324
1	Deaths	65	High-income Asia Pacific	3	Both	22	All ages	944	Other cardiomyopathy	1	Number	1999	6250.258753966119	6638.62121556342	5606.845293438981
1	Deaths	65	High-income Asia Pacific	1	Male	22	All ages	944	Other cardiomyopathy	2	Percent	1999	0.00500046007408777	0.005222740616221812	0.0047175954255322125
1	Deaths	65	High-income Asia Pacific	2	Female	22	All ages	944	Other cardiomyopathy	2	Percent	1999	0.005210606355595972	0.005695261316451055	0.004368795701544943
1	Deaths	65	High-income Asia Pacific	3	Both	22	All ages	944	Other cardiomyopathy	2	Percent	1999	0.00509525041700956	0.00541099709021722	0.0045690465393055735
1	Deaths	65	High-income Asia Pacific	1	Male	22	All ages	944	Other cardiomyopathy	3	Rate	1999	3.796955786381616	3.969281032252373	3.576933468758873
[truncated: 25,457 more rows]
