# Supplementary material for: Global, regional, and national burden of cardiomyopathy (including alcoholic cardiomyopathy and others) from 1990 to 2021: An analysis of data from the global burden of disease study 2021 and forecast to 2040
Source: PLoS One. 2026 Jan 30;21(1):e0341687. doi: 10.1371/journal.pone.0341687 (PMC12858021; doi:10.1371/journal.pone.0341687)
Supplement: S1 Data — (ZIP) [file pone.0341687.s027.zip › The dataset used in the article/other cardiomyopathy/Disease/Global_21Regions_204counties_1990to2021.csv]

measure_id	measure_name	location_id	location_name	sex_id	sex_name	age_id	age_name	cause_id	cause_name	metric_id	metric_name	year	val	upper	lower
1	Deaths	80	French Republic	1	Male	22	All ages	944	Other cardiomyopathy	1	Number	1990	3044.702814484028	3231.9467881486103	2863.5983220443654
1	Deaths	80	French Republic	2	Female	22	All ages	944	Other cardiomyopathy	1	Number	1990	3186.2174894403743	3566.785810073959	2758.722670318392
1	Deaths	80	French Republic	3	Both	22	All ages	944	Other cardiomyopathy	1	Number	1990	6230.920303924396	6664.803096266117	5679.082304727283
1	Deaths	80	French Republic	1	Male	22	All ages	944	Other cardiomyopathy	2	Percent	1990	0.01121115319935482	0.011910706309501763	0.010565725410419845
1	Deaths	80	French Republic	2	Female	22	All ages	944	Other cardiomyopathy	2	Percent	1990	0.012639317378752181	0.014092652526599424	0.010943823598463662
1	Deaths	80	French Republic	3	Both	22	All ages	944	Other cardiomyopathy	2	Percent	1990	0.011898715796673337	0.01273545809320078	0.010822167325362973
1	Deaths	80	French Republic	1	Male	22	All ages	944	Other cardiomyopathy	3	Rate	1990	10.814258643049635	11.479316904541836	10.171006758713382
1	Deaths	80	French Republic	2	Female	22	All ages	944	Other cardiomyopathy	3	Rate	1990	10.758190500754624	12.043170733741624	9.314764018588235
1	Deaths	80	French Republic	3	Both	22	All ages	944	Other cardiomyopathy	3	Rate	1990	10.78551505059908	11.53655168062149	9.830301894994392
1	Deaths	80	French Republic	1	Male	27	Age-standardized	944	Other cardiomyopathy	3	Rate	1990	9.689269512505165	10.26006235145953	9.116188504966761
1	Deaths	80	French Republic	2	Female	27	Age-standardized	944	Other cardiomyopathy	3	Rate	1990	5.237951549002542	5.788358540117948	4.602605346201895
1	Deaths	80	French Republic	3	Both	27	Age-standardized	944	Other cardiomyopathy	3	Rate	1990	7.092019393207319	7.567203085986363	6.4856365231929
1	Deaths	178	State of Eritrea	1	Male	22	All ages	944	Other cardiomyopathy	1	Number	1990	59.46140145839592	83.7568397187385	33.149775571973784
1	Deaths	178	State of Eritrea	2	Female	22	All ages	944	Other cardiomyopathy	1	Number	1990	39.994967580879006	57.56716926913311	20.053918355933163
1	Deaths	178	State of Eritrea	3	Both	22	All ages	944	Other cardiomyopathy	1	Number	1990	99.4563690392749	134.45763283299738	59.53543617103036
1	Deaths	178	State of Eritrea	1	Male	22	All ages	944	Other cardiomyopathy	2	Percent	1990	0.0017767165542269673	0.002539695972212477	0.0010264774025873832
1	Deaths	178	State of Eritrea	2	Female	22	All ages	944	Other cardiomyopathy	2	Percent	1990	0.0018209464408631346	0.002601188415139237	0.0009223513384779807
1	Deaths	178	State of Eritrea	3	Both	22	All ages	944	Other cardiomyopathy	2	Percent	1990	0.0017940918177842401	0.002440717078881592	0.0010983331091171849
1	Deaths	178	State of Eritrea	1	Male	22	All ages	944	Other cardiomyopathy	3	Rate	1990	3.4937507226012143	4.921268455047796	1.9477686283544238
1	Deaths	178	State of Eritrea	2	Female	22	All ages	944	Other cardiomyopathy	3	Rate	1990	2.3471235777560304	3.3783565400576143	1.1768736780301383
1	Deaths	178	State of Eritrea	3	Both	22	All ages	944	Other cardiomyopathy	3	Rate	1990	2.920089852788443	3.947744855943238	1.7479908498942651
1	Deaths	178	State of Eritrea	1	Male	27	Age-standardized	944	Other cardiomyopathy	3	Rate	1990	6.824093224742106	10.318000388414413	4.145739712975764
1	Deaths	178	State of Eritrea	2	Female	27	Age-standardized	944	Other cardiomyopathy	3	Rate	1990	4.049326734801521	6.687264744895149	1.9776565275068803
1	Deaths	178	State of Eritrea	3	Both	27	Age-standardized	944	Other cardiomyopathy	3	Rate	1990	5.351102507544516	7.904073732629841	3.309956655814547
1	Deaths	171	Democratic Republic of the Congo	1	Male	22	All ages	944	Other cardiomyopathy	1	Number	1991	1286.0111521774486	2263.036723631909	647.9149092240277
1	Deaths	171	Democratic Republic of the Congo	2	Female	22	All ages	944	Other cardiomyopathy	1	Number	1991	1258.2311777273198	1970.1373556090914	631.1320380610755
1	Deaths	171	Democratic Republic of the Congo	3	Both	22	All ages	944	Other cardiomyopathy	1	Number	1991	2544.24232990477	3948.7076950798564	1576.4287733771287
1	Deaths	171	Democratic Republic of the Congo	1	Male	22	All ages	944	Other cardiomyopathy	2	Percent	1991	0.004529736409655496	0.007937902619204955	0.0022680190590979405
1	Deaths	171	Democratic Republic of the Congo	2	Female	22	All ages	944	Other cardiomyopathy	2	Percent	1991	0.005093628261641238	0.007944585356819333	0.00255144849309841
1	Deaths	171	Democratic Republic of the Congo	3	Both	22	All ages	944	Other cardiomyopathy	2	Percent	1991	0.004791727367318305	0.0073095276218084195	0.0029126026893674124
1	Deaths	171	Democratic Republic of the Congo	1	Male	22	All ages	944	Other cardiomyopathy	3	Rate	1991	6.62997546085081	11.666988983166679	3.340297587312023
1	Deaths	171	Democratic Republic of the Congo	2	Female	22	All ages	944	Other cardiomyopathy	3	Rate	1991	6.349653249151693	9.942281897603285	3.1850026188007283
1	Deaths	171	Democratic Republic of the Congo	3	Both	22	All ages	944	Other cardiomyopathy	3	Rate	1991	6.4883173155821305	10.069979659963456	4.020202787628166
1	Deaths	171	Democratic Republic of the Congo	1	Male	27	Age-standardized	944	Other cardiomyopathy	3	Rate	1991	16.668085444635413	31.51999467765908	9.039438908668313
1	Deaths	171	Democratic Republic of the Congo	2	Female	27	Age-standardized	944	Other cardiomyopathy	3	Rate	1991	14.3189237153288	24.230559309949665	7.732603997547103
1	Deaths	171	Democratic Republic of the Congo	3	Both	27	Age-standardized	944	Other cardiomyopathy	3	Rate	1991	15.362275907412286	26.30859243827906	8.717347912442069
1	Deaths	41	Republic of Uzbekistan	1	Male	27	Age-standardized	944	Other cardiomyopathy	3	Rate	1991	1.2350224567753378	1.5949707959806403	0.9531045038998555
1	Deaths	41	Republic of Uzbekistan	2	Female	27	Age-standardized	944	Other cardiomyopathy	3	Rate	1991	0.6199409690123089	0.8645372126115379	0.4769502919226305
1	Deaths	41	Republic of Uzbekistan	3	Both	27	Age-standardized	944	Other cardiomyopathy	3	Rate	1991	0.8851426600630903	1.0729132226583442	0.7244164800104729
1	Deaths	99	Eastern Republic of Uruguay	1	Male	22	All ages	944	Other cardiomyopathy	1	Number	1992	164.45550312491534	185.3861405805335	148.1043187548135
1	Deaths	99	Eastern Republic of Uruguay	2	Female	22	All ages	944	Other cardiomyopathy	1	Number	1992	186.52305818714078	206.5051999059826	161.52699689863948
1	Deaths	99	Eastern Republic of Uruguay	3	Both	22	All ages	944	Other cardiomyopathy	1	Number	1992	350.97856131205594	384.6362776422854	314.0000136923556
1	Deaths	99	Eastern Republic of Uruguay	1	Male	22	All ages	944	Other cardiomyopathy	2	Percent	1992	0.009959045326352004	0.011240380017091517	0.00895086338497058
1	Deaths	99	Eastern Republic of Uruguay	2	Female	22	All ages	944	Other cardiomyopathy	2	Percent	1992	0.013565874156938213	0.01503719463454553	0.011824251723679019
1	Deaths	99	Eastern Republic of Uruguay	3	Both	22	All ages	944	Other cardiomyopathy	2	Percent	1992	0.011597821689335656	0.01271165587841426	0.010391030236600656
1	Deaths	99	Eastern Republic of Uruguay	1	Male	22	All ages	944	Other cardiomyopathy	3	Rate	1992	10.650865921336774	12.006426598552725	9.591890885100202
1	Deaths	99	Eastern Republic of Uruguay	2	Female	22	All ages	944	Other cardiomyopathy	3	Rate	1992	11.412068635098857	12.634639050724912	9.88273081593597
1	Deaths	99	Eastern Republic of Uruguay	3	Both	22	All ages	944	Other cardiomyopathy	3	Rate	1992	11.042289534334008	12.101209621627973	9.878891326051862
1	Deaths	99	Eastern Republic of Uruguay	1	Male	27	Age-standardized	944	Other cardiomyopathy	3	Rate	1992	10.166703467097589	11.411549662069033	9.111180829878803
1	Deaths	99	Eastern Republic of Uruguay	2	Female	27	Age-standardized	944	Other cardiomyopathy	3	Rate	1992	7.713810557161932	8.512358023247094	6.726970430192592
1	Deaths	99	Eastern Republic of Uruguay	3	Both	27	Age-standardized	944	Other cardiomyopathy	3	Rate	1992	8.804257466516725	9.60363237383878	7.88698816305014
1	Deaths	48	Hungary	1	Male	22	All ages	944	Other cardiomyopathy	1	Number	1990	509.23572532611894	630.6089314845324	371.0272643147565
1	Deaths	48	Hungary	2	Female	22	All ages	944	Other cardiomyopathy	1	Number	1990	950.6761663529709	1069.7882545680748	810.5584152107297
1	Deaths	48	Hungary	3	Both	22	All ages	944	Other cardiomyopathy	1	Number	1990	1459.9118916790908	1651.382163845278	1267.166271984894
1	Deaths	48	Hungary	1	Male	22	All ages	944	Other cardiomyopathy	2	Percent	1990	0.00662451983002198	0.008238150444712197	0.004845415043699948
1	Deaths	48	Hungary	2	Female	22	All ages	944	Other cardiomyopathy	2	Percent	1990	0.01394182126157755	0.015756065514637055	0.011918138670356265
1	Deaths	48	Hungary	3	Both	22	All ages	944	Other cardiomyopathy	2	Percent	1990	0.010064320355923957	0.011397516388025875	0.008739026831622618
1	Deaths	48	Hungary	1	Male	22	All ages	944	Other cardiomyopathy	3	Rate	1990	10.195317254788122	12.62530847785747	7.428270409430855
1	Deaths	48	Hungary	2	Female	22	All ages	944	Other cardiomyopathy	3	Rate	1990	17.604633256337898	19.8103524103878	15.009930970884662
1	Deaths	48	Hungary	3	Both	22	All ages	944	Other cardiomyopathy	3	Rate	1990	14.04443709270365	15.886392218822989	12.190213049377375
1	Deaths	48	Hungary	1	Male	27	Age-standardized	944	Other cardiomyopathy	3	Rate	1990	11.987153761107916	14.32375385973493	9.42601945953681
1	Deaths	48	Hungary	2	Female	27	Age-standardized	944	Other cardiomyopathy	3	Rate	1990	11.880239697820945	13.338985738079677	10.149667300861061
1	Deaths	48	Hungary	3	Both	27	Age-standardized	944	Other cardiomyopathy	3	Rate	1990	12.05935204961993	13.594184654842044	10.532759571721098
1	Deaths	196	Republic of South Africa	1	Male	22	All ages	944	Other cardiomyopathy	1	Number	1990	1529.1025453117654	1918.1569256085056	1101.5324457279073
1	Deaths	196	Republic of South Africa	2	Female	22	All ages	944	Other cardiomyopathy	1	Number	1990	1410.66474700986	1807.3610335466692	1063.475652294192
1	Deaths	196	Republic of South Africa	3	Both	22	All ages	944	Other cardiomyopathy	1	Number	1990	2939.7672923216246	3523.8461852051755	2218.691683437895
1	Deaths	196	Republic of South Africa	1	Male	22	All ages	944	Other cardiomyopathy	2	Percent	1990	0.009439494470325603	0.011827627281458478	0.006816446430868333
1	Deaths	196	Republic of South Africa	2	Female	22	All ages	944	Other cardiomyopathy	2	Percent	1990	0.010808459313677068	0.013672611120754652	0.008276507303684276
1	Deaths	196	Republic of South Africa	3	Both	22	All ages	944	Other cardiomyopathy	2	Percent	1990	0.010051447227805106	0.012100196156770946	0.007607420925001988
1	Deaths	196	Republic of South Africa	1	Male	22	All ages	944	Other cardiomyopathy	3	Rate	1990	8.515653641929116	10.682318239172941	6.134492949427029
1	Deaths	196	Republic of South Africa	2	Female	22	All ages	944	Other cardiomyopathy	3	Rate	1990	7.402438197924494	9.48409491378084	5.5805695915999
1	Deaths	196	Republic of South Africa	3	Both	22	All ages	944	Other cardiomyopathy	3	Rate	1990	7.942498203582215	9.520529760567896	5.994336611620599
1	Deaths	196	Republic of South Africa	1	Male	27	Age-standardized	944	Other cardiomyopathy	3	Rate	1990	19.133923791737637	24.333650419468448	13.171412337569752
1	Deaths	196	Republic of South Africa	2	Female	27	Age-standardized	944	Other cardiomyopathy	3	Rate	1990	12.339943863325063	16.12244749787195	8.794117569275409
1	Deaths	196	Republic of South Africa	3	Both	27	Age-standardized	944	Other cardiomyopathy	3	Rate	1990	15.09202118478935	18.41226890053185	10.818241708075481
1	Deaths	162	Kingdom of Bhutan	1	Male	22	All ages	944	Other cardiomyopathy	1	Number	1990	6.804669632787471	14.775229006781265	2.9125372997230046
1	Deaths	162	Kingdom of Bhutan	2	Female	22	All ages	944	Other cardiomyopathy	1	Number	1990	5.524473057465046	10.535328373762109	1.6998446523548891
1	Deaths	162	Kingdom of Bhutan	3	Both	22	All ages	944	Other cardiomyopathy	1	Number	1990	12.32914269025251	21.796022914603252	5.049906390169762
1	Deaths	162	Kingdom of Bhutan	1	Male	22	All ages	944	Other cardiomyopathy	2	Percent	1990	0.0023951206085549826	0.004889136182481808	0.0010855345643817215
1	Deaths	162	Kingdom of Bhutan	2	Female	22	All ages	944	Other cardiomyopathy	2	Percent	1990	0.002000260262212749	0.0036955728646057154	0.0006360638922705403
1	Deaths	162	Kingdom of Bhutan	3	Both	22	All ages	944	Other cardiomyopathy	2	Percent	1990	0.002200100049271113	0.0037687839515284384	0.0009308134623011216
1	Deaths	162	Kingdom of Bhutan	1	Male	22	All ages	944	Other cardiomyopathy	3	Rate	1990	2.041483087510628	4.43274718086266	0.8737963721969417
1	Deaths	162	Kingdom of Bhutan	2	Female	22	All ages	944	Other cardiomyopathy	3	Rate	1990	1.8617503127982424	3.5504111779095093	0.5728485378263898
1	Deaths	162	Kingdom of Bhutan	3	Both	22	All ages	944	Other cardiomyopathy	3	Rate	1990	1.9568348352696705	3.459382211818499	0.8015020174069146
1	Deaths	162	Kingdom of Bhutan	1	Male	27	Age-standardized	944	Other cardiomyopathy	3	Rate	1990	6.231931007497775	13.654003116721523	2.7287923442675055
1	Deaths	162	Kingdom of Bhutan	2	Female	27	Age-standardized	944	Other cardiomyopathy	3	Rate	1990	4.792121469090719	9.933577404433253	1.4806869691645017
1	Deaths	162	Kingdom of Bhutan	3	Both	27	Age-standardized	944	Other cardiomyopathy	3	Rate	1990	5.476429136465159	10.648707862716408	2.175426992253871
1	Deaths	212	Islamic Republic of Mauritania	1	Male	22	All ages	944	Other cardiomyopathy	1	Number	1990	75.29779952731683	105.2545547049434	49.271984388224425
1	Deaths	212	Islamic Republic of Mauritania	2	Female	22	All ages	944	Other cardiomyopathy	1	Number	1990	52.36827801002454	75.14207028460584	28.51922668631938
1	Deaths	212	Islamic Republic of Mauritania	3	Both	22	All ages	944	Other cardiomyopathy	1	Number	1990	127.66607753734137	166.5007745804141	87.0341832626098
1	Deaths	212	Islamic Republic of Mauritania	1	Male	22	All ages	944	Other cardiomyopathy	2	Percent	1990	0.0071434577885379266	0.009894415716073263	0.004905473674926738
1	Deaths	212	Islamic Republic of Mauritania	2	Female	22	All ages	944	Other cardiomyopathy	2	Percent	1990	0.00489978738043174	0.006970951155415667	0.0027750548937286257
1	Deaths	212	Islamic Republic of Mauritania	3	Both	22	All ages	944	Other cardiomyopathy	2	Percent	1990	0.006014002160995039	0.00770351600389742	0.004300881588500514
1	Deaths	212	Islamic Republic of Mauritania	1	Male	22	All ages	944	Other cardiomyopathy	3	Rate	1990	7.394887599732342	10.33689704465486	4.838930070386747
1	Deaths	212	Islamic Republic of Mauritania	2	Female	22	All ages	944	Other cardiomyopathy	3	Rate	1990	5.053029161745817	7.250478473807846	2.751827816236878
1	Deaths	212	Islamic Republic of Mauritania	3	Both	22	All ages	944	Other cardiomyopathy	3	Rate	1990	6.213624546491458	8.103744705715568	4.236033157251265
1	Deaths	212	Islamic Republic of Mauritania	1	Male	27	Age-standardized	944	Other cardiomyopathy	3	Rate	1990	16.17130866850096	23.09483955521622	10.69153220034891
1	Deaths	212	Islamic Republic of Mauritania	2	Female	27	Age-standardized	944	Other cardiomyopathy	3	Rate	1990	10.412831205835445	15.240069082937882	5.904299674978681
1	Deaths	212	Islamic Republic of Mauritania	3	Both	27	Age-standardized	944	Other cardiomyopathy	3	Rate	1990	13.124351877450144	17.538370361967786	8.911962926398163
1	Deaths	24	Republic of the Marshall Islands	1	Male	22	All ages	944	Other cardiomyopathy	1	Number	1991	0.5267746664016968	0.8418635161704046	0.3138217586452824
1	Deaths	24	Republic of the Marshall Islands	2	Female	22	All ages	944	Other cardiomyopathy	1	Number	1991	0.45666939051416294	0.7480760226928864	0.1852553565179834
1	Deaths	24	Republic of the Marshall Islands	3	Both	22	All ages	944	Other cardiomyopathy	1	Number	1991	0.9834440569158609	1.3393543488254886	0.5473612167735632
1	Deaths	24	Republic of the Marshall Islands	1	Male	22	All ages	944	Other cardiomyopathy	2	Percent	1991	0.002948610640609446	0.004673574172954701	0.0017622208002714425
1	Deaths	24	Republic of the Marshall Islands	2	Female	22	All ages	944	Other cardiomyopathy	2	Percent	1991	0.0036747482696154747	0.006080950225192726	0.0015055333553993392
1	Deaths	24	Republic of the Marshall Islands	3	Both	22	All ages	944	Other cardiomyopathy	2	Percent	1991	0.003246648560291901	0.004481879136480048	0.001825494601965696
1	Deaths	24	Republic of the Marshall Islands	1	Male	22	All ages	944	Other cardiomyopathy	3	Rate	1991	2.217440136185463	3.5437959890860475	1.3210220756852151
1	Deaths	24	Republic of the Marshall Islands	2	Female	22	All ages	944	Other cardiomyopathy	3	Rate	1991	2.019457059050405	3.308098672942806	0.8192255605875535
1	Deaths	24	Republic of the Marshall Islands	3	Both	22	All ages	944	Other cardiomyopathy	3	Rate	1991	2.1208876730244755	2.888440992916322	1.1804348698667768
1	Deaths	24	Republic of the Marshall Islands	1	Male	27	Age-standardized	944	Other cardiomyopathy	3	Rate	1991	5.44828247814335	8.500601806397944	3.3001541475973437
1	Deaths	24	Republic of the Marshall Islands	2	Female	27	Age-standardized	944	Other cardiomyopathy	3	Rate	1991	4.657148550623007	7.83793200819398	1.9270900492498537
1	Deaths	24	Republic of the Marshall Islands	3	Both	27	Age-standardized	944	Other cardiomyopathy	3	Rate	1991	5.106672926082628	7.013965378768402	2.8249520585198242
1	Deaths	32	Central Asia	1	Male	22	All ages	944	Other cardiomyopathy	1	Number	1990	991.3381503079236	1190.4605019715434	818.4825060320148
1	Deaths	32	Central Asia	2	Female	22	All ages	944	Other cardiomyopathy	1	Number	1990	819.3311579277856	1005.9989388643083	672.016359681893
1	Deaths	32	Central Asia	3	Both	22	All ages	944	Other cardiomyopathy	1	Number	1990	1810.6693082357117	2090.806307539681	1542.862976037973
1	Deaths	32	Central Asia	1	Male	22	All ages	944	Other cardiomyopathy	2	Percent	1990	0.0036127840173752635	0.004323702605304226	0.0029880848837394555
1	Deaths	32	Central Asia	2	Female	22	All ages	944	Other cardiomyopathy	2	Percent	1990	0.003362689086383711	0.0041293444134688825	0.0027637847380783532
1	Deaths	32	Central Asia	3	Both	22	All ages	944	Other cardiomyopathy	2	Percent	1990	0.0034951205025023006	0.004027228449929294	0.002982536553290512
1	Deaths	32	Central Asia	1	Male	22	All ages	944	Other cardiomyopathy	3	Rate	1990	2.921638959381082	3.5084857584509144	2.412204530262678
1	Deaths	32	Central Asia	2	Female	22	All ages	944	Other cardiomyopathy	3	Rate	1990	2.315742383587289	2.843336736349585	1.8993745709797134
1	Deaths	32	Central Asia	3	Both	22	All ages	944	Other cardiomyopathy	3	Rate	1990	2.6123528464789048	3.0165220032692526	2.2259738257268955
1	Deaths	32	Central Asia	1	Male	27	Age-standardized	944	Other cardiomyopathy	3	Rate	1990	4.675215522508195	5.608188957552816	3.8850490099189594
1	Deaths	32	Central Asia	2	Female	27	Age-standardized	944	Other cardiomyopathy	3	Rate	1990	2.949578069897954	3.6347108821310927	2.41892248776047
1	Deaths	32	Central Asia	3	Both	27	Age-standardized	944	Other cardiomyopathy	3	Rate	1990	3.743376327467673	4.3146334574315794	3.191240236154078
1	Deaths	122	Republic of Ecuador	1	Male	22	All ages	944	Other cardiomyopathy	1	Number	1991	61.111954026190595	70.57774056319441	54.31586389782515
1	Deaths	122	Republic of Ecuador	2	Female	22	All ages	944	Other cardiomyopathy	1	Number	1991	58.391680247710724	66.214203802549	46.787281145145165
1	Deaths	122	Republic of Ecuador	3	Both	22	All ages	944	Other cardiomyopathy	1	Number	1991	119.50363427390137	133.77860015257627	102.85058902685624
1	Deaths	122	Republic of Ecuador	1	Male	22	All ages	944	Other cardiomyopathy	2	Percent	1991	0.001992066869218006	0.0023010359779475457	0.0017760704848883617
1	Deaths	122	Republic of Ecuador	2	Female	22	All ages	944	Other cardiomyopathy	2	Percent	1991	0.002450245863864372	0.0027593884211557823	0.0019835863968484706
1	Deaths	122	Republic of Ecuador	3	Both	22	All ages	944	Other cardiomyopathy	2	Percent	1991	0.002192377038232445	0.0024421074367693705	0.001900577872596791
1	Deaths	122	Republic of Ecuador	1	Male	22	All ages	944	Other cardiomyopathy	3	Rate	1991	1.202276272251897	1.3884999126670587	1.0685744779692705
1	Deaths	122	Republic of Ecuador	2	Female	22	All ages	944	Other cardiomyopathy	3	Rate	1991	1.1359630273743104	1.288143911729137	0.9102088055487284
1	Deaths	122	Republic of Ecuador	3	Both	22	All ages	944	Other cardiomyopathy	3	Rate	1991	1.1689339447572986	1.3085656160217072	1.0060409081469355
1	Deaths	122	Republic of Ecuador	1	Male	27	Age-standardized	944	Other cardiomyopathy	3	Rate	1991	1.9477667893559805	2.24167974971848	1.7028228649365247
1	Deaths	122	Republic of Ecuador	2	Female	27	Age-standardized	944	Other cardiomyopathy	3	Rate	1991	1.8857541279593222	2.143694475952267	1.4511372782792806
1	Deaths	122	Republic of Ecuador	3	Both	27	Age-standardized	944	Other cardiomyopathy	3	Rate	1991	1.9178592220827324	2.1610385173843403	1.6108022444234005
1	Deaths	15	Republic of the Union of Myanmar	1	Male	22	All ages	944	Other cardiomyopathy	1	Number	1990	471.81444232191126	731.3245461650233	291.36666982508643
1	Deaths	15	Republic of the Union of Myanmar	2	Female	22	All ages	944	Other cardiomyopathy	1	Number	1990	388.793293738891	612.9712652087671	211.6365019153131
1	Deaths	15	Republic of the Union of Myanmar	3	Both	22	All ages	944	Other cardiomyopathy	1	Number	1990	860.6077360608008	1252.6646615631848	536.5628351736817
1	Deaths	15	Republic of the Union of Myanmar	1	Male	22	All ages	944	Other cardiomyopathy	2	Percent	1990	0.001712816694370245	0.0026491455260286866	0.0011027988126134025
1	Deaths	15	Republic of the Union of Myanmar	2	Female	22	All ages	944	Other cardiomyopathy	2	Percent	1990	0.0017484473096966138	0.0026923788964401288	0.0009876418251001506
1	Deaths	15	Republic of the Union of Myanmar	3	Both	22	All ages	944	Other cardiomyopathy	2	Percent	1990	0.0017287242142984608	0.0024790129282229144	0.00109767770515131
1	Deaths	15	Republic of the Union of Myanmar	1	Male	22	All ages	944	Other cardiomyopathy	3	Rate	1990	2.3678268360618437	3.6701926243682355	1.4622397240546925
1	Deaths	15	Republic of the Union of Myanmar	2	Female	22	All ages	944	Other cardiomyopathy	3	Rate	1990	1.8954059030358998	2.988295768415059	1.0317489562912876
1	Deaths	15	Republic of the Union of Myanmar	3	Both	22	All ages	944	Other cardiomyopathy	3	Rate	1990	2.128191366342696	3.097706429951282	1.3268628034228027
1	Deaths	15	Republic of the Union of Myanmar	1	Male	27	Age-standardized	944	Other cardiomyopathy	3	Rate	1990	5.430684828126857	8.02810988977524	3.3968776606333626
1	Deaths	15	Republic of the Union of Myanmar	2	Female	27	Age-standardized	944	Other cardiomyopathy	3	Rate	1990	4.18545936946815	6.952961662229558	2.3697313896793197
1	Deaths	15	Republic of the Union of Myanmar	3	Both	27	Age-standardized	944	Other cardiomyopathy	3	Rate	1990	4.791454624415599	6.851713682617265	3.0324015964843927
1	Deaths	113	Republic of Guyana	1	Male	22	All ages	944	Other cardiomyopathy	1	Number	1990	17.35372331328357	20.199523987047343	15.102887230614128
1	Deaths	113	Republic of Guyana	2	Female	22	All ages	944	Other cardiomyopathy	1	Number	1990	15.49229640331688	17.57357206866745	13.621749330624324
1	Deaths	113	Republic of Guyana	3	Both	22	All ages	944	Other cardiomyopathy	1	Number	1990	32.84601971660044	36.83600305336137	29.52480926120804
1	Deaths	113	Republic of Guyana	1	Male	22	All ages	944	Other cardiomyopathy	2	Percent	1990	0.004786173921878292	0.005245182206209316	0.004352718339982079
1	Deaths	113	Republic of Guyana	2	Female	22	All ages	944	Other cardiomyopathy	2	Percent	1990	0.005772967687699077	0.006337527638740834	0.005191514885266921
1	Deaths	113	Republic of Guyana	3	Both	22	All ages	944	Other cardiomyopathy	2	Percent	1990	0.005206621659781061	0.0056199671725465986	0.004761072137571258
1	Deaths	113	Republic of Guyana	1	Male	22	All ages	944	Other cardiomyopathy	3	Rate	1990	4.4937882867285035	5.2307151987955365	3.910928882954136
1	Deaths	113	Republic of Guyana	2	Female	22	All ages	944	Other cardiomyopathy	3	Rate	1990	3.9371248405779427	4.466048501010093	3.4617545562996606
1	Deaths	113	Republic of Guyana	3	Both	22	All ages	944	Other cardiomyopathy	3	Rate	1990	4.212842945279893	4.724599721202496	3.7868632327451004
1	Deaths	113	Republic of Guyana	1	Male	27	Age-standardized	944	Other cardiomyopathy	3	Rate	1990	8.125712510496347	9.564710187818266	6.97484543408623
1	Deaths	113	Republic of Guyana	2	Female	27	Age-standardized	944	Other cardiomyopathy	3	Rate	1990	7.145965488827761	8.178317264526633	6.210689450541182
1	Deaths	113	Republic of Guyana	3	Both	27	Age-standardized	944	Other cardiomyopathy	3	Rate	1990	7.6448651909324425	8.613947724938006	6.791730400147779
1	Deaths	298	American Samoa	1	Male	22	All ages	944	Other cardiomyopathy	1	Number	1990	0.9283515065086427	1.4934083448749327	0.7164286016388892
1	Deaths	298	American Samoa	2	Female	22	All ages	944	Other cardiomyopathy	1	Number	1990	0.9886531917032926	1.2626604660738447	0.7836382744306789
1	Deaths	298	American Samoa	3	Both	22	All ages	944	Other cardiomyopathy	1	Number	1990	1.9170046982119364	2.4088299887414997	1.5803147517910836
1	Deaths	298	American Samoa	1	Male	22	All ages	944	Other cardiomyopathy	2	Percent	1990	0.0066684415053707554	0.01096400644759853	0.005238994201398374
1	Deaths	298	American Samoa	2	Female	22	All ages	944	Other cardiomyopathy	2	Percent	1990	0.0114635051479175	0.014639441852664352	0.00931611965309556
1	Deaths	298	American Samoa	3	Both	22	All ages	944	Other cardiomyopathy	2	Percent	1990	0.008502722672511774	0.010872136731393447	0.0070958797448713055
1	Deaths	298	American Samoa	1	Male	22	All ages	944	Other cardiomyopathy	3	Rate	1990	3.7206926156263407	5.985355075027493	2.8713376227138236
1	Deaths	298	American Samoa	2	Female	22	All ages	944	Other cardiomyopathy	3	Rate	1990	4.197728444544915	5.361137554321681	3.3272543925584928
1	Deaths	298	American Samoa	3	Both	22	All ages	944	Other cardiomyopathy	3	Rate	1990	3.952331133646431	4.966338251045671	3.2581699983784294
1	Deaths	298	American Samoa	1	Male	27	Age-standardized	944	Other cardiomyopathy	3	Rate	1990	7.126115438002895	11.584659905017208	5.359353550891419
1	Deaths	298	American Samoa	2	Female	27	Age-standardized	944	Other cardiomyopathy	3	Rate	1990	8.2363392951129	10.868154796738235	6.4219128846605855
1	Deaths	298	American Samoa	3	Both	27	Age-standardized	944	Other cardiomyopathy	3	Rate	1990	7.843284246073946	9.822950889676292	6.319613507819901
1	Deaths	374	Republic of Niue	1	Male	22	All ages	944	Other cardiomyopathy	1	Number	1991	0.05204989480646456	0.0699000258193989	0.03786250656394942
1	Deaths	374	Republic of Niue	2	Female	22	All ages	944	Other cardiomyopathy	1	Number	1991	0.051576312539969055	0.07608723861878078	0.03325233805672721
1	Deaths	374	Republic of Niue	3	Both	22	All ages	944	Other cardiomyopathy	1	Number	1991	0.10362620734643367	0.13670881662240916	0.07462655480987568
1	Deaths	374	Republic of Niue	1	Male	22	All ages	944	Other cardiomyopathy	2	Percent	1991	0.0042929634962524535	0.005484926928240923	0.0032580053084964827
1	Deaths	374	Republic of Niue	2	Female	22	All ages	944	Other cardiomyopathy	2	Percent	1991	0.0038115591149296404	0.005393628526595543	0.0026644228552478526
1	Deaths	374	Republic of Niue	3	Both	22	All ages	944	Other cardiomyopathy	2	Percent	1991	0.004038984957914185	0.005023436831918682	0.003094224614617905
1	Deaths	374	Republic of Niue	1	Male	22	All ages	944	Other cardiomyopathy	3	Rate	1991	4.558787209833449	6.122189965174079	3.3161855811191767
1	Deaths	374	Republic of Niue	2	Female	22	All ages	944	Other cardiomyopathy	3	Rate	1991	4.558452566766706	6.724793826840351	2.938930650542655
1	Deaths	374	Republic of Niue	3	Both	22	All ages	944	Other cardiomyopathy	3	Rate	1991	4.558620646835128	6.013957762401499	3.282896887475257
1	Deaths	374	Republic of Niue	1	Male	27	Age-standardized	944	Other cardiomyopathy	3	Rate	1991	5.590071883768634	7.498373799339179	4.081547864841692
1	Deaths	374	Republic of Niue	2	Female	27	Age-standardized	944	Other cardiomyopathy	3	Rate	1991	3.8252420559640377	5.616369509066921	2.447371938711523
1	Deaths	374	Republic of Niue	3	Both	27	Age-standardized	944	Other cardiomyopathy	3	Rate	1991	4.61575027848155	6.081397968875725	3.3219513975990735
1	Deaths	81	Federal Republic of Germany	1	Male	22	All ages	944	Other cardiomyopathy	1	Number	1990	2064.317578065215	2662.0202412425465	1697.5954257230014
1	Deaths	81	Federal Republic of Germany	2	Female	22	All ages	944	Other cardiomyopathy	1	Number	1990	4838.337475545473	5629.349601074492	3883.093986948263
1	Deaths	81	Federal Republic of Germany	3	Both	22	All ages	944	Other cardiomyopathy	1	Number	1990	6902.655053610681	7999.898715076415	5813.094073279821
1	Deaths	81	Federal Republic of Germany	1	Male	22	All ages	944	Other cardiomyopathy	2	Percent	1990	0.004879020010480075	0.006299705945010445	0.004020244714395111
1	Deaths	81	Federal Republic of Germany	2	Female	22	All ages	944	Other cardiomyopathy	2	Percent	1990	0.009814780159813349	0.011425820747128324	0.007866614675268332
1	Deaths	81	Federal Republic of Germany	3	Both	22	All ages	944	Other cardiomyopathy	2	Percent	1990	0.007535116459289548	0.008733716148414096	0.0063460964073684175
1	Deaths	81	Federal Republic of Germany	1	Male	22	All ages	944	Other cardiomyopathy	3	Rate	1990	5.3477962835646595	6.896197612304129	4.39777028745091
1	Deaths	81	Federal Republic of Germany	2	Female	22	All ages	944	Other cardiomyopathy	3	Rate	1990	11.703908651155917	13.617362126846881	9.393180516406948
1	Deaths	81	Federal Republic of Germany	3	Both	22	All ages	944	Other cardiomyopathy	3	Rate	1990	8.634710998215587	10.007281673962227	7.2717507884093155
1	Deaths	81	Federal Republic of Germany	1	Male	27	Age-standardized	944	Other cardiomyopathy	3	Rate	1990	5.18019190785712	6.612682729966779	4.365475080173181
1	Deaths	81	Federal Republic of Germany	2	Female	27	Age-standardized	944	Other cardiomyopathy	3	Rate	1990	5.359807983587602	6.1930533982751585	4.320838662547565
1	Deaths	81	Federal Republic of Germany	3	Both	27	Age-standardized	944	Other cardiomyopathy	3	Rate	1990	5.422247886255086	6.2751280973485235	4.58271593698533
1	Deaths	132	Republic of Panama	1	Male	22	All ages	944	Other cardiomyopathy	1	Number	1992	44.836674322081805	49.44994136341578	40.74615892033656
1	Deaths	132	Republic of Panama	2	Female	22	All ages	944	Other cardiomyopathy	1	Number	1992	26.570104444800158	29.05119502142792	23.829195618202423
1	Deaths	132	Republic of Panama	3	Both	22	All ages	944	Other cardiomyopathy	1	Number	1992	71.40677876688186	77.01274481294297	65.85239544825339
1	Deaths	132	Republic of Panama	1	Male	22	All ages	944	Other cardiomyopathy	2	Percent	1992	0.007516151575973733	0.008354645795161148	0.0069048290294819875
1	Deaths	132	Republic of Panama	2	Female	22	All ages	944	Other cardiomyopathy	2	Percent	1992	0.006107220315859413	0.006638470829058326	0.005528111213656526
1	Deaths	132	Republic of Panama	3	Both	22	All ages	944	Other cardiomyopathy	2	Percent	1992	0.0069221661974111165	0.007422093972490421	0.006434435118011478
1	Deaths	132	Republic of Panama	1	Male	22	All ages	944	Other cardiomyopathy	3	Rate	1992	3.553654886324006	3.919292151157454	3.229449751470004
1	Deaths	132	Republic of Panama	2	Female	22	All ages	944	Other cardiomyopathy	3	Rate	1992	2.1600037828902474	2.361702840654328	1.9371829262275277
1	Deaths	132	Republic of Panama	3	Both	22	All ages	944	Other cardiomyopathy	3	Rate	1992	2.865669169364101	3.0906456259431776	2.6427628108097188
1	Deaths	132	Republic of Panama	1	Male	27	Age-standardized	944	Other cardiomyopathy	3	Rate	1992	5.448754830766369	6.0558353376432965	4.910175728344712
1	Deaths	132	Republic of Panama	2	Female	27	Age-standardized	944	Other cardiomyopathy	3	Rate	1992	3.117511617783077	3.418941998411163	2.7792157623325777
1	Deaths	132	Republic of Panama	3	Both	27	Age-standardized	944	Other cardiomyopathy	3	Rate	1992	4.270876852681359	4.6077648727791995	3.9191284151913943
1	Deaths	416	Tuvalu	1	Male	22	All ages	944	Other cardiomyopathy	1	Number	1990	0.17606771282092623	0.2750479484053257	0.10242472798972047
1	Deaths	416	Tuvalu	2	Female	22	All ages	944	Other cardiomyopathy	1	Number	1990	0.1929637332925887	0.3121409463535555	0.07558321633783109
1	Deaths	416	Tuvalu	3	Both	22	All ages	944	Other cardiomyopathy	1	Number	1990	0.3690314461135143	0.5027727110699797	0.20247704034401723
1	Deaths	416	Tuvalu	1	Male	22	All ages	944	Other cardiomyopathy	2	Percent	1990	0.002945455491728371	0.004490937074838655	0.0017378294733821186
1	Deaths	416	Tuvalu	2	Female	22	All ages	944	Other cardiomyopathy	2	Percent	1990	0.0035564211989521357	0.005726966245868368	0.0014040948208857745
1	Deaths	416	Tuvalu	3	Both	22	All ages	944	Other cardiomyopathy	2	Percent	1990	0.003235782991399741	0.004253514317231827	0.0018076698791388733
1	Deaths	416	Tuvalu	1	Male	22	All ages	944	Other cardiomyopathy	3	Rate	1990	3.8302820580576795	5.983557149708601	2.228208634251292
1	Deaths	416	Tuvalu	2	Female	22	All ages	944	Other cardiomyopathy	3	Rate	1990	3.9256774749127	6.350233078461846	1.5376740737544243
1	Deaths	416	Tuvalu	3	Both	22	All ages	944	Other cardiomyopathy	3	Rate	1990	3.8795778310292865	5.285581715205908	2.1286138221658315
1	Deaths	416	Tuvalu	1	Male	27	Age-standardized	944	Other cardiomyopathy	3	Rate	1990	6.011120919990771	8.944408754868807	3.5029611675912515
1	Deaths	416	Tuvalu	2	Female	27	Age-standardized	944	Other cardiomyopathy	3	Rate	1990	5.253567392658292	8.747702560168008	2.105174674969093
1	Deaths	416	Tuvalu	3	Both	27	Age-standardized	944	Other cardiomyopathy	3	Rate	1990	5.577397116640266	7.7879498636807645	3.0610188768959223
1	Deaths	179	Federal Democratic Republic of Ethiopia	1	Male	22	All ages	944	Other cardiomyopathy	1	Number	1990	627.922772313926	874.8114363739543	356.84139538657024
1	Deaths	179	Federal Democratic Republic of Ethiopia	2	Female	22	All ages	944	Other cardiomyopathy	1	Number	1990	488.76525016384335	714.0928487970173	230.95978163629547
1	Deaths	179	Federal Democratic Republic of Ethiopia	3	Both	22	All ages	944	Other cardiomyopathy	1	Number	1990	1116.68802247777	1488.1857755165736	673.5656366550061
1	Deaths	179	Federal Democratic Republic of Ethiopia	1	Male	22	All ages	944	Other cardiomyopathy	2	Percent	1990	0.0012062610548517407	0.001676340234593341	0.0007052072298918921
1	Deaths	179	Federal Democratic Republic of Ethiopia	2	Female	22	All ages	944	Other cardiomyopathy	2	Percent	1990	0.0012189463307762886	0.0017791780233955528	0.000577539162556696
1	Deaths	179	Federal Democratic Republic of Ethiopia	3	Both	22	All ages	944	Other cardiomyopathy	2	Percent	1990	0.001212009732084831	0.001602066923175371	0.0007271051455112337
1	Deaths	179	Federal Democratic Republic of Ethiopia	1	Male	22	All ages	944	Other cardiomyopathy	3	Rate	1990	2.4779777968954284	3.4522769540855265	1.4082066995637363
1	Deaths	179	Federal Democratic Republic of Ethiopia	2	Female	22	All ages	944	Other cardiomyopathy	3	Rate	1990	1.9373512062148797	2.8304971384577025	0.9154705891840893
1	Deaths	179	Federal Democratic Republic of Ethiopia	3	Both	22	All ages	944	Other cardiomyopathy	3	Rate	1990	2.208261045688294	2.942901339202012	1.3319823685751908
1	Deaths	179	Federal Democratic Republic of Ethiopia	1	Male	27	Age-standardized	944	Other cardiomyopathy	3	Rate	1990	4.75301422509182	6.66577626284893	2.9972786717742856
1	Deaths	179	Federal Democratic Republic of Ethiopia	2	Female	27	Age-standardized	944	Other cardiomyopathy	3	Rate	1990	3.284748245114778	5.237842866709139	1.4344605988757653
1	Deaths	179	Federal Democratic Republic of Ethiopia	3	Both	27	Age-standardized	944	Other cardiomyopathy	3	Rate	1990	4.046898032826449	5.542239822209425	2.547174709940875
1	Deaths	57	Republic of Belarus	1	Male	22	All ages	944	Other cardiomyopathy	1	Number	1991	235.66590094894724	391.5402251504036	104.10348597704848
1	Deaths	57	Republic of Belarus	2	Female	22	All ages	944	Other cardiomyopathy	1	Number	1991	240.82289282147354	314.8396792950407	179.57411623110752
1	Deaths	57	Republic of Belarus	3	Both	22	All ages	944	Other cardiomyopathy	1	Number	1991	476.4887937704206	673.908975762871	329.319813970585
1	Deaths	57	Republic of Belarus	1	Male	22	All ages	944	Other cardiomyopathy	2	Percent	1991	0.004192612030779066	0.006987720093990202	0.0018451921486529084
1	Deaths	57	Republic of Belarus	2	Female	22	All ages	944	Other cardiomyopathy	2	Percent	1991	0.0041759997334002	0.005444947024074804	0.0031104440379121703
1	Deaths	57	Republic of Belarus	3	Both	22	All ages	944	Other cardiomyopathy	2	Percent	1991	0.0041839178329704475	0.005950162404371338	0.0028936902487706655
1	Deaths	57	Republic of Belarus	1	Male	22	All ages	944	Other cardiomyopathy	3	Rate	1991	4.791663723305387	7.9609696842584015	2.116678294217527
1	Deaths	57	Republic of Belarus	2	Female	22	All ages	944	Other cardiomyopathy	3	Rate	1991	4.336006988510561	5.668676402354032	3.2332251050190104
1	Deaths	57	Republic of Belarus	3	Both	22	All ages	944	Other cardiomyopathy	3	Rate	1991	4.550003787325918	6.4351741995245675	3.144683401577714
1	Deaths	57	Republic of Belarus	1	Male	27	Age-standardized	944	Other cardiomyopathy	3	Rate	1991	4.774663258573287	7.752335853912754	2.230594250524194
1	Deaths	57	Republic of Belarus	2	Female	27	Age-standardized	944	Other cardiomyopathy	3	Rate	1991	2.9834267984362564	3.9544219046109883	2.202443566486251
1	Deaths	57	Republic of Belarus	3	Both	27	Age-standardized	944	Other cardiomyopathy	3	Rate	1991	3.998005469596047	5.578995263323938	2.798862258850135
1	Deaths	97	Argentine Republic	1	Male	22	All ages	944	Other cardiomyopathy	1	Number	1990	2839.5196079882385	3246.080409894641	2567.8261288741583
1	Deaths	97	Argentine Republic	2	Female	22	All ages	944	Other cardiomyopathy	1	Number	1990	2393.5723927309837	2701.70091924539	2013.3696444804466
1	Deaths	97	Argentine Republic	3	Both	22	All ages	944	Other cardiomyopathy	1	Number	1990	5233.092000719223	5797.845122529275	4700.600446090282
1	Deaths	97	Argentine Republic	1	Male	22	All ages	944	Other cardiomyopathy	2	Percent	1990	0.020139254642823484	0.023017926007374293	0.018240963742102698
1	Deaths	97	Argentine Republic	2	Female	22	All ages	944	Other cardiomyopathy	2	Percent	1990	0.02127477261321728	0.02402666732359542	0.01790671739732785
1	Deaths	97	Argentine Republic	3	Both	22	All ages	944	Other cardiomyopathy	2	Percent	1990	0.02064319714696429	0.022889591046728587	0.018558089167362853
1	Deaths	97	Argentine Republic	1	Male	22	All ages	944	Other cardiomyopathy	3	Rate	1990	17.5245850426591	20.033745158326795	15.847781872546843
1	Deaths	97	Argentine Republic	2	Female	22	All ages	944	Other cardiomyopathy	3	Rate	1990	14.156446092235422	15.978828773589898	11.907790598850726
1	Deaths	97	Argentine Republic	3	Both	22	All ages	944	Other cardiomyopathy	3	Rate	1990	15.80466144707371	17.510293966081434	14.196463321915646
1	Deaths	97	Argentine Republic	1	Male	27	Age-standardized	944	Other cardiomyopathy	3	Rate	1990	22.178409445412242	25.318167013775064	19.914923142259973
1	Deaths	97	Argentine Republic	2	Female	27	Age-standardized	944	Other cardiomyopathy	3	Rate	1990	14.004466114281945	15.82927268308377	11.690164173520825
1	Deaths	97	Argentine Republic	3	Both	27	Age-standardized	944	Other cardiomyopathy	3	Rate	1990	17.633783978249514	19.532641062212715	15.711853573546877
1	Deaths	82	Hellenic Republic	1	Male	22	All ages	944	Other cardiomyopathy	1	Number	1994	279.8978648759416	301.19152410114907	257.38052386398687
1	Deaths	82	Hellenic Republic	2	Female	22	All ages	944	Other cardiomyopathy	1	Number	1994	456.4358983368387	499.4661320467177	402.2407490706688
1	Deaths	82	Hellenic Republic	3	Both	22	All ages	944	Other cardiomyopathy	1	Number	1994	736.3337632127799	792.7100136765305	666.5368543054234
1	Deaths	82	Hellenic Republic	1	Male	22	All ages	944	Other cardiomyopathy	2	Percent	1994	0.005412957884070785	0.005834092803902058	0.004989289388934746
1	Deaths	82	Hellenic Republic	2	Female	22	All ages	944	Other cardiomyopathy	2	Percent	1994	0.009795251836512269	0.010727603902411103	0.008620866263660033
1	Deaths	82	Hellenic Republic	3	Both	22	All ages	944	Other cardiomyopathy	2	Percent	1994	0.007490162247869511	0.008036625794939684	0.006772872482619662
1	Deaths	82	Hellenic Republic	1	Male	22	All ages	944	Other cardiomyopathy	3	Rate	1994	5.272943751434218	5.674091032091378	4.848743757480981
1	Deaths	82	Hellenic Republic	2	Female	22	All ages	944	Other cardiomyopathy	3	Rate	1994	8.431800806841853	9.226704013700918	7.430646636071135
1	Deaths	82	Hellenic Republic	3	Both	22	All ages	944	Other cardiomyopathy	3	Rate	1994	6.86785170497735	7.3936780994894455	6.2168496135480344
1	Deaths	82	Hellenic Republic	1	Male	27	Age-standardized	944	Other cardiomyopathy	3	Rate	1994	4.141467334204987	4.4371900951742544	3.8137454239788635
1	Deaths	82	Hellenic Republic	2	Female	27	Age-standardized	944	Other cardiomyopathy	3	Rate	1994	5.346119839285721	5.851099106961843	4.675764706127016
1	Deaths	82	Hellenic Republic	3	Both	27	Age-standardized	944	Other cardiomyopathy	3	Rate	1994	4.877344624866096	5.23375959256994	4.3951650933125315
1	Deaths	197	Kingdom of Eswatini	1	Male	22	All ages	944	Other cardiomyopathy	1	Number	1990	21.28845680267402	31.326036914506858	14.94127338958282
1	Deaths	197	Kingdom of Eswatini	2	Female	22	All ages	944	Other cardiomyopathy	1	Number	1990	18.345894588554977	25.835051895722902	13.040006882834884
1	Deaths	197	Kingdom of Eswatini	3	Both	22	All ages	944	Other cardiomyopathy	1	Number	1990	39.63435139122899	53.44260558646362	30.359446680260394
1	Deaths	197	Kingdom of Eswatini	1	Male	22	All ages	944	Other cardiomyopathy	2	Percent	1990	0.005679286139249698	0.008144837589859165	0.004081134672083449
1	Deaths	197	Kingdom of Eswatini	2	Female	22	All ages	944	Other cardiomyopathy	2	Percent	1990	0.006413232602819307	0.008641255703711657	0.004672697859879451
1	Deaths	197	Kingdom of Eswatini	3	Both	22	All ages	944	Other cardiomyopathy	2	Percent	1990	0.005996867715579022	0.007765671882571022	0.0047204829959097494
1	Deaths	197	Kingdom of Eswatini	1	Male	22	All ages	944	Other cardiomyopathy	3	Rate	1990	5.555871553240505	8.17548397153942	3.8993806156933633
1	Deaths	197	Kingdom of Eswatini	2	Female	22	All ages	944	Other cardiomyopathy	3	Rate	1990	4.334834297377062	6.104399460681563	3.0811399684488143
1	Deaths	197	Kingdom of Eswatini	3	Both	22	All ages	944	Other cardiomyopathy	3	Rate	1990	4.915031225337171	6.627384226072546	3.7648560700418168
1	Deaths	197	Kingdom of Eswatini	1	Male	27	Age-standardized	944	Other cardiomyopathy	3	Rate	1990	19.93853728092976	28.071631169960735	13.925456419533566
1	Deaths	197	Kingdom of Eswatini	2	Female	27	Age-standardized	944	Other cardiomyopathy	3	Rate	1990	12.658285559996022	18.53644580220043	8.84808614210825
1	Deaths	197	Kingdom of Eswatini	3	Both	27	Age-standardized	944	Other cardiomyopathy	3	Rate	1990	15.584604908914631	20.749777208465076	11.772116324274084
1	Deaths	130	United Mexican States	1	Male	22	All ages	944	Other cardiomyopathy	1	Number	1990	190.00920353952165	201.99763629575622	178.40481730792803
1	Deaths	130	United Mexican States	2	Female	22	All ages	944	Other cardiomyopathy	1	Number	1990	200.5702115467088	211.275480577033	190.61607705205563
1	Deaths	130	United Mexican States	3	Both	22	All ages	944	Other cardiomyopathy	1	Number	1990	390.57941508623014	412.30265028915886	371.4387246109455
1	Deaths	130	United Mexican States	1	Male	22	All ages	944	Other cardiomyopathy	2	Percent	1990	0.0007481653163314125	0.00078554342256131	0.000709039614290803
1	Deaths	130	United Mexican States	2	Female	22	All ages	944	Other cardiomyopathy	2	Percent	1990	0.0010292123027574966	0.0010676761719142361	0.0009834062185044166
1	Deaths	130	United Mexican States	3	Both	22	All ages	944	Other cardiomyopathy	2	Percent	1990	0.000870190966213471	0.0009035167940025278	0.0008360992616397728
1	Deaths	130	United Mexican States	1	Male	22	All ages	944	Other cardiomyopathy	3	Rate	1990	0.45183397520944446	0.4803419691796102	0.42423922788555485
1	Deaths	130	United Mexican States	2	Female	22	All ages	944	Other cardiomyopathy	3	Rate	1990	0.4628031891357565	0.4875049262959456	0.4398346478270246
1	Deaths	130	United Mexican States	3	Both	22	All ages	944	Other cardiomyopathy	3	Rate	1990	0.45740113235828556	0.4828408560009448	0.43498578439228597
1	Deaths	130	United Mexican States	1	Male	27	Age-standardized	944	Other cardiomyopathy	3	Rate	1990	0.6950765246033708	0.7306174278383623	0.6609925334930833
1	Deaths	130	United Mexican States	2	Female	27	Age-standardized	944	Other cardiomyopathy	3	Rate	1990	0.7595679569452227	0.8007151398717517	0.7181705450384103
1	Deaths	130	United Mexican States	3	Both	27	Age-standardized	944	Other cardiomyopathy	3	Rate	1990	0.7207893824708351	0.7540961579867062	0.6887458358270326
1	Deaths	163	Republic of India	1	Male	22	All ages	944	Other cardiomyopathy	1	Number	1990	12076.01545204765	17837.584305598444	7128.613046474879
1	Deaths	163	Republic of India	2	Female	22	All ages	944	Other cardiomyopathy	1	Number	1990	7828.472187727677	11657.131598727443	3071.7296611457946
1	Deaths	163	Republic of India	3	Both	22	All ages	944	Other cardiomyopathy	1	Number	1990	19904.487639775354	27710.720121573093	10691.276386799143
1	Deaths	163	Republic of India	1	Male	22	All ages	944	Other cardiomyopathy	2	Percent	1990	0.0028692077440058907	0.004261706000376476	0.0017005929465192778
1	Deaths	163	Republic of India	2	Female	22	All ages	944	Other cardiomyopathy	2	Percent	1990	0.002162778121718654	0.003224522848391213	0.0008494427317123842
1	Deaths	163	Republic of India	3	Both	22	All ages	944	Other cardiomyopathy	2	Percent	1990	0.0025425462157007087	0.0035334765503979874	0.0013788501620494403
1	Deaths	163	Republic of India	1	Male	22	All ages	944	Other cardiomyopathy	3	Rate	1990	2.720599439500273	4.018620384890384	1.6060016431467334
1	Deaths	163	Republic of India	2	Female	22	All ages	944	Other cardiomyopathy	3	Rate	1990	1.9131538955360328	2.8488172652440653	0.7506817966942851
1	Deaths	163	Republic of India	3	Both	22	All ages	944	Other cardiomyopathy	3	Rate	1990	2.333290012366696	3.248370300471853	1.2532775956976046
1	Deaths	163	Republic of India	1	Male	27	Age-standardized	944	Other cardiomyopathy	3	Rate	1990	4.988535283208936	7.551928700788587	2.986645634358399
1	Deaths	163	Republic of India	2	Female	27	Age-standardized	944	Other cardiomyopathy	3	Rate	1990	3.5075529307313085	5.3633061241769004	1.3745556159237917
1	Deaths	163	Republic of India	3	Both	27	Age-standardized	944	Other cardiomyopathy	3	Rate	1990	4.272424528888437	6.008148224873628	2.3148244072627846
1	Deaths	65	High-income Asia Pacific	1	Male	22	All ages	944	Other cardiomyopathy	1	Number	1990	4817.3006176443205	5042.225135736945	4575.699661412971
1	Deaths	65	High-income Asia Pacific	2	Female	22	All ages	944	Other cardiomyopathy	1	Number	1990	5042.1989160181365	5443.037717055433	4287.314564211455
1	Deaths	65	High-income Asia Pacific	3	Both	22	All ages	944	Other cardiomyopathy	1	Number	1990	9859.499533662463	10400.938452381495	8864.072489098664
1	Deaths	65	High-income Asia Pacific	1	Male	22	All ages	944	Other cardiomyopathy	2	Percent	1990	0.008228511964664122	0.00860233159437765	0.0078102598561066066
1	Deaths	65	High-income Asia Pacific	2	Female	22	All ages	944	Other cardiomyopathy	2	Percent	1990	0.010460960357066245	0.011273866781054484	0.008905514153019777
1	Deaths	65	High-income Asia Pacific	3	Both	22	All ages	944	Other cardiomyopathy	2	Percent	1990	0.00923657017884184	0.009741966944828359	0.008297827910497099
1	Deaths	65	High-income Asia Pacific	1	Male	22	All ages	944	Other cardiomyopathy	3	Rate	1990	5.617790893192904	5.880091091932517	5.3360431345556485
1	Deaths	65	High-income Asia Pacific	2	Female	22	All ages	944	Other cardiomyopathy	3	Rate	1990	5.754012055353011	6.211437740423607	4.892559793544347
1	Deaths	65	High-income Asia Pacific	3	Both	22	All ages	944	Other cardiomyopathy	3	Rate	1990	5.686639413098606	5.9989238129772104	5.112509393095651
1	Deaths	65	High-income Asia Pacific	1	Male	27	Age-standardized	944	Other cardiomyopathy	3	Rate	1990	6.725441602022637	7.039942965763816	6.285716281636346
1	Deaths	65	High-income Asia Pacific	2	Female	27	Age-standardized	944	Other cardiomyopathy	3	Rate	1990	4.918149161350432	5.3327251937588205	4.136217401541348
1	Deaths	65	High-income Asia Pacific	3	Both	27	Age-standardized	944	Other cardiomyopathy	3	Rate	1990	5.742339470486946	6.097314134025215	5.070615290415111
1	Deaths	8	Taiwan (Province of China)	1	Male	22	All ages	944	Other cardiomyopathy	1	Number	1991	219.20752790861877	232.89658588913318	205.00528560408122
1	Deaths	8	Taiwan (Province of China)	2	Female	22	All ages	944	Other cardiomyopathy	1	Number	1991	136.42987945813323	146.7469333696935	125.30452046157171
1	Deaths	8	Taiwan (Province of China)	3	Both	22	All ages	944	Other cardiomyopathy	1	Number	1991	355.63740736675214	373.48673191292363	336.94584853320185
1	Deaths	8	Taiwan (Province of China)	1	Male	22	All ages	944	Other cardiomyopathy	2	Percent	1991	0.003414928865861921	0.003615767078116172	0.0031937587818296935
1	Deaths	8	Taiwan (Province of China)	2	Female	22	All ages	944	Other cardiomyopathy	2	Percent	1991	0.0033673973427116553	0.003615111717332322	0.003098246769754091
1	Deaths	8	Taiwan (Province of China)	3	Both	22	All ages	944	Other cardiomyopathy	2	Percent	1991	0.0033965194535134245	0.0035612505603816085	0.0032131841841010807
1	Deaths	8	Taiwan (Province of China)	1	Male	22	All ages	944	Other cardiomyopathy	3	Rate	1991	2.0613145826573027	2.190039426677434	1.9277640178200415
1	Deaths	8	Taiwan (Province of China)	2	Female	22	All ages	944	Other cardiomyopathy	3	Rate	1991	1.3699488702548097	1.4735466774700337	1.2582345372285482
1	Deaths	8	Taiwan (Province of China)	3	Both	22	All ages	944	Other cardiomyopathy	3	Rate	1991	1.7269725533736422	1.8136487380183801	1.6362064854160572
1	Deaths	8	Taiwan (Province of China)	1	Male	27	Age-standardized	944	Other cardiomyopathy	3	Rate	1991	2.9932132543225265	3.18408738579187	2.794482336443625
1	Deaths	8	Taiwan (Province of China)	2	Female	27	Age-standardized	944	Other cardiomyopathy	3	Rate	1991	2.1977486322539885	2.3794203380540515	1.9999638486362643
1	Deaths	8	Taiwan (Province of China)	3	Both	27	Age-standardized	944	Other cardiomyopathy	3	Rate	1991	2.630685323025579	2.775479776900953	2.4609779594028036
1	Deaths	41	Republic of Uzbekistan	1	Male	22	All ages	944	Other cardiomyopathy	1	Number	1991	74.51876073374615	93.2318789390126	56.122417893811054
1	Deaths	41	Republic of Uzbekistan	2	Female	22	All ages	944	Other cardiomyopathy	1	Number	1991	47.61527647889428	62.737423293335674	36.70347133169572
1	Deaths	41	Republic of Uzbekistan	3	Both	22	All ages	944	Other cardiomyopathy	1	Number	1991	122.13403721264042	146.42544008539812	100.62165537900813
1	Deaths	41	Republic of Uzbekistan	1	Male	22	All ages	944	Other cardiomyopathy	2	Percent	1991	0.001044757256700122	0.0013047918309100782	0.0007894436430555494
1	Deaths	41	Republic of Uzbekistan	2	Female	22	All ages	944	Other cardiomyopathy	2	Percent	1991	0.0007520579319400932	0.0010020869424224293	0.0005749932006261018
1	Deaths	41	Republic of Uzbekistan	3	Both	22	All ages	944	Other cardiomyopathy	2	Percent	1991	0.0009071069019819757	0.0010801465461682935	0.0007471358029258485
1	Deaths	41	Republic of Uzbekistan	1	Male	22	All ages	944	Other cardiomyopathy	3	Rate	1991	0.703201658571464	0.8797893477576051	0.5296032429602207
1	Deaths	41	Republic of Uzbekistan	2	Female	22	All ages	944	Other cardiomyopathy	3	Rate	1991	0.43933682979858324	0.5788659165224692	0.3386557409703998
1	Deaths	41	Republic of Uzbekistan	3	Both	22	All ages	944	Other cardiomyopathy	3	Rate	1991	0.5697863830876778	0.6831119629086135	0.4694256440477845
1	Deaths	98	Republic of Chile	1	Male	22	All ages	944	Other cardiomyopathy	1	Number	1990	334.87356208580445	354.7073187157642	316.4523038733081
1	Deaths	98	Republic of Chile	2	Female	22	All ages	944	Other cardiomyopathy	1	Number	1990	186.57326096562167	200.07972164623712	174.20115467573308
1	Deaths	98	Republic of Chile	3	Both	22	All ages	944	Other cardiomyopathy	1	Number	1990	521.4468230514263	553.2016506298019	494.05552351262037
1	Deaths	98	Republic of Chile	1	Male	22	All ages	944	Other cardiomyopathy	2	Percent	1990	0.007835599021269634	0.008305720043798013	0.007399211720014981
1	Deaths	98	Republic of Chile	2	Female	22	All ages	944	Other cardiomyopathy	2	Percent	1990	0.005523992397177458	0.005929689844654453	0.0051473797754146
1	Deaths	98	Republic of Chile	3	Both	22	All ages	944	Other cardiomyopathy	2	Percent	1990	0.0068151581501171895	0.007220709075583608	0.006447192481488545
1	Deaths	98	Republic of Chile	1	Male	22	All ages	944	Other cardiomyopathy	3	Rate	1990	5.133485120809918	5.4375291125645635	4.8510941958547384
1	Deaths	98	Republic of Chile	2	Female	22	All ages	944	Other cardiomyopathy	3	Rate	1990	2.759043251664786	2.958776637905992	2.5760846851942865
1	Deaths	98	Republic of Chile	3	Both	22	All ages	944	Other cardiomyopathy	3	Rate	1990	3.924913271772949	4.163930825808245	3.7187398513235834
1	Deaths	98	Republic of Chile	1	Male	27	Age-standardized	944	Other cardiomyopathy	3	Rate	1990	7.493386110366454	7.95255501084349	7.055589280978505
1	Deaths	98	Republic of Chile	2	Female	27	Age-standardized	944	Other cardiomyopathy	3	Rate	1990	3.6698896969307353	3.9411162995335856	3.4010162116753873
1	Deaths	98	Republic of Chile	3	Both	27	Age-standardized	944	Other cardiomyopathy	3	Rate	1990	5.385356265346606	5.719256129028631	5.075665441510141
1	Deaths	147	State of Libya	1	Male	22	All ages	944	Other cardiomyopathy	1	Number	1994	48.82161513141688	67.83056650836492	32.610134007055464
1	Deaths	147	State of Libya	2	Female	22	All ages	944	Other cardiomyopathy	1	Number	1994	30.108318310582213	44.59019047955728	16.166776906399203
1	Deaths	147	State of Libya	3	Both	22	All ages	944	Other cardiomyopathy	1	Number	1994	78.92993344199908	108.62749000544603	52.41266038525915
1	Deaths	147	State of Libya	1	Male	22	All ages	944	Other cardiomyopathy	2	Percent	1994	0.004839710262085371	0.00682820995028363	0.0033152266467049297
1	Deaths	147	State of Libya	2	Female	22	All ages	944	Other cardiomyopathy	2	Percent	1994	0.004041985223718005	0.005874375124094161	0.002151789852053894
1	Deaths	147	State of Libya	3	Both	22	All ages	944	Other cardiomyopathy	2	Percent	1994	0.00450097185582449	0.006080544037048665	0.003082173051730962
1	Deaths	147	State of Libya	1	Male	22	All ages	944	Other cardiomyopathy	3	Rate	1994	2.149671747467139	2.9866576934258635	1.435861627424411
1	Deaths	147	State of Libya	2	Female	22	All ages	944	Other cardiomyopathy	3	Rate	1994	1.3809713217298771	2.0452080268162414	0.7415178437480264
1	Deaths	147	State of Libya	3	Both	22	All ages	944	Other cardiomyopathy	3	Rate	1994	1.7731695689932114	2.440328418309288	1.1774561357436213
1	Deaths	147	State of Libya	1	Male	27	Age-standardized	944	Other cardiomyopathy	3	Rate	1994	2.519852288583957	3.8132427870032304	1.5272883642228188
1	Deaths	147	State of Libya	2	Female	27	Age-standardized	944	Other cardiomyopathy	3	Rate	1994	1.5753674134386941	2.4771208774956794	0.7795085706523704
1	Deaths	147	State of Libya	3	Both	27	Age-standardized	944	Other cardiomyopathy	3	Rate	1994	2.054985930402595	2.93416292867111	1.2634248734727624
1	Deaths	49	North Macedonia	1	Male	22	All ages	944	Other cardiomyopathy	1	Number	1994	149.19175775644342	201.3345325063906	104.49042733579338
1	Deaths	49	North Macedonia	2	Female	22	All ages	944	Other cardiomyopathy	1	Number	1994	144.80279062159235	194.85430809659454	98.16481117352032
1	Deaths	49	North Macedonia	3	Both	22	All ages	944	Other cardiomyopathy	1	Number	1994	293.99454837803586	369.89402225743186	223.86867598501644
1	Deaths	49	North Macedonia	1	Male	22	All ages	944	Other cardiomyopathy	2	Percent	1994	0.01455311901270196	0.019437404196732143	0.010291778405054025
1	Deaths	49	North Macedonia	2	Female	22	All ages	944	Other cardiomyopathy	2	Percent	1994	0.01753227997916489	0.023837169719540863	0.011882615972738163
1	Deaths	49	North Macedonia	3	Both	22	All ages	944	Other cardiomyopathy	2	Percent	1994	0.015881268436842504	0.019898946309459337	0.01198143031549525
1	Deaths	49	North Macedonia	1	Male	22	All ages	944	Other cardiomyopathy	3	Rate	1994	14.883648727766326	20.085509438705895	10.424160417889931
1	Deaths	49	North Macedonia	2	Female	22	All ages	944	Other cardiomyopathy	3	Rate	1994	14.525097231374941	19.545740513051204	9.846864282616448
1	Deaths	49	North Macedonia	3	Both	22	All ages	944	Other cardiomyopathy	3	Rate	1994	14.70486369896415	18.501163407163094	11.19734493373749
1	Deaths	49	North Macedonia	1	Male	27	Age-standardized	944	Other cardiomyopathy	3	Rate	1994	22.538104135819932	29.83502511433327	16.09148152447553
1	Deaths	49	North Macedonia	2	Female	27	Age-standardized	944	Other cardiomyopathy	3	Rate	1994	18.841075496674662	25.45069562596239	12.479160578266734
1	Deaths	49	North Macedonia	3	Both	27	Age-standardized	944	Other cardiomyopathy	3	Rate	1994	20.47253841703814	25.800943820381878	15.65898734613162
1	Deaths	205	Republic of C?te d'Ivoire	1	Male	22	All ages	944	Other cardiomyopathy	1	Number	1991	404.1104587853162	570.0898638293695	248.7840249642306
1	Deaths	205	Republic of C?te d'Ivoire	2	Female	22	All ages	944	Other cardiomyopathy	1	Number	1991	180.2891992968356	270.89557414700977	94.67754929874705
1	Deaths	205	Republic of C?te d'Ivoire	3	Both	22	All ages	944	Other cardiomyopathy	1	Number	1991	584.3996580821521	769.2073047049365	373.96115165341484
1	Deaths	205	Republic of C?te d'Ivoire	1	Male	22	All ages	944	Other cardiomyopathy	2	Percent	1991	0.00476759505869022	0.00665058638641989	0.003017033913826095
1	Deaths	205	Republic of C?te d'Ivoire	2	Female	22	All ages	944	Other cardiomyopathy	2	Percent	1991	0.002778048868471217	0.00414534449693183	0.0015196556684936354
1	Deaths	205	Republic of C?te d'Ivoire	3	Both	22	All ages	944	Other cardiomyopathy	2	Percent	1991	0.003905193333530274	0.005148157510279851	0.0025613095640004027
1	Deaths	205	Republic of C?te d'Ivoire	1	Male	22	All ages	944	Other cardiomyopathy	3	Rate	1991	6.238821008843015	8.80127831899698	3.840828585027866
1	Deaths	205	Republic of C?te d'Ivoire	2	Female	22	All ages	944	Other cardiomyopathy	3	Rate	1991	2.9102280242231733	4.372796011050291	1.528284879563612
1	Deaths	205	Republic of C?te d'Ivoire	3	Both	22	All ages	944	Other cardiomyopathy	3	Rate	1991	4.611604100045087	6.06995488635837	2.950995532547081
1	Deaths	205	Republic of C?te d'Ivoire	1	Male	27	Age-standardized	944	Other cardiomyopathy	3	Rate	1991	17.89820549295376	25.761199553185207	12.271870455979249
1	Deaths	205	Republic of C?te d'Ivoire	2	Female	27	Age-standardized	944	Other cardiomyopathy	3	Rate	1991	8.673724083401481	13.259870836519717	4.971544422962533
1	Deaths	205	Republic of C?te d'Ivoire	3	Both	27	Age-standardized	944	Other cardiomyopathy	3	Rate	1991	13.564997241987921	18.69585233411974	9.226527476396038
1	Deaths	34	Republic of Azerbaijan	1	Male	22	All ages	944	Other cardiomyopathy	1	Number	1992	390.3145181076508	607.8002590592298	221.10068890783677
1	Deaths	34	Republic of Azerbaijan	2	Female	22	All ages	944	Other cardiomyopathy	1	Number	1992	306.3239024425221	482.3562718197559	174.88316932062307
1	Deaths	34	Republic of Azerbaijan	3	Both	22	All ages	944	Other cardiomyopathy	1	Number	1992	696.6384205501737	966.3633965906665	446.44741792992784
1	Deaths	34	Republic of Azerbaijan	1	Male	22	All ages	944	Other cardiomyopathy	2	Percent	1992	0.010735070115702995	0.016688132363108725	0.006107115802901135
1	Deaths	34	Republic of Azerbaijan	2	Female	22	All ages	944	Other cardiomyopathy	2	Percent	1992	0.010787323985743228	0.01693855330165846	0.006192511372825348
1	Deaths	34	Republic of Azerbaijan	3	Both	22	All ages	944	Other cardiomyopathy	2	Percent	1992	0.01075735210330023	0.014743633806018192	0.007010096795672222
1	Deaths	34	Republic of Azerbaijan	1	Male	22	All ages	944	Other cardiomyopathy	3	Rate	1992	10.60819359722635	16.519146783995197	6.009202331970528
1	Deaths	34	Republic of Azerbaijan	2	Female	22	All ages	944	Other cardiomyopathy	3	Rate	1992	7.912172940826772	12.458989361584244	4.517133234042338
1	Deaths	34	Republic of Azerbaijan	3	Both	22	All ages	944	Other cardiomyopathy	3	Rate	1992	9.225874106818845	12.797954829052129	5.912489968444399
1	Deaths	34	Republic of Azerbaijan	1	Male	27	Age-standardized	944	Other cardiomyopathy	3	Rate	1992	17.201682555254784	26.34572851284424	10.033812581083216
1	Deaths	34	Republic of Azerbaijan	2	Female	27	Age-standardized	944	Other cardiomyopathy	3	Rate	1992	9.93000966010084	15.748616835167045	5.605974319964305
1	Deaths	34	Republic of Azerbaijan	3	Both	27	Age-standardized	944	Other cardiomyopathy	3	Rate	1992	13.079201367039204	17.96172446274315	8.461665088663617
1	Deaths	50	Montenegro	1	Male	22	All ages	944	Other cardiomyopathy	1	Number	1992	58.88321408576779	81.48161748369554	34.49587972318399
1	Deaths	50	Montenegro	2	Female	22	All ages	944	Other cardiomyopathy	1	Number	1992	54.375303853652994	86.2181701243592	34.47657107031885
1	Deaths	50	Montenegro	3	Both	22	All ages	944	Other cardiomyopathy	1	Number	1992	113.25851793942083	156.40135830751024	78.12280927896323
1	Deaths	50	Montenegro	1	Male	22	All ages	944	Other cardiomyopathy	2	Percent	1992	0.024049504247163282	0.03297379030250974	0.01402630821392961
1	Deaths	50	Montenegro	2	Female	22	All ages	944	Other cardiomyopathy	2	Percent	1992	0.028843791389807357	0.04515820046108398	0.018494389763291975
1	Deaths	50	Montenegro	3	Both	22	All ages	944	Other cardiomyopathy	2	Percent	1992	0.02613481419122324	0.03591331259992706	0.017834550600644067
1	Deaths	50	Montenegro	1	Male	22	All ages	944	Other cardiomyopathy	3	Rate	1992	18.781505210670822	25.9895361879338	11.002873311636186
1	Deaths	50	Montenegro	2	Female	22	All ages	944	Other cardiomyopathy	3	Rate	1992	17.173217294538357	27.23007073704152	10.888649894347301
1	Deaths	50	Montenegro	3	Both	22	All ages	944	Other cardiomyopathy	3	Rate	1992	17.97339058221008	24.819878907056175	12.397582010576457
1	Deaths	50	Montenegro	1	Male	27	Age-standardized	944	Other cardiomyopathy	3	Rate	1992	24.78225911902931	34.35577120428202	14.489277903150175
1	Deaths	50	Montenegro	2	Female	27	Age-standardized	944	Other cardiomyopathy	3	Rate	1992	15.467950131556632	24.485448826198866	9.92668116161697
1	Deaths	50	Montenegro	3	Both	27	Age-standardized	944	Other cardiomyopathy	3	Rate	1992	19.246263582778756	26.58710638184246	13.305537812438619
1	Deaths	25	Federated States of Micronesia	1	Male	22	All ages	944	Other cardiomyopathy	1	Number	1991	1.6269368318712618	2.313863827222337	0.9982963536676498
1	Deaths	25	Federated States of Micronesia	2	Female	22	All ages	944	Other cardiomyopathy	1	Number	1991	1.5158890305147885	2.612135590756515	0.6483767622150538
1	Deaths	25	Federated States of Micronesia	3	Both	22	All ages	944	Other cardiomyopathy	1	Number	1991	3.1428258623860508	4.284671611193689	1.8395589650482647
1	Deaths	25	Federated States of Micronesia	1	Male	22	All ages	944	Other cardiomyopathy	2	Percent	1991	0.0036198381298636942	0.00479682003240674	0.0023165219806979137
1	Deaths	25	Federated States of Micronesia	2	Female	22	All ages	944	Other cardiomyopathy	2	Percent	1991	0.0042379743720731165	0.007052003408413295	0.001854787945404103
1	Deaths	25	Federated States of Micronesia	3	Both	22	All ages	944	Other cardiomyopathy	2	Percent	1991	0.0038947462884254564	0.0052670983294887085	0.0024154963957787475
1	Deaths	25	Federated States of Micronesia	1	Male	22	All ages	944	Other cardiomyopathy	3	Rate	1991	3.0320308534934397	4.312218137474492	1.8604688798943043
1	Deaths	25	Federated States of Micronesia	2	Female	22	All ages	944	Other cardiomyopathy	3	Rate	1991	2.9675126792697006	5.113530957413958	1.269265905409714
1	Deaths	25	Federated States of Micronesia	3	Both	22	All ages	944	Other cardiomyopathy	3	Rate	1991	3.0005649927880182	4.0907247824350454	1.756290826912879
1	Deaths	25	Federated States of Micronesia	1	Male	27	Age-standardized	944	Other cardiomyopathy	3	Rate	1991	6.404506323683114	9.129779021158049	3.9661621632086828
1	Deaths	25	Federated States of Micronesia	2	Female	27	Age-standardized	944	Other cardiomyopathy	3	Rate	1991	5.738196600237624	10.18664164472246	2.5663256513614474
1	Deaths	25	Federated States of Micronesia	3	Both	27	Age-standardized	944	Other cardiomyopathy	3	Rate	1991	6.130603077790229	9.182952966981906	3.5927262099963015
1	Deaths	106	Commonwealth of the Bahamas	1	Male	22	All ages	944	Other cardiomyopathy	1	Number	1991	7.09620116529285	8.474808462955973	6.113426787703437
1	Deaths	106	Commonwealth of the Bahamas	2	Female	22	All ages	944	Other cardiomyopathy	1	Number	1991	4.398560847745343	4.927520880845029	3.935180584158522
1	Deaths	106	Commonwealth of the Bahamas	3	Both	22	All ages	944	Other cardiomyopathy	1	Number	1991	11.494762013038203	13.146904417932207	10.271972513341403
1	Deaths	106	Commonwealth of the Bahamas	1	Male	22	All ages	944	Other cardiomyopathy	2	Percent	1991	0.008689021131125085	0.010232425077888104	0.007581391414560174
1	Deaths	106	Commonwealth of the Bahamas	2	Female	22	All ages	944	Other cardiomyopathy	2	Percent	1991	0.00680230113920945	0.007458785082256258	0.006151812961667574
1	Deaths	106	Commonwealth of the Bahamas	3	Both	22	All ages	944	Other cardiomyopathy	2	Percent	1991	0.007855533328327943	0.008906554997656869	0.007146278137995054
1	Deaths	106	Commonwealth of the Bahamas	1	Male	22	All ages	944	Other cardiomyopathy	3	Rate	1991	5.528305388460544	6.602311321313436	4.762673642584825
1	Deaths	106	Commonwealth of the Bahamas	2	Female	22	All ages	944	Other cardiomyopathy	3	Rate	1991	3.295523946244804	3.6918354935955646	2.948346583528454
1	Deaths	106	Commonwealth of the Bahamas	3	Both	22	All ages	944	Other cardiomyopathy	3	Rate	1991	4.390128849872622	5.021122169055408	3.923115835262041
1	Deaths	106	Commonwealth of the Bahamas	1	Male	27	Age-standardized	944	Other cardiomyopathy	3	Rate	1991	8.984890514196282	10.785786842054664	7.747635591770172
1	Deaths	106	Commonwealth of the Bahamas	2	Female	27	Age-standardized	944	Other cardiomyopathy	3	Rate	1991	4.603404226955183	5.183381588136292	4.09701085909761
1	Deaths	106	Commonwealth of the Bahamas	3	Both	27	Age-standardized	944	Other cardiomyopathy	3	Rate	1991	6.564227269752433	7.488365658124965	5.842237391624766
1	Deaths	146	Lebanese Republic	1	Male	22	All ages	944	Other cardiomyopathy	1	Number	1990	18.499140334630937	38.63530784644961	9.678360765136933
1	Deaths	146	Lebanese Republic	2	Female	22	All ages	944	Other cardiomyopathy	1	Number	1990	15.44924932985478	25.79235382062724	6.442603124142333
1	Deaths	146	Lebanese Republic	3	Both	22	All ages	944	Other cardiomyopathy	1	Number	1990	33.94838966448569	57.373260403087436	18.45176787448857
1	Deaths	146	Lebanese Republic	1	Male	22	All ages	944	Other cardiomyopathy	2	Percent	1990	0.0014750352057191884	0.0029822633469229727	0.0008121584114907103
1	Deaths	146	Lebanese Republic	2	Female	22	All ages	944	Other cardiomyopathy	2	Percent	1990	0.0017722893704512361	0.0028444147164896523	0.0007634215633925247
1	Deaths	146	Lebanese Republic	3	Both	22	All ages	944	Other cardiomyopathy	2	Percent	1990	0.0015972557062646847	0.0026241721236088217	0.0008966736292103387
1	Deaths	146	Lebanese Republic	1	Male	22	All ages	944	Other cardiomyopathy	3	Rate	1990	1.2469131067394648	2.604168132422205	0.6523586864850391
1	Deaths	146	Lebanese Republic	2	Female	22	All ages	944	Other cardiomyopathy	3	Rate	1990	1.0242255064428847	1.7099333495276283	0.42711968114098847
1	Deaths	146	Lebanese Republic	3	Both	22	All ages	944	Other cardiomyopathy	3	Rate	1990	1.1346468214107588	1.9175692335838852	0.6167078902743821
1	Deaths	146	Lebanese Republic	1	Male	27	Age-standardized	944	Other cardiomyopathy	3	Rate	1990	1.8697804828616018	3.936449386547828	0.9670033446059821
1	Deaths	146	Lebanese Republic	2	Female	27	Age-standardized	944	Other cardiomyopathy	3	Rate	1990	1.4456889324691198	2.399382424586729	0.5973165389025917
1	Deaths	146	Lebanese Republic	3	Both	27	Age-standardized	944	Other cardiomyopathy	3	Rate	1990	1.648343002276103	2.8109193998595203	0.867848003347301
1	Deaths	42	Central Europe	1	Male	22	All ages	944	Other cardiomyopathy	1	Number	1991	8390.069910544731	9205.794364968278	7805.29005659438
1	Deaths	42	Central Europe	2	Female	22	All ages	944	Other cardiomyopathy	1	Number	1991	10117.024455960951	10987.022616532242	9144.600637804515
1	Deaths	42	Central Europe	3	Both	22	All ages	944	Other cardiomyopathy	1	Number	1991	18507.094366505673	19910.70146083908	17203.539656228688
1	Deaths	42	Central Europe	1	Male	22	All ages	944	Other cardiomyopathy	2	Percent	1991	0.011500895277715513	0.012627566343910811	0.010707103833843032
1	Deaths	42	Central Europe	2	Female	22	All ages	944	Other cardiomyopathy	2	Percent	1991	0.016006163860752366	0.017310966062094566	0.014556716543759006
1	Deaths	42	Central Europe	3	Both	22	All ages	944	Other cardiomyopathy	2	Percent	1991	0.013592277864687318	0.014623185861458101	0.012658278045997447
1	Deaths	42	Central Europe	1	Male	22	All ages	944	Other cardiomyopathy	3	Rate	1991	13.702060231042578	15.034242885730405	12.747039728691645
1	Deaths	42	Central Europe	2	Female	22	All ages	944	Other cardiomyopathy	3	Rate	1991	15.833625605129214	17.19521420379278	14.311735969177274
1	Deaths	42	Central Europe	3	Both	22	All ages	944	Other cardiomyopathy	3	Rate	1991	14.790530570252635	15.912267630983974	13.748753540831833
1	Deaths	42	Central Europe	1	Male	27	Age-standardized	944	Other cardiomyopathy	3	Rate	1991	17.289987966818302	18.980902231422874	15.956082924000668
1	Deaths	42	Central Europe	2	Female	27	Age-standardized	944	Other cardiomyopathy	3	Rate	1991	12.81478550635078	13.887930992751755	11.572298706769859
1	Deaths	42	Central Europe	3	Both	27	Age-standardized	944	Other cardiomyopathy	3	Rate	1991	14.645787425209909	15.810697513971308	13.527144793290596
1	Deaths	149	Palestine	1	Male	22	All ages	944	Other cardiomyopathy	1	Number	1992	32.58938974883318	44.59950821026179	24.196724416474698
1	Deaths	149	Palestine	2	Female	22	All ages	944	Other cardiomyopathy	1	Number	1992	25.036652558490488	33.57018776161318	16.960111710161023
1	Deaths	149	Palestine	3	Both	22	All ages	944	Other cardiomyopathy	1	Number	1992	57.626042307323644	73.04303577673674	43.56666748827092
1	Deaths	149	Palestine	1	Male	22	All ages	944	Other cardiomyopathy	2	Percent	1992	0.004984155156960793	0.006476985696624823	0.0037766303256030784
1	Deaths	149	Palestine	2	Female	22	All ages	944	Other cardiomyopathy	2	Percent	1992	0.0045672330443638645	0.006125635517222773	0.003119077437617458
1	Deaths	149	Palestine	3	Both	22	All ages	944	Other cardiomyopathy	2	Percent	1992	0.004794203245500516	0.005853921297886934	0.0037714076765035438
1	Deaths	149	Palestine	1	Male	22	All ages	944	Other cardiomyopathy	3	Rate	1992	2.923615235091104	4.001050731112898	2.170703799258444
1	Deaths	149	Palestine	2	Female	22	All ages	944	Other cardiomyopathy	3	Rate	1992	2.2845805225321385	3.0632608300473354	1.54760069392197
1	Deaths	149	Palestine	3	Both	22	All ages	944	Other cardiomyopathy	3	Rate	1992	2.606814892757729	3.3042295783487132	1.9708144632000026
1	Deaths	149	Palestine	1	Male	27	Age-standardized	944	Other cardiomyopathy	3	Rate	1992	7.158750907491686	10.063669521338733	5.067469812362666
1	Deaths	149	Palestine	2	Female	27	Age-standardized	944	Other cardiomyopathy	3	Rate	1992	4.213861032383792	6.016016986260754	2.840226198328245
1	Deaths	149	Palestine	3	Both	27	Age-standardized	944	Other cardiomyopathy	3	Rate	1992	5.412449103152858	7.099359698550656	4.006414421889593
1	Deaths	131	Republic of Nicaragua	1	Male	22	All ages	944	Other cardiomyopathy	1	Number	1990	24.359310089848428	31.372406706205002	19.36001037447274
1	Deaths	131	Republic of Nicaragua	2	Female	22	All ages	944	Other cardiomyopathy	1	Number	1990	24.04647475641966	29.858602766793847	19.0007346613954
1	Deaths	131	Republic of Nicaragua	3	Both	22	All ages	944	Other cardiomyopathy	1	Number	1990	48.40578484626812	59.994067787062164	40.07855738340523
1	Deaths	131	Republic of Nicaragua	1	Male	22	All ages	944	Other cardiomyopathy	2	Percent	1990	0.0024274413402136435	0.003123695015863051	0.001938855059933342
1	Deaths	131	Republic of Nicaragua	2	Female	22	All ages	944	Other cardiomyopathy	2	Percent	1990	0.0031079264497915985	0.0038352370230180133	0.0024229838466435353
1	Deaths	131	Republic of Nicaragua	3	Both	22	All ages	944	Other cardiomyopathy	2	Percent	1990	0.0027236830093142874	0.0033476004467569358	0.002267327168615219
1	Deaths	131	Republic of Nicaragua	1	Male	22	All ages	944	Other cardiomyopathy	3	Rate	1990	1.2766750076336855	1.6442324279053708	1.014660977730998
1	Deaths	131	Republic of Nicaragua	2	Female	22	All ages	944	Other cardiomyopathy	3	Rate	1990	1.2147737738001472	1.5083893972331368	0.9598743426387889
1	Deaths	131	Republic of Nicaragua	3	Both	22	All ages	944	Other cardiomyopathy	3	Rate	1990	1.2451553431397726	1.5432439386944343	1.0309517763170493
1	Deaths	131	Republic of Nicaragua	1	Male	27	Age-standardized	944	Other cardiomyopathy	3	Rate	1990	2.434280788643306	3.0267459538215165	1.9425177650988874
1	Deaths	131	Republic of Nicaragua	2	Female	27	Age-standardized	944	Other cardiomyopathy	3	Rate	1990	1.9702435029364778	2.449253366252678	1.5148219076217575
1	Deaths	131	Republic of Nicaragua	3	Both	27	Age-standardized	944	Other cardiomyopathy	3	Rate	1990	2.156477316751641	2.561214835062494	1.7846677129916129
1	Deaths	139	People's Democratic Republic of Algeria	1	Male	22	All ages	944	Other cardiomyopathy	1	Number	1991	204.06495311995684	292.69629561853856	129.39761614969464
1	Deaths	139	People's Democratic Republic of Algeria	2	Female	22	All ages	944	Other cardiomyopathy	1	Number	1991	147.47307835522435	252.49918040439962	81.80777768318974
1	Deaths	139	People's Democratic Republic of Algeria	3	Both	22	All ages	944	Other cardiomyopathy	1	Number	1991	351.53803147518096	504.48938129954524	234.63662585711555
1	Deaths	139	People's Democratic Republic of Algeria	1	Male	22	All ages	944	Other cardiomyopathy	2	Percent	1991	0.002754634208995424	0.003980411511883013	0.001802891416249543
1	Deaths	139	People's Democratic Republic of Algeria	2	Female	22	All ages	944	Other cardiomyopathy	2	Percent	1991	0.0025215314413331914	0.004234610374035803	0.001389980022365296
1	Deaths	139	People's Democratic Republic of Algeria	3	Both	22	All ages	944	Other cardiomyopathy	2	Percent	1991	0.0026518263485816587	0.003784283658289245	0.0017526483888103688
1	Deaths	139	People's Democratic Republic of Algeria	1	Male	22	All ages	944	Other cardiomyopathy	3	Rate	1991	1.5533447612446831	2.2280075558467796	0.9849761367182159
1	Deaths	139	People's Democratic Republic of Algeria	2	Female	22	All ages	944	Other cardiomyopathy	3	Rate	1991	1.1513481713934464	1.9713053587766998	0.6386876594141802
1	Deaths	139	People's Democratic Republic of Algeria	3	Both	22	All ages	944	Other cardiomyopathy	3	Rate	1991	1.3548905431016176	1.944392442972981	0.9043315857036165
1	Deaths	139	People's Democratic Republic of Algeria	1	Male	27	Age-standardized	944	Other cardiomyopathy	3	Rate	1991	2.750816986497407	4.579893273108053	1.588189748542841
1	Deaths	139	People's Democratic Republic of Algeria	2	Female	27	Age-standardized	944	Other cardiomyopathy	3	Rate	1991	2.0695851988320184	3.8875571486712963	0.9220559273184571
1	Deaths	139	People's Democratic Republic of Algeria	3	Both	27	Age-standardized	944	Other cardiomyopathy	3	Rate	1991	2.418119380424387	4.011791020158203	1.4315134525997248
1	Deaths	114	Republic of Haiti	1	Male	22	All ages	944	Other cardiomyopathy	1	Number	1990	123.38811262139716	242.55400149961918	46.93050125510285
1	Deaths	114	Republic of Haiti	2	Female	22	All ages	944	Other cardiomyopathy	1	Number	1990	162.97539023089564	286.54954752965966	60.54599699611425
1	Deaths	114	Republic of Haiti	3	Both	22	All ages	944	Other cardiomyopathy	1	Number	1990	286.36350285229287	456.0443159503479	115.1007742288971
1	Deaths	114	Republic of Haiti	1	Male	22	All ages	944	Other cardiomyopathy	2	Percent	1990	0.0028117222743224437	0.0055245945954160046	0.0010524700781489973
1	Deaths	114	Republic of Haiti	2	Female	22	All ages	944	Other cardiomyopathy	2	Percent	1990	0.0037512011813210437	0.006489256401109167	0.0013496468951308357
1	Deaths	114	Republic of Haiti	3	Both	22	All ages	944	Other cardiomyopathy	2	Percent	1990	0.0032796425501009792	0.005314156018178559	0.001319440919310268
1	Deaths	114	Republic of Haiti	1	Male	22	All ages	944	Other cardiomyopathy	3	Rate	1990	3.9787756077413747	7.821401302149369	1.5133219050511535
1	Deaths	114	Republic of Haiti	2	Female	22	All ages	944	Other cardiomyopathy	3	Rate	1990	4.969277941155185	8.73717402099643	1.846106254887813
1	Deaths	114	Republic of Haiti	3	Both	22	All ages	944	Other cardiomyopathy	3	Rate	1990	4.487881282760855	7.14711452149936	1.8038563055278491
1	Deaths	114	Republic of Haiti	1	Male	27	Age-standardized	944	Other cardiomyopathy	3	Rate	1990	7.399851184432503	13.435276222604843	2.962974780961732
1	Deaths	114	Republic of Haiti	2	Female	27	Age-standardized	944	Other cardiomyopathy	3	Rate	1990	8.165099572271695	14.19767731758398	3.2071946104862263
1	Deaths	114	Republic of Haiti	3	Both	27	Age-standardized	944	Other cardiomyopathy	3	Rate	1990	7.803107521471802	12.420768325160333	3.350919096862681
1	Deaths	148	Kingdom of Morocco	1	Male	22	All ages	944	Other cardiomyopathy	1	Number	1992	256.38251436878255	418.1216563129552	159.99852908146397
1	Deaths	148	Kingdom of Morocco	2	Female	22	All ages	944	Other cardiomyopathy	1	Number	1992	204.5237095262456	380.39263571470684	105.9605377150556
1	Deaths	148	Kingdom of Morocco	3	Both	22	All ages	944	Other cardiomyopathy	1	Number	1992	460.9062238950279	715.3147446710032	290.8272121232334
1	Deaths	148	Kingdom of Morocco	1	Male	22	All ages	944	Other cardiomyopathy	2	Percent	1992	0.0026161430119596863	0.004405052086284569	0.0016926575392368617
1	Deaths	148	Kingdom of Morocco	2	Female	22	All ages	944	Other cardiomyopathy	2	Percent	1992	0.002435261660204033	0.004466821647908963	0.001260109484958947
1	Deaths	148	Kingdom of Morocco	3	Both	22	All ages	944	Other cardiomyopathy	2	Percent	1992	0.0025326992069715933	0.00392726306810373	0.0016242040000655
1	Deaths	148	Kingdom of Morocco	1	Male	22	All ages	944	Other cardiomyopathy	3	Rate	1992	1.957765887635588	3.19282427519116	1.2217668707975713
1	Deaths	148	Kingdom of Morocco	2	Female	22	All ages	944	Other cardiomyopathy	3	Rate	1992	1.5507871942994125	2.884301432037485	0.8034386104682961
1	Deaths	148	Kingdom of Morocco	3	Both	22	All ages	944	Other cardiomyopathy	3	Rate	1992	1.75355876759798	2.721478637258815	1.1064780235879876
1	Deaths	148	Kingdom of Morocco	1	Male	27	Age-standardized	944	Other cardiomyopathy	3	Rate	1992	2.9328075606706157	5.338901464517732	1.5123960078989827
1	Deaths	148	Kingdom of Morocco	2	Female	27	Age-standardized	944	Other cardiomyopathy	3	Rate	1992	2.0737995225861954	4.087203742543532	1.02924311968599
1	Deaths	148	Kingdom of Morocco	3	Both	27	Age-standardized	944	Other cardiomyopathy	3	Rate	1992	2.4957736447774095	4.311573419659211	1.3432517453952604
1	Deaths	49	North Macedonia	1	Male	22	All ages	944	Other cardiomyopathy	1	Number	1990	140.46555162001016	191.69006624159792	93.54629315659213
1	Deaths	49	North Macedonia	2	Female	22	All ages	944	Other cardiomyopathy	1	Number	1990	139.63380855202016	196.41060340836648	96.18510623576405
1	Deaths	49	North Macedonia	3	Both	22	All ages	944	Other cardiomyopathy	1	Number	1990	280.0993601720301	361.0293433822507	212.09407522482314
1	Deaths	49	North Macedonia	1	Male	22	All ages	944	Other cardiomyopathy	2	Percent	1990	0.015273183134216916	0.020758157309695036	0.010256864687844394
1	Deaths	49	North Macedonia	2	Female	22	All ages	944	Other cardiomyopathy	2	Percent	1990	0.018652029797941366	0.026011725308741282	0.012885129460230377
1	Deaths	49	North Macedonia	3	Both	22	All ages	944	Other cardiomyopathy	2	Percent	1990	0.01679068719921567	0.021393770143626912	0.01282757622710156
1	Deaths	49	North Macedonia	1	Male	22	All ages	944	Other cardiomyopathy	3	Rate	1990	14.025145548893212	19.139789423874667	9.340371087068261
1	Deaths	49	North Macedonia	2	Female	22	All ages	944	Other cardiomyopathy	3	Rate	1990	14.093287486746537	19.82378857945592	9.707995278370353
1	Deaths	49	North Macedonia	3	Both	22	All ages	944	Other cardiomyopathy	3	Rate	1990	14.059032779601742	18.121153043304968	10.645642153961852
1	Deaths	49	North Macedonia	1	Male	27	Age-standardized	944	Other cardiomyopathy	3	Rate	1990	20.12140771318687	27.315098404093916	13.733837527785152
1	Deaths	49	North Macedonia	2	Female	27	Age-standardized	944	Other cardiomyopathy	3	Rate	1990	16.78235887850057	23.44755743419514	11.427457726354358
1	Deaths	49	North Macedonia	3	Both	27	Age-standardized	944	Other cardiomyopathy	3	Rate	1990	18.210556718221156	23.512577282909206	13.738925358875353
1	Deaths	16	Republic of the Philippines	1	Male	22	All ages	944	Other cardiomyopathy	1	Number	1990	721.5930251317867	854.180682773397	496.32585571911244
1	Deaths	16	Republic of the Philippines	2	Female	22	All ages	944	Other cardiomyopathy	1	Number	1990	702.686173235769	871.091130940297	380.38625060181596
1	Deaths	16	Republic of the Philippines	3	Both	22	All ages	944	Other cardiomyopathy	1	Number	1990	1424.279198367556	1651.8251143875723	915.21415932305
1	Deaths	16	Republic of the Philippines	1	Male	22	All ages	944	Other cardiomyopathy	2	Percent	1990	0.0033757822746289016	0.0039053593203855967	0.0023524361479487685
1	Deaths	16	Republic of the Philippines	2	Female	22	All ages	944	Other cardiomyopathy	2	Percent	1990	0.004789559259850004	0.0059382596553107184	0.00258419592827926
1	Deaths	16	Republic of the Philippines	3	Both	22	All ages	944	Other cardiomyopathy	2	Percent	1990	0.003951599699949629	0.004546916041864219	0.002584066647587195
1	Deaths	16	Republic of the Philippines	1	Male	22	All ages	944	Other cardiomyopathy	3	Rate	1990	2.273087439667556	2.6907513149316507	1.5634741874220848
1	Deaths	16	Republic of the Philippines	2	Female	22	All ages	944	Other cardiomyopathy	3	Rate	1990	2.247631486320851	2.7862962556107265	1.216714013140704
1	Deaths	16	Republic of the Philippines	3	Both	22	All ages	944	Other cardiomyopathy	3	Rate	1990	2.260456759464565	2.621592205762968	1.452525625011327
1	Deaths	16	Republic of the Philippines	1	Male	27	Age-standardized	944	Other cardiomyopathy	3	Rate	1990	6.172796311895033	7.339133728818508	3.5695916275730153
1	Deaths	16	Republic of the Philippines	2	Female	27	Age-standardized	944	Other cardiomyopathy	3	Rate	1990	8.064174872772433	9.841472941303756	3.4687410861931167
1	Deaths	16	Republic of the Philippines	3	Both	27	Age-standardized	944	Other cardiomyopathy	3	Rate	1990	6.834313057643826	8.150125287109754	3.5801562648821346
1	Deaths	181	Republic of Madagascar	1	Male	22	All ages	944	Other cardiomyopathy	1	Number	1992	380.3689480736888	500.7954542626232	224.2416018154994
1	Deaths	181	Republic of Madagascar	2	Female	22	All ages	944	Other cardiomyopathy	1	Number	1992	215.29899599394687	286.04628916581873	121.77763076844846
1	Deaths	181	Republic of Madagascar	3	Both	22	All ages	944	Other cardiomyopathy	1	Number	1992	595.6679440676354	737.1014141614614	360.7685392737666
1	Deaths	181	Republic of Madagascar	1	Male	22	All ages	944	Other cardiomyopathy	2	Percent	1992	0.004810920034632236	0.006136431784436759	0.002849223882094075
1	Deaths	181	Republic of Madagascar	2	Female	22	All ages	944	Other cardiomyopathy	2	Percent	1992	0.0031073647362624243	0.004100962350140132	0.0017594869085256453
1	Deaths	181	Republic of Madagascar	3	Both	22	All ages	944	Other cardiomyopathy	2	Percent	1992	0.0040148864136000184	0.004887742276743766	0.0024255118624730825
1	Deaths	181	Republic of Madagascar	1	Male	22	All ages	944	Other cardiomyopathy	3	Rate	1992	6.0739631802950065	7.997007025560336	3.5808265627767537
1	Deaths	181	Republic of Madagascar	2	Female	22	All ages	944	Other cardiomyopathy	3	Rate	1992	3.417765264869785	4.5408436149108615	1.933159764898497
1	Deaths	181	Republic of Madagascar	3	Both	22	All ages	944	Other cardiomyopathy	3	Rate	1992	4.741939408090683	5.867850164478103	2.87197350574121
1	Deaths	181	Republic of Madagascar	1	Male	27	Age-standardized	944	Other cardiomyopathy	3	Rate	1992	10.345641888025515	13.790231071391048	6.58742857268208
1	Deaths	181	Republic of Madagascar	2	Female	27	Age-standardized	944	Other cardiomyopathy	3	Rate	1992	5.512747058415072	7.605737664517949	3.3076001933062456
1	Deaths	181	Republic of Madagascar	3	Both	27	Age-standardized	944	Other cardiomyopathy	3	Rate	1992	7.913913223989715	9.791540715960682	5.310431698613387
1	Deaths	214	Federal Republic of Nigeria	1	Male	22	All ages	944	Other cardiomyopathy	1	Number	1992	3839.636876428576	5418.900323820314	2641.6402623135027
1	Deaths	214	Federal Republic of Nigeria	2	Female	22	All ages	944	Other cardiomyopathy	1	Number	1992	2388.132500924564	3320.584104068746	1342.1040058180008
1	Deaths	214	Federal Republic of Nigeria	3	Both	22	All ages	944	Other cardiomyopathy	1	Number	1992	6227.769377353144	8316.535272478068	4276.700073826883
1	Deaths	214	Federal Republic of Nigeria	1	Male	22	All ages	944	Other cardiomyopathy	2	Percent	1992	0.005190815221044897	0.007165762298443728	0.003713572545091839
1	Deaths	214	Federal Republic of Nigeria	2	Female	22	All ages	944	Other cardiomyopathy	2	Percent	1992	0.003687994773000423	0.005017331044139014	0.002175807959214655
1	Deaths	214	Federal Republic of Nigeria	3	Both	22	All ages	944	Other cardiomyopathy	2	Percent	1992	0.004494106758780017	0.005882195103306826	0.003158636513643639
1	Deaths	214	Federal Republic of Nigeria	1	Male	22	All ages	944	Other cardiomyopathy	3	Rate	1992	8.016043066665539	11.313085004568263	5.514975189278574
1	Deaths	214	Federal Republic of Nigeria	2	Female	22	All ages	944	Other cardiomyopathy	3	Rate	1992	5.014679516448842	6.9726721958988715	2.8181943272887304
1	Deaths	214	Federal Republic of Nigeria	3	Both	22	All ages	944	Other cardiomyopathy	3	Rate	1992	6.519706290412461	8.706386515785999	4.477177410411272
1	Deaths	214	Federal Republic of Nigeria	1	Male	27	Age-standardized	944	Other cardiomyopathy	3	Rate	1992	17.51539741852359	25.224717897835	11.9812672711807
1	Deaths	214	Federal Republic of Nigeria	2	Female	27	Age-standardized	944	Other cardiomyopathy	3	Rate	1992	10.468415474358878	14.73482488149162	6.334540436149204
1	Deaths	214	Federal Republic of Nigeria	3	Both	27	Age-standardized	944	Other cardiomyopathy	3	Rate	1992	13.995841170940087	19.405086178818415	9.917657902626726
1	Deaths	213	Republic of the Niger	1	Male	22	All ages	944	Other cardiomyopathy	1	Number	1990	203.079232637616	382.85182108788854	124.56608305246408
1	Deaths	213	Republic of the Niger	2	Female	22	All ages	944	Other cardiomyopathy	1	Number	1990	152.95354976741234	252.6785896419249	60.27746004915404
1	Deaths	213	Republic of the Niger	3	Both	22	All ages	944	Other cardiomyopathy	1	Number	1990	356.03278240502885	574.6713329884509	218.93324480920802
1	Deaths	213	Republic of the Niger	1	Male	22	All ages	944	Other cardiomyopathy	2	Percent	1990	0.0024090306478080645	0.004554951147256599	0.0014455741062580473
1	Deaths	213	Republic of the Niger	2	Female	22	All ages	944	Other cardiomyopathy	2	Percent	1990	0.001962456606171937	0.0031474204960496967	0.0007596560813799475
1	Deaths	213	Republic of the Niger	3	Both	22	All ages	944	Other cardiomyopathy	2	Percent	1990	0.0021947250059116403	0.003541987868009056	0.0013373483430760623
1	Deaths	213	Republic of the Niger	1	Male	22	All ages	944	Other cardiomyopathy	3	Rate	1990	5.096159942528556	9.607452663728507	3.125916295845149
1	Deaths	213	Republic of the Niger	2	Female	22	All ages	944	Other cardiomyopathy	3	Rate	1990	3.7791613562676156	6.243157893249581	1.4893295907033683
1	Deaths	213	Republic of the Niger	3	Both	22	All ages	944	Other cardiomyopathy	3	Rate	1990	4.432549727574131	7.154563810881927	2.7256829780691234
1	Deaths	213	Republic of the Niger	1	Male	27	Age-standardized	944	Other cardiomyopathy	3	Rate	1990	15.063837475701495	29.899537391194787	9.221893233919396
1	Deaths	213	Republic of the Niger	2	Female	27	Age-standardized	944	Other cardiomyopathy	3	Rate	1990	10.195390927327963	16.894108114369352	4.327622256672623
1	Deaths	213	Republic of the Niger	3	Both	27	Age-standardized	944	Other cardiomyopathy	3	Rate	1990	12.676926792846062	22.766095426807638	7.860396885884482
1	Deaths	376	Northern Mariana Islands	1	Male	22	All ages	944	Other cardiomyopathy	1	Number	1991	0.6135253066469047	0.8648570759096126	0.4371952305284078
1	Deaths	376	Northern Mariana Islands	2	Female	22	All ages	944	Other cardiomyopathy	1	Number	1991	0.2958600232748006	0.4250831333834635	0.19898091264371082
1	Deaths	376	Northern Mariana Islands	3	Both	22	All ages	944	Other cardiomyopathy	1	Number	1991	0.9093853299217055	1.2287195329542329	0.6580928338965745
1	Deaths	376	Northern Mariana Islands	1	Male	22	All ages	944	Other cardiomyopathy	2	Percent	1991	0.0055815272508768325	0.007848273597360235	0.0044627292954757605
1	Deaths	376	Northern Mariana Islands	2	Female	22	All ages	944	Other cardiomyopathy	2	Percent	1991	0.004789338717319501	0.0061637928337032145	0.003660170734960129
1	Deaths	376	Northern Mariana Islands	3	Both	22	All ages	944	Other cardiomyopathy	2	Percent	1991	0.0052968144902014605	0.006974910125511296	0.004412474894992493
1	Deaths	376	Northern Mariana Islands	1	Male	22	All ages	944	Other cardiomyopathy	3	Rate	1991	2.504929473607904	3.5310784354509837	1.7850008904387156
1	Deaths	376	Northern Mariana Islands	2	Female	22	All ages	944	Other cardiomyopathy	3	Rate	1991	1.3019082699228754	1.8705441871835244	0.8755995246002984
1	Deaths	376	Northern Mariana Islands	3	Both	22	All ages	944	Other cardiomyopathy	3	Rate	1991	1.9259365922784457	2.602236733209211	1.3937381967958031
1	Deaths	376	Northern Mariana Islands	1	Male	27	Age-standardized	944	Other cardiomyopathy	3	Rate	1991	4.5040871738954715	6.444409702285463	3.4488778875334556
1	Deaths	376	Northern Mariana Islands	2	Female	27	Age-standardized	944	Other cardiomyopathy	3	Rate	1991	3.416474295117423	4.580587324467715	2.4323749948914726
1	Deaths	376	Northern Mariana Islands	3	Both	27	Age-standardized	944	Other cardiomyopathy	3	Rate	1991	4.057411925266888	5.379284750878066	3.1642460965092227
1	Deaths	123	Republic of Peru	1	Male	22	All ages	944	Other cardiomyopathy	1	Number	1991	140.50998733590566	170.05383714539897	110.46414437889713
1	Deaths	123	Republic of Peru	2	Female	22	All ages	944	Other cardiomyopathy	1	Number	1991	134.15976466966427	171.94060957884915	102.97884937587386
1	Deaths	123	Republic of Peru	3	Both	22	All ages	944	Other cardiomyopathy	1	Number	1991	274.66975200557005	330.5290392196927	223.64314168931944
1	Deaths	123	Republic of Peru	1	Male	22	All ages	944	Other cardiomyopathy	2	Percent	1991	0.001843087952667209	0.0021457863094613413	0.001476171090014264
1	Deaths	123	Republic of Peru	2	Female	22	All ages	944	Other cardiomyopathy	2	Percent	1991	0.00211170055329856	0.0026103035637629946	0.001648341295488927
1	Deaths	123	Republic of Peru	3	Both	22	All ages	944	Other cardiomyopathy	2	Percent	1991	0.0019653325390047065	0.0022854695821464613	0.0016248324508116056
1	Deaths	123	Republic of Peru	1	Male	22	All ages	944	Other cardiomyopathy	3	Rate	1991	1.2811044374917115	1.5504714612111632	1.0071604747157186
1	Deaths	123	Republic of Peru	2	Female	22	All ages	944	Other cardiomyopathy	3	Rate	1991	1.210276533731374	1.551103533023734	0.9289885471784775
1	Deaths	123	Republic of Peru	3	Both	22	All ages	944	Other cardiomyopathy	3	Rate	1991	1.2455023247895094	1.4987987710791755	1.0141198689094397
1	Deaths	123	Republic of Peru	1	Male	27	Age-standardized	944	Other cardiomyopathy	3	Rate	1991	1.8940849168761305	2.34056776120621	1.5027209127621446
1	Deaths	123	Republic of Peru	2	Female	27	Age-standardized	944	Other cardiomyopathy	3	Rate	1991	1.6745404246661535	2.2096990008835533	1.1794631313782897
1	Deaths	123	Republic of Peru	3	Both	27	Age-standardized	944	Other cardiomyopathy	3	Rate	1991	1.7822990607248037	2.2364810972163855	1.398135872472943
1	Deaths	90	Kingdom of Norway	1	Male	22	All ages	944	Other cardiomyopathy	1	Number	1991	37.43177493188182	39.37597190806957	35.44042867891074
1	Deaths	90	Kingdom of Norway	2	Female	22	All ages	944	Other cardiomyopathy	1	Number	1991	33.54994714740657	36.24800352161148	29.681599167573374
1	Deaths	90	Kingdom of Norway	3	Both	22	All ages	944	Other cardiomyopathy	1	Number	1991	70.98172207928837	75.1809599478381	65.22710121918199
1	Deaths	90	Kingdom of Norway	1	Male	22	All ages	944	Other cardiomyopathy	2	Percent	1991	0.0016073330927975785	0.0016842968844086675	0.0015188105492933647
1	Deaths	90	Kingdom of Norway	2	Female	22	All ages	944	Other cardiomyopathy	2	Percent	1991	0.0015313162897392487	0.0016526697201634244	0.001346856528538265
1	Deaths	90	Kingdom of Norway	3	Both	22	All ages	944	Other cardiomyopathy	2	Percent	1991	0.0015704866607557184	0.0016602485694059523	0.0014417847450309165
1	Deaths	90	Kingdom of Norway	1	Male	22	All ages	944	Other cardiomyopathy	3	Rate	1991	1.7756567413931728	1.8678839059785117	1.6811929494685096
1	Deaths	90	Kingdom of Norway	2	Female	22	All ages	944	Other cardiomyopathy	3	Rate	1991	1.5549547764906173	1.6800028317938922	1.3756666797928416
1	Deaths	90	Kingdom of Norway	3	Both	22	All ages	944	Other cardiomyopathy	3	Rate	1991	1.6640235804759664	1.7624662587965796	1.5291180790678807
1	Deaths	90	Kingdom of Norway	1	Male	27	Age-standardized	944	Other cardiomyopathy	3	Rate	1991	1.4669981884230168	1.5409659899095844	1.3932534921590554
1	Deaths	90	Kingdom of Norway	2	Female	27	Age-standardized	944	Other cardiomyopathy	3	Rate	1991	0.8716753719042178	0.9281085509719857	0.7927094032455131
1	Deaths	90	Kingdom of Norway	3	Both	27	Age-standardized	944	Other cardiomyopathy	3	Rate	1991	1.1518366598290044	1.2149076543218	1.0750364032232527
1	Deaths	83	Republic of Iceland	1	Male	22	All ages	944	Other cardiomyopathy	1	Number	1992	5.004996597554925	5.422489574845524	4.479007140238018
1	Deaths	83	Republic of Iceland	2	Female	22	All ages	944	Other cardiomyopathy	1	Number	1992	3.280427209811755	3.704580763661841	2.766432168627456
1	Deaths	83	Republic of Iceland	3	Both	22	All ages	944	Other cardiomyopathy	1	Number	1992	8.285423807366687	8.946192300726972	7.342213552234311
1	Deaths	83	Republic of Iceland	1	Male	22	All ages	944	Other cardiomyopathy	2	Percent	1992	0.005463506029695576	0.005925968018005248	0.004955361394181885
1	Deaths	83	Republic of Iceland	2	Female	22	All ages	944	Other cardiomyopathy	2	Percent	1992	0.00390834493043758	0.004384122532205529	0.0033023434720055797
1	Deaths	83	Republic of Iceland	3	Both	22	All ages	944	Other cardiomyopathy	2	Percent	1992	0.004719867864667925	0.005124881795182299	0.004223934683838015
1	Deaths	83	Republic of Iceland	1	Male	22	All ages	944	Other cardiomyopathy	3	Rate	1992	3.8441636451664456	4.16482546663439	3.4401694545317762
1	Deaths	83	Republic of Iceland	2	Female	22	All ages	944	Other cardiomyopathy	3	Rate	1992	2.5370047264029147	2.865035041363023	2.1394931325068693
1	Deaths	83	Republic of Iceland	3	Both	22	All ages	944	Other cardiomyopathy	3	Rate	1992	3.1928361352155443	3.447467107832403	2.8293645910061893
1	Deaths	83	Republic of Iceland	1	Male	27	Age-standardized	944	Other cardiomyopathy	3	Rate	1992	3.794651152396245	4.115274671651023	3.3944096491429288
1	Deaths	83	Republic of Iceland	2	Female	27	Age-standardized	944	Other cardiomyopathy	3	Rate	1992	1.724090822617714	1.9393156653336463	1.46257372614638
1	Deaths	83	Republic of Iceland	3	Both	27	Age-standardized	944	Other cardiomyopathy	3	Rate	1992	2.6479621981988637	2.8553404529401925	2.3620025319322253
1	Deaths	1	Global	1	Male	22	All ages	944	Other cardiomyopathy	1	Number	1992	111098.3947549692	126519.31458713888	98968.83630419312
1	Deaths	1	Global	2	Female	22	All ages	944	Other cardiomyopathy	1	Number	1992	105170.03095956481	117487.0496326991	89029.07534011398
1	Deaths	1	Global	3	Both	22	All ages	944	Other cardiomyopathy	1	Number	1992	216268.4257145341	237125.42459469312	190382.50668464322
1	Deaths	1	Global	1	Male	22	All ages	944	Other cardiomyopathy	2	Percent	1992	0.0043845728646902124	0.004997537772124489	0.003883047769109525
1	Deaths	1	Global	2	Female	22	All ages	944	Other cardiomyopathy	2	Percent	1992	0.004855835378790491	0.005419192200412879	0.004099340765992097
1	Deaths	1	Global	3	Both	22	All ages	944	Other cardiomyopathy	2	Percent	1992	0.004601521327810455	0.00505681651534502	0.004052688595686297
1	Deaths	1	Global	1	Male	22	All ages	944	Other cardiomyopathy	3	Rate	1992	4.01056745562063	4.567250919	3.5726996315083057
1	Deaths	1	Global	2	Female	22	All ages	944	Other cardiomyopathy	3	Rate	1992	3.8565266170300103	4.308184850102706	3.264646740198509
1	Deaths	1	Global	3	Both	22	All ages	944	Other cardiomyopathy	3	Rate	1992	3.9341505583572127	4.313561346219248	3.463258413706109
1	Deaths	1	Global	1	Male	27	Age-standardized	944	Other cardiomyopathy	3	Rate	1992	6.890446297190123	7.767842224743289	6.164419090761988
1	Deaths	1	Global	2	Female	27	Age-standardized	944	Other cardiomyopathy	3	Rate	1992	5.204171407468438	5.803760839264504	4.40051186979874
1	Deaths	1	Global	3	Both	27	Age-standardized	944	Other cardiomyopathy	3	Rate	1992	6.003298643148438	6.546867373918378	5.279950402600966
1	Deaths	198	Republic of Zimbabwe	1	Male	22	All ages	944	Other cardiomyopathy	1	Number	1992	355.39671533846507	465.1800192331844	260.46460228616473
1	Deaths	198	Republic of Zimbabwe	2	Female	22	All ages	944	Other cardiomyopathy	1	Number	1992	181.41417135693865	240.77801539906272	131.82854094957622
1	Deaths	198	Republic of Zimbabwe	3	Both	22	All ages	944	Other cardiomyopathy	1	Number	1992	536.8108866954033	667.647397791162	414.1535756026336
1	Deaths	198	Republic of Zimbabwe	1	Male	22	All ages	944	Other cardiomyopathy	2	Percent	1992	0.006773879186441312	0.008843363218717433	0.004864920430079414
1	Deaths	198	Republic of Zimbabwe	2	Female	22	All ages	944	Other cardiomyopathy	2	Percent	1992	0.003971142612125934	0.005067822398515024	0.002803214533427529
1	Deaths	198	Republic of Zimbabwe	3	Both	22	All ages	944	Other cardiomyopathy	2	Percent	1992	0.005468580442749361	0.006889171215762765	0.00405999806881493
1	Deaths	198	Republic of Zimbabwe	1	Male	22	All ages	944	Other cardiomyopathy	3	Rate	1992	6.698709535313258	8.767964632162922	4.909377716910674
1	Deaths	198	Republic of Zimbabwe	2	Female	22	All ages	944	Other cardiomyopathy	3	Rate	1992	3.2793251053956136	4.352412961013577	2.3829926885537334
1	Deaths	198	Republic of Zimbabwe	3	Both	22	All ages	944	Other cardiomyopathy	3	Rate	1992	4.953268384839944	6.160524739089525	3.8214832510745125
1	Deaths	198	Republic of Zimbabwe	1	Male	27	Age-standardized	944	Other cardiomyopathy	3	Rate	1992	21.6119696805018	28.101833120223418	16.123323620996715
1	Deaths	198	Republic of Zimbabwe	2	Female	27	Age-standardized	944	Other cardiomyopathy	3	Rate	1992	9.93885573457138	13.19472983295656	6.956281317021391
1	Deaths	198	Republic of Zimbabwe	3	Both	27	Age-standardized	944	Other cardiomyopathy	3	Rate	1992	15.054610979371311	18.8492090309045	11.587437884328953
1	Deaths	91	Portuguese Republic	1	Male	22	All ages	944	Other cardiomyopathy	1	Number	1991	207.14768812834012	220.3178558284972	193.90177280824315
1	Deaths	91	Portuguese Republic	2	Female	22	All ages	944	Other cardiomyopathy	1	Number	1991	264.4986510813417	289.4909157746319	235.4086573831834
1	Deaths	91	Portuguese Republic	3	Both	22	All ages	944	Other cardiomyopathy	1	Number	1991	471.64633920968157	506.6252008888277	433.7000852587173
1	Deaths	91	Portuguese Republic	1	Male	22	All ages	944	Other cardiomyopathy	2	Percent	1991	0.0038484384259304654	0.004103196889577491	0.003587072990204587
1	Deaths	91	Portuguese Republic	2	Female	22	All ages	944	Other cardiomyopathy	2	Percent	1991	0.005403346828596099	0.005922424799388388	0.004820035600562862
1	Deaths	91	Portuguese Republic	3	Both	22	All ages	944	Other cardiomyopathy	2	Percent	1991	0.004588980218162977	0.004921625593286337	0.004233719029235173
1	Deaths	91	Portuguese Republic	1	Male	22	All ages	944	Other cardiomyopathy	3	Rate	1991	4.231501330042747	4.50053441770903	3.960920910820793
1	Deaths	91	Portuguese Republic	2	Female	22	All ages	944	Other cardiomyopathy	3	Rate	1991	5.045945099181909	5.522732391030074	4.490983814743024
1	Deaths	91	Portuguese Republic	3	Both	22	All ages	944	Other cardiomyopathy	3	Rate	1991	4.652639900423913	4.997695154732699	4.278312272863583
1	Deaths	91	Portuguese Republic	1	Male	27	Age-standardized	944	Other cardiomyopathy	3	Rate	1991	4.373112014054705	4.670210236392254	4.077104437961966
1	Deaths	91	Portuguese Republic	2	Female	27	Age-standardized	944	Other cardiomyopathy	3	Rate	1991	3.5883121842997925	3.9252942192837037	3.1815241127405396
1	Deaths	91	Portuguese Republic	3	Both	27	Age-standardized	944	Other cardiomyopathy	3	Rate	1991	3.9900077811687082	4.304536325036961	3.6463152578295435
1	Deaths	189	United Republic of Tanzania	1	Male	22	All ages	944	Other cardiomyopathy	1	Number	1991	491.5207591658758	638.110332815479	297.93160347506125
1	Deaths	189	United Republic of Tanzania	2	Female	22	All ages	944	Other cardiomyopathy	1	Number	1991	295.7070696889294	383.6793625676647	159.39634218220698
1	Deaths	189	United Republic of Tanzania	3	Both	22	All ages	944	Other cardiomyopathy	1	Number	1991	787.2278288548049	979.9461402124474	487.0953754680586
1	Deaths	189	United Republic of Tanzania	1	Male	22	All ages	944	Other cardiomyopathy	2	Percent	1991	0.002666323415275859	0.0034274386853423	0.0016135537353243075
1	Deaths	189	United Republic of Tanzania	2	Female	22	All ages	944	Other cardiomyopathy	2	Percent	1991	0.0017993981928299172	0.002351325138166485	0.0010192629265226697
1	Deaths	189	United Republic of Tanzania	3	Both	22	All ages	944	Other cardiomyopathy	2	Percent	1991	0.0022573959748851723	0.0027766396036776634	0.0014426361423471323
1	Deaths	189	United Republic of Tanzania	1	Male	22	All ages	944	Other cardiomyopathy	3	Rate	1991	3.7934277979053754	4.924767529128895	2.299357667852664
1	Deaths	189	United Republic of Tanzania	2	Female	22	All ages	944	Other cardiomyopathy	3	Rate	1991	2.1663651469078182	2.810854672932815	1.1677457715548598
1	Deaths	189	United Republic of Tanzania	3	Both	22	All ages	944	Other cardiomyopathy	3	Rate	1991	2.95871507980739	3.6830270935205625	1.8306980265145016
1	Deaths	189	United Republic of Tanzania	1	Male	27	Age-standardized	944	Other cardiomyopathy	3	Rate	1991	7.053286368842751	9.180369937926598	4.50701290061271
1	Deaths	189	United Republic of Tanzania	2	Female	27	Age-standardized	944	Other cardiomyopathy	3	Rate	1991	3.5641031874116025	4.858831254705358	2.2335140179036053
1	Deaths	189	United Republic of Tanzania	3	Both	27	Age-standardized	944	Other cardiomyopathy	3	Rate	1991	5.255643396131906	6.560892798916492	3.496098695509182
1	Deaths	182	Republic of Malawi	1	Male	22	All ages	944	Other cardiomyopathy	1	Number	1992	147.4851802798966	191.8176399234686	86.70787124614584
1	Deaths	182	Republic of Malawi	2	Female	22	All ages	944	Other cardiomyopathy	1	Number	1992	106.1682381071323	142.65579409370085	48.591967703684546
1	Deaths	182	Republic of Malawi	3	Both	22	All ages	944	Other cardiomyopathy	1	Number	1992	253.65341838702864	310.6887922142287	137.3596620928036
1	Deaths	182	Republic of Malawi	1	Male	22	All ages	944	Other cardiomyopathy	2	Percent	1992	0.0015347923115220212	0.0019907394476333805	0.0008955067814134154
1	Deaths	182	Republic of Malawi	2	Female	22	All ages	944	Other cardiomyopathy	2	Percent	1992	0.0011988466933379371	0.0016256178394522195	0.0005569897597481671
1	Deaths	182	Republic of Malawi	3	Both	22	All ages	944	Other cardiomyopathy	2	Percent	1992	0.0013738331554858773	0.0017065315892188968	0.0007607288136544171
1	Deaths	182	Republic of Malawi	1	Male	22	All ages	944	Other cardiomyopathy	3	Rate	1992	2.845557375567595	3.7009013313224135	1.6729289144576336
1	Deaths	182	Republic of Malawi	2	Female	22	All ages	944	Other cardiomyopathy	3	Rate	1992	2.002277879973551	2.6904142524777326	0.916419296506536
1	Deaths	182	Republic of Malawi	3	Both	22	All ages	944	Other cardiomyopathy	3	Rate	1992	2.4191173022507924	2.963069205375536	1.3100124465620677
1	Deaths	182	Republic of Malawi	1	Male	27	Age-standardized	944	Other cardiomyopathy	3	Rate	1992	5.255034931108041	6.964819388950194	3.470359272746963
1	Deaths	182	Republic of Malawi	2	Female	27	Age-standardized	944	Other cardiomyopathy	3	Rate	1992	2.859609104646627	3.819769293558489	1.7017777005509813
1	Deaths	182	Republic of Malawi	3	Both	27	Age-standardized	944	Other cardiomyopathy	3	Rate	1992	4.00218230326658	4.918973935798659	2.5606549260477887
1	Deaths	74	Principality of Andorra	1	Male	22	All ages	944	Other cardiomyopathy	1	Number	1991	1.8318599631382018	2.5668955262238513	1.2102824149133444
1	Deaths	74	Principality of Andorra	2	Female	22	All ages	944	Other cardiomyopathy	1	Number	1991	2.2149974443282523	3.5041755608043954	1.346474378224204
1	Deaths	74	Principality of Andorra	3	Both	22	All ages	944	Other cardiomyopathy	1	Number	1991	4.046857407466452	5.905599153103422	2.7300042558026303
1	Deaths	74	Principality of Andorra	1	Male	22	All ages	944	Other cardiomyopathy	2	Percent	1991	0.009379315638179788	0.012825365292904348	0.006500572941790876
1	Deaths	74	Principality of Andorra	2	Female	22	All ages	944	Other cardiomyopathy	2	Percent	1991	0.021407918973446936	0.031228111660280902	0.013849657041716366
1	Deaths	74	Principality of Andorra	3	Both	22	All ages	944	Other cardiomyopathy	2	Percent	1991	0.013541007809707567	0.01758854600615912	0.009979093648269323
1	Deaths	74	Principality of Andorra	1	Male	22	All ages	944	Other cardiomyopathy	3	Rate	1991	5.847836966290704	8.194287144713151	3.863578214492528
1	Deaths	74	Principality of Andorra	2	Female	22	All ages	944	Other cardiomyopathy	3	Rate	1991	8.069554076177969	12.766215262567936	4.905399703774152
1	Deaths	74	Principality of Andorra	3	Both	22	All ages	944	Other cardiomyopathy	3	Rate	1991	6.885425979779468	10.047936396256384	4.644898580595162
1	Deaths	74	Principality of Andorra	1	Male	27	Age-standardized	944	Other cardiomyopathy	3	Rate	1991	7.542348533163427	10.391393800064373	4.971031616569816
1	Deaths	74	Principality of Andorra	2	Female	27	Age-standardized	944	Other cardiomyopathy	3	Rate	1991	9.200014236402643	14.644454911011987	5.5984941471375125
1	Deaths	74	Principality of Andorra	3	Both	27	Age-standardized	944	Other cardiomyopathy	3	Rate	1991	8.567045916590978	12.434555897554615	5.868124169259829
1	Deaths	180	Republic of Kenya	1	Male	22	All ages	944	Other cardiomyopathy	1	Number	1990	196.85536604611585	260.1605685381213	127.45997636227366
1	Deaths	180	Republic of Kenya	2	Female	22	All ages	944	Other cardiomyopathy	1	Number	1990	136.998699164061	167.51470056430773	85.87860053139875
1	Deaths	180	Republic of Kenya	3	Both	22	All ages	944	Other cardiomyopathy	1	Number	1990	333.8540652101769	404.5210066010544	219.54881272903305
1	Deaths	180	Republic of Kenya	1	Male	22	All ages	944	Other cardiomyopathy	2	Percent	1990	0.0019337960925521502	0.0025249161720204954	0.0012534491548155447
1	Deaths	180	Republic of Kenya	2	Female	22	All ages	944	Other cardiomyopathy	2	Percent	1990	0.0015222368818557303	0.0018552295286482553	0.0009723754859582556
1	Deaths	180	Republic of Kenya	3	Both	22	All ages	944	Other cardiomyopathy	2	Percent	1990	0.0017411939032021839	0.0020973035795510144	0.0011424760516293032
1	Deaths	180	Republic of Kenya	1	Male	22	All ages	944	Other cardiomyopathy	3	Rate	1990	1.7124931843957656	2.263200691037763	1.1088056433905182
1	Deaths	180	Republic of Kenya	2	Female	22	All ages	944	Other cardiomyopathy	3	Rate	1990	1.1757595763088595	1.43765608405619	0.7370331805404722
1	Deaths	180	Republic of Kenya	3	Both	22	All ages	944	Other cardiomyopathy	3	Rate	1990	1.4423098226518507	1.7476037649037157	0.9484904997376197
1	Deaths	180	Republic of Kenya	1	Male	27	Age-standardized	944	Other cardiomyopathy	3	Rate	1990	3.709706329765618	4.938133451445211	2.3947410161557006
1	Deaths	180	Republic of Kenya	2	Female	27	Age-standardized	944	Other cardiomyopathy	3	Rate	1990	2.360335907871181	3.035028382140517	1.5309665560904162
1	Deaths	180	Republic of Kenya	3	Both	27	Age-standardized	944	Other cardiomyopathy	3	Rate	1990	3.023691561491768	3.667128343878905	2.190203933827672
1	Deaths	305	Bermuda	1	Male	22	All ages	944	Other cardiomyopathy	1	Number	1990	1.6374167086159792	2.0637094082681005	1.3259403077893634
1	Deaths	305	Bermuda	2	Female	22	All ages	944	Other cardiomyopathy	1	Number	1990	1.5118341522015302	1.752909744536783	1.2287209849899763
1	Deaths	305	Bermuda	3	Both	22	All ages	944	Other cardiomyopathy	1	Number	1990	3.14925086081751	3.751715527838357	2.6165867544845245
1	Deaths	305	Bermuda	1	Male	22	All ages	944	Other cardiomyopathy	2	Percent	1990	0.005791512902285221	0.0072011817342178715	0.004714008176469051
1	Deaths	305	Bermuda	2	Female	22	All ages	944	Other cardiomyopathy	2	Percent	1990	0.00712627305100371	0.008125356008365621	0.0057842054085372905
1	Deaths	305	Bermuda	3	Both	22	All ages	944	Other cardiomyopathy	2	Percent	1990	0.00636348114597258	0.007506496129358659	0.005296425993075196
1	Deaths	305	Bermuda	1	Male	22	All ages	944	Other cardiomyopathy	3	Rate	1990	5.67215279500084	7.148867497554498	4.593171660736722
1	Deaths	305	Bermuda	2	Female	22	All ages	944	Other cardiomyopathy	3	Rate	1990	4.954415768067795	5.744442051190711	4.026628591320937
1	Deaths	305	Bermuda	3	Both	22	All ages	944	Other cardiomyopathy	3	Rate	1990	5.303329448535174	6.317878225854307	4.406324615912835
1	Deaths	305	Bermuda	1	Male	27	Age-standardized	944	Other cardiomyopathy	3	Rate	1990	6.477590210664684	8.116837362959918	5.266891030915624
1	Deaths	305	Bermuda	2	Female	27	Age-standardized	944	Other cardiomyopathy	3	Rate	1990	4.434784647028854	5.142553582620792	3.6097784303076543
1	Deaths	305	Bermuda	3	Both	27	Age-standardized	944	Other cardiomyopathy	3	Rate	1990	5.354784993380431	6.331084587770079	4.442090064679742
1	Deaths	33	Republic of Armenia	1	Male	22	All ages	944	Other cardiomyopathy	1	Number	1990	25.11466094883443	33.206373858223046	18.531521929167457
1	Deaths	33	Republic of Armenia	2	Female	22	All ages	944	Other cardiomyopathy	1	Number	1990	42.36347959213288	57.865179758843446	31.652953701551453
1	Deaths	33	Republic of Armenia	3	Both	22	All ages	944	Other cardiomyopathy	1	Number	1990	67.47814054096735	87.31677510309356	53.08126904372555
1	Deaths	33	Republic of Armenia	1	Male	22	All ages	944	Other cardiomyopathy	2	Percent	1990	0.0019911734425256933	0.0026281456427666387	0.0014697776885817982
1	Deaths	33	Republic of Armenia	2	Female	22	All ages	944	Other cardiomyopathy	2	Percent	1990	0.003841520285240621	0.005244282518164844	0.002877378741291208
1	Deaths	33	Republic of Armenia	3	Both	22	All ages	944	Other cardiomyopathy	2	Percent	1990	0.0028543828645774846	0.0036531494918424813	0.002239628796486158
1	Deaths	33	Republic of Armenia	1	Male	22	All ages	944	Other cardiomyopathy	3	Rate	1990	1.498948671933911	1.9818961560313018	1.1060392270965098
1	Deaths	33	Republic of Armenia	2	Female	22	All ages	944	Other cardiomyopathy	3	Rate	1990	2.4275229469750363	3.3158053362905	1.8137856519303446
1	Deaths	33	Republic of Armenia	3	Both	22	All ages	944	Other cardiomyopathy	3	Rate	1990	1.9726891268402882	2.552661520541691	1.5518039092655227
1	Deaths	33	Republic of Armenia	1	Male	27	Age-standardized	944	Other cardiomyopathy	3	Rate	1990	2.2913273954874818	3.0113793747943314	1.724060999585204
1	Deaths	33	Republic of Armenia	2	Female	27	Age-standardized	944	Other cardiomyopathy	3	Rate	1990	3.079575363920337	4.188441766905269	2.304305810864237
1	Deaths	33	Republic of Armenia	3	Both	27	Age-standardized	944	Other cardiomyopathy	3	Rate	1990	2.854605548246583	3.684462736736697	2.2313356525142862
1	Deaths	51	Republic of Poland	1	Male	22	All ages	944	Other cardiomyopathy	1	Number	1992	2531.12555322105	2659.833503634372	2417.737027809546
1	Deaths	51	Republic of Poland	2	Female	22	All ages	944	Other cardiomyopathy	1	Number	1992	2820.89727605299	2968.445875766507	2611.2143624242913
1	Deaths	51	Republic of Poland	3	Both	22	All ages	944	Other cardiomyopathy	1	Number	1992	5352.022829274041	5622.372612467457	5060.150401074245
1	Deaths	51	Republic of Poland	1	Male	22	All ages	944	Other cardiomyopathy	2	Percent	1992	0.011924956416081777	0.012518941425737578	0.011405523552391366
1	Deaths	51	Republic of Poland	2	Female	22	All ages	944	Other cardiomyopathy	2	Percent	1992	0.015421232823083589	0.016198532264258193	0.014263221737247832
1	Deaths	51	Republic of Poland	3	Both	22	All ages	944	Other cardiomyopathy	2	Percent	1992	0.013543346432716036	0.014211917462130274	0.01281382860998254
1	Deaths	51	Republic of Poland	1	Male	22	All ages	944	Other cardiomyopathy	3	Rate	1992	13.573478051443548	14.263690568858301	12.96541787086499
1	Deaths	51	Republic of Poland	2	Female	22	All ages	944	Other cardiomyopathy	3	Rate	1992	14.326119771157128	15.075455427406204	13.261230751584948
1	Deaths	51	Republic of Poland	3	Both	22	All ages	944	Other cardiomyopathy	3	Rate	1992	13.960036874207471	14.665208182833222	13.19872662008318
1	Deaths	51	Republic of Poland	1	Male	27	Age-standardized	944	Other cardiomyopathy	3	Rate	1992	16.673438359900114	17.590342390922544	15.854797741381134
1	Deaths	51	Republic of Poland	2	Female	27	Age-standardized	944	Other cardiomyopathy	3	Rate	1992	10.633966632534872	11.199797339072006	9.80046024025421
1	Deaths	51	Republic of Poland	3	Both	27	Age-standardized	944	Other cardiomyopathy	3	Rate	1992	13.052339663295953	13.736239409123534	12.277378411591977
1	Deaths	116	Saint Lucia	1	Male	22	All ages	944	Other cardiomyopathy	1	Number	1992	4.705848279274148	5.219064932122507	4.217317253899143
1	Deaths	116	Saint Lucia	2	Female	22	All ages	944	Other cardiomyopathy	1	Number	1992	3.8401694876061248	4.252995805538782	3.245289918123807
1	Deaths	116	Saint Lucia	3	Both	22	All ages	944	Other cardiomyopathy	1	Number	1992	8.546017766880269	9.36765797438683	7.6109056844135585
1	Deaths	116	Saint Lucia	1	Male	22	All ages	944	Other cardiomyopathy	2	Percent	1992	0.009740644738998883	0.010745766474750663	0.008855893007634246
1	Deaths	116	Saint Lucia	2	Female	22	All ages	944	Other cardiomyopathy	2	Percent	1992	0.008441687349389356	0.009266087123187789	0.007191649496733365
1	Deaths	116	Saint Lucia	3	Both	22	All ages	944	Other cardiomyopathy	2	Percent	1992	0.00911095113806038	0.009904462832546245	0.008162101031150188
1	Deaths	116	Saint Lucia	1	Male	22	All ages	944	Other cardiomyopathy	3	Rate	1992	6.876102175949547	7.626005261207635	6.162269292429965
1	Deaths	116	Saint Lucia	2	Female	22	All ages	944	Other cardiomyopathy	3	Rate	1992	5.347915689349522	5.922827903452013	4.519471582084049
1	Deaths	116	Saint Lucia	3	Both	22	All ages	944	Other cardiomyopathy	3	Rate	1992	6.093653021258865	6.679515404117896	5.426880645869911
1	Deaths	116	Saint Lucia	1	Male	27	Age-standardized	944	Other cardiomyopathy	3	Rate	1992	13.172794292743662	14.757486681850118	11.915584331195078
1	Deaths	116	Saint Lucia	2	Female	27	Age-standardized	944	Other cardiomyopathy	3	Rate	1992	8.13142761344207	8.967729934296074	6.995844338573979
1	Deaths	116	Saint Lucia	3	Both	27	Age-standardized	944	Other cardiomyopathy	3	Rate	1992	10.203724201035381	11.13024563955544	9.206964011509294
1	Deaths	115	Jamaica	1	Male	22	All ages	944	Other cardiomyopathy	1	Number	1990	42.02625893121147	49.60218523455094	36.24624592891589
1	Deaths	115	Jamaica	2	Female	22	All ages	944	Other cardiomyopathy	1	Number	1990	30.918907222369675	35.67235030690933	26.325979975437598
1	Deaths	115	Jamaica	3	Both	22	All ages	944	Other cardiomyopathy	1	Number	1990	72.94516615358104	83.15190181815014	64.1872182084398
1	Deaths	115	Jamaica	1	Male	22	All ages	944	Other cardiomyopathy	2	Percent	1990	0.006451489204609886	0.0076362607135717	0.0056272829837558215
1	Deaths	115	Jamaica	2	Female	22	All ages	944	Other cardiomyopathy	2	Percent	1990	0.0047833373883305105	0.005432487810591233	0.004144864015392257
1	Deaths	115	Jamaica	3	Both	22	All ages	944	Other cardiomyopathy	2	Percent	1990	0.005620763908482892	0.006419645508757372	0.004954496485454475
1	Deaths	115	Jamaica	1	Male	22	All ages	944	Other cardiomyopathy	3	Rate	1990	3.619725333390899	4.272240524166893	3.1218923112800567
1	Deaths	115	Jamaica	2	Female	22	All ages	944	Other cardiomyopathy	3	Rate	1990	2.5669574825449755	2.961599059168445	2.185642293152801
1	Deaths	115	Jamaica	3	Both	22	All ages	944	Other cardiomyopathy	3	Rate	1990	3.083670177314811	3.5151477931214585	2.7134383399364816
1	Deaths	115	Jamaica	1	Male	27	Age-standardized	944	Other cardiomyopathy	3	Rate	1990	4.878686101039118	5.77101216044114	4.212116835332515
1	Deaths	115	Jamaica	2	Female	27	Age-standardized	944	Other cardiomyopathy	3	Rate	1990	2.9846980984942038	3.438003522574799	2.5462592063134744
1	Deaths	115	Jamaica	3	Both	27	Age-standardized	944	Other cardiomyopathy	3	Rate	1990	3.8631271369573814	4.4036939531950665	3.3925823474007823
1	Deaths	124	Central Latin America	1	Male	22	All ages	944	Other cardiomyopathy	1	Number	1991	1094.6698097028598	1158.4033101328207	1043.8255318993993
1	Deaths	124	Central Latin America	2	Female	22	All ages	944	Other cardiomyopathy	1	Number	1991	1030.4400448768135	1082.134146985824	964.3623490207883
1	Deaths	124	Central Latin America	3	Both	22	All ages	944	Other cardiomyopathy	1	Number	1991	2125.109854579672	2222.2123313341394	2018.3528098896497
1	Deaths	124	Central Latin America	1	Male	22	All ages	944	Other cardiomyopathy	2	Percent	1991	0.002132390398328319	0.0022535271396956096	0.0020351431195658725
1	Deaths	124	Central Latin America	2	Female	22	All ages	944	Other cardiomyopathy	2	Percent	1991	0.0027479986955029996	0.0028846679086463396	0.0025642120517883286
1	Deaths	124	Central Latin America	3	Both	22	All ages	944	Other cardiomyopathy	2	Percent	1991	0.002392250816959046	0.0024967402330797954	0.002272748282344588
1	Deaths	124	Central Latin America	1	Male	22	All ages	944	Other cardiomyopathy	3	Rate	1991	1.3200436799347548	1.3968988226426073	1.2587314312727393
1	Deaths	124	Central Latin America	2	Female	22	All ages	944	Other cardiomyopathy	3	Rate	1991	1.211144006527611	1.2719034871528412	1.1334785414682182
1	Deaths	124	Central Latin America	3	Both	22	All ages	944	Other cardiomyopathy	3	Rate	1991	1.2648960354802006	1.32269283013406	1.2013527027451967
1	Deaths	124	Central Latin America	1	Male	27	Age-standardized	944	Other cardiomyopathy	3	Rate	1991	2.364860784693494	2.518204379431992	2.237681755201867
1	Deaths	124	Central Latin America	2	Female	27	Age-standardized	944	Other cardiomyopathy	3	Rate	1991	2.1507248858450927	2.265858840002077	1.991905841372741
1	Deaths	124	Central Latin America	3	Both	27	Age-standardized	944	Other cardiomyopathy	3	Rate	1991	2.2524599684488376	2.366690024394361	2.1083041994047784
1	Deaths	215	Democratic Republic of Sao Tome and Principe	1	Male	22	All ages	944	Other cardiomyopathy	1	Number	1992	3.5012102266183556	5.010371936535182	2.2376021941695723
1	Deaths	215	Democratic Republic of Sao Tome and Principe	2	Female	22	All ages	944	Other cardiomyopathy	1	Number	1992	3.0002246478143153	4.488982111776448	1.8010669681804268
1	Deaths	215	Democratic Republic of Sao Tome and Principe	3	Both	22	All ages	944	Other cardiomyopathy	1	Number	1992	6.501434874432674	8.72472214020136	4.103295508973278
1	Deaths	215	Democratic Republic of Sao Tome and Principe	1	Male	22	All ages	944	Other cardiomyopathy	2	Percent	1992	0.006128648702639427	0.008736766256849141	0.004075903885163203
1	Deaths	215	Democratic Republic of Sao Tome and Principe	2	Female	22	All ages	944	Other cardiomyopathy	2	Percent	1992	0.00523043709311967	0.0077864746715472916	0.003178354823774139
1	Deaths	215	Democratic Republic of Sao Tome and Principe	3	Both	22	All ages	944	Other cardiomyopathy	2	Percent	1992	0.005678473767877137	0.0076637302728193545	0.003598206836479936
1	Deaths	215	Democratic Republic of Sao Tome and Principe	1	Male	22	All ages	944	Other cardiomyopathy	3	Rate	1992	5.6153830894841565	8.035837902718558	3.5887572321723593
1	Deaths	215	Democratic Republic of Sao Tome and Principe	2	Female	22	All ages	944	Other cardiomyopathy	3	Rate	1992	4.707809167306567	7.043896247266707	2.826148231903207
1	Deaths	215	Democratic Republic of Sao Tome and Principe	3	Both	22	All ages	944	Other cardiomyopathy	3	Rate	1992	5.1566351553873115	6.920043002518624	3.2545427714310335
1	Deaths	215	Democratic Republic of Sao Tome and Principe	1	Male	27	Age-standardized	944	Other cardiomyopathy	3	Rate	1992	12.96891687112767	19.23114869217423	8.36114020389522
1	Deaths	215	Democratic Republic of Sao Tome and Principe	2	Female	27	Age-standardized	944	Other cardiomyopathy	3	Rate	1992	8.179696426326421	12.252282943716583	4.958345778747955
1	Deaths	215	Democratic Republic of Sao Tome and Principe	3	Both	27	Age-standardized	944	Other cardiomyopathy	3	Rate	1992	10.078552551906588	14.118849077169145	6.4490639508066785
1	Deaths	82	Hellenic Republic	1	Male	22	All ages	944	Other cardiomyopathy	1	Number	1990	286.17970897859317	309.055037886651	262.7913525771771
1	Deaths	82	Hellenic Republic	2	Female	22	All ages	944	Other cardiomyopathy	1	Number	1990	478.1567081557316	518.3858181978432	421.8889380245589
1	Deaths	82	Hellenic Republic	3	Both	22	All ages	944	Other cardiomyopathy	1	Number	1990	764.3364171343246	817.5214152439738	693.1832006880276
1	Deaths	82	Hellenic Republic	1	Male	22	All ages	944	Other cardiomyopathy	2	Percent	1990	0.005842052494142933	0.006294579993783301	0.005364075678604396
1	Deaths	82	Hellenic Republic	2	Female	22	All ages	944	Other cardiomyopathy	2	Percent	1990	0.010700658595232218	0.011617373234285694	0.009445650396906594
1	Deaths	82	Hellenic Republic	3	Both	22	All ages	944	Other cardiomyopathy	2	Percent	1990	0.008159802119494845	0.008753429692063244	0.007388399507987389
1	Deaths	82	Hellenic Republic	1	Male	22	All ages	944	Other cardiomyopathy	3	Rate	1990	5.587067266272663	6.033660778452771	5.130457952744972
1	Deaths	82	Hellenic Republic	2	Female	22	All ages	944	Other cardiomyopathy	3	Rate	1990	9.078150605559523	9.841929328017535	8.00986633227181
1	Deaths	82	Hellenic Republic	3	Both	22	All ages	944	Other cardiomyopathy	3	Rate	1990	7.356959905070299	7.8688809517095955	6.67208954068964
1	Deaths	82	Hellenic Republic	1	Male	27	Age-standardized	944	Other cardiomyopathy	3	Rate	1990	4.768758683114719	5.1446770871876675	4.370930131740739
1	Deaths	82	Hellenic Republic	2	Female	27	Age-standardized	944	Other cardiomyopathy	3	Rate	1990	6.201264655555739	6.701446778642213	5.467640482067373
1	Deaths	82	Hellenic Republic	3	Both	27	Age-standardized	944	Other cardiomyopathy	3	Rate	1990	5.6560930487055865	6.058357270866511	5.1109953082532815
1	Deaths	99	Eastern Republic of Uruguay	1	Male	22	All ages	944	Other cardiomyopathy	1	Number	1990	161.97237455266512	185.85579454283027	143.62048153161263
1	Deaths	99	Eastern Republic of Uruguay	2	Female	22	All ages	944	Other cardiomyopathy	1	Number	1990	181.57944073312996	202.09451501897198	158.11104543444006
1	Deaths	99	Eastern Republic of Uruguay	3	Both	22	All ages	944	Other cardiomyopathy	1	Number	1990	343.5518152857951	378.5310049458551	307.68146424147477
1	Deaths	99	Eastern Republic of Uruguay	1	Male	22	All ages	944	Other cardiomyopathy	2	Percent	1990	0.009882068753757956	0.01132094554339277	0.008772305342689619
1	Deaths	99	Eastern Republic of Uruguay	2	Female	22	All ages	944	Other cardiomyopathy	2	Percent	1990	0.013427161482397514	0.014898191094939736	0.011730713425789185
1	Deaths	99	Eastern Republic of Uruguay	3	Both	22	All ages	944	Other cardiomyopathy	2	Percent	1990	0.011484664737769622	0.012596224207021063	0.010271005846501702
1	Deaths	99	Eastern Republic of Uruguay	1	Male	22	All ages	944	Other cardiomyopathy	3	Rate	1990	10.609860869445761	12.174323722336762	9.407735925719576
1	Deaths	99	Eastern Republic of Uruguay	2	Female	22	All ages	944	Other cardiomyopathy	3	Rate	1990	11.258618873104739	12.530631836715472	9.803488726406895
1	Deaths	99	Eastern Republic of Uruguay	3	Both	22	All ages	944	Other cardiomyopathy	3	Rate	1990	10.943144648815545	12.057335624141825	9.800567539289165
1	Deaths	99	Eastern Republic of Uruguay	1	Male	27	Age-standardized	944	Other cardiomyopathy	3	Rate	1990	10.350052839277673	11.855118588496326	9.199744745432263
1	Deaths	99	Eastern Republic of Uruguay	2	Female	27	Age-standardized	944	Other cardiomyopathy	3	Rate	1990	7.884458595123761	8.726676536193763	6.9116489685370155
1	Deaths	99	Eastern Republic of Uruguay	3	Both	27	Age-standardized	944	Other cardiomyopathy	3	Rate	1990	8.984068553408061	9.846263596664587	8.055260396734887
1	Deaths	206	Republic of the Gambia	1	Male	22	All ages	944	Other cardiomyopathy	1	Number	1991	33.648857294397914	50.75983860551785	21.66068802926183
1	Deaths	206	Republic of the Gambia	2	Female	22	All ages	944	Other cardiomyopathy	1	Number	1991	15.73592101850884	23.831129405718844	8.373519316336555
1	Deaths	206	Republic of the Gambia	3	Both	22	All ages	944	Other cardiomyopathy	1	Number	1991	49.38477831290678	70.40845883933986	31.01972625963515
1	Deaths	206	Republic of the Gambia	1	Male	22	All ages	944	Other cardiomyopathy	2	Percent	1991	0.0057642683674492485	0.008527172126597031	0.00388282928257283
1	Deaths	206	Republic of the Gambia	2	Female	22	All ages	944	Other cardiomyopathy	2	Percent	1991	0.0035248153732166704	0.0051901142736059955	0.0019041679126976221
1	Deaths	206	Republic of the Gambia	3	Both	22	All ages	944	Other cardiomyopathy	2	Percent	1991	0.004793378508346605	0.006766858028666824	0.003125151063269817
1	Deaths	206	Republic of the Gambia	1	Male	22	All ages	944	Other cardiomyopathy	3	Rate	1991	6.582680114490393	9.930078079023302	4.237450891984391
1	Deaths	206	Republic of the Gambia	2	Female	22	All ages	944	Other cardiomyopathy	3	Rate	1991	3.0818230876987966	4.667240304656891	1.6399234035316232
1	Deaths	206	Republic of the Gambia	3	Both	22	All ages	944	Other cardiomyopathy	3	Rate	1991	4.833225183961549	6.890785947646542	3.035860993598485
1	Deaths	206	Republic of the Gambia	1	Male	27	Age-standardized	944	Other cardiomyopathy	3	Rate	1991	17.703627483618217	28.114183203458786	11.828694667092991
1	Deaths	206	Republic of the Gambia	2	Female	27	Age-standardized	944	Other cardiomyopathy	3	Rate	1991	8.53215812547573	13.43140114273296	4.639636221394055
1	Deaths	206	Republic of the Gambia	3	Both	27	Age-standardized	944	Other cardiomyopathy	3	Rate	1991	13.11126815433318	19.57611196441261	8.475612223396212
1	Deaths	134	Tropical Latin America	1	Male	22	All ages	944	Other cardiomyopathy	1	Number	1992	6779.642844015657	7038.022984456262	6461.563613473813
1	Deaths	134	Tropical Latin America	2	Female	22	All ages	944	Other cardiomyopathy	1	Number	1992	6313.8614253445085	6648.03704137341	5898.12768776015
1	Deaths	134	Tropical Latin America	3	Both	22	All ages	944	Other cardiomyopathy	1	Number	1992	13093.504269360166	13618.715995740171	12375.98219230502
1	Deaths	134	Tropical Latin America	1	Male	22	All ages	944	Other cardiomyopathy	2	Percent	1992	0.012740789579164217	0.013279824238862752	0.012134618735642097
1	Deaths	134	Tropical Latin America	2	Female	22	All ages	944	Other cardiomyopathy	2	Percent	1992	0.01696046796153305	0.017848093140840206	0.015795500662913232
1	Deaths	134	Tropical Latin America	3	Both	22	All ages	944	Other cardiomyopathy	2	Percent	1992	0.014477679920729661	0.015104791929408784	0.013723831364224932
1	Deaths	134	Tropical Latin America	1	Male	22	All ages	944	Other cardiomyopathy	3	Rate	1992	8.710371676803371	9.042334157559853	8.30170880407747
1	Deaths	134	Tropical Latin America	2	Female	22	All ages	944	Other cardiomyopathy	3	Rate	1992	7.917328615986757	8.33637141552147	7.396015207999156
1	Deaths	134	Tropical Latin America	3	Both	22	All ages	944	Other cardiomyopathy	3	Rate	1992	8.309035892022843	8.642331165436765	7.853701966977177
1	Deaths	134	Tropical Latin America	1	Male	27	Age-standardized	944	Other cardiomyopathy	3	Rate	1992	16.444666368696492	17.221866333786465	15.453265153132644
1	Deaths	134	Tropical Latin America	2	Female	27	Age-standardized	944	Other cardiomyopathy	3	Rate	1992	13.196479633632103	13.99547310890154	12.089761214841861
1	Deaths	134	Tropical Latin America	3	Both	27	Age-standardized	944	Other cardiomyopathy	3	Rate	1992	14.689174668286809	15.39966710470582	13.648381675117106
1	Deaths	50	Montenegro	1	Male	22	All ages	944	Other cardiomyopathy	1	Number	1990	55.09751786051202	76.94438337210893	32.836344638747285
1	Deaths	50	Montenegro	2	Female	22	All ages	944	Other cardiomyopathy	1	Number	1990	53.35000341229058	84.98398394047295	34.48134572184309
1	Deaths	50	Montenegro	3	Both	22	All ages	944	Other cardiomyopathy	1	Number	1990	108.44752127280272	150.64231372221272	76.44676064776897
1	Deaths	50	Montenegro	1	Male	22	All ages	944	Other cardiomyopathy	2	Percent	1990	0.02323764951200793	0.03278591754782155	0.013962826892191669
1	Deaths	50	Montenegro	2	Female	22	All ages	944	Other cardiomyopathy	2	Percent	1990	0.028433998301750453	0.04503280102535307	0.018279848124245775
1	Deaths	50	Montenegro	3	Both	22	All ages	944	Other cardiomyopathy	2	Percent	1990	0.025533166369217403	0.03491814591540747	0.017901820309299207
1	Deaths	50	Montenegro	1	Male	22	All ages	944	Other cardiomyopathy	3	Rate	1990	17.66535125144143	24.66988735381922	10.527979923258675
1	Deaths	50	Montenegro	2	Female	22	All ages	944	Other cardiomyopathy	3	Rate	1990	16.974449655928623	27.03948012542155	10.970980873250609
1	Deaths	50	Montenegro	3	Both	22	All ages	944	Other cardiomyopathy	3	Rate	1990	17.31857647040396	24.056893133720813	12.208200377974773
1	Deaths	50	Montenegro	1	Male	27	Age-standardized	944	Other cardiomyopathy	3	Rate	1990	24.14752242441097	33.31222653212287	14.570009694931464
1	Deaths	50	Montenegro	2	Female	27	Age-standardized	944	Other cardiomyopathy	3	Rate	1990	16.068207964317256	25.4089671627927	10.310818812158756
1	Deaths	50	Montenegro	3	Both	27	Age-standardized	944	Other cardiomyopathy	3	Rate	1990	19.37236577555518	26.54443881285953	13.595822764814999
1	Deaths	107	Barbados	1	Male	22	All ages	944	Other cardiomyopathy	1	Number	1991	9.16904654501595	10.542368656622811	8.074823073186309
1	Deaths	107	Barbados	2	Female	22	All ages	944	Other cardiomyopathy	1	Number	1991	6.2123245482947524	7.022278610506011	5.481723742832599
1	Deaths	107	Barbados	3	Both	22	All ages	944	Other cardiomyopathy	1	Number	1991	15.38137109331069	17.214567730364887	13.790804105775777
1	Deaths	107	Barbados	1	Male	22	All ages	944	Other cardiomyopathy	2	Percent	1991	0.008346834730899338	0.00957304914870396	0.007372199471215947
1	Deaths	107	Barbados	2	Female	22	All ages	944	Other cardiomyopathy	2	Percent	1991	0.005207421265215259	0.0058437728538976545	0.0046138224561185276
1	Deaths	107	Barbados	3	Both	22	All ages	944	Other cardiomyopathy	2	Percent	1991	0.006712276816486175	0.007507770579588197	0.006063372705897258
1	Deaths	107	Barbados	1	Male	22	All ages	944	Other cardiomyopathy	3	Rate	1991	7.52182986446534	8.648435037849488	6.624183337272049
1	Deaths	107	Barbados	2	Female	22	All ages	944	Other cardiomyopathy	3	Rate	1991	4.7204655157155715	5.335913113512359	4.165314882304965
1	Deaths	107	Barbados	3	Both	22	All ages	944	Other cardiomyopathy	3	Rate	1991	6.0675250760177075	6.790670398831938	5.440090432941502
1	Deaths	107	Barbados	1	Male	27	Age-standardized	944	Other cardiomyopathy	3	Rate	1991	7.5341471485261335	8.674178071373161	6.673333722911743
1	Deaths	107	Barbados	2	Female	27	Age-standardized	944	Other cardiomyopathy	3	Rate	1991	3.4358600901213974	3.8591421007533664	3.0349491207596295
1	Deaths	107	Barbados	3	Both	27	Age-standardized	944	Other cardiomyopathy	3	Rate	1991	5.153175685412328	5.783238737995663	4.6310064468537355
1	Deaths	58	Republic of Estonia	1	Male	22	All ages	944	Other cardiomyopathy	1	Number	1991	75.13364360142387	92.1452332492729	59.31331335290631
1	Deaths	58	Republic of Estonia	2	Female	22	All ages	944	Other cardiomyopathy	1	Number	1991	32.58435633201345	38.97176765214168	27.075914313409132
1	Deaths	58	Republic of Estonia	3	Both	22	All ages	944	Other cardiomyopathy	1	Number	1991	107.71799993343728	127.53234152782339	90.05858840124486
1	Deaths	58	Republic of Estonia	1	Male	22	All ages	944	Other cardiomyopathy	2	Percent	1991	0.007745381472772201	0.009486576139523159	0.0061141785862663155
1	Deaths	58	Republic of Estonia	2	Female	22	All ages	944	Other cardiomyopathy	2	Percent	1991	0.003182271177366278	0.003798738511837305	0.0026543545635609885
1	Deaths	58	Republic of Estonia	3	Both	22	All ages	944	Other cardiomyopathy	2	Percent	1991	0.005402265868120861	0.006403959237886082	0.004544561453272701
1	Deaths	58	Republic of Estonia	1	Male	22	All ages	944	Other cardiomyopathy	3	Rate	1991	10.299105404306651	12.631005555555138	8.130499691201921
1	Deaths	58	Republic of Estonia	2	Female	22	All ages	944	Other cardiomyopathy	3	Rate	1991	3.9208758004816935	4.689473044436096	3.2580449380569965
1	Deaths	58	Republic of Estonia	3	Both	22	All ages	944	Other cardiomyopathy	3	Rate	1991	6.902503942815382	8.172194904994925	5.770899588816239
1	Deaths	58	Republic of Estonia	1	Male	27	Age-standardized	944	Other cardiomyopathy	3	Rate	1991	9.316705908599653	11.314898996398654	7.437383641684193
1	Deaths	58	Republic of Estonia	2	Female	27	Age-standardized	944	Other cardiomyopathy	3	Rate	1991	2.787377724731436	3.3462540061984587	2.3103537346448353
1	Deaths	58	Republic of Estonia	3	Both	27	Age-standardized	944	Other cardiomyopathy	3	Rate	1991	5.664383308915809	6.694604026422966	4.744891873048699
1	Deaths	26	Independent State of Papua New Guinea	1	Male	22	All ages	944	Other cardiomyopathy	1	Number	1991	51.76188109092023	87.7666617411443	28.795846365041008
1	Deaths	26	Independent State of Papua New Guinea	2	Female	22	All ages	944	Other cardiomyopathy	1	Number	1991	49.30898733197559	83.01034465853105	19.026975396424273
1	Deaths	26	Independent State of Papua New Guinea	3	Both	22	All ages	944	Other cardiomyopathy	1	Number	1991	101.07086842289581	149.2768665805619	57.897730569555584
1	Deaths	26	Independent State of Papua New Guinea	1	Male	22	All ages	944	Other cardiomyopathy	2	Percent	1991	0.002677619712992676	0.004282746862207197	0.001583796899290834
1	Deaths	26	Independent State of Papua New Guinea	2	Female	22	All ages	944	Other cardiomyopathy	2	Percent	1991	0.003177736215528841	0.005227036506875817	0.0012340609669040854
1	Deaths	26	Independent State of Papua New Guinea	3	Both	22	All ages	944	Other cardiomyopathy	2	Percent	1991	0.002900971409586932	0.004165564568798272	0.0017121876990375167
1	Deaths	26	Independent State of Papua New Guinea	1	Male	22	All ages	944	Other cardiomyopathy	3	Rate	1991	2.3628390095941882	4.006394043902138	1.3144798386690602
1	Deaths	26	Independent State of Papua New Guinea	2	Female	22	All ages	944	Other cardiomyopathy	3	Rate	1991	2.4340336440550856	4.097629714906936	0.939226310767747
1	Deaths	26	Independent State of Papua New Guinea	3	Both	22	All ages	944	Other cardiomyopathy	3	Rate	1991	2.3970445838223284	3.5403208670347706	1.37312999920676
1	Deaths	26	Independent State of Papua New Guinea	1	Male	27	Age-standardized	944	Other cardiomyopathy	3	Rate	1991	4.605195733859282	8.23634699253366	2.619576788575919
1	Deaths	26	Independent State of Papua New Guinea	2	Female	27	Age-standardized	944	Other cardiomyopathy	3	Rate	1991	3.590919194756104	6.202275649242839	1.468954232941012
1	Deaths	26	Independent State of Papua New Guinea	3	Both	27	Age-standardized	944	Other cardiomyopathy	3	Rate	1991	4.130403463670116	6.387356315153811	2.389756115244419
1	Deaths	155	Republic of Turkey	1	Male	22	All ages	944	Other cardiomyopathy	1	Number	1991	566.8179580647183	847.6091460033485	403.83761819146474
1	Deaths	155	Republic of Turkey	2	Female	22	All ages	944	Other cardiomyopathy	1	Number	1991	375.6582990577953	604.981796222795	184.87241567590922
1	Deaths	155	Republic of Turkey	3	Both	22	All ages	944	Other cardiomyopathy	1	Number	1991	942.4762571225157	1287.2161271218472	646.269374196469
1	Deaths	155	Republic of Turkey	1	Male	22	All ages	944	Other cardiomyopathy	2	Percent	1991	0.0024970987027152776	0.0037220597040148124	0.0018245506546036338
1	Deaths	155	Republic of Turkey	2	Female	22	All ages	944	Other cardiomyopathy	2	Percent	1991	0.0023942146559569285	0.003797467161135016	0.0012049455010932342
1	Deaths	155	Republic of Turkey	3	Both	22	All ages	944	Other cardiomyopathy	2	Percent	1991	0.0024552484700505776	0.0033248761181930322	0.0017301605717671821
1	Deaths	155	Republic of Turkey	1	Male	22	All ages	944	Other cardiomyopathy	3	Rate	1991	1.9108599986956087	2.8574648854745917	1.361419728487978
1	Deaths	155	Republic of Turkey	2	Female	22	All ages	944	Other cardiomyopathy	3	Rate	1991	1.3004583857196277	2.0943332067438587	0.6399935362987736
1	Deaths	155	Republic of Turkey	3	Both	22	All ages	944	Other cardiomyopathy	3	Rate	1991	1.6097061686153091	2.198506036104627	1.1037984144103268
1	Deaths	155	Republic of Turkey	1	Male	27	Age-standardized	944	Other cardiomyopathy	3	Rate	1991	2.964140977990286	4.413867242684121	2.101973944357795
1	Deaths	155	Republic of Turkey	2	Female	27	Age-standardized	944	Other cardiomyopathy	3	Rate	1991	1.6992006315053856	2.8194344746635798	0.866854617810548
1	Deaths	155	Republic of Turkey	3	Both	27	Age-standardized	944	Other cardiomyopathy	3	Rate	1991	2.279438537613999	3.297207548962484	1.5487233315108802
1	Deaths	214	Federal Republic of Nigeria	1	Male	22	All ages	944	Other cardiomyopathy	1	Number	1990	3657.491622109305	5334.908088181135	2456.305766731842
1	Deaths	214	Federal Republic of Nigeria	2	Female	22	All ages	944	Other cardiomyopathy	1	Number	1990	2309.885099122998	3262.356230470318	1257.4127333444785
1	Deaths	214	Federal Republic of Nigeria	3	Both	22	All ages	944	Other cardiomyopathy	1	Number	1990	5967.376721232307	8192.879153794656	4154.435891336915
1	Deaths	214	Federal Republic of Nigeria	1	Male	22	All ages	944	Other cardiomyopathy	2	Percent	1990	0.0052050931286931395	0.007271362314475391	0.003626953032809846
1	Deaths	214	Federal Republic of Nigeria	2	Female	22	All ages	944	Other cardiomyopathy	2	Percent	1990	0.003725196256010664	0.005009959429853025	0.0021156001362594404
1	Deaths	214	Federal Republic of Nigeria	3	Both	22	All ages	944	Other cardiomyopathy	2	Percent	1990	0.004516985296057357	0.005971662658865563	0.0031228850638162194
1	Deaths	214	Federal Republic of Nigeria	1	Male	22	All ages	944	Other cardiomyopathy	3	Rate	1990	8.11080265245292	11.830618123810703	5.447069572931659
1	Deaths	214	Federal Republic of Nigeria	2	Female	22	All ages	944	Other cardiomyopathy	3	Rate	1990	5.139050602523683	7.258115894254113	2.7975017750312783
1	Deaths	214	Federal Republic of Nigeria	3	Both	22	All ages	944	Other cardiomyopathy	3	Rate	1990	6.627342140785363	9.098975279558445	4.6138980895716974
1	Deaths	214	Federal Republic of Nigeria	1	Male	27	Age-standardized	944	Other cardiomyopathy	3	Rate	1990	17.566450889661137	26.260454516846675	12.083292485640015
1	Deaths	214	Federal Republic of Nigeria	2	Female	27	Age-standardized	944	Other cardiomyopathy	3	Rate	1990	10.523742984578504	15.174968284435058	6.165397236008667
1	Deaths	214	Federal Republic of Nigeria	3	Both	27	Age-standardized	944	Other cardiomyopathy	3	Rate	1990	13.984744668924565	19.759103198348317	10.04084515958705
1	Deaths	35	Georgia	1	Male	22	All ages	944	Other cardiomyopathy	1	Number	1992	106.95756375045357	135.06291595071673	81.42129213558124
1	Deaths	35	Georgia	2	Female	22	All ages	944	Other cardiomyopathy	1	Number	1992	135.80982180791855	172.4203236931346	93.78317919683116
1	Deaths	35	Georgia	3	Both	22	All ages	944	Other cardiomyopathy	1	Number	1992	242.7673855583722	303.86135298449256	184.32195651837088
1	Deaths	35	Georgia	1	Male	22	All ages	944	Other cardiomyopathy	2	Percent	1992	0.003653972996168985	0.004655875744464112	0.0028134558171755827
1	Deaths	35	Georgia	2	Female	22	All ages	944	Other cardiomyopathy	2	Percent	1992	0.004841588782927737	0.006166879134338461	0.0033512459529824916
1	Deaths	35	Georgia	3	Both	22	All ages	944	Other cardiomyopathy	2	Percent	1992	0.0042352174593787055	0.005319060898149486	0.003249960302972949
1	Deaths	35	Georgia	1	Male	22	All ages	944	Other cardiomyopathy	3	Rate	1992	4.151051675241614	5.241827916240872	3.1599821393492453
1	Deaths	35	Georgia	2	Female	22	All ages	944	Other cardiomyopathy	3	Rate	1992	4.741138107866521	6.019215373011689	3.2739826829008174
1	Deaths	35	Georgia	3	Both	22	All ages	944	Other cardiomyopathy	3	Rate	1992	4.4617040060760225	5.584520395045442	3.3875638192266386
1	Deaths	35	Georgia	1	Male	27	Age-standardized	944	Other cardiomyopathy	3	Rate	1992	4.726498328847863	5.9416492290140335	3.654053915099794
1	Deaths	35	Georgia	2	Female	27	Age-standardized	944	Other cardiomyopathy	3	Rate	1992	3.6602123590515228	4.63542826462464	2.4955572537500954
1	Deaths	35	Georgia	3	Both	27	Age-standardized	944	Other cardiomyopathy	3	Rate	1992	4.145454315255969	5.178946409054262	3.1579315352406443
1	Deaths	18	Kingdom of Thailand	1	Male	22	All ages	944	Other cardiomyopathy	1	Number	1992	92.64258244100532	161.41250630912978	57.468335465949544
1	Deaths	18	Kingdom of Thailand	2	Female	22	All ages	944	Other cardiomyopathy	1	Number	1992	65.71787568879442	108.71095751457266	37.13576071139506
1	Deaths	18	Kingdom of Thailand	3	Both	22	All ages	944	Other cardiomyopathy	1	Number	1992	158.3604581297997	261.5695875600909	102.18749157960558
1	Deaths	18	Kingdom of Thailand	1	Male	22	All ages	944	Other cardiomyopathy	2	Percent	1992	0.0004769023631921556	0.0008610816642840188	0.000304887685366347
1	Deaths	18	Kingdom of Thailand	2	Female	22	All ages	944	Other cardiomyopathy	2	Percent	1992	0.0004878727062582369	0.0007774604525826796	0.0002846560605179948
1	Deaths	18	Kingdom of Thailand	3	Both	22	All ages	944	Other cardiomyopathy	2	Percent	1992	0.00048152336560858044	0.0007708422861108259	0.00031342702721561173
1	Deaths	18	Kingdom of Thailand	1	Male	22	All ages	944	Other cardiomyopathy	3	Rate	1992	0.32081724250970517	0.5589645044021883	0.19901035171973075
1	Deaths	18	Kingdom of Thailand	2	Female	22	All ages	944	Other cardiomyopathy	3	Rate	1992	0.2231732330397392	0.3691746819428876	0.12611040287726918
1	Deaths	18	Kingdom of Thailand	3	Both	22	All ages	944	Other cardiomyopathy	3	Rate	1992	0.2715181300890187	0.4484761293394316	0.17520634228931128
1	Deaths	18	Kingdom of Thailand	1	Male	27	Age-standardized	944	Other cardiomyopathy	3	Rate	1992	0.5587160211024671	1.073469073798691	0.3507255801254933
1	Deaths	18	Kingdom of Thailand	2	Female	27	Age-standardized	944	Other cardiomyopathy	3	Rate	1992	0.36814323391793735	0.633314024296947	0.20166583133329208
1	Deaths	18	Kingdom of Thailand	3	Both	27	Age-standardized	944	Other cardiomyopathy	3	Rate	1992	0.45659130436641526	0.8073874369753219	0.2969286811748846
1	Deaths	50	Montenegro	1	Male	22	All ages	944	Other cardiomyopathy	1	Number	1994	58.72552804927665	81.90649376866813	36.18145828633354
1	Deaths	50	Montenegro	2	Female	22	All ages	944	Other cardiomyopathy	1	Number	1994	57.965004240503966	89.62819332295342	36.78026694006806
1	Deaths	50	Montenegro	3	Both	22	All ages	944	Other cardiomyopathy	1	Number	1994	116.69053228978068	156.8202181154706	82.54285331153942
1	Deaths	50	Montenegro	1	Male	22	All ages	944	Other cardiomyopathy	2	Percent	1994	0.022904293136739806	0.03173992527296283	0.014236416750612583
1	Deaths	50	Montenegro	2	Female	22	All ages	944	Other cardiomyopathy	2	Percent	1994	0.027797056286087925	0.04260363173263838	0.017786706431991983
1	Deaths	50	Montenegro	3	Both	22	All ages	944	Other cardiomyopathy	2	Percent	1994	0.025101987552617094	0.033880433369264384	0.017762449212189654
1	Deaths	50	Montenegro	1	Male	22	All ages	944	Other cardiomyopathy	3	Rate	1994	18.673920135408075	26.045152321559208	11.50521221119805
1	Deaths	50	Montenegro	2	Female	22	All ages	944	Other cardiomyopathy	3	Rate	1994	18.198082897638507	28.13872462234629	11.547145653530826
1	Deaths	50	Montenegro	3	Both	22	All ages	944	Other cardiomyopathy	3	Rate	1994	18.434481643719007	24.77407014507919	13.039915786938472
1	Deaths	50	Montenegro	1	Male	27	Age-standardized	944	Other cardiomyopathy	3	Rate	1994	24.186063495186318	33.13492899296672	15.191272806745786
1	Deaths	50	Montenegro	2	Female	27	Age-standardized	944	Other cardiomyopathy	3	Rate	1994	15.678283228849546	24.161462062772863	10.02732919700524
1	Deaths	50	Montenegro	3	Both	27	Age-standardized	944	Other cardiomyopathy	3	Rate	1994	19.075111841719	25.857553827688875	13.566738664076215
1	Deaths	181	Republic of Madagascar	1	Male	22	All ages	944	Other cardiomyopathy	1	Number	1990	376.3316339997972	490.1538355915144	219.82511334668163
1	Deaths	181	Republic of Madagascar	2	Female	22	All ages	944	Other cardiomyopathy	1	Number	1990	209.81902591221086	276.4955851294293	120.56807375107338
1	Deaths	181	Republic of Madagascar	3	Both	22	All ages	944	Other cardiomyopathy	1	Number	1990	586.1506599120086	729.8130768409102	345.8563806045003
1	Deaths	181	Republic of Madagascar	1	Male	22	All ages	944	Other cardiomyopathy	2	Percent	1990	0.004773213425455527	0.006201133124223445	0.0028025908294791514
1	Deaths	181	Republic of Madagascar	2	Female	22	All ages	944	Other cardiomyopathy	2	Percent	1990	0.003110327007596331	0.004061930881531317	0.0017827887529055046
1	Deaths	181	Republic of Madagascar	3	Both	22	All ages	944	Other cardiomyopathy	2	Percent	1990	0.0040061586611246395	0.00489402124854602	0.002387137264174428
1	Deaths	181	Republic of Madagascar	1	Male	22	All ages	944	Other cardiomyopathy	3	Rate	1990	6.337909935825586	8.254822566099122	3.7021383379763146
1	Deaths	181	Republic of Madagascar	2	Female	22	All ages	944	Other cardiomyopathy	3	Rate	1990	3.518813258504179	4.637026249842504	2.022011753334024
1	Deaths	181	Republic of Madagascar	3	Both	22	All ages	944	Other cardiomyopathy	3	Rate	1990	4.925401635624336	6.132591444854579	2.9062179729973208
1	Deaths	181	Republic of Madagascar	1	Male	27	Age-standardized	944	Other cardiomyopathy	3	Rate	1990	10.653869640922982	13.8211159510403	6.727750812281673
1	Deaths	181	Republic of Madagascar	2	Female	27	Age-standardized	944	Other cardiomyopathy	3	Rate	1990	5.5649445069504315	7.807861781732568	3.3032179982694667
1	Deaths	181	Republic of Madagascar	3	Both	27	Age-standardized	944	Other cardiomyopathy	3	Rate	1990	8.100292578982854	9.963574803124553	5.316162377391402
1	Deaths	165	Islamic Republic of Pakistan	1	Male	22	All ages	944	Other cardiomyopathy	1	Number	1992	1955.1605892887985	3177.6000638407872	992.94906035139
1	Deaths	165	Islamic Republic of Pakistan	2	Female	22	All ages	944	Other cardiomyopathy	1	Number	1992	1372.0876275425137	2160.86218953192	545.1124452842881
1	Deaths	165	Islamic Republic of Pakistan	3	Both	22	All ages	944	Other cardiomyopathy	1	Number	1992	3327.2482168313127	4809.194589938415	1588.0707528683004
1	Deaths	165	Islamic Republic of Pakistan	1	Male	22	All ages	944	Other cardiomyopathy	2	Percent	1992	0.003374502307061602	0.005417926493384643	0.0017529357480206935
1	Deaths	165	Islamic Republic of Pakistan	2	Female	22	All ages	944	Other cardiomyopathy	2	Percent	1992	0.002793289085259566	0.0043235991039939905	0.0010990701071163466
1	Deaths	165	Islamic Republic of Pakistan	3	Both	22	All ages	944	Other cardiomyopathy	2	Percent	1992	0.003108892444027993	0.00452567530970274	0.0014893334445345518
1	Deaths	165	Islamic Republic of Pakistan	1	Male	22	All ages	944	Other cardiomyopathy	3	Rate	1992	3.2195476592706753	5.232529186443111	1.6350814559903775
1	Deaths	165	Islamic Republic of Pakistan	2	Female	22	All ages	944	Other cardiomyopathy	3	Rate	1992	2.4808495498727514	3.9070201367814708	0.985609036454678
1	Deaths	165	Islamic Republic of Pakistan	3	Both	22	All ages	944	Other cardiomyopathy	3	Rate	1992	2.867452943750733	4.144607881741377	1.3686138990656243
1	Deaths	165	Islamic Republic of Pakistan	1	Male	27	Age-standardized	944	Other cardiomyopathy	3	Rate	1992	5.798614369534365	9.773717476874172	2.9147695841585057
1	Deaths	165	Islamic Republic of Pakistan	2	Female	27	Age-standardized	944	Other cardiomyopathy	3	Rate	1992	4.851137864225902	7.798092969133215	1.930653173861598
1	Deaths	165	Islamic Republic of Pakistan	3	Both	27	Age-standardized	944	Other cardiomyopathy	3	Rate	1992	5.358686398622831	8.191977306310754	2.5465029306365983
1	Deaths	198	Republic of Zimbabwe	1	Male	22	All ages	944	Other cardiomyopathy	1	Number	1990	329.42516979718573	432.8870574119993	244.05416917413945
1	Deaths	198	Republic of Zimbabwe	2	Female	22	All ages	944	Other cardiomyopathy	1	Number	1990	178.9060558500881	225.98822507387052	137.20172009081523
1	Deaths	198	Republic of Zimbabwe	3	Both	22	All ages	944	Other cardiomyopathy	1	Number	1990	508.3312256472732	624.5701945194975	402.241516215053
1	Deaths	198	Republic of Zimbabwe	1	Male	22	All ages	944	Other cardiomyopathy	2	Percent	1990	0.007447751295766799	0.009629471467587657	0.005585555463831666
1	Deaths	198	Republic of Zimbabwe	2	Female	22	All ages	944	Other cardiomyopathy	2	Percent	1990	0.004799813558426829	0.00593649552008196	0.003706857342848419
1	Deaths	198	Republic of Zimbabwe	3	Both	22	All ages	944	Other cardiomyopathy	2	Percent	1990	0.006236415416432749	0.007612031458081243	0.004879441197385062
1	Deaths	198	Republic of Zimbabwe	1	Male	22	All ages	944	Other cardiomyopathy	3	Rate	1990	6.499516200449304	8.540805926718697	4.815157346085901
1	Deaths	198	Republic of Zimbabwe	2	Female	22	All ages	944	Other cardiomyopathy	3	Rate	1990	3.392033892771109	4.284705261514927	2.6013254972459423
1	Deaths	198	Republic of Zimbabwe	3	Both	22	All ages	944	Other cardiomyopathy	3	Rate	1990	4.914852186092418	6.038720485828145	3.889113034103626
1	Deaths	198	Republic of Zimbabwe	1	Male	27	Age-standardized	944	Other cardiomyopathy	3	Rate	1990	21.392590817290692	27.953483436678276	16.067298302663804
1	Deaths	198	Republic of Zimbabwe	2	Female	27	Age-standardized	944	Other cardiomyopathy	3	Rate	1990	10.40712897335636	13.25133691593624	7.685826683987041
1	Deaths	198	Republic of Zimbabwe	3	Both	27	Age-standardized	944	Other cardiomyopathy	3	Rate	1990	15.215527258544178	18.812284744011198	11.926754599894025
1	Deaths	215	Democratic Republic of Sao Tome and Principe	1	Male	22	All ages	944	Other cardiomyopathy	1	Number	1990	3.4417926182356555	4.954359832612751	2.1829267812775326
1	Deaths	215	Democratic Republic of Sao Tome and Principe	2	Female	22	All ages	944	Other cardiomyopathy	1	Number	1990	2.994513017220231	4.453428351869215	1.8053852393849454
1	Deaths	215	Democratic Republic of Sao Tome and Principe	3	Both	22	All ages	944	Other cardiomyopathy	1	Number	1990	6.436305635455889	8.765884518061876	3.9267234990368927
1	Deaths	215	Democratic Republic of Sao Tome and Principe	1	Male	22	All ages	944	Other cardiomyopathy	2	Percent	1990	0.006035683840096915	0.00859800407160621	0.003941111076985077
1	Deaths	215	Democratic Republic of Sao Tome and Principe	2	Female	22	All ages	944	Other cardiomyopathy	2	Percent	1990	0.0053528004728145345	0.008023164683084328	0.0031960227092077288
1	Deaths	215	Democratic Republic of Sao Tome and Principe	3	Both	22	All ages	944	Other cardiomyopathy	2	Percent	1990	0.005697341349004579	0.007620353069470318	0.0035379623402613082
1	Deaths	215	Democratic Republic of Sao Tome and Principe	1	Male	22	All ages	944	Other cardiomyopathy	3	Rate	1990	5.736857796930943	8.258039047424061	3.63855174159826
1	Deaths	215	Democratic Republic of Sao Tome and Principe	2	Female	22	All ages	944	Other cardiomyopathy	3	Rate	1990	4.8860735955852785	7.26655003827581	2.9458029059452406
1	Deaths	215	Democratic Republic of Sao Tome and Principe	3	Both	22	All ages	944	Other cardiomyopathy	3	Rate	1990	5.306932936985206	7.227742730930182	3.237704896528993
1	Deaths	215	Democratic Republic of Sao Tome and Principe	1	Male	27	Age-standardized	944	Other cardiomyopathy	3	Rate	1990	13.75983371650643	21.021724951781984	8.667154202807875
1	Deaths	215	Democratic Republic of Sao Tome and Principe	2	Female	27	Age-standardized	944	Other cardiomyopathy	3	Rate	1990	8.264927335380353	12.325979155313092	4.8449000718315185
1	Deaths	215	Democratic Republic of Sao Tome and Principe	3	Both	27	Age-standardized	944	Other cardiomyopathy	3	Rate	1990	10.2424092744784	14.530126436275483	6.362659869273134
1	Deaths	34	Republic of Azerbaijan	1	Male	22	All ages	944	Other cardiomyopathy	1	Number	1990	350.7648376877022	524.846097737999	210.21415710746427
1	Deaths	34	Republic of Azerbaijan	2	Female	22	All ages	944	Other cardiomyopathy	1	Number	1990	287.66479372563333	452.99631024650864	164.00220699330973
1	Deaths	34	Republic of Azerbaijan	3	Both	22	All ages	944	Other cardiomyopathy	1	Number	1990	638.4296314133351	865.3858650520286	429.21230249756707
1	Deaths	34	Republic of Azerbaijan	1	Male	22	All ages	944	Other cardiomyopathy	2	Percent	1990	0.011723852368440766	0.017472963988283574	0.007026572573303698
1	Deaths	34	Republic of Azerbaijan	2	Female	22	All ages	944	Other cardiomyopathy	2	Percent	1990	0.01105338235877988	0.01756269754310677	0.006322938177414465
1	Deaths	34	Republic of Azerbaijan	3	Both	22	All ages	944	Other cardiomyopathy	2	Percent	1990	0.011412294765888108	0.015448066316327001	0.0077138969766707335
1	Deaths	34	Republic of Azerbaijan	1	Male	22	All ages	944	Other cardiomyopathy	3	Rate	1990	9.814872779213536	14.68590099259467	5.882075358523616
1	Deaths	34	Republic of Azerbaijan	2	Female	22	All ages	944	Other cardiomyopathy	3	Rate	1990	7.665700954896079	12.071460685359616	4.370336246126646
1	Deaths	34	Republic of Azerbaijan	3	Both	22	All ages	944	Other cardiomyopathy	3	Rate	1990	8.714059940949832	11.811833174816808	5.858408738136098
1	Deaths	34	Republic of Azerbaijan	1	Male	27	Age-standardized	944	Other cardiomyopathy	3	Rate	1990	16.22535862122355	24.791188272267494	9.535573411382444
1	Deaths	34	Republic of Azerbaijan	2	Female	27	Age-standardized	944	Other cardiomyopathy	3	Rate	1990	9.789692507452628	15.628288982701708	5.539968393214563
1	Deaths	34	Republic of Azerbaijan	3	Both	27	Age-standardized	944	Other cardiomyopathy	3	Rate	1990	12.573404315524902	17.179388483039123	8.394673248859574
1	Deaths	140	Kingdom of Bahrain	1	Male	22	All ages	944	Other cardiomyopathy	1	Number	1991	8.859497038721297	10.652338314719461	7.320677770120121
1	Deaths	140	Kingdom of Bahrain	2	Female	22	All ages	944	Other cardiomyopathy	1	Number	1991	4.913253690086395	6.012386669217143	3.835485237435576
1	Deaths	140	Kingdom of Bahrain	3	Both	22	All ages	944	Other cardiomyopathy	1	Number	1991	13.772750728807694	15.779441121482819	11.906930199840067
1	Deaths	140	Kingdom of Bahrain	1	Male	22	All ages	944	Other cardiomyopathy	2	Percent	1991	0.0070792549530154	0.008461475574029485	0.005964223713382583
1	Deaths	140	Kingdom of Bahrain	2	Female	22	All ages	944	Other cardiomyopathy	2	Percent	1991	0.005881158755731758	0.007135647183026698	0.0046303285179976495
1	Deaths	140	Kingdom of Bahrain	3	Both	22	All ages	944	Other cardiomyopathy	2	Percent	1991	0.006600053681374093	0.007445035909864155	0.00580237539717497
1	Deaths	140	Kingdom of Bahrain	1	Male	22	All ages	944	Other cardiomyopathy	3	Rate	1991	2.9299343875069055	3.522846974184275	2.421029709111801
1	Deaths	140	Kingdom of Bahrain	2	Female	22	All ages	944	Other cardiomyopathy	3	Rate	1991	2.2304311517954076	2.729395909419351	1.7411650802988112
1	Deaths	140	Kingdom of Bahrain	3	Both	22	All ages	944	Other cardiomyopathy	3	Rate	1991	2.6351193098427848	3.01905631028191	2.2781347247446324
1	Deaths	140	Kingdom of Bahrain	1	Male	27	Age-standardized	944	Other cardiomyopathy	3	Rate	1991	10.542697262924515	12.812849560255723	7.359851150330096
1	Deaths	140	Kingdom of Bahrain	2	Female	27	Age-standardized	944	Other cardiomyopathy	3	Rate	1991	6.834373919875594	8.773963128606407	5.18680000121757
1	Deaths	140	Kingdom of Bahrain	3	Both	27	Age-standardized	944	Other cardiomyopathy	3	Rate	1991	8.584204044082687	10.125647201061602	6.948688832
1	Deaths	17	Democratic Socialist Republic of Sri Lanka	1	Male	22	All ages	944	Other cardiomyopathy	1	Number	1990	595.3089304285297	764.924144604234	361.2386123919427
1	Deaths	17	Democratic Socialist Republic of Sri Lanka	2	Female	22	All ages	944	Other cardiomyopathy	1	Number	1990	305.39645925127036	384.39451082866543	217.83679102731094
1	Deaths	17	Democratic Socialist Republic of Sri Lanka	3	Both	22	All ages	944	Other cardiomyopathy	1	Number	1990	900.7053897	1090.6691182551274	614.8328156747978
1	Deaths	17	Democratic Socialist Republic of Sri Lanka	1	Male	22	All ages	944	Other cardiomyopathy	2	Percent	1990	0.008848358720707368	0.011352348332097615	0.0053988382907493955
1	Deaths	17	Democratic Socialist Republic of Sri Lanka	2	Female	22	All ages	944	Other cardiomyopathy	2	Percent	1990	0.008098823452784999	0.010207797502365943	0.005861671859347704
1	Deaths	17	Democratic Socialist Republic of Sri Lanka	3	Both	22	All ages	944	Other cardiomyopathy	2	Percent	1990	0.008578607667632849	0.010297889621549892	0.005804190287408844
1	Deaths	17	Democratic Socialist Republic of Sri Lanka	1	Male	22	All ages	944	Other cardiomyopathy	3	Rate	1990	6.913122102827679	8.88280645688204	4.194942336786182
1	Deaths	17	Democratic Socialist Republic of Sri Lanka	2	Female	22	All ages	944	Other cardiomyopathy	3	Rate	1990	3.584777466323015	4.512065346059266	2.55699238205091
1	Deaths	17	Democratic Socialist Republic of Sri Lanka	3	Both	22	All ages	944	Other cardiomyopathy	3	Rate	1990	5.257890232755219	6.366808248011078	3.589101934277467
1	Deaths	17	Democratic Socialist Republic of Sri Lanka	1	Male	27	Age-standardized	944	Other cardiomyopathy	3	Rate	1990	11.578819587572983	14.900017928809762	7.1513412977474164
1	Deaths	17	Democratic Socialist Republic of Sri Lanka	2	Female	27	Age-standardized	944	Other cardiomyopathy	3	Rate	1990	6.77022359075728	8.698197606265982	4.939937671516564
1	Deaths	17	Democratic Socialist Republic of Sri Lanka	3	Both	27	Age-standardized	944	Other cardiomyopathy	3	Rate	1990	9.181609441607893	11.17276517846435	6.6029611847554
1	Deaths	18	Kingdom of Thailand	1	Male	22	All ages	944	Other cardiomyopathy	1	Number	1990	85.55150096595048	152.34353575133693	52.05569863749305
1	Deaths	18	Kingdom of Thailand	2	Female	22	All ages	944	Other cardiomyopathy	1	Number	1990	62.2506578044435	101.81037820391276	33.61757526592563
1	Deaths	18	Kingdom of Thailand	3	Both	22	All ages	944	Other cardiomyopathy	1	Number	1990	147.80215877039402	247.44103316817288	90.80384259383315
1	Deaths	18	Kingdom of Thailand	1	Male	22	All ages	944	Other cardiomyopathy	2	Percent	1990	0.00047718161209028386	0.0008643202098291591	0.0002956523154041994
1	Deaths	18	Kingdom of Thailand	2	Female	22	All ages	944	Other cardiomyopathy	2	Percent	1990	0.0004853370418036593	0.0007909215209657489	0.00026626174337531096
1	Deaths	18	Kingdom of Thailand	3	Both	22	All ages	944	Other cardiomyopathy	2	Percent	1990	0.0004805360365625231	0.0008097048200367621	0.00029167683841821337
1	Deaths	18	Kingdom of Thailand	1	Male	22	All ages	944	Other cardiomyopathy	3	Rate	1990	0.3039451973832883	0.5412422403019811	0.18494216254130932
1	Deaths	18	Kingdom of Thailand	2	Female	22	All ages	944	Other cardiomyopathy	3	Rate	1990	0.21752583275064952	0.35576149847341665	0.11747170733119751
1	Deaths	18	Kingdom of Thailand	3	Both	22	All ages	944	Other cardiomyopathy	3	Rate	1990	0.26037730731552944	0.4359072321520585	0.1599655933660248
1	Deaths	18	Kingdom of Thailand	1	Male	27	Age-standardized	944	Other cardiomyopathy	3	Rate	1990	0.558648109544783	1.1285054513070436	0.34084426238722226
1	Deaths	18	Kingdom of Thailand	2	Female	27	Age-standardized	944	Other cardiomyopathy	3	Rate	1990	0.37187001609375525	0.6405247166147211	0.19944190483306118
1	Deaths	18	Kingdom of Thailand	3	Both	27	Age-standardized	944	Other cardiomyopathy	3	Rate	1990	0.45788985212470584	0.8160300415775088	0.27945648689139885
1	Deaths	116	Saint Lucia	1	Male	22	All ages	944	Other cardiomyopathy	1	Number	1990	4.655878649041344	5.319161308313436	4.138460482785614
1	Deaths	116	Saint Lucia	2	Female	22	All ages	944	Other cardiomyopathy	1	Number	1990	3.913425427446554	4.361896522155518	3.3902761933379755
1	Deaths	116	Saint Lucia	3	Both	22	All ages	944	Other cardiomyopathy	1	Number	1990	8.569304076487905	9.414398392451277	7.744449723221336
1	Deaths	116	Saint Lucia	1	Male	22	All ages	944	Other cardiomyopathy	2	Percent	1990	0.009862339830020711	0.011214293758562912	0.008871166685846553
1	Deaths	116	Saint Lucia	2	Female	22	All ages	944	Other cardiomyopathy	2	Percent	1990	0.008799994366682889	0.009690879912040635	0.007679841877991113
1	Deaths	116	Saint Lucia	3	Both	22	All ages	944	Other cardiomyopathy	2	Percent	1990	0.009347455676630144	0.010270673561823688	0.00844551575579
1	Deaths	116	Saint Lucia	1	Male	22	All ages	944	Other cardiomyopathy	3	Rate	1990	6.992975269036604	7.98920381842667	6.215830349007051
1	Deaths	116	Saint Lucia	2	Female	22	All ages	944	Other cardiomyopathy	3	Rate	1990	5.591402260777723	6.232166302239297	4.843940001805419
1	Deaths	116	Saint Lucia	3	Both	22	All ages	944	Other cardiomyopathy	3	Rate	1990	6.274687312646279	6.893489322124999	5.670705577487221
1	Deaths	116	Saint Lucia	1	Male	27	Age-standardized	944	Other cardiomyopathy	3	Rate	1990	13.650017507808222	15.87788264773439	12.207105724831768
1	Deaths	116	Saint Lucia	2	Female	27	Age-standardized	944	Other cardiomyopathy	3	Rate	1990	8.48854036488149	9.412839592387709	7.418998084454769
1	Deaths	116	Saint Lucia	3	Both	27	Age-standardized	944	Other cardiomyopathy	3	Rate	1990	10.609821391054778	11.672572045693713	9.673731839666448
1	Deaths	380	Republic of Palau	1	Male	22	All ages	944	Other cardiomyopathy	1	Number	1991	0.20349006730132266	0.29128834001562776	0.14336117543862828
1	Deaths	380	Republic of Palau	2	Female	22	All ages	944	Other cardiomyopathy	1	Number	1991	0.1524917271027479	0.22382565471042903	0.09358823024218807
1	Deaths	380	Republic of Palau	3	Both	22	All ages	944	Other cardiomyopathy	1	Number	1991	0.35598179440407074	0.4970007462269786	0.2570986774860753
1	Deaths	380	Republic of Palau	1	Male	22	All ages	944	Other cardiomyopathy	2	Percent	1991	0.00290665233452411	0.003996158834028745	0.0022818080148014844
1	Deaths	380	Republic of Palau	2	Female	22	All ages	944	Other cardiomyopathy	2	Percent	1991	0.002876717039596721	0.003989253969600831	0.0018944763095757658
1	Deaths	380	Republic of Palau	3	Both	22	All ages	944	Other cardiomyopathy	2	Percent	1991	0.0028934307381030377	0.0037485309917207467	0.0022783689267526883
1	Deaths	380	Republic of Palau	1	Male	22	All ages	944	Other cardiomyopathy	3	Rate	1991	2.5543274974789116	3.656423266572225	1.799554137212701
1	Deaths	380	Republic of Palau	2	Female	22	All ages	944	Other cardiomyopathy	3	Rate	1991	1.9988680461029327	2.933916203842924	1.2267585034064643
1	Deaths	380	Republic of Palau	3	Both	22	All ages	944	Other cardiomyopathy	3	Rate	1991	2.2826095302070235	3.1868445456791905	1.6485559111688848
1	Deaths	380	Republic of Palau	1	Male	27	Age-standardized	944	Other cardiomyopathy	3	Rate	1991	3.87104663720169	5.245386871003277	2.821254371916734
1	Deaths	380	Republic of Palau	2	Female	27	Age-standardized	944	Other cardiomyopathy	3	Rate	1991	3.000986855384424	4.457400758226909	1.8543983487360247
1	Deaths	380	Republic of Palau	3	Both	27	Age-standardized	944	Other cardiomyopathy	3	Rate	1991	3.444871283245053	4.545802038191549	2.5532575952665044
1	Deaths	67	Japan	1	Male	22	All ages	944	Other cardiomyopathy	1	Number	1990	4469.638192182158	4637.1956823769015	4256.335388790571
1	Deaths	67	Japan	2	Female	22	All ages	944	Other cardiomyopathy	1	Number	1990	4695.997431269182	5059.583235994574	4014.8253093224853
1	Deaths	67	Japan	3	Both	22	All ages	944	Other cardiomyopathy	1	Number	1990	9165.63562345133	9639.929878092988	8256.857637618055
1	Deaths	67	Japan	1	Male	22	All ages	944	Other cardiomyopathy	2	Percent	1990	0.010126544629550639	0.010501641505721106	0.00964383001228668
1	Deaths	67	Japan	2	Female	22	All ages	944	Other cardiomyopathy	2	Percent	1990	0.012623730326265492	0.013591715553830817	0.010793032412877003
1	Deaths	67	Japan	3	Both	22	All ages	944	Other cardiomyopathy	2	Percent	1990	0.011268627870702957	0.011835002526098775	0.010163455423997778
1	Deaths	67	Japan	1	Male	22	All ages	944	Other cardiomyopathy	3	Rate	1990	7.225460119866789	7.496327673599611	6.880642299476461
1	Deaths	67	Japan	2	Female	22	All ages	944	Other cardiomyopathy	3	Rate	1990	7.3410806775330055	7.9094610407593855	6.276229264029247
1	Deaths	67	Japan	3	Both	22	All ages	944	Other cardiomyopathy	3	Rate	1990	7.284239437266992	7.661177061286234	6.562002953504814
1	Deaths	67	Japan	1	Male	27	Age-standardized	944	Other cardiomyopathy	3	Rate	1990	7.284411851012615	7.5750570548465515	6.828786589875856
1	Deaths	67	Japan	2	Female	27	Age-standardized	944	Other cardiomyopathy	3	Rate	1990	5.292570973990588	5.708221524747962	4.5145338112335365
1	Deaths	67	Japan	3	Both	27	Age-standardized	944	Other cardiomyopathy	3	Rate	1990	6.2186029247698205	6.570079395648629	5.541548323696005
1	Deaths	190	Republic of Uganda	1	Male	22	All ages	944	Other cardiomyopathy	1	Number	1991	324.2908915540896	456.52778129778756	180.6813251352881
1	Deaths	190	Republic of Uganda	2	Female	22	All ages	944	Other cardiomyopathy	1	Number	1991	197.19858269878307	285.64771718237927	105.95605264796373
1	Deaths	190	Republic of Uganda	3	Both	22	All ages	944	Other cardiomyopathy	1	Number	1991	521.4894742528728	708.7827414318218	309.2704417835639
1	Deaths	190	Republic of Uganda	1	Male	22	All ages	944	Other cardiomyopathy	2	Percent	1991	0.0019859820661922854	0.0027802968402232853	0.001101486196885855
1	Deaths	190	Republic of Uganda	2	Female	22	All ages	944	Other cardiomyopathy	2	Percent	1991	0.0014370511314762587	0.002103341891315478	0.0007648061368563357
1	Deaths	190	Republic of Uganda	3	Both	22	All ages	944	Other cardiomyopathy	2	Percent	1991	0.0017350763277508008	0.002411233430897653	0.001027487651448657
1	Deaths	190	Republic of Uganda	1	Male	22	All ages	944	Other cardiomyopathy	3	Rate	1991	3.696480244126053	5.203803031206936	2.059524230373611
1	Deaths	190	Republic of Uganda	2	Female	22	All ages	944	Other cardiomyopathy	3	Rate	1991	2.17542195028528	3.151160142751187	1.168868049361418
1	Deaths	190	Republic of Uganda	3	Both	22	All ages	944	Other cardiomyopathy	3	Rate	1991	2.9235066184592253	3.9734858284422776	1.7337918176458316
1	Deaths	190	Republic of Uganda	1	Male	27	Age-standardized	944	Other cardiomyopathy	3	Rate	1991	6.80564145604928	9.409886756057187	4.269144116246401
1	Deaths	190	Republic of Uganda	2	Female	27	Age-standardized	944	Other cardiomyopathy	3	Rate	1991	2.9857500668247083	4.110535833981298	1.995172899674885
1	Deaths	190	Republic of Uganda	3	Both	27	Age-standardized	944	Other cardiomyopathy	3	Rate	1991	4.8480149316235455	6.36016733001935	3.359367234929341
1	Deaths	34	Republic of Azerbaijan	1	Male	22	All ages	944	Other cardiomyopathy	1	Number	1994	418.3400900308788	663.7181482947334	244.8335704592386
1	Deaths	34	Republic of Azerbaijan	2	Female	22	All ages	944	Other cardiomyopathy	1	Number	1994	328.7443924941385	513.7013660777072	197.0933803068967
1	Deaths	34	Republic of Azerbaijan	3	Both	22	All ages	944	Other cardiomyopathy	1	Number	1994	747.0844825250173	1040.3449016722907	503.49565057879266
1	Deaths	34	Republic of Azerbaijan	1	Male	22	All ages	944	Other cardiomyopathy	2	Percent	1994	0.011069588254630428	0.017421033166066233	0.006542619159928549
1	Deaths	34	Republic of Azerbaijan	2	Female	22	All ages	944	Other cardiomyopathy	2	Percent	1994	0.011189071145853354	0.017131135286913204	0.006746926974018023
1	Deaths	34	Republic of Azerbaijan	3	Both	22	All ages	944	Other cardiomyopathy	2	Percent	1994	0.011124251106410424	0.015624848552213282	0.007691291574317057
1	Deaths	34	Republic of Azerbaijan	1	Male	22	All ages	944	Other cardiomyopathy	3	Rate	1994	11.086153691340227	17.588755118315436	6.488172316237607
1	Deaths	34	Republic of Azerbaijan	2	Female	22	All ages	944	Other cardiomyopathy	3	Rate	1994	8.260441639254848	12.907901249041247	4.952414102508567
1	Deaths	34	Republic of Azerbaijan	3	Both	22	All ages	944	Other cardiomyopathy	3	Rate	1994	9.63572125739461	13.41812568531044	6.493969365941607
1	Deaths	34	Republic of Azerbaijan	1	Male	27	Age-standardized	944	Other cardiomyopathy	3	Rate	1994	18.07918163611228	27.38215124490191	10.727023994171011
1	Deaths	34	Republic of Azerbaijan	2	Female	27	Age-standardized	944	Other cardiomyopathy	3	Rate	1994	10.411811406607038	16.502060219287824	6.021547255423009
1	Deaths	34	Republic of Azerbaijan	3	Both	27	Age-standardized	944	Other cardiomyopathy	3	Rate	1994	13.739396586660195	18.867952349426158	9.347234359274879
1	Deaths	191	Republic of Zambia	1	Male	22	All ages	944	Other cardiomyopathy	1	Number	1991	105.12250599769585	137.844425341376	60.986242637182215
1	Deaths	191	Republic of Zambia	2	Female	22	All ages	944	Other cardiomyopathy	1	Number	1991	82.81184627027457	115.86962538545332	42.47275077620832
1	Deaths	191	Republic of Zambia	3	Both	22	All ages	944	Other cardiomyopathy	1	Number	1991	187.9343522679702	241.39518204746514	107.43747858078919
1	Deaths	191	Republic of Zambia	1	Male	22	All ages	944	Other cardiomyopathy	2	Percent	1991	0.0016260185569739987	0.0021400019614255935	0.0009394070022770048
1	Deaths	191	Republic of Zambia	2	Female	22	All ages	944	Other cardiomyopathy	2	Percent	1991	0.001436352840236025	0.0020349787114457333	0.0007191000589316516
1	Deaths	191	Republic of Zambia	3	Both	22	All ages	944	Other cardiomyopathy	2	Percent	1991	0.0015363736595411345	0.001942788743394253	0.000905637845283171
1	Deaths	191	Republic of Zambia	1	Male	22	All ages	944	Other cardiomyopathy	3	Rate	1991	2.6324549519420093	3.451870145632365	1.5272042357333642
1	Deaths	191	Republic of Zambia	2	Female	22	All ages	944	Other cardiomyopathy	3	Rate	1991	2.004561709389209	2.804765559397079	1.0281047185030443
1	Deaths	191	Republic of Zambia	3	Both	22	All ages	944	Other cardiomyopathy	3	Rate	1991	2.313181773176551	2.9712020634132745	1.322389516392224
1	Deaths	191	Republic of Zambia	1	Male	27	Age-standardized	944	Other cardiomyopathy	3	Rate	1991	5.104915262453953	6.814809308114918	3.293608082742705
1	Deaths	191	Republic of Zambia	2	Female	27	Age-standardized	944	Other cardiomyopathy	3	Rate	1991	3.8046524707241707	5.722410789998827	1.9246726844397453
1	Deaths	191	Republic of Zambia	3	Both	27	Age-standardized	944	Other cardiomyopathy	3	Rate	1991	4.461541711396245	5.987410284364318	2.9322890552887744
1	Deaths	148	Kingdom of Morocco	1	Male	22	All ages	944	Other cardiomyopathy	1	Number	1990	249.48202068252496	415.64383171765394	157.8574719312913
1	Deaths	148	Kingdom of Morocco	2	Female	22	All ages	944	Other cardiomyopathy	1	Number	1990	204.15039449131712	379.7397852092014	98.97506384370232
1	Deaths	148	Kingdom of Morocco	3	Both	22	All ages	944	Other cardiomyopathy	1	Number	1990	453.6324151738421	677.8020576348052	284.8138032850115
1	Deaths	148	Kingdom of Morocco	1	Male	22	All ages	944	Other cardiomyopathy	2	Percent	1990	0.0025396421143476806	0.00417779614356674	0.0016241417492845053
1	Deaths	148	Kingdom of Morocco	2	Female	22	All ages	944	Other cardiomyopathy	2	Percent	1990	0.002430743352672095	0.004511864429422144	0.0011801512676551235
1	Deaths	148	Kingdom of Morocco	3	Both	22	All ages	944	Other cardiomyopathy	2	Percent	1990	0.0024895060668539723	0.003810249410414632	0.001567690863740532
1	Deaths	148	Kingdom of Morocco	1	Male	22	All ages	944	Other cardiomyopathy	3	Rate	1990	1.9720692588598212	3.2855210204031526	1.2478088273670618
1	Deaths	148	Kingdom of Morocco	2	Female	22	All ages	944	Other cardiomyopathy	3	Rate	1990	1.6066931513482212	2.988607069363359	0.7789480771181811
1	Deaths	148	Kingdom of Morocco	3	Both	22	All ages	944	Other cardiomyopathy	3	Rate	1990	1.7889815434608043	2.6730351065492908	1.1232147887943587
1	Deaths	148	Kingdom of Morocco	1	Male	27	Age-standardized	944	Other cardiomyopathy	3	Rate	1990	2.908429498831299	5.439476978232459	1.5335000749802412
1	Deaths	148	Kingdom of Morocco	2	Female	27	Age-standardized	944	Other cardiomyopathy	3	Rate	1990	2.1251261785000004	4.099000563107226	1.043676695028605
1	Deaths	148	Kingdom of Morocco	3	Both	27	Age-standardized	944	Other cardiomyopathy	3	Rate	1990	2.508127610763402	4.521256321616892	1.3931275088782678
1	Deaths	59	Republic of Latvia	1	Male	22	All ages	944	Other cardiomyopathy	1	Number	1991	162.75333472162222	197.74811734127158	132.51207466466562
1	Deaths	59	Republic of Latvia	2	Female	22	All ages	944	Other cardiomyopathy	1	Number	1991	94.80129833058571	112.35170806222081	78.03391761848043
1	Deaths	59	Republic of Latvia	3	Both	22	All ages	944	Other cardiomyopathy	1	Number	1991	257.5546330522079	299.6503105554388	222.5834513331698
1	Deaths	59	Republic of Latvia	1	Male	22	All ages	944	Other cardiomyopathy	2	Percent	1991	0.00948585897507949	0.011489515888289916	0.007729583498264466
1	Deaths	59	Republic of Latvia	2	Female	22	All ages	944	Other cardiomyopathy	2	Percent	1991	0.0054895153485682155	0.006468603125259939	0.004547689596002533
1	Deaths	59	Republic of Latvia	3	Both	22	All ages	944	Other cardiomyopathy	2	Percent	1991	0.0074811390406183	0.008676963041513637	0.006454123113421897
1	Deaths	59	Republic of Latvia	1	Male	22	All ages	944	Other cardiomyopathy	3	Rate	1991	13.217903882123627	16.059981888288647	10.76188005077873
1	Deaths	59	Republic of Latvia	2	Female	22	All ages	944	Other cardiomyopathy	3	Rate	1991	6.685011599553539	7.922596893203948	5.502642407059152
1	Deaths	59	Republic of Latvia	3	Both	22	All ages	944	Other cardiomyopathy	3	Rate	1991	9.721145088062281	11.310004833040107	8.401192395451051
1	Deaths	59	Republic of Latvia	1	Male	27	Age-standardized	944	Other cardiomyopathy	3	Rate	1991	11.997330308092932	14.50514829202237	9.878694410117571
1	Deaths	59	Republic of Latvia	2	Female	27	Age-standardized	944	Other cardiomyopathy	3	Rate	1991	4.857804093010733	5.745266147055636	4.016200253704401
1	Deaths	59	Republic of Latvia	3	Both	27	Age-standardized	944	Other cardiomyopathy	3	Rate	1991	8.106650494971332	9.424537580979594	7.027766973238082
1	Deaths	36	Republic of Kazakhstan	1	Male	22	All ages	944	Other cardiomyopathy	1	Number	1992	161.20833817009773	189.19207998816657	133.2022711329275
1	Deaths	36	Republic of Kazakhstan	2	Female	22	All ages	944	Other cardiomyopathy	1	Number	1992	102.00339029131042	115.61481211989197	89.14530815849024
1	Deaths	36	Republic of Kazakhstan	3	Both	22	All ages	944	Other cardiomyopathy	1	Number	1992	263.2117284614079	303.68540759454027	224.6295643673635
1	Deaths	36	Republic of Kazakhstan	1	Male	22	All ages	944	Other cardiomyopathy	2	Percent	1992	0.002113027331603017	0.0024622357782021122	0.0017910769918532748
1	Deaths	36	Republic of Kazakhstan	2	Female	22	All ages	944	Other cardiomyopathy	2	Percent	1992	0.0015098464975793313	0.0017147930167516212	0.001318415151525765
1	Deaths	36	Republic of Kazakhstan	3	Both	22	All ages	944	Other cardiomyopathy	2	Percent	1992	0.001829770365569713	0.0021011414747625795	0.001569834077559999
1	Deaths	36	Republic of Kazakhstan	1	Male	22	All ages	944	Other cardiomyopathy	3	Rate	1992	2.0533821892824493	2.409823535250988	1.6966564770845016
1	Deaths	36	Republic of Kazakhstan	2	Female	22	All ages	944	Other cardiomyopathy	3	Rate	1992	1.2203810418231396	1.3832297579728585	1.0665453739665651
1	Deaths	36	Republic of Kazakhstan	3	Both	22	All ages	944	Other cardiomyopathy	3	Rate	1992	1.6238424046369226	1.8735382553204334	1.3858159516183004
1	Deaths	36	Republic of Kazakhstan	1	Male	27	Age-standardized	944	Other cardiomyopathy	3	Rate	1992	2.8338520523060984	3.3275486173619453	2.3701716534031108
1	Deaths	36	Republic of Kazakhstan	2	Female	27	Age-standardized	944	Other cardiomyopathy	3	Rate	1992	1.3715315782353033	1.556069879303174	1.1974394852573582
1	Deaths	36	Republic of Kazakhstan	3	Both	27	Age-standardized	944	Other cardiomyopathy	3	Rate	1992	2.032261178076189	2.3400733205048643	1.7397696580819033
1	Deaths	66	Brunei Darussalam	1	Male	22	All ages	944	Other cardiomyopathy	1	Number	1990	6.2847823132922205	7.998082517374055	4.758570738862095
1	Deaths	66	Brunei Darussalam	2	Female	22	All ages	944	Other cardiomyopathy	1	Number	1990	4.305585011505578	5.895296585540137	3.2081945201548243
1	Deaths	66	Brunei Darussalam	3	Both	22	All ages	944	Other cardiomyopathy	1	Number	1990	10.590367324797802	12.917505460952944	8.509775789021065
1	Deaths	66	Brunei Darussalam	1	Male	22	All ages	944	Other cardiomyopathy	2	Percent	1990	0.010193606390524418	0.013038079344340812	0.007939708866030125
1	Deaths	66	Brunei Darussalam	2	Female	22	All ages	944	Other cardiomyopathy	2	Percent	1990	0.009956536437108504	0.013464504973578276	0.00742139883915662
1	Deaths	66	Brunei Darussalam	3	Both	22	All ages	944	Other cardiomyopathy	2	Percent	1990	0.010095777426457921	0.012220884186022563	0.00824377870125421
1	Deaths	66	Brunei Darussalam	1	Male	22	All ages	944	Other cardiomyopathy	3	Rate	1990	4.572447542780298	5.8189466127051475	3.4620634410897044
1	Deaths	66	Brunei Darussalam	2	Female	22	All ages	944	Other cardiomyopathy	3	Rate	1990	3.5347206701583564	4.8398130897283025	2.6338050355472165
1	Deaths	66	Brunei Darussalam	3	Both	22	All ages	944	Other cardiomyopathy	3	Rate	1990	4.084886394453575	4.982503504309176	3.282366538791068
1	Deaths	66	Brunei Darussalam	1	Male	27	Age-standardized	944	Other cardiomyopathy	3	Rate	1990	10.049268321518644	13.674083968795829	7.574229306452449
1	Deaths	66	Brunei Darussalam	2	Female	27	Age-standardized	944	Other cardiomyopathy	3	Rate	1990	8.68791400469925	12.335950259651504	6.2411638780549
1	Deaths	66	Brunei Darussalam	3	Both	27	Age-standardized	944	Other cardiomyopathy	3	Rate	1990	9.35215852711562	11.658705827948515	7.343264783884979
1	Deaths	422	United States Virgin Islands	1	Male	22	All ages	944	Other cardiomyopathy	1	Number	1990	4.14612568594376	5.583346100471437	2.904568549534723
1	Deaths	422	United States Virgin Islands	2	Female	22	All ages	944	Other cardiomyopathy	1	Number	1990	2.5259632413563042	3.3600644558604382	1.809345141100889
1	Deaths	422	United States Virgin Islands	3	Both	22	All ages	944	Other cardiomyopathy	1	Number	1990	6.672088927300056	8.42677458993397	5.086847321066853
1	Deaths	422	United States Virgin Islands	1	Male	22	All ages	944	Other cardiomyopathy	2	Percent	1990	0.01159801698855952	0.01510016688088157	0.008071758526113824
1	Deaths	422	United States Virgin Islands	2	Female	22	All ages	944	Other cardiomyopathy	2	Percent	1990	0.008843326237418516	0.011699356272752369	0.006588948971383703
1	Deaths	422	United States Virgin Islands	3	Both	22	All ages	944	Other cardiomyopathy	2	Percent	1990	0.010373750958485091	0.012659541633035797	0.008195548087990171
1	Deaths	422	United States Virgin Islands	1	Male	22	All ages	944	Other cardiomyopathy	3	Rate	1990	8.069881837487982	10.867240093892075	5.653356111005995
1	Deaths	422	United States Virgin Islands	2	Female	22	All ages	944	Other cardiomyopathy	3	Rate	1990	4.619255358824311	6.144584960545383	3.3087683550396045
1	Deaths	422	United States Virgin Islands	3	Both	22	All ages	944	Other cardiomyopathy	3	Rate	1990	6.290796386416597	7.945206324004345	4.796147217805384
1	Deaths	422	United States Virgin Islands	1	Male	27	Age-standardized	944	Other cardiomyopathy	3	Rate	1990	10.992632914029754	14.774812175054043	7.9296956736200785
1	Deaths	422	United States Virgin Islands	2	Female	27	Age-standardized	944	Other cardiomyopathy	3	Rate	1990	6.221751547318675	8.28850538834338	4.531584392737438
1	Deaths	422	United States Virgin Islands	3	Both	27	Age-standardized	944	Other cardiomyopathy	3	Rate	1990	8.384694558230274	10.539112913399709	6.632667014059844
1	Deaths	9	Southeast Asia	1	Male	22	All ages	944	Other cardiomyopathy	1	Number	1991	4480.893904813951	5587.157925037619	3489.9807573905464
1	Deaths	9	Southeast Asia	2	Female	22	All ages	944	Other cardiomyopathy	1	Number	1991	3841.560792249231	4832.800528970515	2834.2581518607526
1	Deaths	9	Southeast Asia	3	Both	22	All ages	944	Other cardiomyopathy	1	Number	1991	8322.454697063176	9823.070656615635	6448.083066134587
1	Deaths	9	Southeast Asia	1	Male	22	All ages	944	Other cardiomyopathy	2	Percent	1991	0.0024278028406254167	0.003082093145106564	0.0019154482591103908
1	Deaths	9	Southeast Asia	2	Female	22	All ages	944	Other cardiomyopathy	2	Percent	1991	0.002548523265139249	0.0031905883754409434	0.0018752063488256768
1	Deaths	9	Southeast Asia	3	Both	22	All ages	944	Other cardiomyopathy	2	Percent	1991	0.002482034623762809	0.0029213616306653996	0.0019363537329191867
1	Deaths	9	Southeast Asia	1	Male	22	All ages	944	Other cardiomyopathy	3	Rate	1991	1.9054007611250763	2.37581500232702	1.4840369204679764
1	Deaths	9	Southeast Asia	2	Female	22	All ages	944	Other cardiomyopathy	3	Rate	1991	1.6110203275309867	2.026712659808114	1.188591758154805
1	Deaths	9	Southeast Asia	3	Both	22	All ages	944	Other cardiomyopathy	3	Rate	1991	1.7571890003396067	2.074026514491548	1.3614373462538742
1	Deaths	9	Southeast Asia	1	Male	27	Age-standardized	944	Other cardiomyopathy	3	Rate	1991	4.2606732213100145	5.170759420658217	3.313597270973519
1	Deaths	9	Southeast Asia	2	Female	27	Age-standardized	944	Other cardiomyopathy	3	Rate	1991	3.455780676622036	4.476968911496799	2.5161358381137826
1	Deaths	9	Southeast Asia	3	Both	27	Age-standardized	944	Other cardiomyopathy	3	Rate	1991	3.8700054299190128	4.620697792864209	2.987975232908026
1	Deaths	33	Republic of Armenia	1	Male	22	All ages	944	Other cardiomyopathy	1	Number	1994	30.037885557766632	42.5133151918125	19.929034230510258
1	Deaths	33	Republic of Armenia	2	Female	22	All ages	944	Other cardiomyopathy	1	Number	1994	46.995277838673864	65.17210808561741	33.248390606440104
1	Deaths	33	Republic of Armenia	3	Both	22	All ages	944	Other cardiomyopathy	1	Number	1994	77.03316339644054	104.67362579060469	56.580604583509235
1	Deaths	33	Republic of Armenia	1	Male	22	All ages	944	Other cardiomyopathy	2	Percent	1994	0.0020518159758754146	0.002923516802828598	0.0013688138208787178
1	Deaths	33	Republic of Armenia	2	Female	22	All ages	944	Other cardiomyopathy	2	Percent	1994	0.003932906455989755	0.005510299018362605	0.002789226655209848
1	Deaths	33	Republic of Armenia	3	Both	22	All ages	944	Other cardiomyopathy	2	Percent	1994	0.0028971496454023196	0.003927934747577551	0.0021339733342992865
1	Deaths	33	Republic of Armenia	1	Male	22	All ages	944	Other cardiomyopathy	3	Rate	1994	1.8064774996691735	2.556749448381048	1.1985314964436624
1	Deaths	33	Republic of Armenia	2	Female	22	All ages	944	Other cardiomyopathy	3	Rate	1994	2.6849970814608444	3.723500063202759	1.8995915301961943
1	Deaths	33	Republic of Armenia	3	Both	22	All ages	944	Other cardiomyopathy	3	Rate	1994	2.256998950667048	3.0668383999251203	1.6577582893212492
1	Deaths	33	Republic of Armenia	1	Male	27	Age-standardized	944	Other cardiomyopathy	3	Rate	1994	2.7906493072401086	3.867367159781274	1.9065427721333577
1	Deaths	33	Republic of Armenia	2	Female	27	Age-standardized	944	Other cardiomyopathy	3	Rate	1994	3.5485771639450094	4.917632629774026	2.5492449426757147
1	Deaths	33	Republic of Armenia	3	Both	27	Age-standardized	944	Other cardiomyopathy	3	Rate	1994	3.395720759899072	4.564386660838823	2.539688408582367
1	Deaths	17	Democratic Socialist Republic of Sri Lanka	1	Male	22	All ages	944	Other cardiomyopathy	1	Number	1994	696.3045585473739	887.307928516621	386.8150961342734
1	Deaths	17	Democratic Socialist Republic of Sri Lanka	2	Female	22	All ages	944	Other cardiomyopathy	1	Number	1994	374.14640138368014	457.1822924179211	257.81234913716895
1	Deaths	17	Democratic Socialist Republic of Sri Lanka	3	Both	22	All ages	944	Other cardiomyopathy	1	Number	1994	1070.4509599310527	1295.832929948605	661.655172288911
1	Deaths	17	Democratic Socialist Republic of Sri Lanka	1	Male	22	All ages	944	Other cardiomyopathy	2	Percent	1994	0.01143339489757068	0.014495480061756863	0.006360388177573085
1	Deaths	17	Democratic Socialist Republic of Sri Lanka	2	Female	22	All ages	944	Other cardiomyopathy	2	Percent	1994	0.00992642066659848	0.012114294959771888	0.006837976283808161
1	Deaths	17	Democratic Socialist Republic of Sri Lanka	3	Both	22	All ages	944	Other cardiomyopathy	2	Percent	1994	0.01085735289951045	0.013110214833247752	0.006695663956445454
1	Deaths	17	Democratic Socialist Republic of Sri Lanka	1	Male	22	All ages	944	Other cardiomyopathy	3	Rate	1994	7.830690302322039	9.978727707174457	4.350149923489748
1	Deaths	17	Democratic Socialist Republic of Sri Lanka	2	Female	22	All ages	944	Other cardiomyopathy	3	Rate	1994	4.1883317312877955	5.117865881471497	2.88604577944807
1	Deaths	17	Democratic Socialist Republic of Sri Lanka	3	Both	22	All ages	944	Other cardiomyopathy	3	Rate	1994	6.005314856754337	7.269725599193335	3.711938038199221
1	Deaths	17	Democratic Socialist Republic of Sri Lanka	1	Male	27	Age-standardized	944	Other cardiomyopathy	3	Rate	1994	12.439096592683002	16.133500737700434	7.048951094741161
1	Deaths	17	Democratic Socialist Republic of Sri Lanka	2	Female	27	Age-standardized	944	Other cardiomyopathy	3	Rate	1994	7.123024778914063	8.668754008904079	4.952949345137831
1	Deaths	17	Democratic Socialist Republic of Sri Lanka	3	Both	27	Age-standardized	944	Other cardiomyopathy	3	Rate	1994	9.733218468604814	11.774501678068612	6.334552555194993
1	Deaths	10	Kingdom of Cambodia	1	Male	22	All ages	944	Other cardiomyopathy	1	Number	1991	61.395678490152484	96.22435292224058	34.820792114106325
1	Deaths	10	Kingdom of Cambodia	2	Female	22	All ages	944	Other cardiomyopathy	1	Number	1991	60.24389196226253	94.48389364053986	25.9061594768284
1	Deaths	10	Kingdom of Cambodia	3	Both	22	All ages	944	Other cardiomyopathy	1	Number	1991	121.6395704524149	180.4842644346883	68.8973978543391
1	Deaths	10	Kingdom of Cambodia	1	Male	22	All ages	944	Other cardiomyopathy	2	Percent	1991	0.0010331981453117476	0.0016408122107865234	0.0005864991239658421
1	Deaths	10	Kingdom of Cambodia	2	Female	22	All ages	944	Other cardiomyopathy	2	Percent	1991	0.0010946915176393063	0.0016795173243458065	0.00047883291465590565
1	Deaths	10	Kingdom of Cambodia	3	Both	22	All ages	944	Other cardiomyopathy	2	Percent	1991	0.001062809933662408	0.0015615204279851647	0.0006025151074865727
1	Deaths	10	Kingdom of Cambodia	1	Male	22	All ages	944	Other cardiomyopathy	3	Rate	1991	1.2225142610202686	1.9160248179968327	0.6933536038101589
1	Deaths	10	Kingdom of Cambodia	2	Female	22	All ages	944	Other cardiomyopathy	3	Rate	1991	1.0897967351491027	1.709189686452128	0.4686358583171335
1	Deaths	10	Kingdom of Cambodia	3	Both	22	All ages	944	Other cardiomyopathy	3	Rate	1991	1.1529733785683318	1.7107389591209423	0.6530511846041037
1	Deaths	10	Kingdom of Cambodia	1	Male	27	Age-standardized	944	Other cardiomyopathy	3	Rate	1991	3.7980369196635326	5.8018163711841115	2.111196309942322
1	Deaths	10	Kingdom of Cambodia	2	Female	27	Age-standardized	944	Other cardiomyopathy	3	Rate	1991	2.9137791429636937	4.703165775773592	1.2701734087530157
1	Deaths	10	Kingdom of Cambodia	3	Both	27	Age-standardized	944	Other cardiomyopathy	3	Rate	1991	3.293522663834031	4.828418027665964	1.8469401347889574
1	Deaths	164	Federal Democratic Republic of Nepal	1	Male	22	All ages	944	Other cardiomyopathy	1	Number	1990	269.99003556844644	496.6963533209749	121.96005671413423
1	Deaths	164	Federal Democratic Republic of Nepal	2	Female	22	All ages	944	Other cardiomyopathy	1	Number	1990	233.00183261333524	405.12991090782214	83.19114128600435
1	Deaths	164	Federal Democratic Republic of Nepal	3	Both	22	All ages	944	Other cardiomyopathy	1	Number	1990	502.9918681817816	807.0489069413416	223.56389233492524
1	Deaths	164	Federal Democratic Republic of Nepal	1	Male	22	All ages	944	Other cardiomyopathy	2	Percent	1990	0.0023651370999670973	0.0042585689023467745	0.0010990825415605455
1	Deaths	164	Federal Democratic Republic of Nepal	2	Female	22	All ages	944	Other cardiomyopathy	2	Percent	1990	0.002200952057125513	0.003687407644903941	0.0007910876114537915
1	Deaths	164	Federal Democratic Republic of Nepal	3	Both	22	All ages	944	Other cardiomyopathy	2	Percent	1990	0.002286284314405452	0.0036522723972995607	0.001042022673415963
1	Deaths	164	Federal Democratic Republic of Nepal	1	Male	22	All ages	944	Other cardiomyopathy	3	Rate	1990	2.7661891673405274	5.088914000552829	1.2495445878977536
1	Deaths	164	Federal Democratic Republic of Nepal	2	Female	22	All ages	944	Other cardiomyopathy	3	Rate	1990	2.3999051250283148	4.172814173111791	0.8568638456185684
1	Deaths	164	Federal Democratic Republic of Nepal	3	Both	22	All ages	944	Other cardiomyopathy	3	Rate	1990	2.583532225849356	4.145269517887953	1.1482979286950539
1	Deaths	164	Federal Democratic Republic of Nepal	1	Male	27	Age-standardized	944	Other cardiomyopathy	3	Rate	1990	5.8620308656124775	11.360901535365702	2.61855442898852
1	Deaths	164	Federal Democratic Republic of Nepal	2	Female	27	Age-standardized	944	Other cardiomyopathy	3	Rate	1990	5.351208851159817	9.923366933096567	1.9369959218758883
1	Deaths	164	Federal Democratic Republic of Nepal	3	Both	27	Age-standardized	944	Other cardiomyopathy	3	Rate	1990	5.62844548810774	9.818902864001933	2.532865782988172
1	Deaths	199	Western Sub-Saharan Africa	1	Male	22	All ages	944	Other cardiomyopathy	1	Number	1992	7760.275749054549	10869.778174232877	5874.159353221355
1	Deaths	199	Western Sub-Saharan Africa	2	Female	22	All ages	944	Other cardiomyopathy	1	Number	1992	4676.794195125541	6122.29605185406	2922.2365777659834
1	Deaths	199	Western Sub-Saharan Africa	3	Both	22	All ages	944	Other cardiomyopathy	1	Number	1992	12437.069944180097	16567.037271669735	9145.506770144822
1	Deaths	199	Western Sub-Saharan Africa	1	Male	22	All ages	944	Other cardiomyopathy	2	Percent	1992	0.005037804874505839	0.007071397397681933	0.0038681017493910805
1	Deaths	199	Western Sub-Saharan Africa	2	Female	22	All ages	944	Other cardiomyopathy	2	Percent	1992	0.0034552971619943077	0.004471447700028897	0.0021594896302230262
1	Deaths	199	Western Sub-Saharan Africa	3	Both	22	All ages	944	Other cardiomyopathy	2	Percent	1992	0.004298914730223059	0.005641715895130237	0.003196371858741898
1	Deaths	199	Western Sub-Saharan Africa	1	Male	22	All ages	944	Other cardiomyopathy	3	Rate	1992	7.648085904842447	10.712634438697979	5.789236981384856
1	Deaths	199	Western Sub-Saharan Africa	2	Female	22	All ages	944	Other cardiomyopathy	3	Rate	1992	4.557536688370395	5.966178478084836	2.847720010674729
1	Deaths	199	Western Sub-Saharan Africa	3	Both	22	All ages	944	Other cardiomyopathy	3	Rate	1992	6.094105206272378	8.117769582620692	4.481254883351315
1	Deaths	199	Western Sub-Saharan Africa	1	Male	27	Age-standardized	944	Other cardiomyopathy	3	Rate	1992	17.404407126364	25.47372094497066	13.026989046722825
1	Deaths	199	Western Sub-Saharan Africa	2	Female	27	Age-standardized	944	Other cardiomyopathy	3	Rate	1992	10.102932645715775	13.533513511463925	6.431346229217732
1	Deaths	199	Western Sub-Saharan Africa	3	Both	27	Age-standardized	944	Other cardiomyopathy	3	Rate	1992	13.738752292334395	19.11472295429231	10.373714987442707
1	Deaths	27	Independent State of Samoa	1	Male	22	All ages	944	Other cardiomyopathy	1	Number	1991	2.547228186118112	3.690910277181457	1.7614330067974981
1	Deaths	27	Independent State of Samoa	2	Female	22	All ages	944	Other cardiomyopathy	1	Number	1991	1.8547923613132247	2.7725881790700777	1.0509748671835055
1	Deaths	27	Independent State of Samoa	3	Both	22	All ages	944	Other cardiomyopathy	1	Number	1991	4.402020547431333	6.110142418919995	2.9578663601108084
1	Deaths	27	Independent State of Samoa	1	Male	22	All ages	944	Other cardiomyopathy	2	Percent	1991	0.004479853693552121	0.006340390766862988	0.003302691430151918
1	Deaths	27	Independent State of Samoa	2	Female	22	All ages	944	Other cardiomyopathy	2	Percent	1991	0.004201534865736659	0.006115888436101477	0.0025016022196944665
1	Deaths	27	Independent State of Samoa	3	Both	22	All ages	944	Other cardiomyopathy	2	Percent	1991	0.004359683370677029	0.005901656223605401	0.003052879843925905
1	Deaths	27	Independent State of Samoa	1	Male	22	All ages	944	Other cardiomyopathy	3	Rate	1991	2.866315010079201	4.153264158270526	1.9820846417088531
1	Deaths	27	Independent State of Samoa	2	Female	22	All ages	944	Other cardiomyopathy	3	Rate	1991	2.297111848000341	3.4337779735399883	1.3016048964362346
1	Deaths	27	Independent State of Samoa	3	Both	22	All ages	944	Other cardiomyopathy	3	Rate	1991	2.59534372043652	3.60241838652258	1.7438991483316704
1	Deaths	27	Independent State of Samoa	1	Male	27	Age-standardized	944	Other cardiomyopathy	3	Rate	1991	5.7254070232545375	8.130393112184768	4.128699836206295
1	Deaths	27	Independent State of Samoa	2	Female	27	Age-standardized	944	Other cardiomyopathy	3	Rate	1991	3.8652701768265407	5.885574266643609	2.204395918739109
1	Deaths	27	Independent State of Samoa	3	Both	27	Age-standardized	944	Other cardiomyopathy	3	Rate	1991	4.804972562851325	6.7780053361181904	3.263144947831943
1	Deaths	43	Republic of Albania	1	Male	22	All ages	944	Other cardiomyopathy	1	Number	1991	85.69321305382287	115.32857340337833	67.02637541968106
1	Deaths	43	Republic of Albania	2	Female	22	All ages	944	Other cardiomyopathy	1	Number	1991	102.01306553450453	128.99687347424958	77.44179564170646
1	Deaths	43	Republic of Albania	3	Both	22	All ages	944	Other cardiomyopathy	1	Number	1991	187.70627858832742	226.04931641370578	154.0629853765226
1	Deaths	43	Republic of Albania	1	Male	22	All ages	944	Other cardiomyopathy	2	Percent	1991	0.008535951115550309	0.011562215634142075	0.006697932901469876
1	Deaths	43	Republic of Albania	2	Female	22	All ages	944	Other cardiomyopathy	2	Percent	1991	0.013606110127236866	0.017089999409470133	0.010336404204091555
1	Deaths	43	Republic of Albania	3	Both	22	All ages	944	Other cardiomyopathy	2	Percent	1991	0.010703652784165392	0.012935081853589742	0.00880426820661143
1	Deaths	43	Republic of Albania	1	Male	22	All ages	944	Other cardiomyopathy	3	Rate	1991	5.020571963395422	6.756840846237388	3.926924073073432
1	Deaths	43	Republic of Albania	2	Female	22	All ages	944	Other cardiomyopathy	3	Rate	1991	6.307987189899773	7.976533409217684	4.788620480241243
1	Deaths	43	Republic of Albania	3	Both	22	All ages	944	Other cardiomyopathy	3	Rate	1991	5.646921220247951	6.800426130010534	4.634802564518667
1	Deaths	43	Republic of Albania	1	Male	27	Age-standardized	944	Other cardiomyopathy	3	Rate	1991	14.016293886535903	17.81546874615741	11.067248979886276
1	Deaths	43	Republic of Albania	2	Female	27	Age-standardized	944	Other cardiomyopathy	3	Rate	1991	10.251264391883648	12.97494388064397	7.785416189635219
1	Deaths	43	Republic of Albania	3	Both	27	Age-standardized	944	Other cardiomyopathy	3	Rate	1991	11.5134738900354	13.891245393090577	9.20934671235161
1	Deaths	51	Republic of Poland	1	Male	22	All ages	944	Other cardiomyopathy	1	Number	1990	2594.268047150243	2711.7292856640524	2476.7874189614545
1	Deaths	51	Republic of Poland	2	Female	22	All ages	944	Other cardiomyopathy	1	Number	1990	3021.16768665675	3184.516558151708	2809.632071090045
1	Deaths	51	Republic of Poland	3	Both	22	All ages	944	Other cardiomyopathy	1	Number	1990	5615.435733806994	5886.53062732816	5315.05135230446
1	Deaths	51	Republic of Poland	1	Male	22	All ages	944	Other cardiomyopathy	2	Percent	1990	0.012439238976873674	0.012991746922250753	0.011854367269470915
1	Deaths	51	Republic of Poland	2	Female	22	All ages	944	Other cardiomyopathy	2	Percent	1990	0.016882662042151508	0.017804575495912356	0.015679781551175588
1	Deaths	51	Republic of Poland	3	Both	22	All ages	944	Other cardiomyopathy	2	Percent	1990	0.014491178236602086	0.015183187581936937	0.013681504064610071
1	Deaths	51	Republic of Poland	1	Male	22	All ages	944	Other cardiomyopathy	3	Rate	1990	13.956051419364977	14.587942594327306	13.324055936252469
1	Deaths	51	Republic of Poland	2	Female	22	All ages	944	Other cardiomyopathy	3	Rate	1990	15.426890736516995	16.260993789987264	14.346733272023313
1	Deaths	51	Republic of Poland	3	Both	22	All ages	944	Other cardiomyopathy	3	Rate	1990	14.710639149338451	15.42082075284415	13.923728488821428
1	Deaths	51	Republic of Poland	1	Male	27	Age-standardized	944	Other cardiomyopathy	3	Rate	1990	17.329925516709196	18.18601496836707	16.502681913343206
1	Deaths	51	Republic of Poland	2	Female	27	Age-standardized	944	Other cardiomyopathy	3	Rate	1990	11.665741250265413	12.315355944991744	10.803035845433639
1	Deaths	51	Republic of Poland	3	Both	27	Age-standardized	944	Other cardiomyopathy	3	Rate	1990	13.955371850873075	14.650104977665453	13.117181019100423
1	Deaths	70	Australasia	1	Male	22	All ages	944	Other cardiomyopathy	1	Number	1992	721.9255301839863	764.9929193956586	683.1371969105448
1	Deaths	70	Australasia	2	Female	22	All ages	944	Other cardiomyopathy	1	Number	1992	583.9933038335533	637.1612038478546	517.3992109057582
1	Deaths	70	Australasia	3	Both	22	All ages	944	Other cardiomyopathy	1	Number	1992	1305.9188340175397	1386.2915016411462	1215.8070846240914
1	Deaths	70	Australasia	1	Male	22	All ages	944	Other cardiomyopathy	2	Percent	1992	0.009146690117336114	0.009679792894729007	0.008666313990362664
1	Deaths	70	Australasia	2	Female	22	All ages	944	Other cardiomyopathy	2	Percent	1992	0.008482099312903198	0.009242985856343412	0.0075220516512886845
1	Deaths	70	Australasia	3	Both	22	All ages	944	Other cardiomyopathy	2	Percent	1992	0.008837068936387181	0.009368689876030461	0.008222899302485143
1	Deaths	70	Australasia	1	Male	22	All ages	944	Other cardiomyopathy	3	Rate	1992	6.999293091709258	7.416844857346891	6.623228107485016
1	Deaths	70	Australasia	2	Female	22	All ages	944	Other cardiomyopathy	3	Rate	1992	5.572424218364261	6.079748688926522	4.936987932032096
1	Deaths	70	Australasia	3	Both	22	All ages	944	Other cardiomyopathy	3	Rate	1992	6.280170385513427	6.666682957249331	5.8468225194852135
1	Deaths	70	Australasia	1	Male	27	Age-standardized	944	Other cardiomyopathy	3	Rate	1992	7.056319768847512	7.489593941314482	6.663514630170257
1	Deaths	70	Australasia	2	Female	27	Age-standardized	944	Other cardiomyopathy	3	Rate	1992	4.210020583240428	4.580328767695513	3.764454296751468
1	Deaths	70	Australasia	3	Both	27	Age-standardized	944	Other cardiomyopathy	3	Rate	1992	5.597062488826189	5.94297703215674	5.199476830374184
1	Deaths	173	Gabonese Republic	1	Male	22	All ages	944	Other cardiomyopathy	1	Number	1991	45.971083190818	64.74270957311508	24.076330371720058
1	Deaths	173	Gabonese Republic	2	Female	22	All ages	944	Other cardiomyopathy	1	Number	1991	41.42889514634509	66.04370512320853	22.994843172530015
1	Deaths	173	Gabonese Republic	3	Both	22	All ages	944	Other cardiomyopathy	1	Number	1991	87.39997833716308	123.72046832914533	53.976076189256965
1	Deaths	173	Gabonese Republic	1	Male	22	All ages	944	Other cardiomyopathy	2	Percent	1991	0.0076058497306611406	0.010601736651452623	0.004183359493531787
1	Deaths	173	Gabonese Republic	2	Female	22	All ages	944	Other cardiomyopathy	2	Percent	1991	0.009069775850025861	0.01422668285383583	0.004987750342837271
1	Deaths	173	Gabonese Republic	3	Both	22	All ages	944	Other cardiomyopathy	2	Percent	1991	0.008235849829982853	0.011466025444543901	0.005369913855435487
1	Deaths	173	Gabonese Republic	1	Male	22	All ages	944	Other cardiomyopathy	3	Rate	1991	9.220168756235024	12.985091204447906	4.828857917850066
1	Deaths	173	Gabonese Republic	2	Female	22	All ages	944	Other cardiomyopathy	3	Rate	1991	8.148236602777926	12.989478323451625	4.522626590732941
1	Deaths	173	Gabonese Republic	3	Both	22	All ages	944	Other cardiomyopathy	3	Rate	1991	8.678961682583049	12.285646111233765	5.359913193749088
1	Deaths	173	Gabonese Republic	1	Male	27	Age-standardized	944	Other cardiomyopathy	3	Rate	1991	19.101722533591044	27.560434584678646	11.322007375559856
1	Deaths	173	Gabonese Republic	2	Female	27	Age-standardized	944	Other cardiomyopathy	3	Rate	1991	13.752305286483251	22.519306005088467	7.608323808374948
1	Deaths	173	Gabonese Republic	3	Both	27	Age-standardized	944	Other cardiomyopathy	3	Rate	1991	16.08968039714697	23.51908636461718	10.155115940606507
1	Deaths	108	Belize	1	Male	22	All ages	944	Other cardiomyopathy	1	Number	1991	2.357044401693862	2.8082354949250417	1.864587766790315
1	Deaths	108	Belize	2	Female	22	All ages	944	Other cardiomyopathy	1	Number	1991	2.241999632555724	2.6991020895383415	1.94894580917016
1	Deaths	108	Belize	3	Both	22	All ages	944	Other cardiomyopathy	1	Number	1991	4.599044034249587	5.378906656198055	3.879015686111184
1	Deaths	108	Belize	1	Male	22	All ages	944	Other cardiomyopathy	2	Percent	1991	0.0045300160756135514	0.005354633166934748	0.003627545187404081
1	Deaths	108	Belize	2	Female	22	All ages	944	Other cardiomyopathy	2	Percent	1991	0.0055282791798182025	0.006602814430541391	0.00485411888696222
1	Deaths	108	Belize	3	Both	22	All ages	944	Other cardiomyopathy	2	Percent	1991	0.00496752910778108	0.0057807108520952066	0.0041929748002917724
1	Deaths	108	Belize	1	Male	22	All ages	944	Other cardiomyopathy	3	Rate	1991	2.4330605005783994	2.8988027777984047	1.9247218431604374
1	Deaths	108	Belize	2	Female	22	All ages	944	Other cardiomyopathy	3	Rate	1991	2.369414550082664	2.8524945634449	2.059706206243382
1	Deaths	108	Belize	3	Both	22	All ages	944	Other cardiomyopathy	3	Rate	1991	2.4016119573915717	2.808854720027954	2.0256145375642465
1	Deaths	108	Belize	1	Male	27	Age-standardized	944	Other cardiomyopathy	3	Rate	1991	4.119511641352057	5.00249545980303	3.1547070796410233
1	Deaths	108	Belize	2	Female	27	Age-standardized	944	Other cardiomyopathy	3	Rate	1991	3.6252124572152207	4.491616734033891	3.1246077693997854
1	Deaths	108	Belize	3	Both	27	Age-standardized	944	Other cardiomyopathy	3	Rate	1991	3.881245240831168	4.624984835286114	3.22795516900495
1	Deaths	148	Kingdom of Morocco	1	Male	22	All ages	944	Other cardiomyopathy	1	Number	1994	259.65555841727206	415.95268144492223	164.3774189611901
1	Deaths	148	Kingdom of Morocco	2	Female	22	All ages	944	Other cardiomyopathy	1	Number	1994	204.3955259418824	389.61400077444364	108.87459875421811
1	Deaths	148	Kingdom of Morocco	3	Both	22	All ages	944	Other cardiomyopathy	1	Number	1994	464.0510843591546	723.461613284645	285.8271436482004
1	Deaths	148	Kingdom of Morocco	1	Male	22	All ages	944	Other cardiomyopathy	2	Percent	1994	0.002672498266177457	0.004446275535978758	0.0017176073669601245
1	Deaths	148	Kingdom of Morocco	2	Female	22	All ages	944	Other cardiomyopathy	2	Percent	1994	0.002434526088405587	0.004469752267834954	0.0013119939989540627
1	Deaths	148	Kingdom of Morocco	3	Both	22	All ages	944	Other cardiomyopathy	2	Percent	1994	0.002562178864969402	0.0040012732367667465	0.0016303953154432835
1	Deaths	148	Kingdom of Morocco	1	Male	22	All ages	944	Other cardiomyopathy	3	Rate	1994	1.920234634350891	3.0761010857240785	1.2156227847325283
1	Deaths	148	Kingdom of Morocco	2	Female	22	All ages	944	Other cardiomyopathy	3	Rate	1994	1.496218748832802	2.8520574023339207	0.7969852332972714
1	Deaths	148	Kingdom of Morocco	3	Both	22	All ages	944	Other cardiomyopathy	3	Rate	1994	1.7071446882853565	2.6614605415755515	1.0514969288793892
1	Deaths	148	Kingdom of Morocco	1	Male	27	Age-standardized	944	Other cardiomyopathy	3	Rate	1994	2.882540846691972	5.193087090257673	1.4928230693762534
1	Deaths	148	Kingdom of Morocco	2	Female	27	Age-standardized	944	Other cardiomyopathy	3	Rate	1994	2.0203728455704	3.9524366247064737	1.0020103581604272
1	Deaths	148	Kingdom of Morocco	3	Both	27	Age-standardized	944	Other cardiomyopathy	3	Rate	1994	2.4456875963120943	4.126311376728027	1.3239515585069865
1	Deaths	150	Sultanate of Oman	1	Male	22	All ages	944	Other cardiomyopathy	1	Number	1992	41.5072638025842	61.63827175432246	27.933661398764187
1	Deaths	150	Sultanate of Oman	2	Female	22	All ages	944	Other cardiomyopathy	1	Number	1992	26.606332719797628	39.625117987919204	15.2250376794911
1	Deaths	150	Sultanate of Oman	3	Both	22	All ages	944	Other cardiomyopathy	1	Number	1992	68.11359652238187	95.70184059116552	48.050167153927525
1	Deaths	150	Sultanate of Oman	1	Male	22	All ages	944	Other cardiomyopathy	2	Percent	1992	0.00733746311572546	0.010556839417915128	0.005419140976553007
1	Deaths	150	Sultanate of Oman	2	Female	22	All ages	944	Other cardiomyopathy	2	Percent	1992	0.00815982530772826	0.011636106896654256	0.004886620152162236
1	Deaths	150	Sultanate of Oman	3	Both	22	All ages	944	Other cardiomyopathy	2	Percent	1992	0.007640223658090742	0.010151663073197528	0.005815175767341175
1	Deaths	150	Sultanate of Oman	1	Male	22	All ages	944	Other cardiomyopathy	3	Rate	1992	3.4061838442395547	5.0581817783746335	2.2923020563211605
1	Deaths	150	Sultanate of Oman	2	Female	22	All ages	944	Other cardiomyopathy	3	Rate	1992	3.0712584917088193	4.5740606714583105	1.7574773176060412
1	Deaths	150	Sultanate of Oman	3	Both	22	All ages	944	Other cardiomyopathy	3	Rate	1992	3.267017469226184	4.590266863176111	2.3046901574127867
1	Deaths	150	Sultanate of Oman	1	Male	27	Age-standardized	944	Other cardiomyopathy	3	Rate	1992	9.827542685140148	15.34493601463451	6.459788349374222
1	Deaths	150	Sultanate of Oman	2	Female	27	Age-standardized	944	Other cardiomyopathy	3	Rate	1992	6.799273528808409	10.409106274240216	4.095094333549062
1	Deaths	150	Sultanate of Oman	3	Both	27	Age-standardized	944	Other cardiomyopathy	3	Rate	1992	8.194987213718923	11.580609611590539	5.685628303109061
1	Deaths	86	Republic of Italy	1	Male	22	All ages	944	Other cardiomyopathy	1	Number	1992	8347.616650985085	8754.35843247578	7672.395784499351
1	Deaths	86	Republic of Italy	2	Female	22	All ages	944	Other cardiomyopathy	1	Number	1992	11802.06389183152	12952.9369783951	9734.589108343094
1	Deaths	86	Republic of Italy	3	Both	22	All ages	944	Other cardiomyopathy	1	Number	1992	20149.680542816586	21645.424603345622	17419.972825240788
1	Deaths	86	Republic of Italy	1	Male	22	All ages	944	Other cardiomyopathy	2	Percent	1992	0.02945845841064885	0.03088956485196413	0.02708204868145399
1	Deaths	86	Republic of Italy	2	Female	22	All ages	944	Other cardiomyopathy	2	Percent	1992	0.04495391895347351	0.04932103945298337	0.03717005641712887
1	Deaths	86	Republic of Italy	3	Both	22	All ages	944	Other cardiomyopathy	2	Percent	1992	0.03691055936251804	0.03968607221191671	0.0319133327812747
1	Deaths	86	Republic of Italy	1	Male	22	All ages	944	Other cardiomyopathy	3	Rate	1992	30.351815073279692	31.830722389049363	27.896721634031298
1	Deaths	86	Republic of Italy	2	Female	22	All ages	944	Other cardiomyopathy	3	Rate	1992	40.41041867271308	44.35102293425929	33.33135840310471
1	Deaths	86	Republic of Italy	3	Both	22	All ages	944	Other cardiomyopathy	3	Rate	1992	35.53211909976679	38.16972697590921	30.718529151164166
1	Deaths	86	Republic of Italy	1	Male	27	Age-standardized	944	Other cardiomyopathy	3	Rate	1992	26.68643408878859	28.20696764786525	24.124361306659925
1	Deaths	86	Republic of Italy	2	Female	27	Age-standardized	944	Other cardiomyopathy	3	Rate	1992	20.509514326943936	22.547051789119035	16.95126527729906
1	Deaths	86	Republic of Italy	3	Both	27	Age-standardized	944	Other cardiomyopathy	3	Rate	1992	23.029262369588835	24.935553912620435	19.789219900961648
1	Deaths	60	Republic of Lithuania	1	Male	22	All ages	944	Other cardiomyopathy	1	Number	1991	105.67827618413129	126.88648156274985	86.86506667105104
1	Deaths	60	Republic of Lithuania	2	Female	22	All ages	944	Other cardiomyopathy	1	Number	1991	44.31655982372438	52.31015499318622	36.40552370012487
1	Deaths	60	Republic of Lithuania	3	Both	22	All ages	944	Other cardiomyopathy	1	Number	1991	149.99483600785575	174.80558651680414	127.83400819686979
1	Deaths	60	Republic of Lithuania	1	Male	22	All ages	944	Other cardiomyopathy	2	Percent	1991	0.004852449937090074	0.005840431342289104	0.003991872764680575
1	Deaths	60	Republic of Lithuania	2	Female	22	All ages	944	Other cardiomyopathy	2	Percent	1991	0.0022711509268067056	0.0026764628728719823	0.0018659797190243535
1	Deaths	60	Republic of Lithuania	3	Both	22	All ages	944	Other cardiomyopathy	2	Percent	1991	0.0036327378914408257	0.004236660572664959	0.003083353250164698
1	Deaths	60	Republic of Lithuania	1	Male	22	All ages	944	Other cardiomyopathy	3	Rate	1991	6.070027776269898	7.288200520768002	4.989420593520169
1	Deaths	60	Republic of Lithuania	2	Female	22	All ages	944	Other cardiomyopathy	3	Rate	1991	2.2798888461683426	2.691123575130423	1.8729014109619238
1	Deaths	60	Republic of Lithuania	3	Both	22	All ages	944	Other cardiomyopathy	3	Rate	1991	4.0706497209123045	4.74397873224964	3.4692358993107972
1	Deaths	60	Republic of Lithuania	1	Male	27	Age-standardized	944	Other cardiomyopathy	3	Rate	1991	5.724669480635648	6.836088824931574	4.73633438762917
1	Deaths	60	Republic of Lithuania	2	Female	27	Age-standardized	944	Other cardiomyopathy	3	Rate	1991	1.6913161008696382	1.9929523040402437	1.4024495099181393
1	Deaths	60	Republic of Lithuania	3	Both	27	Age-standardized	944	Other cardiomyopathy	3	Rate	1991	3.4794506205120714	4.056266195889047	2.9655505275136558
1	Deaths	320	Cook Islands	1	Male	22	All ages	944	Other cardiomyopathy	1	Number	1992	0.04907340149734222	0.06258725354427691	0.03718538256868641
1	Deaths	320	Cook Islands	2	Female	22	All ages	944	Other cardiomyopathy	1	Number	1992	0.02254919331295631	0.03131965385089809	0.014911409470238468
1	Deaths	320	Cook Islands	3	Both	22	All ages	944	Other cardiomyopathy	1	Number	1992	0.07162259481029844	0.087322584936507	0.0554717516758115
1	Deaths	320	Cook Islands	1	Male	22	All ages	944	Other cardiomyopathy	2	Percent	1992	0.0006597568189603129	0.000828440155566647	0.0005249954572461913
1	Deaths	320	Cook Islands	2	Female	22	All ages	944	Other cardiomyopathy	2	Percent	1992	0.00046841562082082375	0.0006051229811351113	0.00031682875359502363
1	Deaths	320	Cook Islands	3	Both	22	All ages	944	Other cardiomyopathy	2	Percent	1992	0.000584647983528271	0.0006925576539706666	0.00047047799375600735
1	Deaths	320	Cook Islands	1	Male	22	All ages	944	Other cardiomyopathy	3	Rate	1992	0.4936321633417986	0.6295687770157187	0.3740498983561845
1	Deaths	320	Cook Islands	2	Female	22	All ages	944	Other cardiomyopathy	3	Rate	1992	0.2447073935906562	0.33988581124146744	0.16182096164515472
1	Deaths	320	Cook Islands	3	Both	22	All ages	944	Other cardiomyopathy	3	Rate	1992	0.37389026497185096	0.45584866767830334	0.2895782816505782
1	Deaths	320	Cook Islands	1	Male	27	Age-standardized	944	Other cardiomyopathy	3	Rate	1992	0.7069700566101076	0.8864292115202146	0.5369261373574278
1	Deaths	320	Cook Islands	2	Female	27	Age-standardized	944	Other cardiomyopathy	3	Rate	1992	0.3347199980057576	0.46297652777583914	0.22176310654520057
1	Deaths	320	Cook Islands	3	Both	27	Age-standardized	944	Other cardiomyopathy	3	Rate	1992	0.5271565133242961	0.6395187801544783	0.40992696864046496
1	Deaths	125	Republic of Colombia	1	Male	22	All ages	944	Other cardiomyopathy	1	Number	1991	378.54935583321594	398.6143980538434	359.1562434038092
1	Deaths	125	Republic of Colombia	2	Female	22	All ages	944	Other cardiomyopathy	1	Number	1991	297.2537777431178	317.70292207093667	277.0030770449782
1	Deaths	125	Republic of Colombia	3	Both	22	All ages	944	Other cardiomyopathy	1	Number	1991	675.8031335763337	709.488134655098	638.9650868403276
1	Deaths	125	Republic of Colombia	1	Male	22	All ages	944	Other cardiomyopathy	2	Percent	1991	0.003438186114170212	0.003612882678437236	0.0032641232698608887
1	Deaths	125	Republic of Colombia	2	Female	22	All ages	944	Other cardiomyopathy	2	Percent	1991	0.004257559752320822	0.00452809682693158	0.003964597174640779
1	Deaths	125	Republic of Colombia	3	Both	22	All ages	944	Other cardiomyopathy	2	Percent	1991	0.0037561338388428906	0.003932396870259669	0.0035806607055920907
1	Deaths	125	Republic of Colombia	1	Male	22	All ages	944	Other cardiomyopathy	3	Rate	1991	2.3078874074050324	2.4302171843719207	2.1896541591468126
1	Deaths	125	Republic of Colombia	2	Female	22	All ages	944	Other cardiomyopathy	3	Rate	1991	1.7676174306896117	1.889218118933101	1.6471967860489114
1	Deaths	125	Republic of Colombia	3	Both	22	All ages	944	Other cardiomyopathy	3	Rate	1991	2.034384038700164	2.13578668857482	1.9234897107913458
1	Deaths	125	Republic of Colombia	1	Male	27	Age-standardized	944	Other cardiomyopathy	3	Rate	1991	3.9975220079316833	4.233581624830872	3.7557611778981066
1	Deaths	125	Republic of Colombia	2	Female	27	Age-standardized	944	Other cardiomyopathy	3	Rate	1991	3.0445113399872055	3.2831546574643515	2.8004597153044783
1	Deaths	125	Republic of Colombia	3	Both	27	Age-standardized	944	Other cardiomyopathy	3	Rate	1991	3.5097203325582838	3.7098197438936946	3.301747124317777
1	Deaths	68	Republic of Korea	1	Male	22	All ages	944	Other cardiomyopathy	1	Number	1992	280.18070618416584	386.18155032110207	209.53273881014607
1	Deaths	68	Republic of Korea	2	Female	22	All ages	944	Other cardiomyopathy	1	Number	1992	294.6281815377746	400.35177047377306	193.0414200446316
1	Deaths	68	Republic of Korea	3	Both	22	All ages	944	Other cardiomyopathy	1	Number	1992	574.8088877219401	712.6880056955051	428.4636984448104
1	Deaths	68	Republic of Korea	1	Male	22	All ages	944	Other cardiomyopathy	2	Percent	1992	0.002087687591241827	0.0028733765862632554	0.0015647149648264553
1	Deaths	68	Republic of Korea	2	Female	22	All ages	944	Other cardiomyopathy	2	Percent	1992	0.0028886043031909384	0.003918036123962354	0.0018877889905068194
1	Deaths	68	Republic of Korea	3	Both	22	All ages	944	Other cardiomyopathy	2	Percent	1992	0.0024335085414023466	0.003017046988609758	0.0018171502722696099
1	Deaths	68	Republic of Korea	1	Male	22	All ages	944	Other cardiomyopathy	3	Rate	1992	1.2428471116204507	1.7130538034342857	0.9294614278291429
1	Deaths	68	Republic of Korea	2	Female	22	All ages	944	Other cardiomyopathy	3	Rate	1992	1.3197220651136412	1.7932876025092988	0.8646865353615465
1	Deaths	68	Republic of Korea	3	Both	22	All ages	944	Other cardiomyopathy	3	Rate	1992	1.2810974576306189	1.588393658627659	0.9549326158474207
1	Deaths	68	Republic of Korea	1	Male	27	Age-standardized	944	Other cardiomyopathy	3	Rate	1992	2.3336162225716133	3.0718107339052834	1.8056155479211364
1	Deaths	68	Republic of Korea	2	Female	27	Age-standardized	944	Other cardiomyopathy	3	Rate	1992	2.0209383669533403	2.8479866614161677	1.3385867102556408
1	Deaths	68	Republic of Korea	3	Both	27	Age-standardized	944	Other cardiomyopathy	3	Rate	1992	2.214534414197958	2.7963250854334434	1.6414408980466286
1	Deaths	117	Saint Vincent and the Grenadines	1	Male	22	All ages	944	Other cardiomyopathy	1	Number	1992	0.8458129361090158	0.9471529911319104	0.7630855630932376
1	Deaths	117	Saint Vincent and the Grenadines	2	Female	22	All ages	944	Other cardiomyopathy	1	Number	1992	0.9745794680707839	1.080209780730093	0.8787611987560038
1	Deaths	117	Saint Vincent and the Grenadines	3	Both	22	All ages	944	Other cardiomyopathy	1	Number	1992	1.8203924041797988	1.9840184939580605	1.6712377206372204
1	Deaths	117	Saint Vincent and the Grenadines	1	Male	22	All ages	944	Other cardiomyopathy	2	Percent	1992	0.002284173298048144	0.0025000925740983893	0.0021067926002620724
1	Deaths	117	Saint Vincent and the Grenadines	2	Female	22	All ages	944	Other cardiomyopathy	2	Percent	1992	0.002573879606489218	0.0028030032508419285	0.002357315955623619
1	Deaths	117	Saint Vincent and the Grenadines	3	Both	22	All ages	944	Other cardiomyopathy	2	Percent	1992	0.002430705489315484	0.0025900064036476532	0.0022694490709029972
1	Deaths	117	Saint Vincent and the Grenadines	1	Male	22	All ages	944	Other cardiomyopathy	3	Rate	1992	1.5366884937703165	1.7208049690137976	1.3863878814174129
1	Deaths	117	Saint Vincent and the Grenadines	2	Female	22	All ages	944	Other cardiomyopathy	3	Rate	1992	1.7755065703814545	1.9679457919149321	1.6009431075704221
1	Deaths	117	Saint Vincent and the Grenadines	3	Both	22	All ages	944	Other cardiomyopathy	3	Rate	1992	1.6559334547369298	1.8047771411363431	1.5202537903734983
1	Deaths	117	Saint Vincent and the Grenadines	1	Male	27	Age-standardized	944	Other cardiomyopathy	3	Rate	1992	2.5984368183400637	2.9088793609172714	2.347820624193504
1	Deaths	117	Saint Vincent and the Grenadines	2	Female	27	Age-standardized	944	Other cardiomyopathy	3	Rate	1992	2.3221105608486337	2.570383890894823	2.0909650149221144
1	Deaths	117	Saint Vincent and the Grenadines	3	Both	27	Age-standardized	944	Other cardiomyopathy	3	Rate	1992	2.4361535879301655	2.662085198485626	2.23287614203347
1	Deaths	156	United Arab Emirates	1	Male	22	All ages	944	Other cardiomyopathy	1	Number	1991	39.342971483168284	55.216833022542616	28.184390279269113
1	Deaths	156	United Arab Emirates	2	Female	22	All ages	944	Other cardiomyopathy	1	Number	1991	14.483045790770712	22.294243240887333	8.811555282919667
1	Deaths	156	United Arab Emirates	3	Both	22	All ages	944	Other cardiomyopathy	1	Number	1991	53.82601727393896	73.69000078341202	39.41802441522391
1	Deaths	156	United Arab Emirates	1	Male	22	All ages	944	Other cardiomyopathy	2	Percent	1991	0.010435832450823856	0.014401215655148679	0.007884947576006685
1	Deaths	156	United Arab Emirates	2	Female	22	All ages	944	Other cardiomyopathy	2	Percent	1991	0.007814799891715631	0.011685030162796902	0.005026273066434332
1	Deaths	156	United Arab Emirates	3	Both	22	All ages	944	Other cardiomyopathy	2	Percent	1991	0.009571644163748083	0.012285579216508037	0.0074787893281687435
1	Deaths	156	United Arab Emirates	1	Male	22	All ages	944	Other cardiomyopathy	3	Rate	1991	3.0562233002179235	4.289329587622378	2.18940733316977
1	Deaths	156	United Arab Emirates	2	Female	22	All ages	944	Other cardiomyopathy	3	Rate	1991	2.0898754221454934	3.217016066755415	1.2714903399936122
1	Deaths	156	United Arab Emirates	3	Both	22	All ages	944	Other cardiomyopathy	3	Rate	1991	2.718050774250602	3.7211217516711335	1.990490792509419
1	Deaths	156	United Arab Emirates	1	Male	27	Age-standardized	944	Other cardiomyopathy	3	Rate	1991	10.535377506527926	15.080538579419104	7.281019005406261
1	Deaths	156	United Arab Emirates	2	Female	27	Age-standardized	944	Other cardiomyopathy	3	Rate	1991	7.201295211494155	11.093264918296335	4.206856724928361
1	Deaths	156	United Arab Emirates	3	Both	27	Age-standardized	944	Other cardiomyopathy	3	Rate	1991	9.092580998528105	12.31577132654947	6.659295241063756
1	Deaths	11	Republic of Indonesia	1	Male	22	All ages	944	Other cardiomyopathy	1	Number	1991	1510.1599968516307	2294.8928598582374	1142.5727356961293
1	Deaths	11	Republic of Indonesia	2	Female	22	All ages	944	Other cardiomyopathy	1	Number	1991	1268.8629216297809	1798.0240754391773	754.3422765027083
1	Deaths	11	Republic of Indonesia	3	Both	22	All ages	944	Other cardiomyopathy	1	Number	1991	2779.022918481413	3917.660408494779	1997.090033389474
1	Deaths	11	Republic of Indonesia	1	Male	22	All ages	944	Other cardiomyopathy	2	Percent	1991	0.0021065892500151287	0.003237826698630514	0.0016195924281415957
1	Deaths	11	Republic of Indonesia	2	Female	22	All ages	944	Other cardiomyopathy	2	Percent	1991	0.0019679842769397245	0.0027676784685458423	0.001173751699247169
1	Deaths	11	Republic of Indonesia	3	Both	22	All ages	944	Other cardiomyopathy	2	Percent	1991	0.002041028808878408	0.0028427227596646456	0.001460564575658694
1	Deaths	11	Republic of Indonesia	1	Male	22	All ages	944	Other cardiomyopathy	3	Rate	1991	1.6120505430516414	2.4497293589371045	1.219662156920387
1	Deaths	11	Republic of Indonesia	2	Female	22	All ages	944	Other cardiomyopathy	3	Rate	1991	1.3488409949635785	1.91135586164718	0.8018894471863831
1	Deaths	11	Republic of Indonesia	3	Both	22	All ages	944	Other cardiomyopathy	3	Rate	1991	1.4801715803919024	2.0866361193772556	1.063696125443375
1	Deaths	11	Republic of Indonesia	1	Male	27	Age-standardized	944	Other cardiomyopathy	3	Rate	1991	3.6005739656596223	5.174838783033352	2.6837086598622824
1	Deaths	11	Republic of Indonesia	2	Female	27	Age-standardized	944	Other cardiomyopathy	3	Rate	1991	3.1574726927681915	4.5676914561121755	1.8433400956733765
1	Deaths	11	Republic of Indonesia	3	Both	27	Age-standardized	944	Other cardiomyopathy	3	Rate	1991	3.399810041098573	4.631632836384599	2.340567512396888
1	Deaths	19	Democratic Republic of Timor-Leste	1	Male	22	All ages	944	Other cardiomyopathy	1	Number	1992	5.6726092243952895	9.44792430909662	3.153855687840079
1	Deaths	19	Democratic Republic of Timor-Leste	2	Female	22	All ages	944	Other cardiomyopathy	1	Number	1992	4.185185422515393	6.598073649932608	1.9423471187926626
1	Deaths	19	Democratic Republic of Timor-Leste	3	Both	22	All ages	944	Other cardiomyopathy	1	Number	1992	9.857794646910694	14.809973116835483	5.475674250294222
1	Deaths	19	Democratic Republic of Timor-Leste	1	Male	22	All ages	944	Other cardiomyopathy	2	Percent	1992	0.0013768723307011337	0.002219790339194212	0.0007684389789296052
1	Deaths	19	Democratic Republic of Timor-Leste	2	Female	22	All ages	944	Other cardiomyopathy	2	Percent	1992	0.0011445777707351729	0.0017846390755174488	0.0005401754552384602
1	Deaths	19	Democratic Republic of Timor-Leste	3	Both	22	All ages	944	Other cardiomyopathy	2	Percent	1992	0.0012679679373159322	0.0019039499250858803	0.0007086616088132227
1	Deaths	19	Democratic Republic of Timor-Leste	1	Male	22	All ages	944	Other cardiomyopathy	3	Rate	1992	1.348829811442038	2.2465220959612178	0.7499220207960332
1	Deaths	19	Democratic Republic of Timor-Leste	2	Female	22	All ages	944	Other cardiomyopathy	3	Rate	1992	1.0628270971604208	1.6755796353686516	0.4932587069711176
1	Deaths	19	Democratic Republic of Timor-Leste	3	Both	22	All ages	944	Other cardiomyopathy	3	Rate	1992	1.2105310167705408	1.818655435380329	0.6724093730021264
1	Deaths	19	Democratic Republic of Timor-Leste	1	Male	27	Age-standardized	944	Other cardiomyopathy	3	Rate	1992	4.158232887226358	6.869920215326679	2.396125633144566
1	Deaths	19	Democratic Republic of Timor-Leste	2	Female	27	Age-standardized	944	Other cardiomyopathy	3	Rate	1992	3.7829138438967003	6.531585565071175	1.7530595497209083
1	Deaths	19	Democratic Republic of Timor-Leste	3	Both	27	Age-standardized	944	Other cardiomyopathy	3	Rate	1992	4.0140949096742	5.966972991870756	2.310477415421085
1	Deaths	92	Kingdom of Spain	1	Male	22	All ages	944	Other cardiomyopathy	1	Number	1991	2095.8678719147792	2246.947624638145	1951.8264436487536
1	Deaths	92	Kingdom of Spain	2	Female	22	All ages	944	Other cardiomyopathy	1	Number	1991	3150.0997623892745	3498.149415288303	2743.814548214114
1	Deaths	92	Kingdom of Spain	3	Both	22	All ages	944	Other cardiomyopathy	1	Number	1991	5245.96763430405	5653.410754162247	4749.3491792258565
1	Deaths	92	Kingdom of Spain	1	Male	22	All ages	944	Other cardiomyopathy	2	Percent	1991	0.011777648103480216	0.012653862677244073	0.010989262737762866
1	Deaths	92	Kingdom of Spain	2	Female	22	All ages	944	Other cardiomyopathy	2	Percent	1991	0.020186739206238456	0.022462596844084897	0.0175645806480778
1	Deaths	92	Kingdom of Spain	3	Both	22	All ages	944	Other cardiomyopathy	2	Percent	1991	0.01570645481912316	0.016936177267965653	0.014228934764420045
1	Deaths	92	Kingdom of Spain	1	Male	22	All ages	944	Other cardiomyopathy	3	Rate	1991	11.01071229624724	11.804414854178713	10.253985812373624
1	Deaths	92	Kingdom of Spain	2	Female	22	All ages	944	Other cardiomyopathy	3	Rate	1991	15.881933610657176	17.63670390287229	13.833555690833
1	Deaths	92	Kingdom of Spain	3	Both	22	All ages	944	Other cardiomyopathy	3	Rate	1991	13.496432015496028	14.544671110870695	12.218769306947353
1	Deaths	92	Kingdom of Spain	1	Male	27	Age-standardized	944	Other cardiomyopathy	3	Rate	1991	10.368721690493185	11.15595052573714	9.61457441601007
1	Deaths	92	Kingdom of Spain	2	Female	27	Age-standardized	944	Other cardiomyopathy	3	Rate	1991	9.354617355854892	10.330801127386204	8.206178566944283
1	Deaths	92	Kingdom of Spain	3	Both	27	Age-standardized	944	Other cardiomyopathy	3	Rate	1991	9.997603616027638	10.77471755291467	9.009168730583083
1	Deaths	201	Burkina Faso	1	Male	22	All ages	944	Other cardiomyopathy	1	Number	1992	443.8154354455148	786.7607790261744	278.4032963693722
1	Deaths	201	Burkina Faso	2	Female	22	All ages	944	Other cardiomyopathy	1	Number	1992	198.69256462676685	313.7968019450407	102.54907380496508
1	Deaths	201	Burkina Faso	3	Both	22	All ages	944	Other cardiomyopathy	1	Number	1992	642.5080000722812	1035.428599	420.3703756068317
1	Deaths	201	Burkina Faso	1	Male	22	All ages	944	Other cardiomyopathy	2	Percent	1992	0.005127496458272465	0.009000548513902475	0.003246585533582165
1	Deaths	201	Burkina Faso	2	Female	22	All ages	944	Other cardiomyopathy	2	Percent	1992	0.0025329925758144126	0.003912176568010189	0.001304308301333565
1	Deaths	201	Burkina Faso	3	Both	22	All ages	944	Other cardiomyopathy	2	Percent	1992	0.0038938484204562147	0.006132138607454232	0.002600153431478735
1	Deaths	201	Burkina Faso	1	Male	22	All ages	944	Other cardiomyopathy	3	Rate	1992	9.174976280883403	16.26466974734297	5.755418664392829
1	Deaths	201	Burkina Faso	2	Female	22	All ages	944	Other cardiomyopathy	3	Rate	1992	3.849356646524146	6.079320620246502	1.986727382514541
1	Deaths	201	Burkina Faso	3	Both	22	All ages	944	Other cardiomyopathy	3	Rate	1992	6.425757056830176	10.3553770944234	4.2041467300548305
1	Deaths	201	Burkina Faso	1	Male	27	Age-standardized	944	Other cardiomyopathy	3	Rate	1992	22.237140761286245	40.47531511219298	14.293153938432877
1	Deaths	201	Burkina Faso	2	Female	27	Age-standardized	944	Other cardiomyopathy	3	Rate	1992	8.70493451003303	14.473532076046368	4.708675776473737
1	Deaths	201	Burkina Faso	3	Both	27	Age-standardized	944	Other cardiomyopathy	3	Rate	1992	15.134346327097765	25.65962958765009	10.069022420486432
1	Deaths	133	Bolivarian Republic of Venezuela	1	Male	22	All ages	944	Other cardiomyopathy	1	Number	1990	241.13486978478602	279.57147865715785	215.6827857841229
1	Deaths	133	Bolivarian Republic of Venezuela	2	Female	22	All ages	944	Other cardiomyopathy	1	Number	1990	290.5555999387515	317.94876629374926	257.1622193497599
1	Deaths	133	Bolivarian Republic of Venezuela	3	Both	22	All ages	944	Other cardiomyopathy	1	Number	1990	531.6904697235375	575.8443258745698	481.5503403084297
1	Deaths	133	Bolivarian Republic of Venezuela	1	Male	22	All ages	944	Other cardiomyopathy	2	Percent	1990	0.004727183904767491	0.005479554147183279	0.004219711118845322
1	Deaths	133	Bolivarian Republic of Venezuela	2	Female	22	All ages	944	Other cardiomyopathy	2	Percent	1990	0.007638463861991946	0.008374246394862145	0.0067602376461305584
1	Deaths	133	Bolivarian Republic of Venezuela	3	Both	22	All ages	944	Other cardiomyopathy	2	Percent	1990	0.005970783260310164	0.006464807030335613	0.005421977642624807
1	Deaths	133	Bolivarian Republic of Venezuela	1	Male	22	All ages	944	Other cardiomyopathy	3	Rate	1990	2.5723393274016386	2.9823671292811453	2.3008257271592965
1	Deaths	133	Bolivarian Republic of Venezuela	2	Female	22	All ages	944	Other cardiomyopathy	3	Rate	1990	3.0801685428988272	3.370562427287378	2.726166622258023
1	Deaths	133	Bolivarian Republic of Venezuela	3	Both	22	All ages	944	Other cardiomyopathy	3	Rate	1990	2.827049949898692	3.061820298301807	2.560450004211122
1	Deaths	133	Bolivarian Republic of Venezuela	1	Male	27	Age-standardized	944	Other cardiomyopathy	3	Rate	1990	5.217970061869664	6.069418071282865	4.634252099045672
1	Deaths	133	Bolivarian Republic of Venezuela	2	Female	27	Age-standardized	944	Other cardiomyopathy	3	Rate	1990	5.514055384228991	6.090108093691133	4.804994923230543
1	Deaths	133	Bolivarian Republic of Venezuela	3	Both	27	Age-standardized	944	Other cardiomyopathy	3	Rate	1990	5.365583447305524	5.870841480574831	4.747922657892292
1	Deaths	68	Republic of Korea	1	Male	22	All ages	944	Other cardiomyopathy	1	Number	1990	266.90917644874685	384.6380553464452	192.56542997950578
1	Deaths	68	Republic of Korea	2	Female	22	All ages	944	Other cardiomyopathy	1	Number	1990	295.59569953224184	426.6148780596201	170.28332236789757
1	Deaths	68	Republic of Korea	3	Both	22	All ages	944	Other cardiomyopathy	1	Number	1990	562.5048759809895	723.0964892081712	385.9701938838021
1	Deaths	68	Republic of Korea	1	Male	22	All ages	944	Other cardiomyopathy	2	Percent	1990	0.001966604678705708	0.0028349434235150754	0.0014141818637452498
1	Deaths	68	Republic of Korea	2	Female	22	All ages	944	Other cardiomyopathy	2	Percent	1990	0.002860227776449606	0.004132679353468089	0.001647945037643201
1	Deaths	68	Republic of Korea	3	Both	22	All ages	944	Other cardiomyopathy	2	Percent	1990	0.002352876247943926	0.0030210247386222	0.0016078769416636315
1	Deaths	68	Republic of Korea	1	Male	22	All ages	944	Other cardiomyopathy	3	Rate	1990	1.2012295077097663	1.7310704263439773	0.8666441511448724
1	Deaths	68	Republic of Korea	2	Female	22	All ages	944	Other cardiomyopathy	3	Rate	1990	1.342053107126805	1.9369017328480682	0.7731142984737019
1	Deaths	68	Republic of Korea	3	Both	22	All ages	944	Other cardiomyopathy	3	Rate	1990	1.2713325259987849	1.6342899864870635	0.8723417031626215
1	Deaths	68	Republic of Korea	1	Male	27	Age-standardized	944	Other cardiomyopathy	3	Rate	1990	2.3781149079565647	3.1976888791287372	1.7531485180842559
1	Deaths	68	Republic of Korea	2	Female	27	Age-standardized	944	Other cardiomyopathy	3	Rate	1990	2.177552064262184	3.24272278939285	1.2825771479941945
1	Deaths	68	Republic of Korea	3	Both	27	Age-standardized	944	Other cardiomyopathy	3	Rate	1990	2.3329696921406162	3.0957965984338167	1.5921200953242813
1	Deaths	67	Japan	1	Male	22	All ages	944	Other cardiomyopathy	1	Number	1992	4689.607805517919	4860.792104627181	4444.363431205654
1	Deaths	67	Japan	2	Female	22	All ages	944	Other cardiomyopathy	1	Number	1992	4765.189536283122	5147.221151664552	4066.8098210542335
1	Deaths	67	Japan	3	Both	22	All ages	944	Other cardiomyopathy	1	Number	1992	9454.797341801044	9960.167866493812	8511.391523371112
1	Deaths	67	Japan	1	Male	22	All ages	944	Other cardiomyopathy	2	Percent	1992	0.010113724057407179	0.010482128529140268	0.009597760742485252
1	Deaths	67	Japan	2	Female	22	All ages	944	Other cardiomyopathy	2	Percent	1992	0.012244283468133258	0.013215025043244961	0.010426038570434807
1	Deaths	67	Japan	3	Both	22	All ages	944	Other cardiomyopathy	2	Percent	1992	0.011085947194915133	0.011687029344122215	0.009972850153878986
1	Deaths	67	Japan	1	Male	22	All ages	944	Other cardiomyopathy	3	Rate	1992	7.538947979569918	7.81414146683455	7.144696550261299
1	Deaths	67	Japan	2	Female	22	All ages	944	Other cardiomyopathy	3	Rate	1992	7.400782113818066	7.994112709484837	6.3161335251806445
1	Deaths	67	Japan	3	Both	22	All ages	944	Other cardiomyopathy	3	Rate	1992	7.468673991239323	7.867883784666042	6.723444850458052
1	Deaths	67	Japan	1	Male	27	Age-standardized	944	Other cardiomyopathy	3	Rate	1992	7.067725862158902	7.34513247210467	6.626412562014606
1	Deaths	67	Japan	2	Female	27	Age-standardized	944	Other cardiomyopathy	3	Rate	1992	4.864114265492298	5.250696758020298	4.167242245626224
1	Deaths	67	Japan	3	Both	27	Age-standardized	944	Other cardiomyopathy	3	Rate	1992	5.873642987302915	6.206033116145127	5.260552942268738
1	Deaths	141	Arab Republic of Egypt	1	Male	22	All ages	944	Other cardiomyopathy	1	Number	1991	880.316742123269	1498.0881453317588	594.6351810933907
1	Deaths	141	Arab Republic of Egypt	2	Female	22	All ages	944	Other cardiomyopathy	1	Number	1991	837.4712067730343	1623.5239910617781	280.0758939495355
1	Deaths	141	Arab Republic of Egypt	3	Both	22	All ages	944	Other cardiomyopathy	1	Number	1991	1717.7879488963035	2899.8228630351196	966.8054574155909
1	Deaths	141	Arab Republic of Egypt	1	Male	22	All ages	944	Other cardiomyopathy	2	Percent	1991	0.003737496976895848	0.006281711382024938	0.002526464967630589
1	Deaths	141	Arab Republic of Egypt	2	Female	22	All ages	944	Other cardiomyopathy	2	Percent	1991	0.0038581423612374923	0.007569238613954114	0.0012994154327963304
1	Deaths	141	Arab Republic of Egypt	3	Both	22	All ages	944	Other cardiomyopathy	2	Percent	1991	0.003795344593473758	0.006260985762703549	0.0021406956787963457
1	Deaths	141	Arab Republic of Egypt	1	Male	22	All ages	944	Other cardiomyopathy	3	Rate	1991	3.0439798810246987	5.180124330468466	2.0561434778941203
1	Deaths	141	Arab Republic of Egypt	2	Female	22	All ages	944	Other cardiomyopathy	3	Rate	1991	3.044020843304581	5.901147201752632	1.0180133382431658
1	Deaths	141	Arab Republic of Egypt	3	Both	22	All ages	944	Other cardiomyopathy	3	Rate	1991	3.0439998511807413	5.138620496901788	1.7132240742430813
1	Deaths	141	Arab Republic of Egypt	1	Male	27	Age-standardized	944	Other cardiomyopathy	3	Rate	1991	4.220484006095983	8.986315511574947	2.9285675607330575
1	Deaths	141	Arab Republic of Egypt	2	Female	27	Age-standardized	944	Other cardiomyopathy	3	Rate	1991	3.7931909631969614	7.428265994768592	1.4948204051564093
1	Deaths	141	Arab Republic of Egypt	3	Both	27	Age-standardized	944	Other cardiomyopathy	3	Rate	1991	4.025060223584464	7.869838551307606	2.4812475891228596
1	Deaths	149	Palestine	1	Male	22	All ages	944	Other cardiomyopathy	1	Number	1990	31.40663048713372	44.10880006667847	22.91373353991356
1	Deaths	149	Palestine	2	Female	22	All ages	944	Other cardiomyopathy	1	Number	1990	24.301071330410185	33.671176671142405	15.662486119217633
1	Deaths	149	Palestine	3	Both	22	All ages	944	Other cardiomyopathy	1	Number	1990	55.707701817543885	71.74665281092223	40.761098976313995
1	Deaths	149	Palestine	1	Male	22	All ages	944	Other cardiomyopathy	2	Percent	1990	0.004855393637929104	0.0065370636643974555	0.003660716781171503
1	Deaths	149	Palestine	2	Female	22	All ages	944	Other cardiomyopathy	2	Percent	1990	0.0044542795739073195	0.006072954798592789	0.002922208422399912
1	Deaths	149	Palestine	3	Both	22	All ages	944	Other cardiomyopathy	2	Percent	1990	0.004672192071256502	0.005854409875221555	0.0035411378320778226
1	Deaths	149	Palestine	1	Male	22	All ages	944	Other cardiomyopathy	3	Rate	1990	3.054702062504561	4.290152762280001	2.2286577075731957
1	Deaths	149	Palestine	2	Female	22	All ages	944	Other cardiomyopathy	3	Rate	1990	2.385317236713031	3.305057501459956	1.5373807023559642
1	Deaths	149	Palestine	3	Both	22	All ages	944	Other cardiomyopathy	3	Rate	1990	2.721540632652892	3.5051065563841193	1.991340218251273
1	Deaths	149	Palestine	1	Male	27	Age-standardized	944	Other cardiomyopathy	3	Rate	1990	7.124249344132395	10.083700127948832	5.056493027666235
1	Deaths	149	Palestine	2	Female	27	Age-standardized	944	Other cardiomyopathy	3	Rate	1990	4.224810895658658	6.199169433555445	2.7547464901707532
1	Deaths	149	Palestine	3	Both	27	Age-standardized	944	Other cardiomyopathy	3	Rate	1990	5.408067247937956	7.104843342748508	3.867998532089382
1	Deaths	66	Brunei Darussalam	1	Male	22	All ages	944	Other cardiomyopathy	1	Number	1994	6.365331713899315	8.484528153833038	4.949742347005025
1	Deaths	66	Brunei Darussalam	2	Female	22	All ages	944	Other cardiomyopathy	1	Number	1994	4.57847883243496	6.066125778828594	3.6457932409232328
1	Deaths	66	Brunei Darussalam	3	Both	22	All ages	944	Other cardiomyopathy	1	Number	1994	10.943810546334264	13.224412853463134	9.087410900336739
1	Deaths	66	Brunei Darussalam	1	Male	22	All ages	944	Other cardiomyopathy	2	Percent	1994	0.010562467049076037	0.014090624916623882	0.008403964969078836
1	Deaths	66	Brunei Darussalam	2	Female	22	All ages	944	Other cardiomyopathy	2	Percent	1994	0.010099326698073736	0.013142577452666157	0.008086774822227276
1	Deaths	66	Brunei Darussalam	3	Both	22	All ages	944	Other cardiomyopathy	2	Percent	1994	0.010362757701852292	0.012487917666314132	0.008718138396657476
1	Deaths	66	Brunei Darussalam	1	Male	22	All ages	944	Other cardiomyopathy	3	Rate	1994	4.222342400655976	5.628077935869727	3.2833335203011704
1	Deaths	66	Brunei Darussalam	2	Female	22	All ages	944	Other cardiomyopathy	3	Rate	1994	3.318231733895912	4.396397099952969	2.642272088614392
1	Deaths	66	Brunei Darussalam	3	Both	22	All ages	944	Other cardiomyopathy	3	Rate	1994	3.790286836556445	4.580152200867435	3.147340112303312
1	Deaths	66	Brunei Darussalam	1	Male	27	Age-standardized	944	Other cardiomyopathy	3	Rate	1994	9.253904126089463	12.761784542527241	7.1200926664144655
1	Deaths	66	Brunei Darussalam	2	Female	27	Age-standardized	944	Other cardiomyopathy	3	Rate	1994	8.302866181986884	11.350263384472868	6.3934198447852975
1	Deaths	66	Brunei Darussalam	3	Both	27	Age-standardized	944	Other cardiomyopathy	3	Rate	1994	8.744375649315092	10.659779451377862	7.179107218593616
1	Deaths	1	Global	1	Male	22	All ages	944	Other cardiomyopathy	1	Number	1990	105236.06290715116	120693.28332223975	93015.23108839002
1	Deaths	1	Global	2	Female	22	All ages	944	Other cardiomyopathy	1	Number	1990	101913.2212904699	113892.97549949992	85816.29622367413
1	Deaths	1	Global	3	Both	22	All ages	944	Other cardiomyopathy	1	Number	1990	207149.2841976209	227935.34299867402	180555.1917747485
1	Deaths	1	Global	1	Male	22	All ages	944	Other cardiomyopathy	2	Percent	1990	0.004242268169839736	0.0048830646360798315	0.0037364221955808958
1	Deaths	1	Global	2	Female	22	All ages	944	Other cardiomyopathy	2	Percent	1990	0.004787940379677004	0.005356078120474215	0.004042761745514256
1	Deaths	1	Global	3	Both	22	All ages	944	Other cardiomyopathy	2	Percent	1990	0.004493925428450961	0.004974284773057427	0.0039267512902965976
1	Deaths	1	Global	1	Male	22	All ages	944	Other cardiomyopathy	3	Rate	1990	3.9183221365800467	4.493850783787955	3.463296031269343
1	Deaths	1	Global	2	Female	22	All ages	944	Other cardiomyopathy	3	Rate	1990	3.8488604206939074	4.3012884888182645	3.240943047462383
1	Deaths	1	Global	3	Both	22	All ages	944	Other cardiomyopathy	3	Rate	1990	3.883837827803865	4.273555232694672	3.385225715538354
1	Deaths	1	Global	1	Male	27	Age-standardized	944	Other cardiomyopathy	3	Rate	1990	6.9173711253496455	7.8269244823236885	6.16192760167955
1	Deaths	1	Global	2	Female	27	Age-standardized	944	Other cardiomyopathy	3	Rate	1990	5.333991572704848	5.947613278829753	4.500479593351426
1	Deaths	1	Global	3	Both	27	Age-standardized	944	Other cardiomyopathy	3	Rate	1990	6.086939801356597	6.686708190376321	5.333243396465853
1	Deaths	53	Republic of Serbia	1	Male	22	All ages	944	Other cardiomyopathy	1	Number	1992	686.9324617	941.2737532417651	425.99059984546454
1	Deaths	53	Republic of Serbia	2	Female	22	All ages	944	Other cardiomyopathy	1	Number	1992	996.590906614563	1312.001182676139	708.5283639432906
1	Deaths	53	Republic of Serbia	3	Both	22	All ages	944	Other cardiomyopathy	1	Number	1992	1683.5233682854644	2130.476883321214	1274.8885549564545
1	Deaths	53	Republic of Serbia	1	Male	22	All ages	944	Other cardiomyopathy	2	Percent	1992	0.012831350538095044	0.017059052730967292	0.007699133577139371
1	Deaths	53	Republic of Serbia	2	Female	22	All ages	944	Other cardiomyopathy	2	Percent	1992	0.019910298821233165	0.0257299789587915	0.013959764961715899
1	Deaths	53	Republic of Serbia	3	Both	22	All ages	944	Other cardiomyopathy	2	Percent	1992	0.01625303205711682	0.02000585679009664	0.012578560533315141
1	Deaths	53	Republic of Serbia	1	Male	22	All ages	944	Other cardiomyopathy	3	Rate	1992	14.435556706596161	19.780417143631574	8.951988446707327
1	Deaths	53	Republic of Serbia	2	Female	22	All ages	944	Other cardiomyopathy	3	Rate	1992	20.23511914848482	26.639316170955635	14.38619976292687
1	Deaths	53	Republic of Serbia	3	Both	22	All ages	944	Other cardiomyopathy	3	Rate	1992	17.3851789461505	22.00071739716769	13.16534482493681
1	Deaths	53	Republic of Serbia	1	Male	27	Age-standardized	944	Other cardiomyopathy	3	Rate	1992	23.109997455306157	32.063508130338136	15.075393889259848
1	Deaths	53	Republic of Serbia	2	Female	27	Age-standardized	944	Other cardiomyopathy	3	Rate	1992	22.772090786341035	29.65746458990593	16.289114097830552
1	Deaths	53	Republic of Serbia	3	Both	27	Age-standardized	944	Other cardiomyopathy	3	Rate	1992	23.057370711133963	29.023184313863286	17.251860548287077
1	Deaths	351	Guam	1	Male	22	All ages	944	Other cardiomyopathy	1	Number	1992	1.9199300841539622	2.408552096721119	1.580836228658695
1	Deaths	351	Guam	2	Female	22	All ages	944	Other cardiomyopathy	1	Number	1992	1.56423682332878	1.8880277582295768	1.2779931088144676
1	Deaths	351	Guam	3	Both	22	All ages	944	Other cardiomyopathy	1	Number	1992	3.484166907482743	4.118020723541838	2.936409853879266
1	Deaths	351	Guam	1	Male	22	All ages	944	Other cardiomyopathy	2	Percent	1992	0.0056555197456642755	0.007023625884960566	0.0046932448008510895
1	Deaths	351	Guam	2	Female	22	All ages	944	Other cardiomyopathy	2	Percent	1992	0.00639289773831553	0.007649933626433463	0.0052481211141724915
1	Deaths	351	Guam	3	Both	22	All ages	944	Other cardiomyopathy	2	Percent	1992	0.005964372504171887	0.007062479255570243	0.00508675702422419
1	Deaths	351	Guam	1	Male	22	All ages	944	Other cardiomyopathy	3	Rate	1992	2.534008504004227	3.1789134124214775	2.0864574600508567
1	Deaths	351	Guam	2	Female	22	All ages	944	Other cardiomyopathy	3	Rate	1992	2.339102919523108	2.8232881207957776	1.911064467589261
1	Deaths	351	Guam	3	Both	22	All ages	944	Other cardiomyopathy	3	Rate	1992	2.4426315924120616	2.887005067388752	2.0586176460006778
1	Deaths	351	Guam	1	Male	27	Age-standardized	944	Other cardiomyopathy	3	Rate	1992	3.882249579460724	4.9227352285447905	3.1532343182900138
1	Deaths	351	Guam	2	Female	27	Age-standardized	944	Other cardiomyopathy	3	Rate	1992	4.179160372659288	5.060850267860807	3.4097579655268304
1	Deaths	351	Guam	3	Both	27	Age-standardized	944	Other cardiomyopathy	3	Rate	1992	4.010714744502865	4.761222304493583	3.4036735098027537
1	Deaths	119	Republic of Trinidad and Tobago	1	Male	22	All ages	944	Other cardiomyopathy	1	Number	1992	18.24191720073486	20.20473835885413	16.102207118608874
1	Deaths	119	Republic of Trinidad and Tobago	2	Female	22	All ages	944	Other cardiomyopathy	1	Number	1992	14.91340518688358	16.29461737832963	13.202330744618166
1	Deaths	119	Republic of Trinidad and Tobago	3	Both	22	All ages	944	Other cardiomyopathy	1	Number	1992	33.15532238761846	36.14237353387187	30.394459342038004
1	Deaths	119	Republic of Trinidad and Tobago	1	Male	22	All ages	944	Other cardiomyopathy	2	Percent	1992	0.0037723434359653997	0.0041800769783226785	0.003335550308525563
1	Deaths	119	Republic of Trinidad and Tobago	2	Female	22	All ages	944	Other cardiomyopathy	2	Percent	1992	0.003838818927898872	0.0041889458990394274	0.003413770886332224
1	Deaths	119	Republic of Trinidad and Tobago	3	Both	22	All ages	944	Other cardiomyopathy	2	Percent	1992	0.0038020177337771775	0.004138912513476327	0.0034723392260572338
1	Deaths	119	Republic of Trinidad and Tobago	1	Male	22	All ages	944	Other cardiomyopathy	3	Rate	1992	2.9762195189094216	3.2964592491219666	2.6271198688477413
1	Deaths	119	Republic of Trinidad and Tobago	2	Female	22	All ages	944	Other cardiomyopathy	3	Rate	1992	2.4396106383654588	2.6655563505530013	2.159704382210268
1	Deaths	119	Republic of Trinidad and Tobago	3	Both	22	All ages	944	Other cardiomyopathy	3	Rate	1992	2.7082700691055672	2.9522653202965663	2.4827508398298024
1	Deaths	119	Republic of Trinidad and Tobago	1	Male	27	Age-standardized	944	Other cardiomyopathy	3	Rate	1992	4.372622210070447	4.8455497158236325	3.84324900108409
1	Deaths	119	Republic of Trinidad and Tobago	2	Female	27	Age-standardized	944	Other cardiomyopathy	3	Rate	1992	3.2957328560000714	3.595966903461972	2.8917653098474867
1	Deaths	119	Republic of Trinidad and Tobago	3	Both	27	Age-standardized	944	Other cardiomyopathy	3	Rate	1992	3.826493046744254	4.169604963979707	3.496662523390887
1	Deaths	164	Federal Democratic Republic of Nepal	1	Male	22	All ages	944	Other cardiomyopathy	1	Number	1994	296.98019963453635	540.8111435008719	138.3644149695459
1	Deaths	164	Federal Democratic Republic of Nepal	2	Female	22	All ages	944	Other cardiomyopathy	1	Number	1994	249.10985722207843	426.96883855838456	97.98094844860216
1	Deaths	164	Federal Democratic Republic of Nepal	3	Both	22	All ages	944	Other cardiomyopathy	1	Number	1994	546.0900568566148	896.5994326293586	251.2654433441165
1	Deaths	164	Federal Democratic Republic of Nepal	1	Male	22	All ages	944	Other cardiomyopathy	2	Percent	1994	0.002809412171204542	0.005087859125665598	0.001349097435823623
1	Deaths	164	Federal Democratic Republic of Nepal	2	Female	22	All ages	944	Other cardiomyopathy	2	Percent	1994	0.002532502507289821	0.004260523580163534	0.000988618198484593
1	Deaths	164	Federal Democratic Republic of Nepal	3	Both	22	All ages	944	Other cardiomyopathy	2	Percent	1994	0.002676024481830894	0.004367110520271961	0.0012215170098787227
1	Deaths	164	Federal Democratic Republic of Nepal	1	Male	22	All ages	944	Other cardiomyopathy	3	Rate	1994	2.8010813372154195	5.100865319918979	1.305036433347637
1	Deaths	164	Federal Democratic Republic of Nepal	2	Female	22	All ages	944	Other cardiomyopathy	3	Rate	1994	2.357609834580169	4.0408916133219295	0.9273051265008057
1	Deaths	164	Federal Democratic Republic of Nepal	3	Both	22	All ages	944	Other cardiomyopathy	3	Rate	1994	2.5797241178632384	4.235527000308968	1.18697551080043
1	Deaths	164	Federal Democratic Republic of Nepal	1	Male	27	Age-standardized	944	Other cardiomyopathy	3	Rate	1994	5.859283262133517	11.364537684319798	2.723781458099428
1	Deaths	164	Federal Democratic Republic of Nepal	2	Female	27	Age-standardized	944	Other cardiomyopathy	3	Rate	1994	5.219690788021047	9.595104640712412	2.009376138506654
1	Deaths	164	Federal Democratic Republic of Nepal	3	Both	27	Age-standardized	944	Other cardiomyopathy	3	Rate	1994	5.555826665353806	9.531049314055254	2.6053945753843912
1	Deaths	200	Republic of Benin	1	Male	22	All ages	944	Other cardiomyopathy	1	Number	1990	152.87724171604088	243.82188216729972	101.94820437744207
1	Deaths	200	Republic of Benin	2	Female	22	All ages	944	Other cardiomyopathy	1	Number	1990	75.58679455573899	118.50414803928832	42.640955998902335
1	Deaths	200	Republic of Benin	3	Both	22	All ages	944	Other cardiomyopathy	1	Number	1990	228.4640362717799	328.9443032236732	159.84950909702155
1	Deaths	200	Republic of Benin	1	Male	22	All ages	944	Other cardiomyopathy	2	Percent	1990	0.004261759806813516	0.006782450537598797	0.00288866012848778
1	Deaths	200	Republic of Benin	2	Female	22	All ages	944	Other cardiomyopathy	2	Percent	1990	0.0024428065809049397	0.0037606378098182496	0.0014050635107442793
1	Deaths	200	Republic of Benin	3	Both	22	All ages	944	Other cardiomyopathy	2	Percent	1990	0.0034192710662154843	0.004978653305607173	0.0024614551882393065
1	Deaths	200	Republic of Benin	1	Male	22	All ages	944	Other cardiomyopathy	3	Rate	1990	6.470305723840702	10.319404654847057	4.314808685153241
1	Deaths	200	Republic of Benin	2	Female	22	All ages	944	Other cardiomyopathy	3	Rate	1990	3.038194571549032	4.763248149298222	1.7139438416851067
1	Deaths	200	Republic of Benin	3	Both	22	All ages	944	Other cardiomyopathy	3	Rate	1990	4.709980378262135	6.781466523166671	3.2954335553547422
1	Deaths	200	Republic of Benin	1	Male	27	Age-standardized	944	Other cardiomyopathy	3	Rate	1990	15.11944302415218	24.550662310131663	10.24260475894151
1	Deaths	200	Republic of Benin	2	Female	27	Age-standardized	944	Other cardiomyopathy	3	Rate	1990	6.668216893684857	10.65598336412036	3.899271485125497
1	Deaths	200	Republic of Benin	3	Both	27	Age-standardized	944	Other cardiomyopathy	3	Rate	1990	10.78540118521636	16.32501815547688	7.643385332028593
1	Deaths	84	Ireland	1	Male	22	All ages	944	Other cardiomyopathy	1	Number	1990	217.73924769986036	231.04903921609136	202.76515555845376
1	Deaths	84	Ireland	2	Female	22	All ages	944	Other cardiomyopathy	1	Number	1990	231.54023778379906	252.73913911181089	204.71882389597783
1	Deaths	84	Ireland	3	Both	22	All ages	944	Other cardiomyopathy	1	Number	1990	449.27948548365947	479.87722044861914	410.63482876503383
1	Deaths	84	Ireland	1	Male	22	All ages	944	Other cardiomyopathy	2	Percent	1990	0.012986447009996868	0.013785387057915953	0.012081312196876807
1	Deaths	84	Ireland	2	Female	22	All ages	944	Other cardiomyopathy	2	Percent	1990	0.015806339660633027	0.01720187835782581	0.014042665996878211
1	Deaths	84	Ireland	3	Both	22	All ages	944	Other cardiomyopathy	2	Percent	1990	0.014301267836101493	0.015247019736974322	0.01308246287025731
1	Deaths	84	Ireland	1	Male	22	All ages	944	Other cardiomyopathy	3	Rate	1990	12.129714746464037	12.871170299986138	11.295545123021135
1	Deaths	84	Ireland	2	Female	22	All ages	944	Other cardiomyopathy	3	Rate	1990	12.813262567095363	13.986393818275088	11.328985700772476
1	Deaths	84	Ireland	3	Both	22	All ages	944	Other cardiomyopathy	3	Rate	1990	12.472622123597395	13.32205771633337	11.399792813733242
1	Deaths	84	Ireland	1	Male	27	Age-standardized	944	Other cardiomyopathy	3	Rate	1990	14.78834333963561	15.778395386233475	13.696972215341273
1	Deaths	84	Ireland	2	Female	27	Age-standardized	944	Other cardiomyopathy	3	Rate	1990	10.448203442748119	11.363692275561881	9.268769989225389
1	Deaths	84	Ireland	3	Both	27	Age-standardized	944	Other cardiomyopathy	3	Rate	1990	12.339605382221002	13.205371005742215	11.193660710755058
1	Deaths	320	Cook Islands	1	Male	22	All ages	944	Other cardiomyopathy	1	Number	1990	0.04910137502363562	0.06323108453466154	0.0366683012373415
1	Deaths	320	Cook Islands	2	Female	22	All ages	944	Other cardiomyopathy	1	Number	1990	0.023383839325356988	0.03263469950074298	0.014715984095104152
1	Deaths	320	Cook Islands	3	Both	22	All ages	944	Other cardiomyopathy	1	Number	1990	0.07248521434899265	0.08906205458042694	0.05537571859054837
1	Deaths	320	Cook Islands	1	Male	22	All ages	944	Other cardiomyopathy	2	Percent	1990	0.0006242959051425061	0.0008047112072489627	0.0004904804720029935
1	Deaths	320	Cook Islands	2	Female	22	All ages	944	Other cardiomyopathy	2	Percent	1990	0.00044331797433800203	0.0005974180867010548	0.00029317297282953537
1	Deaths	320	Cook Islands	3	Both	22	All ages	944	Other cardiomyopathy	2	Percent	1990	0.0005517057773140998	0.0006665735994895565	0.00043325331310256854
1	Deaths	320	Cook Islands	1	Male	22	All ages	944	Other cardiomyopathy	3	Rate	1990	0.4987376810962825	0.6422574614018433	0.37245114867045004
1	Deaths	320	Cook Islands	2	Female	22	All ages	944	Other cardiomyopathy	3	Rate	1990	0.25759160045974416	0.35949718769250266	0.16210827668865463
1	Deaths	320	Cook Islands	3	Both	22	All ages	944	Other cardiomyopathy	3	Rate	1990	0.3830534265110156	0.4706549533659173	0.29263704249381306
1	Deaths	320	Cook Islands	1	Male	27	Age-standardized	944	Other cardiomyopathy	3	Rate	1990	0.7340778554353219	0.9378337130367128	0.5540222959795638
1	Deaths	320	Cook Islands	2	Female	27	Age-standardized	944	Other cardiomyopathy	3	Rate	1990	0.35204343774354646	0.48930443623602893	0.2247751731246832
1	Deaths	320	Cook Islands	3	Both	27	Age-standardized	944	Other cardiomyopathy	3	Rate	1990	0.5487127658212335	0.669441815683503	0.4189460163079583
1	Deaths	183	Republic of Mauritius	1	Male	22	All ages	944	Other cardiomyopathy	1	Number	1992	8.12141286013498	8.91909583649632	7.427084098473615
1	Deaths	183	Republic of Mauritius	2	Female	22	All ages	944	Other cardiomyopathy	1	Number	1992	4.9161449908318255	5.376052006344338	4.396369623567751
1	Deaths	183	Republic of Mauritius	3	Both	22	All ages	944	Other cardiomyopathy	1	Number	1992	13.037557850966799	14.064968415001406	12.059222562501215
1	Deaths	183	Republic of Mauritius	1	Male	22	All ages	944	Other cardiomyopathy	2	Percent	1992	0.0020796166159125413	0.0022724826498955616	0.001896298638536886
1	Deaths	183	Republic of Mauritius	2	Female	22	All ages	944	Other cardiomyopathy	2	Percent	1992	0.0016079286493335346	0.001753252865158049	0.001449049040741378
1	Deaths	183	Republic of Mauritius	3	Both	22	All ages	944	Other cardiomyopathy	2	Percent	1992	0.001872467466209443	0.0020088683817563414	0.001745834885966277
1	Deaths	183	Republic of Mauritius	1	Male	22	All ages	944	Other cardiomyopathy	3	Rate	1992	1.4491648766697467	1.5915014592284893	1.3252705652254535
1	Deaths	183	Republic of Mauritius	2	Female	22	All ages	944	Other cardiomyopathy	3	Rate	1992	0.876299288075584	0.9582773808751588	0.7836497048875036
1	Deaths	183	Republic of Mauritius	3	Both	22	All ages	944	Other cardiomyopathy	3	Rate	1992	1.1625809052966913	1.2541968288692296	1.0753411063750173
1	Deaths	183	Republic of Mauritius	1	Male	27	Age-standardized	944	Other cardiomyopathy	3	Rate	1992	2.9593651272770165	3.243291858771024	2.702147185212556
1	Deaths	183	Republic of Mauritius	2	Female	27	Age-standardized	944	Other cardiomyopathy	3	Rate	1992	1.393543467065148	1.5288885096565077	1.239171088364039
1	Deaths	183	Republic of Mauritius	3	Both	27	Age-standardized	944	Other cardiomyopathy	3	Rate	1992	2.0315183541850677	2.2002269237278838	1.862257603954251
1	Deaths	165	Islamic Republic of Pakistan	1	Male	22	All ages	944	Other cardiomyopathy	1	Number	1990	1803.716831221272	2945.5488716107943	901.3398283287365
1	Deaths	165	Islamic Republic of Pakistan	2	Female	22	All ages	944	Other cardiomyopathy	1	Number	1990	1263.9530697354949	1986.281961545113	493.89642886672453
1	Deaths	165	Islamic Republic of Pakistan	3	Both	22	All ages	944	Other cardiomyopathy	1	Number	1990	3067.669900956766	4462.59929611714	1424.37448676329
1	Deaths	165	Islamic Republic of Pakistan	1	Male	22	All ages	944	Other cardiomyopathy	2	Percent	1990	0.0032023208666320194	0.00524674582906453	0.0015897444920532884
1	Deaths	165	Islamic Republic of Pakistan	2	Female	22	All ages	944	Other cardiomyopathy	2	Percent	1990	0.002696115674811045	0.004191847807303494	0.001062347338596729
1	Deaths	165	Islamic Republic of Pakistan	3	Both	22	All ages	944	Other cardiomyopathy	2	Percent	1990	0.0029722643321614065	0.004377402238179616	0.0013718834412656878
1	Deaths	165	Islamic Republic of Pakistan	1	Male	22	All ages	944	Other cardiomyopathy	3	Rate	1990	3.0966373617780967	5.056944931093975	1.5474283655553573
1	Deaths	165	Islamic Republic of Pakistan	2	Female	22	All ages	944	Other cardiomyopathy	3	Rate	1990	2.3902407801331895	3.7562250205394188	0.933999381548591
1	Deaths	165	Islamic Republic of Pakistan	3	Both	22	All ages	944	Other cardiomyopathy	3	Rate	1990	2.7604998444442215	4.015753017919597	1.2817498870768465
1	Deaths	165	Islamic Republic of Pakistan	1	Male	27	Age-standardized	944	Other cardiomyopathy	3	Rate	1990	5.536532066803076	9.363222750493074	2.7255455569872487
1	Deaths	165	Islamic Republic of Pakistan	2	Female	27	Age-standardized	944	Other cardiomyopathy	3	Rate	1990	4.594148011177386	7.5107393671843194	1.7998192191032591
1	Deaths	165	Islamic Republic of Pakistan	3	Both	27	Age-standardized	944	Other cardiomyopathy	3	Rate	1990	5.103003523057551	7.869324152495116	2.3530845983733886
1	Deaths	83	Republic of Iceland	1	Male	22	All ages	944	Other cardiomyopathy	1	Number	1994	5.035830248805041	5.526292168758624	4.505917275437775
1	Deaths	83	Republic of Iceland	2	Female	22	All ages	944	Other cardiomyopathy	1	Number	1994	3.2474410882922906	3.652657563175918	2.738866651933567
1	Deaths	83	Republic of Iceland	3	Both	22	All ages	944	Other cardiomyopathy	1	Number	1994	8.283271337097334	9.011731114244542	7.3603209334393735
1	Deaths	83	Republic of Iceland	1	Male	22	All ages	944	Other cardiomyopathy	2	Percent	1994	0.005403938593538337	0.005882407664567332	0.004915790311548266
1	Deaths	83	Republic of Iceland	2	Female	22	All ages	944	Other cardiomyopathy	2	Percent	1994	0.0038286451936701948	0.004296076566086981	0.0032696567965568263
1	Deaths	83	Republic of Iceland	3	Both	22	All ages	944	Other cardiomyopathy	2	Percent	1994	0.004653252341043694	0.005038739323298331	0.004186750846526394
1	Deaths	83	Republic of Iceland	1	Male	22	All ages	944	Other cardiomyopathy	3	Rate	1994	3.7956563889837	4.165332257320752	3.3962450777219435
1	Deaths	83	Republic of Iceland	2	Female	22	All ages	944	Other cardiomyopathy	3	Rate	1994	2.462002485349451	2.769211743698971	2.076433819973349
1	Deaths	83	Republic of Iceland	3	Both	22	All ages	944	Other cardiomyopathy	3	Rate	1994	3.130772818507925	3.406103901706269	2.7819314104446415
1	Deaths	83	Republic of Iceland	1	Male	27	Age-standardized	944	Other cardiomyopathy	3	Rate	1994	3.695116440957669	4.056520261312799	3.3118869904202617
1	Deaths	83	Republic of Iceland	2	Female	27	Age-standardized	944	Other cardiomyopathy	3	Rate	1994	1.6383133737864786	1.8280998041862542	1.4017057721753694
1	Deaths	83	Republic of Iceland	3	Both	27	Age-standardized	944	Other cardiomyopathy	3	Rate	1994	2.538137710338731	2.7550533694930452	2.2690881389232356
1	Deaths	174	Eastern Sub-Saharan Africa	1	Male	22	All ages	944	Other cardiomyopathy	1	Number	1991	3076.4950047976927	3681.2625014625487	1903.587247740188
1	Deaths	174	Eastern Sub-Saharan Africa	2	Female	22	All ages	944	Other cardiomyopathy	1	Number	1991	2055.7902064525942	2569.5661119201172	1142.1816584273554
1	Deaths	174	Eastern Sub-Saharan Africa	3	Both	22	All ages	944	Other cardiomyopathy	1	Number	1991	5132.285211250295	5954.682135380924	3106.567981117289
1	Deaths	174	Eastern Sub-Saharan Africa	1	Male	22	All ages	944	Other cardiomyopathy	2	Percent	1991	0.001944530890127871	0.002310934084999407	0.001222571734786683
1	Deaths	174	Eastern Sub-Saharan Africa	2	Female	22	All ages	944	Other cardiomyopathy	2	Percent	1991	0.0015481326819188697	0.0019523716942588388	0.0008679031318480767
1	Deaths	174	Eastern Sub-Saharan Africa	3	Both	22	All ages	944	Other cardiomyopathy	2	Percent	1991	0.001763630722221226	0.0020394818830673806	0.0010759973408690385
1	Deaths	174	Eastern Sub-Saharan Africa	1	Male	22	All ages	944	Other cardiomyopathy	3	Rate	1991	3.159119710049986	3.7801293056229075	1.9547114442759457
1	Deaths	174	Eastern Sub-Saharan Africa	2	Female	22	All ages	944	Other cardiomyopathy	3	Rate	1991	2.078779368671808	2.5983006452370483	1.1549542649642401
1	Deaths	174	Eastern Sub-Saharan Africa	3	Both	22	All ages	944	Other cardiomyopathy	3	Rate	1991	2.6147952060483273	3.033789756462608	1.5827333692372578
1	Deaths	174	Eastern Sub-Saharan Africa	1	Male	27	Age-standardized	944	Other cardiomyopathy	3	Rate	1991	5.962444357796647	7.222395124320186	4.132597795813183
1	Deaths	174	Eastern Sub-Saharan Africa	2	Female	27	Age-standardized	944	Other cardiomyopathy	3	Rate	1991	3.448665589596964	4.629193558661314	2.124566950335585
1	Deaths	174	Eastern Sub-Saharan Africa	3	Both	27	Age-standardized	944	Other cardiomyopathy	3	Rate	1991	4.696015871358509	5.521194862059431	3.253335044205332
1	Deaths	167	Central Sub-Saharan Africa	1	Male	22	All ages	944	Other cardiomyopathy	1	Number	1992	1931.932037026868	3238.7355539264904	1019.6606117921183
1	Deaths	167	Central Sub-Saharan Africa	2	Female	22	All ages	944	Other cardiomyopathy	1	Number	1992	1875.0223055867798	2858.869907768469	969.5751563277895
1	Deaths	167	Central Sub-Saharan Africa	3	Both	22	All ages	944	Other cardiomyopathy	1	Number	1992	3806.954342613648	5650.638935637646	2419.558080256175
1	Deaths	167	Central Sub-Saharan Africa	1	Male	22	All ages	944	Other cardiomyopathy	2	Percent	1992	0.00437544435599203	0.007143993031629422	0.002226444513178988
1	Deaths	167	Central Sub-Saharan Africa	2	Female	22	All ages	944	Other cardiomyopathy	2	Percent	1992	0.004941179970217185	0.007417979966318556	0.0025809537433836584
1	Deaths	167	Central Sub-Saharan Africa	3	Both	22	All ages	944	Other cardiomyopathy	2	Percent	1992	0.004636740197390454	0.0067514544879645	0.002981625699362799
1	Deaths	167	Central Sub-Saharan Africa	1	Male	22	All ages	944	Other cardiomyopathy	3	Rate	1992	6.688564262337553	11.212863840951703	3.5301788039302324
1	Deaths	167	Central Sub-Saharan Africa	2	Female	22	All ages	944	Other cardiomyopathy	3	Rate	1992	6.3884823588430475	9.740598774525244	3.3034880509510223
1	Deaths	167	Central Sub-Saharan Africa	3	Both	22	All ages	944	Other cardiomyopathy	3	Rate	1992	6.537322820896831	9.70330808885697	4.154878370220914
1	Deaths	167	Central Sub-Saharan Africa	1	Male	27	Age-standardized	944	Other cardiomyopathy	3	Rate	1992	16.92981437710716	30.209236714767187	9.799139817128445
1	Deaths	167	Central Sub-Saharan Africa	2	Female	27	Age-standardized	944	Other cardiomyopathy	3	Rate	1992	14.43530740112109	23.133059972812994	8.111975417018142
1	Deaths	167	Central Sub-Saharan Africa	3	Both	27	Age-standardized	944	Other cardiomyopathy	3	Rate	1992	15.585602893579445	25.001214118171177	9.44447576473159
1	Deaths	83	Republic of Iceland	1	Male	22	All ages	944	Other cardiomyopathy	1	Number	1990	4.666963638814381	5.08412881339898	4.167809141231606
1	Deaths	83	Republic of Iceland	2	Female	22	All ages	944	Other cardiomyopathy	1	Number	1990	3.324548788328361	3.7469727458561173	2.821705807962189
1	Deaths	83	Republic of Iceland	3	Both	22	All ages	944	Other cardiomyopathy	1	Number	1990	7.991512427142741	8.65365157814568	7.1347005207043575
1	Deaths	83	Republic of Iceland	1	Male	22	All ages	944	Other cardiomyopathy	2	Percent	1990	0.005221413102964335	0.005652195060085942	0.00472349624934323
1	Deaths	83	Republic of Iceland	2	Female	22	All ages	944	Other cardiomyopathy	2	Percent	1990	0.003927705758282347	0.004363046573795368	0.003325952118873531
1	Deaths	83	Republic of Iceland	3	Both	22	All ages	944	Other cardiomyopathy	2	Percent	1990	0.0045921426697797035	0.0049683316364997916	0.004116960565201164
1	Deaths	83	Republic of Iceland	1	Male	22	All ages	944	Other cardiomyopathy	3	Rate	1990	3.661452575377448	3.9887382842561614	3.269842384656098
1	Deaths	83	Republic of Iceland	2	Female	22	All ages	944	Other cardiomyopathy	3	Rate	1990	2.6295217260856596	2.9636341258909944	2.2318026291890947
1	Deaths	83	Republic of Iceland	3	Both	22	All ages	944	Other cardiomyopathy	3	Rate	1990	3.1475811185909444	3.4083748930582187	2.810112460001421
1	Deaths	83	Republic of Iceland	1	Male	27	Age-standardized	944	Other cardiomyopathy	3	Rate	1990	3.6672593459675125	3.9966625600116967	3.2679938437215403
1	Deaths	83	Republic of Iceland	2	Female	27	Age-standardized	944	Other cardiomyopathy	3	Rate	1990	1.8193880134131555	2.0405259944622562	1.5611070313799489
1	Deaths	83	Republic of Iceland	3	Both	27	Age-standardized	944	Other cardiomyopathy	3	Rate	1990	2.6436256409871346	2.8588409670201713	2.3727799042324556
1	Deaths	100	High-income North America	1	Male	22	All ages	944	Other cardiomyopathy	1	Number	1992	15489.522428556513	16068.936825622011	14742.390753516229
1	Deaths	100	High-income North America	2	Female	22	All ages	944	Other cardiomyopathy	1	Number	1992	12398.120897703779	13204.624375185384	10970.125398898841
1	Deaths	100	High-income North America	3	Both	22	All ages	944	Other cardiomyopathy	1	Number	1992	27887.643326260295	29182.34483426491	25859.249049139184
1	Deaths	100	High-income North America	1	Male	22	All ages	944	Other cardiomyopathy	2	Percent	1992	0.012593727872248935	0.013075157459640715	0.01198143238608739
1	Deaths	100	High-income North America	2	Female	22	All ages	944	Other cardiomyopathy	2	Percent	1992	0.010793602936510945	0.011507409233293906	0.009555210921659514
1	Deaths	100	High-income North America	3	Both	22	All ages	944	Other cardiomyopathy	2	Percent	1992	0.011724426142521747	0.012281426635921175	0.010877920760688983
1	Deaths	100	High-income North America	1	Male	22	All ages	944	Other cardiomyopathy	3	Rate	1992	11.000557092889057	11.412053392065463	10.4699490844695
1	Deaths	100	High-income North America	2	Female	22	All ages	944	Other cardiomyopathy	3	Rate	1992	8.436785520820386	8.985602306642201	7.465050219356636
1	Deaths	100	High-income North America	3	Both	22	All ages	944	Other cardiomyopathy	3	Rate	1992	9.691290776418972	10.141215090063842	8.9863994193822
1	Deaths	100	High-income North America	1	Male	27	Age-standardized	944	Other cardiomyopathy	3	Rate	1992	10.448752120263508	10.861216030033763	9.894125823502572
1	Deaths	100	High-income North America	2	Female	27	Age-standardized	944	Other cardiomyopathy	3	Rate	1992	5.640187190038673	5.967595404999153	5.089888370814782
1	Deaths	100	High-income North America	3	Both	27	Age-standardized	944	Other cardiomyopathy	3	Rate	1992	7.718745343561292	8.05880691813748	7.204976506600509
1	Deaths	100	High-income North America	1	Male	22	All ages	944	Other cardiomyopathy	1	Number	1990	14213.591928870133	14797.25567749075	13528.235249185123
1	Deaths	100	High-income North America	2	Female	22	All ages	944	Other cardiomyopathy	1	Number	1990	11162.593180902766	11858.108445145017	9964.699148442274
1	Deaths	100	High-income North America	3	Both	22	All ages	944	Other cardiomyopathy	1	Number	1990	25376.185109772927	26587.97051349154	23601.50507976948
1	Deaths	100	High-income North America	1	Male	22	All ages	944	Other cardiomyopathy	2	Percent	1990	0.011700030979657392	0.012170981234189205	0.011131172271570147
1	Deaths	100	High-income North America	2	Female	22	All ages	944	Other cardiomyopathy	2	Percent	1990	0.009958995543241204	0.01058002530514404	0.008887768399761449
1	Deaths	100	High-income North America	3	Both	22	All ages	944	Other cardiomyopathy	2	Percent	1990	0.010864534372371983	0.01138374695845414	0.010100177230685342
1	Deaths	100	High-income North America	1	Male	22	All ages	944	Other cardiomyopathy	3	Rate	1990	10.332341150767874	10.756626088612125	9.834132178686739
1	Deaths	100	High-income North America	2	Female	22	All ages	944	Other cardiomyopathy	3	Rate	1990	7.760139847800933	8.243656144536873	6.927374103847885
1	Deaths	100	High-income North America	3	Both	22	All ages	944	Other cardiomyopathy	3	Rate	1990	9.017534262483892	9.448147309698873	8.386894238923432
1	Deaths	100	High-income North America	1	Male	27	Age-standardized	944	Other cardiomyopathy	3	Rate	1990	9.928710839809744	10.328176313242738	9.38700584796485
1	Deaths	100	High-income North America	2	Female	27	Age-standardized	944	Other cardiomyopathy	3	Rate	1990	5.319625987457659	5.6136212154325635	4.833362168101087
1	Deaths	100	High-income North America	3	Both	27	Age-standardized	944	Other cardiomyopathy	3	Rate	1990	7.304911985286213	7.6465435348519275	6.818028837320993
1	Deaths	115	Jamaica	1	Male	22	All ages	944	Other cardiomyopathy	1	Number	1994	47.536480521093104	62.345992831292484	36.45926918589092
1	Deaths	115	Jamaica	2	Female	22	All ages	944	Other cardiomyopathy	1	Number	1994	32.12470338097644	38.413715682620115	26.05721516435709
1	Deaths	115	Jamaica	3	Both	22	All ages	944	Other cardiomyopathy	1	Number	1994	79.66118390206954	96.4235932274787	64.86931427580932
1	Deaths	115	Jamaica	1	Male	22	All ages	944	Other cardiomyopathy	2	Percent	1994	0.0065891816894110234	0.007918616754097284	0.00561080042848393
1	Deaths	115	Jamaica	2	Female	22	All ages	944	Other cardiomyopathy	2	Percent	1994	0.004755430898350496	0.005415990759432321	0.004190849292580308
1	Deaths	115	Jamaica	3	Both	22	All ages	944	Other cardiomyopathy	2	Percent	1994	0.005703291051425736	0.006615487113670865	0.004972385850941027
1	Deaths	115	Jamaica	1	Male	22	All ages	944	Other cardiomyopathy	3	Rate	1994	3.9311968438968408	5.155921674496664	3.0151278004428934
1	Deaths	115	Jamaica	2	Female	22	All ages	944	Other cardiomyopathy	3	Rate	1994	2.5650056818471265	3.0671535801674965	2.0805454343671386
1	Deaths	115	Jamaica	3	Both	22	All ages	944	Other cardiomyopathy	3	Rate	1994	3.236110373054379	3.917056902320447	2.6352139214870176
1	Deaths	115	Jamaica	1	Male	27	Age-standardized	944	Other cardiomyopathy	3	Rate	1994	5.100942928298275	6.7095001170757405	3.8914983329192383
1	Deaths	115	Jamaica	2	Female	27	Age-standardized	944	Other cardiomyopathy	3	Rate	1994	2.878007724380038	3.4456364440494793	2.3145130673676433
1	Deaths	115	Jamaica	3	Both	27	Age-standardized	944	Other cardiomyopathy	3	Rate	1994	3.91970637309428	4.761337537959158	3.1718664144666553
1	Deaths	20	Socialist Republic of Viet Nam	1	Male	22	All ages	944	Other cardiomyopathy	1	Number	1992	695.2709512282394	1039.491519649398	455.4982595554216
1	Deaths	20	Socialist Republic of Viet Nam	2	Female	22	All ages	944	Other cardiomyopathy	1	Number	1992	766.5393291070905	1245.4119869144038	505.1720692182769
1	Deaths	20	Socialist Republic of Viet Nam	3	Both	22	All ages	944	Other cardiomyopathy	1	Number	1992	1461.8102803353277	2079.3783995222343	1043.81767899552
1	Deaths	20	Socialist Republic of Viet Nam	1	Male	22	All ages	944	Other cardiomyopathy	2	Percent	1992	0.0029191588956050266	0.004246429360359165	0.001993323047516849
1	Deaths	20	Socialist Republic of Viet Nam	2	Female	22	All ages	944	Other cardiomyopathy	2	Percent	1992	0.003959612195004598	0.006112564229819878	0.0026594998109790535
1	Deaths	20	Socialist Republic of Viet Nam	3	Both	22	All ages	944	Other cardiomyopathy	2	Percent	1992	0.003385402333720891	0.004589014147043616	0.0025009456022940303
1	Deaths	20	Socialist Republic of Viet Nam	1	Male	22	All ages	944	Other cardiomyopathy	3	Rate	1992	2.0152343570689437	3.012953468829159	1.3202561398827348
1	Deaths	20	Socialist Republic of Viet Nam	2	Female	22	All ages	944	Other cardiomyopathy	3	Rate	1992	2.106722996623625	3.422835559082894	1.3883927087130599
1	Deaths	20	Socialist Republic of Viet Nam	3	Both	22	All ages	944	Other cardiomyopathy	3	Rate	1992	2.062194873808529	2.9334062934755605	1.4725272463684504
1	Deaths	20	Socialist Republic of Viet Nam	1	Male	27	Age-standardized	944	Other cardiomyopathy	3	Rate	1992	4.935492907079403	7.253403579788741	3.2409766100103683
1	Deaths	20	Socialist Republic of Viet Nam	2	Female	27	Age-standardized	944	Other cardiomyopathy	3	Rate	1992	3.427960159901514	5.617889277024524	2.2295832219706226
1	Deaths	20	Socialist Republic of Viet Nam	3	Both	27	Age-standardized	944	Other cardiomyopathy	3	Rate	1992	4.0831113506562255	5.868687801709627	2.900733973001156
1	Deaths	435	Republic of South Sudan	1	Male	22	All ages	944	Other cardiomyopathy	1	Number	1990	131.56296791366756	184.64822765216206	70.87172186850198
1	Deaths	435	Republic of South Sudan	2	Female	22	All ages	944	Other cardiomyopathy	1	Number	1990	70.44143533482332	103.56759204860873	35.465239371727556
1	Deaths	435	Republic of South Sudan	3	Both	22	All ages	944	Other cardiomyopathy	1	Number	1990	202.0044032484909	266.07399901836845	121.04621526941669
1	Deaths	435	Republic of South Sudan	1	Male	22	All ages	944	Other cardiomyopathy	2	Percent	1990	0.002512103348262105	0.003409260728195543	0.0013892030258552607
1	Deaths	435	Republic of South Sudan	2	Female	22	All ages	944	Other cardiomyopathy	2	Percent	1990	0.001927808984586919	0.0027658181177915757	0.0009435646004683383
1	Deaths	435	Republic of South Sudan	3	Both	22	All ages	944	Other cardiomyopathy	2	Percent	1990	0.0022718876593854336	0.0028979800063872385	0.001421721733041214
1	Deaths	435	Republic of South Sudan	1	Male	22	All ages	944	Other cardiomyopathy	3	Rate	1990	4.230434688038644	5.937402292848487	2.2788950063081574
1	Deaths	435	Republic of South Sudan	2	Female	22	All ages	944	Other cardiomyopathy	3	Rate	1990	2.545315739626129	3.7422891924830224	1.2814933647134292
1	Deaths	435	Republic of South Sudan	3	Both	22	All ages	944	Other cardiomyopathy	3	Rate	1990	3.4369634734138033	4.527062782519341	2.0595165936269124
1	Deaths	435	Republic of South Sudan	1	Male	27	Age-standardized	944	Other cardiomyopathy	3	Rate	1990	6.825442526876235	9.904850088560844	3.9810064202856155
1	Deaths	435	Republic of South Sudan	2	Female	27	Age-standardized	944	Other cardiomyopathy	3	Rate	1990	3.613873241907842	5.295843755300877	1.7980296259715007
1	Deaths	435	Republic of South Sudan	3	Both	27	Age-standardized	944	Other cardiomyopathy	3	Rate	1990	5.493329973274214	7.548511759379781	3.422054819119917
1	Deaths	207	Republic of Ghana	1	Male	22	All ages	944	Other cardiomyopathy	1	Number	1991	636.2819340328857	915.2969024763046	485.00654344816013
1	Deaths	207	Republic of Ghana	2	Female	22	All ages	944	Other cardiomyopathy	1	Number	1991	407.00057218813606	523.6098827987713	310.85094851891375
1	Deaths	207	Republic of Ghana	3	Both	22	All ages	944	Other cardiomyopathy	1	Number	1991	1043.2825062210222	1358.2870374225386	826.6525073943147
1	Deaths	207	Republic of Ghana	1	Male	22	All ages	944	Other cardiomyopathy	2	Percent	1991	0.007963863274464878	0.010979555689192027	0.006336889072372317
1	Deaths	207	Republic of Ghana	2	Female	22	All ages	944	Other cardiomyopathy	2	Percent	1991	0.00567626303104125	0.0070892731654628545	0.0045955642084461274
1	Deaths	207	Republic of Ghana	3	Both	22	All ages	944	Other cardiomyopathy	2	Percent	1991	0.006881484179227365	0.00847123488732639	0.005723571341017521
1	Deaths	207	Republic of Ghana	1	Male	22	All ages	944	Other cardiomyopathy	3	Rate	1991	8.358951837921149	12.02442237626442	6.3716194361574345
1	Deaths	207	Republic of Ghana	2	Female	22	All ages	944	Other cardiomyopathy	3	Rate	1991	5.272664955864655	6.783330708196878	4.027053067619109
1	Deaths	207	Republic of Ghana	3	Both	22	All ages	944	Other cardiomyopathy	3	Rate	1991	6.805029749415437	8.859713110101298	5.392014983193267
1	Deaths	207	Republic of Ghana	1	Male	27	Age-standardized	944	Other cardiomyopathy	3	Rate	1991	20.394888452320693	30.571022512456125	15.212738355438002
1	Deaths	207	Republic of Ghana	2	Female	27	Age-standardized	944	Other cardiomyopathy	3	Rate	1991	12.386967090962308	16.314591985039883	9.439338815754509
1	Deaths	207	Republic of Ghana	3	Both	27	Age-standardized	944	Other cardiomyopathy	3	Rate	1991	16.2113518932735	21.641678863601314	12.69103608928319
1	Deaths	172	Republic of Equatorial Guinea	1	Male	22	All ages	944	Other cardiomyopathy	1	Number	1991	16.281830428483346	26.140792932072404	8.27652670959631
1	Deaths	172	Republic of Equatorial Guinea	2	Female	22	All ages	944	Other cardiomyopathy	1	Number	1991	16.228554529605816	26.402790967937307	7.690012653574553
1	Deaths	172	Republic of Equatorial Guinea	3	Both	22	All ages	944	Other cardiomyopathy	1	Number	1991	32.51038495808919	47.29862601334826	19.329451722379726
1	Deaths	172	Republic of Equatorial Guinea	1	Male	22	All ages	944	Other cardiomyopathy	2	Percent	1991	0.0043332111593937265	0.006740130462631808	0.0021175522090476247
1	Deaths	172	Republic of Equatorial Guinea	2	Female	22	All ages	944	Other cardiomyopathy	2	Percent	1991	0.005251497213182361	0.008145779784647134	0.002559573279586576
1	Deaths	172	Republic of Equatorial Guinea	3	Both	22	All ages	944	Other cardiomyopathy	2	Percent	1991	0.004747865631110535	0.0068435723132373085	0.0030444746144193927
1	Deaths	172	Republic of Equatorial Guinea	1	Male	22	All ages	944	Other cardiomyopathy	3	Rate	1991	7.67014079189269	12.314559046748748	3.898955059709303
1	Deaths	172	Republic of Equatorial Guinea	2	Female	22	All ages	944	Other cardiomyopathy	3	Rate	1991	7.107910474622923	11.564102898869791	3.36813247234121
1	Deaths	172	Republic of Equatorial Guinea	3	Both	22	All ages	944	Other cardiomyopathy	3	Rate	1991	7.378790654366836	10.735236141977682	4.38715130279139
1	Deaths	172	Republic of Equatorial Guinea	1	Male	27	Age-standardized	944	Other cardiomyopathy	3	Rate	1991	18.51609891830041	31.283436342432715	10.293990401758442
1	Deaths	172	Republic of Equatorial Guinea	2	Female	27	Age-standardized	944	Other cardiomyopathy	3	Rate	1991	14.741984220640951	25.044065490045938	7.308371298552656
1	Deaths	172	Republic of Equatorial Guinea	3	Both	27	Age-standardized	944	Other cardiomyopathy	3	Rate	1991	16.383929690209193	25.534664041296157	9.843269389244687
1	Deaths	199	Western Sub-Saharan Africa	1	Male	22	All ages	944	Other cardiomyopathy	1	Number	1990	7357.101573489328	10825.415185516193	5434.888286351892
1	Deaths	199	Western Sub-Saharan Africa	2	Female	22	All ages	944	Other cardiomyopathy	1	Number	1990	4527.773837705475	6005.06085076481	2712.585085487999
1	Deaths	199	Western Sub-Saharan Africa	3	Both	22	All ages	944	Other cardiomyopathy	1	Number	1990	11884.875411194822	15893.103626437885	8832.662607090213
1	Deaths	199	Western Sub-Saharan Africa	1	Male	22	All ages	944	Other cardiomyopathy	2	Percent	1990	0.0049765491741048	0.007188698903494671	0.003734236541571257
1	Deaths	199	Western Sub-Saharan Africa	2	Female	22	All ages	944	Other cardiomyopathy	2	Percent	1990	0.003472768712063849	0.004498644091426384	0.002139079202000353
1	Deaths	199	Western Sub-Saharan Africa	3	Both	22	All ages	944	Other cardiomyopathy	2	Percent	1990	0.004273364867053211	0.005671666622089749	0.003168162210751804
1	Deaths	199	Western Sub-Saharan Africa	1	Male	22	All ages	944	Other cardiomyopathy	3	Rate	1990	7.665533903806564	11.279249891883664	5.662735522444658
1	Deaths	199	Western Sub-Saharan Africa	2	Female	22	All ages	944	Other cardiomyopathy	3	Rate	1990	4.65904750754666	6.1791654778411065	2.79123101871971
1	Deaths	199	Western Sub-Saharan Africa	3	Both	22	All ages	944	Other cardiomyopathy	3	Rate	1990	6.152904968056607	8.22800011591516	4.57274744210967
1	Deaths	199	Western Sub-Saharan Africa	1	Male	27	Age-standardized	944	Other cardiomyopathy	3	Rate	1990	17.348232278431574	26.38909613840597	13.133232106780826
1	Deaths	199	Western Sub-Saharan Africa	2	Female	27	Age-standardized	944	Other cardiomyopathy	3	Rate	1990	10.219657935870234	13.945268441039287	6.428456839490617
1	Deaths	199	Western Sub-Saharan Africa	3	Both	27	Age-standardized	944	Other cardiomyopathy	3	Rate	1990	13.741174470504879	19.19880545313303	10.411649920320828
1	Deaths	158	South Asia	1	Male	22	All ages	944	Other cardiomyopathy	1	Number	1991	16486.84081193111	24912.4020092035	9510.454319926917
1	Deaths	158	South Asia	2	Female	22	All ages	944	Other cardiomyopathy	1	Number	1991	10689.24420839085	15888.633605301051	4270.748129374712
1	Deaths	158	South Asia	3	Both	22	All ages	944	Other cardiomyopathy	1	Number	1991	27176.085020321967	38153.35711498075	14283.384294512662
1	Deaths	158	South Asia	1	Male	22	All ages	944	Other cardiomyopathy	2	Percent	1991	0.0029423460597351636	0.0044381199171904355	0.001693734481917412
1	Deaths	158	South Asia	2	Female	22	All ages	944	Other cardiomyopathy	2	Percent	1991	0.002230133460770506	0.0032737143001890165	0.0008900144443557634
1	Deaths	158	South Asia	3	Both	22	All ages	944	Other cardiomyopathy	2	Percent	1991	0.002613990396499955	0.0036769972662815155	0.0013757641427316746
1	Deaths	158	South Asia	1	Male	22	All ages	944	Other cardiomyopathy	3	Rate	1991	2.8458394869090142	4.300199059375682	1.6416259943812894
1	Deaths	158	South Asia	2	Female	22	All ages	944	Other cardiomyopathy	3	Rate	1991	1.9975512963298663	2.9691865988303814	0.7980955711942763
1	Deaths	158	South Asia	3	Both	22	All ages	944	Other cardiomyopathy	3	Rate	1991	2.438522635278195	3.423518320139208	1.2816546564562359
1	Deaths	158	South Asia	1	Male	27	Age-standardized	944	Other cardiomyopathy	3	Rate	1991	5.392326265792437	8.315703305956303	3.146432144118185
1	Deaths	158	South Asia	2	Female	27	Age-standardized	944	Other cardiomyopathy	3	Rate	1991	3.8319530672705806	5.931836530718079	1.5611979574770394
1	Deaths	158	South Asia	3	Both	27	Age-standardized	944	Other cardiomyopathy	3	Rate	1991	4.647966913287541	6.7346175260417604	2.4823255855481703
1	Deaths	101	Canada	1	Male	22	All ages	944	Other cardiomyopathy	1	Number	1990	514.8322200530424	558.3052676575763	463.6308197457397
1	Deaths	101	Canada	2	Female	22	All ages	944	Other cardiomyopathy	1	Number	1990	337.6816095316947	367.3345265496182	297.3983774419566
1	Deaths	101	Canada	3	Both	22	All ages	944	Other cardiomyopathy	1	Number	1990	852.5138295847369	915.8128568364674	784.6132601171691
1	Deaths	101	Canada	1	Male	22	All ages	944	Other cardiomyopathy	2	Percent	1990	0.004960984232197665	0.005384281708203377	0.004480352675774501
1	Deaths	101	Canada	2	Female	22	All ages	944	Other cardiomyopathy	2	Percent	1990	0.0038525026596738575	0.004196759530774195	0.0033969355939306614
1	Deaths	101	Canada	3	Both	22	All ages	944	Other cardiomyopathy	2	Percent	1990	0.004453419892575134	0.00477776233336499	0.004100332859519285
1	Deaths	101	Canada	1	Male	22	All ages	944	Other cardiomyopathy	3	Rate	1990	3.8287637249373545	4.1520691071521005	3.4479832366019525
1	Deaths	101	Canada	2	Female	22	All ages	944	Other cardiomyopathy	3	Rate	1990	2.445826908344469	2.6606028994146484	2.154055576358683
1	Deaths	101	Canada	3	Both	22	All ages	944	Other cardiomyopathy	3	Rate	1990	3.1281611696962024	3.3604266793652458	2.8790110475073734
1	Deaths	101	Canada	1	Male	27	Age-standardized	944	Other cardiomyopathy	3	Rate	1990	3.830929294237499	4.141658557619344	3.4595448947854774
1	Deaths	101	Canada	2	Female	27	Age-standardized	944	Other cardiomyopathy	3	Rate	1990	1.83595300862229	1.992288047346345	1.6322021569929088
1	Deaths	101	Canada	3	Both	27	Age-standardized	944	Other cardiomyopathy	3	Rate	1990	2.7079597541996177	2.9050639000175926	2.4942984202631457
1	Deaths	35	Georgia	1	Male	22	All ages	944	Other cardiomyopathy	1	Number	1990	103.99783104798674	130.914850119193	78.38539517612743
1	Deaths	35	Georgia	2	Female	22	All ages	944	Other cardiomyopathy	1	Number	1990	132.36512187037	170.35508995866132	88.43078199306551
1	Deaths	35	Georgia	3	Both	22	All ages	944	Other cardiomyopathy	1	Number	1990	236.36295291835697	295.9362493892659	176.54846284584082
1	Deaths	35	Georgia	1	Male	22	All ages	944	Other cardiomyopathy	2	Percent	1990	0.003751910321329452	0.004756963969133541	0.0028528002445684895
1	Deaths	35	Georgia	2	Female	22	All ages	944	Other cardiomyopathy	2	Percent	1990	0.004856104910878182	0.006265674427960238	0.003240844200220037
1	Deaths	35	Georgia	3	Both	22	All ages	944	Other cardiomyopathy	2	Percent	1990	0.004299577936991267	0.005396003659971134	0.003210856215690571
1	Deaths	35	Georgia	1	Male	22	All ages	944	Other cardiomyopathy	3	Rate	1990	3.9709290034202582	4.998696319703511	2.992974334299523
1	Deaths	35	Georgia	2	Female	22	All ages	944	Other cardiomyopathy	3	Rate	1990	4.557952728170109	5.866125729066077	3.0450870920078437
1	Deaths	35	Georgia	3	Both	22	All ages	944	Other cardiomyopathy	3	Rate	1990	4.27959030933268	5.358225091662415	3.196588472913606
1	Deaths	35	Georgia	1	Male	27	Age-standardized	944	Other cardiomyopathy	3	Rate	1990	4.764339090470722	5.92367346549999	3.6365904442548356
1	Deaths	35	Georgia	2	Female	27	Age-standardized	944	Other cardiomyopathy	3	Rate	1990	3.6627523828464232	4.710072281394414	2.42703222441394
1	Deaths	35	Georgia	3	Both	27	Age-standardized	944	Other cardiomyopathy	3	Rate	1990	4.137993337046974	5.159760256449197	3.103641576873185
1	Deaths	142	Islamic Republic of Iran	1	Male	22	All ages	944	Other cardiomyopathy	1	Number	1991	345.8359768479618	455.6606112098589	276.53408691552596
1	Deaths	142	Islamic Republic of Iran	2	Female	22	All ages	944	Other cardiomyopathy	1	Number	1991	246.0602080628902	339.63405640946485	155.3127563711834
1	Deaths	142	Islamic Republic of Iran	3	Both	22	All ages	944	Other cardiomyopathy	1	Number	1991	591.8961849108523	775.042290023725	466.19728252826917
1	Deaths	142	Islamic Republic of Iran	1	Male	22	All ages	944	Other cardiomyopathy	2	Percent	1991	0.002061951713992877	0.0026919873207833307	0.0016630534878078757
1	Deaths	142	Islamic Republic of Iran	2	Female	22	All ages	944	Other cardiomyopathy	2	Percent	1991	0.00207775994789257	0.0028882046397140097	0.0013180902719479937
1	Deaths	142	Islamic Republic of Iran	3	Both	22	All ages	944	Other cardiomyopathy	2	Percent	1991	0.002068472856897357	0.0027017716196193146	0.001624083867911302
1	Deaths	142	Islamic Republic of Iran	1	Male	22	All ages	944	Other cardiomyopathy	3	Rate	1991	1.1535036968914527	1.5198135380503264	0.9223536963414154
1	Deaths	142	Islamic Republic of Iran	2	Female	22	All ages	944	Other cardiomyopathy	3	Rate	1991	0.8544451994495027	1.1793808163994444	0.5393242578284316
1	Deaths	142	Islamic Republic of Iran	3	Both	22	All ages	944	Other cardiomyopathy	3	Rate	1991	1.0069856676965703	1.318569873921673	0.7931356778313469
1	Deaths	142	Islamic Republic of Iran	1	Male	27	Age-standardized	944	Other cardiomyopathy	3	Rate	1991	2.0814237217631306	3.0530132483333734	1.6112136119648262
1	Deaths	142	Islamic Republic of Iran	2	Female	27	Age-standardized	944	Other cardiomyopathy	3	Rate	1991	1.3747013122732534	1.9958668891928264	0.8889521091636626
1	Deaths	142	Islamic Republic of Iran	3	Both	27	Age-standardized	944	Other cardiomyopathy	3	Rate	1991	1.7264399129860621	2.444618074563944	1.3315772548261546
1	Deaths	351	Guam	1	Male	22	All ages	944	Other cardiomyopathy	1	Number	1990	1.8716608000912678	2.3956734555220316	1.49104342549305
1	Deaths	351	Guam	2	Female	22	All ages	944	Other cardiomyopathy	1	Number	1990	1.439394528090615	1.7352817562723024	1.1698026048187686
1	Deaths	351	Guam	3	Both	22	All ages	944	Other cardiomyopathy	1	Number	1990	3.311055328181882	3.965206003040314	2.7548004642644353
1	Deaths	351	Guam	1	Male	22	All ages	944	Other cardiomyopathy	2	Percent	1990	0.005786445074069793	0.007259981594018152	0.004638034493651561
1	Deaths	351	Guam	2	Female	22	All ages	944	Other cardiomyopathy	2	Percent	1990	0.006399845642069216	0.0076031253953995	0.00525120252021623
1	Deaths	351	Guam	3	Both	22	All ages	944	Other cardiomyopathy	2	Percent	1990	0.006038103344263531	0.007225015683382851	0.005090959389336532
1	Deaths	351	Guam	1	Male	22	All ages	944	Other cardiomyopathy	3	Rate	1990	2.5651243423330063	3.283287386657312	2.0434855429046275
1	Deaths	351	Guam	2	Female	22	All ages	944	Other cardiomyopathy	3	Rate	1990	2.254622477348168	2.7180909582959285	1.832342137901189
1	Deaths	351	Guam	3	Both	22	All ages	944	Other cardiomyopathy	3	Rate	1990	2.4202271662431496	2.8983808294070945	2.013630779420724
1	Deaths	351	Guam	1	Male	27	Age-standardized	944	Other cardiomyopathy	3	Rate	1990	4.260314508796369	5.47476894538294	3.37319473117045
1	Deaths	351	Guam	2	Female	27	Age-standardized	944	Other cardiomyopathy	3	Rate	1990	4.3014750383958065	5.209867344741865	3.5593574611412606
1	Deaths	351	Guam	3	Both	27	Age-standardized	944	Other cardiomyopathy	3	Rate	1990	4.260079502105647	5.0932556267976965	3.584902450304206
1	Deaths	76	Kingdom of Belgium	1	Male	22	All ages	944	Other cardiomyopathy	1	Number	1991	546.0948463813593	586.3803206516152	507.41289962844894
1	Deaths	76	Kingdom of Belgium	2	Female	22	All ages	944	Other cardiomyopathy	1	Number	1991	820.6274328992374	908.7141162754725	691.7345983157671
1	Deaths	76	Kingdom of Belgium	3	Both	22	All ages	944	Other cardiomyopathy	1	Number	1991	1366.7222792805978	1478.6900240347002	1209.147685723938
1	Deaths	76	Kingdom of Belgium	1	Male	22	All ages	944	Other cardiomyopathy	2	Percent	1991	0.010376679039221716	0.011148083983020194	0.009634633275704726
1	Deaths	76	Kingdom of Belgium	2	Female	22	All ages	944	Other cardiomyopathy	2	Percent	1991	0.01599933964206697	0.01770156330287375	0.013519027503678695
1	Deaths	76	Kingdom of Belgium	3	Both	22	All ages	944	Other cardiomyopathy	2	Percent	1991	0.013151781087044814	0.014231033528573434	0.011623504813067497
1	Deaths	76	Kingdom of Belgium	1	Male	22	All ages	944	Other cardiomyopathy	3	Rate	1991	11.140053488065762	11.96185640588591	10.350961705373846
1	Deaths	76	Kingdom of Belgium	2	Female	22	All ages	944	Other cardiomyopathy	3	Rate	1991	16.078506998698252	17.804384416850333	13.55311696194225
1	Deaths	76	Kingdom of Belgium	3	Both	22	All ages	944	Other cardiomyopathy	3	Rate	1991	13.659077994849564	14.778088185646158	12.084271103920692
1	Deaths	76	Kingdom of Belgium	1	Male	27	Age-standardized	944	Other cardiomyopathy	3	Rate	1991	9.879614038891823	10.655629742616377	9.091486009443322
1	Deaths	76	Kingdom of Belgium	2	Female	27	Age-standardized	944	Other cardiomyopathy	3	Rate	1991	7.696675058600082	8.448258942685065	6.580663095770197
1	Deaths	76	Kingdom of Belgium	3	Both	27	Age-standardized	944	Other cardiomyopathy	3	Rate	1991	8.653420398040526	9.340599432470263	7.633419046056468
1	Deaths	67	Japan	1	Male	22	All ages	944	Other cardiomyopathy	1	Number	1994	3995.4673503145373	4146.005824999507	3778.6080684004514
1	Deaths	67	Japan	2	Female	22	All ages	944	Other cardiomyopathy	1	Number	1994	3838.312180068744	4158.031355536711	3252.9123579750694
1	Deaths	67	Japan	3	Both	22	All ages	944	Other cardiomyopathy	1	Number	1994	7833.77953038328	8275.884181177293	7042.89585145296
1	Deaths	67	Japan	1	Male	22	All ages	944	Other cardiomyopathy	2	Percent	1994	0.008362475485380244	0.008677049866912211	0.00790857419313243
1	Deaths	67	Japan	2	Female	22	All ages	944	Other cardiomyopathy	2	Percent	1994	0.009571938050674954	0.010371434574861926	0.008116203257510585
1	Deaths	67	Japan	3	Both	22	All ages	944	Other cardiomyopathy	2	Percent	1994	0.008914379056323222	0.009423524743375928	0.008028541756051586
1	Deaths	67	Japan	1	Male	22	All ages	944	Other cardiomyopathy	3	Rate	1994	6.390909423303109	6.631701719192635	6.044034350426752
1	Deaths	67	Japan	2	Female	22	All ages	944	Other cardiomyopathy	3	Rate	1994	5.924740377578066	6.418252374392019	5.021129154656828
1	Deaths	67	Japan	3	Both	22	All ages	944	Other cardiomyopathy	3	Rate	1994	6.153675049106666	6.500961866170318	5.532411565381713
1	Deaths	67	Japan	1	Male	27	Age-standardized	944	Other cardiomyopathy	3	Rate	1994	5.567682931097071	5.7835766922899925	5.218389594509478
1	Deaths	67	Japan	2	Female	27	Age-standardized	944	Other cardiomyopathy	3	Rate	1994	3.5757633962771007	3.8609149180821394	3.0603654803908387
1	Deaths	67	Japan	3	Both	27	Age-standardized	944	Other cardiomyopathy	3	Rate	1994	4.481712079739514	4.739335133472055	4.023067250605743
1	Deaths	77	Republic of Cyprus	1	Male	22	All ages	944	Other cardiomyopathy	1	Number	1991	23.77663413173936	34.23076916477194	15.904523765979185
1	Deaths	77	Republic of Cyprus	2	Female	22	All ages	944	Other cardiomyopathy	1	Number	1991	16.887577178686115	25.774498290559688	9.619447456083732
1	Deaths	77	Republic of Cyprus	3	Both	22	All ages	944	Other cardiomyopathy	1	Number	1991	40.664211310425465	53.44384695730388	28.668795275239543
1	Deaths	77	Republic of Cyprus	1	Male	22	All ages	944	Other cardiomyopathy	2	Percent	1991	0.007092545274040462	0.01019263800327234	0.004811783291620673
1	Deaths	77	Republic of Cyprus	2	Female	22	All ages	944	Other cardiomyopathy	2	Percent	1991	0.005155994144866984	0.007842747587395128	0.0029339307586924027
1	Deaths	77	Republic of Cyprus	3	Both	22	All ages	944	Other cardiomyopathy	2	Percent	1991	0.006135048932720494	0.008088904111637367	0.004319471175921237
1	Deaths	77	Republic of Cyprus	1	Male	22	All ages	944	Other cardiomyopathy	3	Rate	1991	5.962665400837065	8.584336277873946	3.988510444781678
1	Deaths	77	Republic of Cyprus	2	Female	22	All ages	944	Other cardiomyopathy	3	Rate	1991	4.291398768397994	6.549705090898647	2.4444527790409034
1	Deaths	77	Republic of Cyprus	3	Both	22	All ages	944	Other cardiomyopathy	3	Rate	1991	5.1325556251433415	6.745575740692755	3.6185181444374614
1	Deaths	77	Republic of Cyprus	1	Male	27	Age-standardized	944	Other cardiomyopathy	3	Rate	1991	10.765895880965692	15.808970365608442	6.540899114904754
1	Deaths	77	Republic of Cyprus	2	Female	27	Age-standardized	944	Other cardiomyopathy	3	Rate	1991	6.3752154096597335	9.703829622578578	3.551365322321447
1	Deaths	77	Republic of Cyprus	3	Both	27	Age-standardized	944	Other cardiomyopathy	3	Rate	1991	8.142896085336265	11.00171388782711	5.424872410184651
1	Deaths	208	Republic of Guinea	1	Male	22	All ages	944	Other cardiomyopathy	1	Number	1991	268.3225093077514	443.38920085039416	171.00244157802874
1	Deaths	208	Republic of Guinea	2	Female	22	All ages	944	Other cardiomyopathy	1	Number	1991	175.00274508486288	271.1593400486502	90.31744159209197
1	Deaths	208	Republic of Guinea	3	Both	22	All ages	944	Other cardiomyopathy	1	Number	1991	443.3252543926145	653.5433720918107	301.1150515989093
1	Deaths	208	Republic of Guinea	1	Male	22	All ages	944	Other cardiomyopathy	2	Percent	1991	0.004917326133957797	0.008226449285593905	0.0031610891579537553
1	Deaths	208	Republic of Guinea	2	Female	22	All ages	944	Other cardiomyopathy	2	Percent	1991	0.003324611995493511	0.0050849897950234315	0.0017182699246352914
1	Deaths	208	Republic of Guinea	3	Both	22	All ages	944	Other cardiomyopathy	2	Percent	1991	0.0041354888854024776	0.0061442554737203255	0.0028783190340567768
1	Deaths	208	Republic of Guinea	1	Male	22	All ages	944	Other cardiomyopathy	3	Rate	1991	8.839098523	14.60615749534418	5.633174170653369
1	Deaths	208	Republic of Guinea	2	Female	22	All ages	944	Other cardiomyopathy	3	Rate	1991	5.495035347664738	8.514324490705704	2.835941423767521
1	Deaths	208	Republic of Guinea	3	Both	22	All ages	944	Other cardiomyopathy	3	Rate	1991	7.126986082960532	10.506494884643848	4.840786219263765
1	Deaths	208	Republic of Guinea	1	Male	27	Age-standardized	944	Other cardiomyopathy	3	Rate	1991	15.622402743636796	27.16467411322511	9.765843718663733
1	Deaths	208	Republic of Guinea	2	Female	27	Age-standardized	944	Other cardiomyopathy	3	Rate	1991	9.815984741096488	15.537372084083088	5.086580114084082
1	Deaths	208	Republic of Guinea	3	Both	27	Age-standardized	944	Other cardiomyopathy	3	Rate	1991	12.764764207037407	19.60458669928662	8.671275118043333
1	Deaths	175	Republic of Burundi	1	Male	22	All ages	944	Other cardiomyopathy	1	Number	1991	117.65209674004369	163.01850202025557	59.948740075391605
1	Deaths	175	Republic of Burundi	2	Female	22	All ages	944	Other cardiomyopathy	1	Number	1991	97.34190291900983	138.19106436409763	53.09184371873165
1	Deaths	175	Republic of Burundi	3	Both	22	All ages	944	Other cardiomyopathy	1	Number	1991	214.99399965905326	282.3258369006516	128.62428964911018
1	Deaths	175	Republic of Burundi	1	Male	22	All ages	944	Other cardiomyopathy	2	Percent	1991	0.0023165488931817437	0.0031761555760947695	0.0012674017134226049
1	Deaths	175	Republic of Burundi	2	Female	22	All ages	944	Other cardiomyopathy	2	Percent	1991	0.0021287525393571313	0.003001256535010105	0.0011873331781508225
1	Deaths	175	Republic of Burundi	3	Both	22	All ages	944	Other cardiomyopathy	2	Percent	1991	0.0022274903384601535	0.0028992785718443595	0.0013458022912013227
1	Deaths	175	Republic of Burundi	1	Male	22	All ages	944	Other cardiomyopathy	3	Rate	1991	4.2545542385739425	5.89510155750749	2.1678760791529124
1	Deaths	175	Republic of Burundi	2	Female	22	All ages	944	Other cardiomyopathy	3	Rate	1991	3.3415129158376193	4.743766174472456	1.8225150340381178
1	Deaths	175	Republic of Burundi	3	Both	22	All ages	944	Other cardiomyopathy	3	Rate	1991	3.7861521292413567	4.971899542389107	2.2651382312968145
1	Deaths	175	Republic of Burundi	1	Male	27	Age-standardized	944	Other cardiomyopathy	3	Rate	1991	7.752042546645181	10.744619692592314	4.420860548349809
1	Deaths	175	Republic of Burundi	2	Female	27	Age-standardized	944	Other cardiomyopathy	3	Rate	1991	4.832110244857858	7.473498632190814	2.4806893373768073
1	Deaths	175	Republic of Burundi	3	Both	27	Age-standardized	944	Other cardiomyopathy	3	Rate	1991	6.175667243325716	8.237695792023434	3.9503664634198308
1	Deaths	192	Southern Sub-Saharan Africa	1	Male	22	All ages	944	Other cardiomyopathy	1	Number	1991	2095.4475932517475	2554.8416447088102	1614.6320315880716
1	Deaths	192	Southern Sub-Saharan Africa	2	Female	22	All ages	944	Other cardiomyopathy	1	Number	1991	1767.9148236507242	2248.227078646271	1364.882868055172
1	Deaths	192	Southern Sub-Saharan Africa	3	Both	22	All ages	944	Other cardiomyopathy	1	Number	1991	3863.3624169024733	4616.804185138153	3041.4045058509514
1	Deaths	192	Southern Sub-Saharan Africa	1	Male	22	All ages	944	Other cardiomyopathy	2	Percent	1991	0.008797952129034019	0.010694713182447033	0.0067882671392939225
1	Deaths	192	Southern Sub-Saharan Africa	2	Female	22	All ages	944	Other cardiomyopathy	2	Percent	1991	0.009234200991091183	0.011618095286732542	0.0072147480816310405
1	Deaths	192	Southern Sub-Saharan Africa	3	Both	22	All ages	944	Other cardiomyopathy	2	Percent	1991	0.008992190220337988	0.010713273449943734	0.007054643235929544
1	Deaths	192	Southern Sub-Saharan Africa	1	Male	22	All ages	944	Other cardiomyopathy	3	Rate	1991	8.061931744100571	9.82938395737466	6.212063366519898
1	Deaths	192	Southern Sub-Saharan Africa	2	Female	22	All ages	944	Other cardiomyopathy	3	Rate	1991	6.395382462690462	8.132898620776984	4.937425627758198
1	Deaths	192	Southern Sub-Saharan Africa	3	Both	22	All ages	944	Other cardiomyopathy	3	Rate	1991	7.20299595892731	8.607740693240867	5.670507190643601
1	Deaths	192	Southern Sub-Saharan Africa	1	Male	27	Age-standardized	944	Other cardiomyopathy	3	Rate	1991	19.73629044506916	24.725586661983286	14.55545486859797
1	Deaths	192	Southern Sub-Saharan Africa	2	Female	27	Age-standardized	944	Other cardiomyopathy	3	Rate	1991	11.896790319170822	15.493729640062117	8.764870548792253
1	Deaths	192	Southern Sub-Saharan Africa	3	Both	27	Age-standardized	944	Other cardiomyopathy	3	Rate	1991	15.098407528681483	18.315081411791038	11.407048005645377
1	Deaths	393	Saint Kitts and Nevis	1	Male	22	All ages	944	Other cardiomyopathy	1	Number	1991	2.0137474565692455	2.1712702279026392	1.852780994040202
1	Deaths	393	Saint Kitts and Nevis	2	Female	22	All ages	944	Other cardiomyopathy	1	Number	1991	1.6907688540578807	1.880583209734484	1.5364010213261745
1	Deaths	393	Saint Kitts and Nevis	3	Both	22	All ages	944	Other cardiomyopathy	1	Number	1991	3.7045163106271244	3.9711948036800275	3.4704340889460803
1	Deaths	393	Saint Kitts and Nevis	1	Male	22	All ages	944	Other cardiomyopathy	2	Percent	1991	0.009538210595898402	0.010021773979315338	0.009061070333238993
1	Deaths	393	Saint Kitts and Nevis	2	Female	22	All ages	944	Other cardiomyopathy	2	Percent	1991	0.009350683709663085	0.010123114732694335	0.008713607140235141
1	Deaths	393	Saint Kitts and Nevis	3	Both	22	All ages	944	Other cardiomyopathy	2	Percent	1991	0.009452041952906552	0.009977153264048775	0.008964388634469233
1	Deaths	393	Saint Kitts and Nevis	1	Male	22	All ages	944	Other cardiomyopathy	3	Rate	1991	9.882337661288606	10.655370650395717	9.092404976499411
1	Deaths	393	Saint Kitts and Nevis	2	Female	22	All ages	944	Other cardiomyopathy	3	Rate	1991	8.006049263336388	8.904849284869854	7.275093952349684
1	Deaths	393	Saint Kitts and Nevis	3	Both	22	All ages	944	Other cardiomyopathy	3	Rate	1991	8.927431711013755	9.57009429794748	8.36332215565154
1	Deaths	393	Saint Kitts and Nevis	1	Male	27	Age-standardized	944	Other cardiomyopathy	3	Rate	1991	13.532613935475599	14.703761902993818	12.43600673045753
1	Deaths	393	Saint Kitts and Nevis	2	Female	27	Age-standardized	944	Other cardiomyopathy	3	Rate	1991	8.239233392178082	9.147515837015977	7.4982724786427335
1	Deaths	393	Saint Kitts and Nevis	3	Both	27	Age-standardized	944	Other cardiomyopathy	3	Rate	1991	10.348979271228162	11.114749249149458	9.68318851212044
1	Deaths	84	Ireland	1	Male	22	All ages	944	Other cardiomyopathy	1	Number	1992	201.16086887965946	214.40809391998678	186.19106195375016
1	Deaths	84	Ireland	2	Female	22	All ages	944	Other cardiomyopathy	1	Number	1992	203.42296470623722	224.44992479284227	179.9509158608281
1	Deaths	84	Ireland	3	Both	22	All ages	944	Other cardiomyopathy	1	Number	1992	404.5838335858968	434.75599312272925	368.2838137980267
1	Deaths	84	Ireland	1	Male	22	All ages	944	Other cardiomyopathy	2	Percent	1992	0.012162885165964898	0.01296825725807519	0.011332612337178952
1	Deaths	84	Ireland	2	Female	22	All ages	944	Other cardiomyopathy	2	Percent	1992	0.013903069361382206	0.015307981787796698	0.012287440883618467
1	Deaths	84	Ireland	3	Both	22	All ages	944	Other cardiomyopathy	2	Percent	1992	0.01297979215560994	0.013955324102046165	0.011837019713723172
1	Deaths	84	Ireland	1	Male	22	All ages	944	Other cardiomyopathy	3	Rate	1992	11.191291815407077	11.928281877124089	10.358468420572876
1	Deaths	84	Ireland	2	Female	22	All ages	944	Other cardiomyopathy	3	Rate	1992	11.210918802763802	12.369743434684302	9.91734197322347
1	Deaths	84	Ireland	3	Both	22	All ages	944	Other cardiomyopathy	3	Rate	1992	11.201151580413558	12.036486322993502	10.196163268319724
1	Deaths	84	Ireland	1	Male	27	Age-standardized	944	Other cardiomyopathy	3	Rate	1992	13.098085213745993	13.982333966238949	12.112732594764301
1	Deaths	84	Ireland	2	Female	27	Age-standardized	944	Other cardiomyopathy	3	Rate	1992	8.68574967113947	9.558305468062041	7.641802966673356
1	Deaths	84	Ireland	3	Both	27	Age-standardized	944	Other cardiomyopathy	3	Rate	1992	10.602777968130525	11.377195077406794	9.606500945443866
1	Deaths	99	Eastern Republic of Uruguay	1	Male	22	All ages	944	Other cardiomyopathy	1	Number	1994	168.32159599020068	187.2790106628183	153.28570953157794
1	Deaths	99	Eastern Republic of Uruguay	2	Female	22	All ages	944	Other cardiomyopathy	1	Number	1994	190.31752102013309	209.87102091682073	168.4785282653729
1	Deaths	99	Eastern Republic of Uruguay	3	Both	22	All ages	944	Other cardiomyopathy	1	Number	1994	358.6391170103332	390.5403703032048	326.64086048700716
1	Deaths	99	Eastern Republic of Uruguay	1	Male	22	All ages	944	Other cardiomyopathy	2	Percent	1994	0.010029845998870654	0.011141581751141221	0.00913263601024283
1	Deaths	99	Eastern Republic of Uruguay	2	Female	22	All ages	944	Other cardiomyopathy	2	Percent	1994	0.013724058881203755	0.015049038444257722	0.012126230064133369
1	Deaths	99	Eastern Republic of Uruguay	3	Both	22	All ages	944	Other cardiomyopathy	2	Percent	1994	0.011701208329514679	0.012741167682492643	0.01069193159753053
1	Deaths	99	Eastern Republic of Uruguay	1	Male	22	All ages	944	Other cardiomyopathy	3	Rate	1994	10.78779888116248	12.002787222925257	9.824142862091348
1	Deaths	99	Eastern Republic of Uruguay	2	Female	22	All ages	944	Other cardiomyopathy	3	Rate	1994	11.50246125459602	12.68424091286303	10.182550367492475
1	Deaths	99	Eastern Republic of Uruguay	3	Both	22	All ages	944	Other cardiomyopathy	3	Rate	1994	11.155609757478928	12.147910696306827	10.16029149529492
1	Deaths	99	Eastern Republic of Uruguay	1	Male	27	Age-standardized	944	Other cardiomyopathy	3	Rate	1994	10.068164465929351	11.136570101852135	9.200188347748044
1	Deaths	99	Eastern Republic of Uruguay	2	Female	27	Age-standardized	944	Other cardiomyopathy	3	Rate	1994	7.51955852010351	8.250538143737932	6.683205907535938
1	Deaths	99	Eastern Republic of Uruguay	3	Both	27	Age-standardized	944	Other cardiomyopathy	3	Rate	1994	8.64099798163689	9.383878431522854	7.875263671902968
1	Deaths	132	Republic of Panama	1	Male	22	All ages	944	Other cardiomyopathy	1	Number	1990	41.5229603554155	47.03154263876499	37.05615809615837
1	Deaths	132	Republic of Panama	2	Female	22	All ages	944	Other cardiomyopathy	1	Number	1990	24.817755944001632	27.11987757626716	22.419415373731365
1	Deaths	132	Republic of Panama	3	Both	22	All ages	944	Other cardiomyopathy	1	Number	1990	66.34071629941715	71.95782253681993	60.98415300593434
1	Deaths	132	Republic of Panama	1	Male	22	All ages	944	Other cardiomyopathy	2	Percent	1990	0.007315464009636028	0.008325252583685092	0.006614656685315553
1	Deaths	132	Republic of Panama	2	Female	22	All ages	944	Other cardiomyopathy	2	Percent	1990	0.005998758244483095	0.006509608110828023	0.005445596306405105
1	Deaths	132	Republic of Panama	3	Both	22	All ages	944	Other cardiomyopathy	2	Percent	1990	0.006760458613968158	0.007357658235387582	0.006213593553720474
1	Deaths	132	Republic of Panama	1	Male	22	All ages	944	Other cardiomyopathy	3	Rate	1990	3.432884181489162	3.8883026974398316	3.0635941625118894
1	Deaths	132	Republic of Panama	2	Female	22	All ages	944	Other cardiomyopathy	3	Rate	1990	2.104285969824454	2.2994817910153933	1.900931789685524
1	Deaths	132	Republic of Panama	3	Both	22	All ages	944	Other cardiomyopathy	3	Rate	1990	2.776975590429518	3.012103695464075	2.552753629251764
1	Deaths	132	Republic of Panama	1	Male	27	Age-standardized	944	Other cardiomyopathy	3	Rate	1990	5.410800627651082	6.2019368217516675	4.820145184519605
1	Deaths	132	Republic of Panama	2	Female	27	Age-standardized	944	Other cardiomyopathy	3	Rate	1990	3.1423563459084125	3.4455718518782086	2.8246467972618383
1	Deaths	132	Republic of Panama	3	Both	27	Age-standardized	944	Other cardiomyopathy	3	Rate	1990	4.2674460699429515	4.64921077047549	3.9094291761229885
1	Deaths	157	Republic of Yemen	1	Male	22	All ages	944	Other cardiomyopathy	1	Number	1991	92.40322254057499	183.79127269549485	49.97839816123373
1	Deaths	157	Republic of Yemen	2	Female	22	All ages	944	Other cardiomyopathy	1	Number	1991	107.42201157950453	197.32542911153507	38.979673228860676
1	Deaths	157	Republic of Yemen	3	Both	22	All ages	944	Other cardiomyopathy	1	Number	1991	199.82523412007944	322.6644479740758	108.47800101494795
1	Deaths	157	Republic of Yemen	1	Male	22	All ages	944	Other cardiomyopathy	2	Percent	1991	0.0011836946222416134	0.0022807779973466865	0.0006553611025916053
1	Deaths	157	Republic of Yemen	2	Female	22	All ages	944	Other cardiomyopathy	2	Percent	1991	0.0015564081928133642	0.0027142543127375938	0.0005849217605733183
1	Deaths	157	Republic of Yemen	3	Both	22	All ages	944	Other cardiomyopathy	2	Percent	1991	0.0013590069222758024	0.0021334781218244965	0.0007511991707007391
1	Deaths	157	Republic of Yemen	1	Male	22	All ages	944	Other cardiomyopathy	3	Rate	1991	1.2831707234397203	2.5522441086189165	0.6940322594999148
[truncated: 280,049 more rows]
