# Supplementary material for: Global, regional, and national burden of cardiomyopathy (including alcoholic cardiomyopathy and others) from 1990 to 2021: An analysis of data from the global burden of disease study 2021 and forecast to 2040
Source: PLoS One. 2026 Jan 30;21(1):e0341687. doi: 10.1371/journal.pone.0341687 (PMC12858021; doi:10.1371/journal.pone.0341687)
Supplement: S1 Data — (ZIP) [file pone.0341687.s027.zip › The dataset used in the article/other cardiomyopathy/Disease/Global_21Regions_204counties_change.csv]

measure_id	measure_name	location_id	location_name	sex_id	sex_name	age_id	age_name	cause_id	cause_name	metric_id	metric_name	year_start	year_end	val	upper	lower
1	Deaths	1	Global	1	Male	22	All ages	944	Other cardiomyopathy	1	Number	1990	2021	0.6791879833165936	0.8903741594912589	0.4701663902820959
1	Deaths	1	Global	2	Female	22	All ages	944	Other cardiomyopathy	1	Number	1990	2021	0.27118976861878696	0.4375578591750409	0.14593846185880072
1	Deaths	1	Global	3	Both	22	All ages	944	Other cardiomyopathy	1	Number	1990	2021	0.47846118620661215	0.650637589159016	0.3410062863547898
1	Deaths	1	Global	1	Male	22	All ages	944	Other cardiomyopathy	2	Percent	1990	2021	0.10573691827083587	0.2551756959875699	-0.033943821
1	Deaths	1	Global	2	Female	22	All ages	944	Other cardiomyopathy	2	Percent	1990	2021	-0.10361671	0.015478179705723525	-0.189855931
1	Deaths	1	Global	3	Both	22	All ages	944	Other cardiomyopathy	2	Percent	1990	2021	0.004232854203522004	0.13134822658577433	-0.083746782
1	Deaths	1	Global	1	Male	22	All ages	944	Other cardiomyopathy	3	Rate	1990	2021	0.13903044409612997	0.28228271032547625	-0.002753537
1	Deaths	1	Global	2	Female	22	All ages	944	Other cardiomyopathy	3	Rate	1990	2021	-0.143949354	-0.031912965	-0.228296683
1	Deaths	1	Global	3	Both	22	All ages	944	Other cardiomyopathy	3	Rate	1990	2021	-0.000734739	0.11563618776975046	-0.093638028
1	Deaths	1	Global	1	Male	27	Age-standardized	944	Other cardiomyopathy	3	Rate	1990	2021	-0.313597522	-0.242330981	-0.382596427
1	Deaths	1	Global	2	Female	27	Age-standardized	944	Other cardiomyopathy	3	Rate	1990	2021	-0.465740459	-0.407544215	-0.512605259
1	Deaths	1	Global	3	Both	27	Age-standardized	944	Other cardiomyopathy	3	Rate	1990	2021	-0.384822049	-0.323439197	-0.43288124
1	Deaths	5	East Asia	1	Male	22	All ages	944	Other cardiomyopathy	1	Number	1990	2021	1.485302707814717	3.4767499719076276	0.4539843564824613
1	Deaths	5	East Asia	2	Female	22	All ages	944	Other cardiomyopathy	1	Number	1990	2021	1.222550397725864	3.5813331547640264	0.1439172050749796
1	Deaths	5	East Asia	3	Both	22	All ages	944	Other cardiomyopathy	1	Number	1990	2021	1.3739238863416467	3.2879259306435844	0.27041863757737133
1	Deaths	5	East Asia	1	Male	22	All ages	944	Other cardiomyopathy	2	Percent	1990	2021	0.6974413563433556	1.9014904019585637	0.04861837015143967
1	Deaths	5	East Asia	2	Female	22	All ages	944	Other cardiomyopathy	2	Percent	1990	2021	0.7065568410081889	2.4647923474963185	-0.152225953
1	Deaths	5	East Asia	3	Both	22	All ages	944	Other cardiomyopathy	2	Percent	1990	2021	0.7062668800264343	2.095659409348323	-0.114135932
1	Deaths	5	East Asia	1	Male	22	All ages	944	Other cardiomyopathy	3	Rate	1990	2021	1.0698713365616368	2.728437754752375	0.21094325203480524
1	Deaths	5	East Asia	2	Female	22	All ages	944	Other cardiomyopathy	3	Rate	1990	2021	0.8227797776829425	2.7572877707865953	-0.06183943
1	Deaths	5	East Asia	3	Both	22	All ages	944	Other cardiomyopathy	3	Rate	1990	2021	0.9623565258357668	2.544527893548421	0.050166064016153505
1	Deaths	5	East Asia	1	Male	27	Age-standardized	944	Other cardiomyopathy	3	Rate	1990	2021	0.19040449869640172	1.1328868787592299	-0.333823196
1	Deaths	5	East Asia	2	Female	27	Age-standardized	944	Other cardiomyopathy	3	Rate	1990	2021	-0.076628654	0.8385227146762825	-0.537005171
1	Deaths	5	East Asia	3	Both	27	Age-standardized	944	Other cardiomyopathy	3	Rate	1990	2021	0.07547389559855286	0.8949412815619964	-0.451484355
1	Deaths	6	People's Republic of China	1	Male	22	All ages	944	Other cardiomyopathy	1	Number	1990	2021	1.5810770093263506	3.899459711241888	0.45891432903556245
1	Deaths	6	People's Republic of China	2	Female	22	All ages	944	Other cardiomyopathy	1	Number	1990	2021	1.2957819949437264	3.9950988917723373	0.10505297659858148
1	Deaths	6	People's Republic of China	3	Both	22	All ages	944	Other cardiomyopathy	1	Number	1990	2021	1.4606021089634569	3.6771554999014695	0.2605092812083566
1	Deaths	6	People's Republic of China	1	Male	22	All ages	944	Other cardiomyopathy	2	Percent	1990	2021	0.7706945708421196	2.187581585604464	0.06075786457114166
1	Deaths	6	People's Republic of China	2	Female	22	All ages	944	Other cardiomyopathy	2	Percent	1990	2021	0.7817507443747107	2.857998669381259	-0.162306663
1	Deaths	6	People's Republic of China	3	Both	22	All ages	944	Other cardiomyopathy	2	Percent	1990	2021	0.7809444452989762	2.3836655571044623	-0.113435502
1	Deaths	6	People's Republic of China	1	Male	22	All ages	944	Other cardiomyopathy	3	Rate	1990	2021	1.151203179714373	3.0834633262092486	0.2159347172563723
1	Deaths	6	People's Republic of China	2	Female	22	All ages	944	Other cardiomyopathy	3	Rate	1990	2021	0.8825794380110277	3.0960642104490255	-0.093838171
1	Deaths	6	People's Republic of China	3	Both	22	All ages	944	Other cardiomyopathy	3	Rate	1990	2021	1.0346526622594208	2.8675033460345465	0.042305277830429006
1	Deaths	6	People's Republic of China	1	Male	27	Age-standardized	944	Other cardiomyopathy	3	Rate	1990	2021	0.29413221109615917	1.4637397106053796	-0.296271812
1	Deaths	6	People's Republic of China	2	Female	27	Age-standardized	944	Other cardiomyopathy	3	Rate	1990	2021	-0.015119585	1.093978590135231	-0.545413105
1	Deaths	6	People's Republic of China	3	Both	27	Age-standardized	944	Other cardiomyopathy	3	Rate	1990	2021	0.15343328450682675	1.1678451383902801	-0.444234791
1	Deaths	7	Democratic People's Republic of Korea	1	Male	22	All ages	944	Other cardiomyopathy	1	Number	1990	2021	0.7540779565984563	1.6681113505285425	0.16125524150963383
1	Deaths	7	Democratic People's Republic of Korea	2	Female	22	All ages	944	Other cardiomyopathy	1	Number	1990	2021	0.8983172301761664	2.200856032512869	0.17502439053719285
1	Deaths	7	Democratic People's Republic of Korea	3	Both	22	All ages	944	Other cardiomyopathy	1	Number	1990	2021	0.8277365155080955	1.7153848032496481	0.22153383799928453
1	Deaths	7	Democratic People's Republic of Korea	1	Male	22	All ages	944	Other cardiomyopathy	2	Percent	1990	2021	0.04829448482093187	0.49096471958658633	-0.276730634
1	Deaths	7	Democratic People's Republic of Korea	2	Female	22	All ages	944	Other cardiomyopathy	2	Percent	1990	2021	0.1365662069506375	0.9100002521735001	-0.278012044
1	Deaths	7	Democratic People's Republic of Korea	3	Both	22	All ages	944	Other cardiomyopathy	2	Percent	1990	2021	0.09327940035071464	0.5499306492674212	-0.215419261
1	Deaths	7	Democratic People's Republic of Korea	1	Male	22	All ages	944	Other cardiomyopathy	3	Rate	1990	2021	0.29500882175162035	0.9698256416439646	-0.142663086
1	Deaths	7	Democratic People's Republic of Korea	2	Female	22	All ages	944	Other cardiomyopathy	3	Rate	1990	2021	0.5596651870628168	1.62983638527426	-0.034595163
1	Deaths	7	Democratic People's Republic of Korea	3	Both	22	All ages	944	Other cardiomyopathy	3	Rate	1990	2021	0.42601385961839755	1.1185637704211129	-0.046950056
1	Deaths	7	Democratic People's Republic of Korea	1	Male	27	Age-standardized	944	Other cardiomyopathy	3	Rate	1990	2021	-0.135755744	0.3421645203357901	-0.448006981
1	Deaths	7	Democratic People's Republic of Korea	2	Female	27	Age-standardized	944	Other cardiomyopathy	3	Rate	1990	2021	-0.067617098	0.5915663674620955	-0.434951361
1	Deaths	7	Democratic People's Republic of Korea	3	Both	27	Age-standardized	944	Other cardiomyopathy	3	Rate	1990	2021	-0.080778204	0.4344597114244492	-0.408367185
1	Deaths	35	Georgia	1	Male	22	All ages	944	Other cardiomyopathy	1	Number	1990	2021	0.6619374045310565	1.381156501107302	0.16014877116954843
1	Deaths	35	Georgia	2	Female	22	All ages	944	Other cardiomyopathy	1	Number	1990	2021	-0.000618652	0.8093953389269261	-0.30542635
1	Deaths	35	Georgia	3	Both	22	All ages	944	Other cardiomyopathy	1	Number	1990	2021	0.2909007761006866	0.9022266787300034	-0.110279
1	Deaths	35	Georgia	1	Male	22	All ages	944	Other cardiomyopathy	2	Percent	1990	2021	0.5355739181460338	1.2178666990461575	0.061817919189357765
1	Deaths	35	Georgia	2	Female	22	All ages	944	Other cardiomyopathy	2	Percent	1990	2021	-0.081697646	0.6414420736211026	-0.358680373
1	Deaths	35	Georgia	3	Both	22	All ages	944	Other cardiomyopathy	2	Percent	1990	2021	0.18942491620286794	0.7611456894723554	-0.178272784
1	Deaths	35	Georgia	1	Male	22	All ages	944	Other cardiomyopathy	3	Rate	1990	2021	1.5173374182239048	2.6067389436823514	0.7572779241921299
1	Deaths	35	Georgia	2	Female	22	All ages	944	Other cardiomyopathy	3	Rate	1990	2021	0.545193131060977	1.7975959867594438	0.07391481222077909
1	Deaths	35	Georgia	3	Both	22	All ages	944	Other cardiomyopathy	3	Rate	1990	2021	0.9764665192116171	1.912452616085281	0.36223000275071543
1	Deaths	35	Georgia	1	Male	27	Age-standardized	944	Other cardiomyopathy	3	Rate	1990	2021	0.6290605929017081	1.3145658562333777	0.1424784746182668
1	Deaths	35	Georgia	2	Female	27	Age-standardized	944	Other cardiomyopathy	3	Rate	1990	2021	-0.092752394	0.7001929973481604	-0.372041638
1	Deaths	35	Georgia	3	Both	27	Age-standardized	944	Other cardiomyopathy	3	Rate	1990	2021	0.27734786674727635	0.909754540765851	-0.117125655
1	Deaths	8	Taiwan (Province of China)	1	Male	22	All ages	944	Other cardiomyopathy	1	Number	1990	2021	0.13793312097873056	0.29536920152767915	0.007977086296782385
1	Deaths	8	Taiwan (Province of China)	2	Female	22	All ages	944	Other cardiomyopathy	1	Number	1990	2021	0.015392287829440732	0.18341163079113448	-0.144396043
1	Deaths	8	Taiwan (Province of China)	3	Both	22	All ages	944	Other cardiomyopathy	1	Number	1990	2021	0.08940439653186227	0.21125648848484552	-0.028232582
1	Deaths	8	Taiwan (Province of China)	1	Male	22	All ages	944	Other cardiomyopathy	2	Percent	1990	2021	-0.328877683	-0.239259825	-0.406882398
1	Deaths	8	Taiwan (Province of China)	2	Female	22	All ages	944	Other cardiomyopathy	2	Percent	1990	2021	-0.466393982	-0.37798331	-0.546816966
1	Deaths	8	Taiwan (Province of China)	3	Both	22	All ages	944	Other cardiomyopathy	2	Percent	1990	2021	-0.386511827	-0.321826584	-0.452035955
1	Deaths	8	Taiwan (Province of China)	1	Male	22	All ages	944	Other cardiomyopathy	3	Rate	1990	2021	0.025367322115085543	0.16722962433714078	-0.091733296
1	Deaths	8	Taiwan (Province of China)	2	Female	22	All ages	944	Other cardiomyopathy	3	Rate	1990	2021	-0.162228483	-0.023600466	-0.294065325
1	Deaths	8	Taiwan (Province of China)	3	Both	22	All ages	944	Other cardiomyopathy	3	Rate	1990	2021	-0.060194743	0.04492438193284103	-0.161677582
1	Deaths	8	Taiwan (Province of China)	1	Male	27	Age-standardized	944	Other cardiomyopathy	3	Rate	1990	2021	-0.54871894	-0.492004565	-0.597495334
1	Deaths	8	Taiwan (Province of China)	2	Female	27	Age-standardized	944	Other cardiomyopathy	3	Rate	1990	2021	-0.729559007	-0.691620741	-0.766445444
1	Deaths	8	Taiwan (Province of China)	3	Both	27	Age-standardized	944	Other cardiomyopathy	3	Rate	1990	2021	-0.641792436	-0.606603442	-0.677588456
1	Deaths	36	Republic of Kazakhstan	1	Male	22	All ages	944	Other cardiomyopathy	1	Number	1990	2021	28.74467917106235	38.76661728796293	21.002692429932804
1	Deaths	36	Republic of Kazakhstan	2	Female	22	All ages	944	Other cardiomyopathy	1	Number	1990	2021	26.68879489702514	34.42789139052619	21.05070279074473
1	Deaths	36	Republic of Kazakhstan	3	Both	22	All ages	944	Other cardiomyopathy	1	Number	1990	2021	27.95914955803098	36.49481472424981	21.108757619712957
1	Deaths	36	Republic of Kazakhstan	1	Male	22	All ages	944	Other cardiomyopathy	2	Percent	1990	2021	20.042001727639075	26.778243205877555	14.907896230290861
1	Deaths	36	Republic of Kazakhstan	2	Female	22	All ages	944	Other cardiomyopathy	2	Percent	1990	2021	19.565392596806493	25.057659368580946	15.683560676778793
1	Deaths	36	Republic of Kazakhstan	3	Both	22	All ages	944	Other cardiomyopathy	2	Percent	1990	2021	19.95678506376277	26.142374537715142	15.276271783348976
1	Deaths	36	Republic of Kazakhstan	1	Male	22	All ages	944	Other cardiomyopathy	3	Rate	1990	2021	24.706793099603566	33.368237660714705	18.015792998727942
1	Deaths	36	Republic of Kazakhstan	2	Female	22	All ages	944	Other cardiomyopathy	3	Rate	1990	2021	22.960123956318	29.657046375072824	18.0812772515042
1	Deaths	36	Republic of Kazakhstan	3	Both	22	All ages	944	Other cardiomyopathy	3	Rate	1990	2021	24.044128756047105	31.425847511735057	18.11984919842984
1	Deaths	36	Republic of Kazakhstan	1	Male	27	Age-standardized	944	Other cardiomyopathy	3	Rate	1990	2021	20.406691807048	27.828037775894295	14.67135274186898
1	Deaths	36	Republic of Kazakhstan	2	Female	27	Age-standardized	944	Other cardiomyopathy	3	Rate	1990	2021	20.623132295622767	26.369484008489696	16.34992785354339
1	Deaths	36	Republic of Kazakhstan	3	Both	27	Age-standardized	944	Other cardiomyopathy	3	Rate	1990	2021	20.647667628966026	26.976517520246077	15.836966186593191
1	Deaths	9	Southeast Asia	1	Male	22	All ages	944	Other cardiomyopathy	1	Number	1990	2021	1.1953295501121095	2.0330054779078144	0.6910027060931515
1	Deaths	9	Southeast Asia	2	Female	22	All ages	944	Other cardiomyopathy	1	Number	1990	2021	0.9368748264541757	1.8141670439069155	0.42676048162452435
1	Deaths	9	Southeast Asia	3	Both	22	All ages	944	Other cardiomyopathy	1	Number	1990	2021	1.076466026612137	1.79452405489181	0.6488278797540894
1	Deaths	9	Southeast Asia	1	Male	22	All ages	944	Other cardiomyopathy	2	Percent	1990	2021	0.2936761673301736	0.7637721556713167	-0.004484109
1	Deaths	9	Southeast Asia	2	Female	22	All ages	944	Other cardiomyopathy	2	Percent	1990	2021	0.23242853478182446	0.8029886688659164	-0.074341573
1	Deaths	9	Southeast Asia	3	Both	22	All ages	944	Other cardiomyopathy	2	Percent	1990	2021	0.2657831132268669	0.6825151021183852	0.015600591548123141
1	Deaths	9	Southeast Asia	1	Male	22	All ages	944	Other cardiomyopathy	3	Rate	1990	2021	0.45168474446814966	1.005606758193663	0.11819331688238997
1	Deaths	9	Southeast Asia	2	Female	22	All ages	944	Other cardiomyopathy	3	Rate	1990	2021	0.3015800477389259	0.891120492313515	-0.041216835
1	Deaths	9	Southeast Asia	3	Both	22	All ages	944	Other cardiomyopathy	3	Rate	1990	2021	0.38422304882739783	0.8628980959515525	0.09914899904651049
1	Deaths	9	Southeast Asia	1	Male	27	Age-standardized	944	Other cardiomyopathy	3	Rate	1990	2021	-0.135989869	0.18337858216061764	-0.350318955
1	Deaths	9	Southeast Asia	2	Female	27	Age-standardized	944	Other cardiomyopathy	3	Rate	1990	2021	-0.26234744	0.058556594940258735	-0.461431458
1	Deaths	9	Southeast Asia	3	Both	27	Age-standardized	944	Other cardiomyopathy	3	Rate	1990	2021	-0.198613457	0.06922151977714554	-0.379398999
1	Deaths	87	Grand Duchy of Luxembourg	1	Male	22	All ages	944	Other cardiomyopathy	1	Number	1990	2021	-0.209749896	-0.091485683	-0.326839284
1	Deaths	87	Grand Duchy of Luxembourg	2	Female	22	All ages	944	Other cardiomyopathy	1	Number	1990	2021	-0.431515887	-0.334024038	-0.514889031
1	Deaths	87	Grand Duchy of Luxembourg	3	Both	22	All ages	944	Other cardiomyopathy	1	Number	1990	2021	-0.329972897	-0.245195417	-0.40725807
1	Deaths	87	Grand Duchy of Luxembourg	1	Male	22	All ages	944	Other cardiomyopathy	2	Percent	1990	2021	-0.327246029	-0.240624847	-0.417235055
1	Deaths	87	Grand Duchy of Luxembourg	2	Female	22	All ages	944	Other cardiomyopathy	2	Percent	1990	2021	-0.524410848	-0.459965582	-0.58390109
1	Deaths	87	Grand Duchy of Luxembourg	3	Both	22	All ages	944	Other cardiomyopathy	2	Percent	1990	2021	-0.434450476	-0.371438136	-0.48987299
1	Deaths	87	Grand Duchy of Luxembourg	1	Male	22	All ages	944	Other cardiomyopathy	3	Rate	1990	2021	-0.545044692	-0.476958739	-0.612454286
1	Deaths	87	Grand Duchy of Luxembourg	2	Female	22	All ages	944	Other cardiomyopathy	3	Rate	1990	2021	-0.654474566	-0.595218886	-0.705148879
1	Deaths	87	Grand Duchy of Luxembourg	3	Both	22	All ages	944	Other cardiomyopathy	3	Rate	1990	2021	-0.603583083	-0.553425071	-0.649308323
1	Deaths	87	Grand Duchy of Luxembourg	1	Male	27	Age-standardized	944	Other cardiomyopathy	3	Rate	1990	2021	-0.687556168	-0.644425776	-0.730998151
1	Deaths	87	Grand Duchy of Luxembourg	2	Female	27	Age-standardized	944	Other cardiomyopathy	3	Rate	1990	2021	-0.771505717	-0.738115535	-0.800840671
1	Deaths	87	Grand Duchy of Luxembourg	3	Both	27	Age-standardized	944	Other cardiomyopathy	3	Rate	1990	2021	-0.728509873	-0.696459548	-0.757546676
1	Deaths	37	Kyrgyz Republic	1	Male	22	All ages	944	Other cardiomyopathy	1	Number	1990	2021	5.066080115615925	8.381439836778304	3.058804521367587
1	Deaths	37	Kyrgyz Republic	2	Female	22	All ages	944	Other cardiomyopathy	1	Number	1990	2021	4.388784422513293	7.119657900205976	2.6915463577361316
1	Deaths	37	Kyrgyz Republic	3	Both	22	All ages	944	Other cardiomyopathy	1	Number	1990	2021	4.784029534868583	7.621021172758564	3.0563364065764618
1	Deaths	37	Kyrgyz Republic	1	Male	22	All ages	944	Other cardiomyopathy	2	Percent	1990	2021	4.189759957128937	6.999222340319532	2.560030553255105
1	Deaths	37	Kyrgyz Republic	2	Female	22	All ages	944	Other cardiomyopathy	2	Percent	1990	2021	4.262114980966979	6.7204406407560855	2.6285321158929165
1	Deaths	37	Kyrgyz Republic	3	Both	22	All ages	944	Other cardiomyopathy	2	Percent	1990	2021	4.254715918964002	6.468286908175149	2.852393769128064
1	Deaths	37	Kyrgyz Republic	1	Male	22	All ages	944	Other cardiomyopathy	3	Rate	1990	2021	2.906589378425374	5.04169950316812	1.6138927165602581
1	Deaths	37	Kyrgyz Republic	2	Female	22	All ages	944	Other cardiomyopathy	3	Rate	1990	2021	2.5387153952866846	4.332029668115598	1.4241704444437013
1	Deaths	37	Kyrgyz Republic	3	Both	22	All ages	944	Other cardiomyopathy	3	Rate	1990	2021	2.7620615134215125	4.6073040023236755	1.6383314588345252
1	Deaths	37	Kyrgyz Republic	1	Male	27	Age-standardized	944	Other cardiomyopathy	3	Rate	1990	2021	3.4250704793561564	5.935040927626286	1.974922285935267
1	Deaths	37	Kyrgyz Republic	2	Female	27	Age-standardized	944	Other cardiomyopathy	3	Rate	1990	2021	3.117711021693532	5.3627038205057485	1.6831390613822312
1	Deaths	37	Kyrgyz Republic	3	Both	27	Age-standardized	944	Other cardiomyopathy	3	Rate	1990	2021	3.1126381572288517	5.085100283701504	1.8500230268279
1	Deaths	10	Kingdom of Cambodia	1	Male	22	All ages	944	Other cardiomyopathy	1	Number	1990	2021	1.618902861490931	3.4676188310527314	0.6352496589291737
1	Deaths	10	Kingdom of Cambodia	2	Female	22	All ages	944	Other cardiomyopathy	1	Number	1990	2021	1.232395184465846	3.588873151702755	0.4358051665744211
1	Deaths	10	Kingdom of Cambodia	3	Both	22	All ages	944	Other cardiomyopathy	1	Number	1990	2021	1.4276953203027078	3.1470218163327717	0.6969238386049387
1	Deaths	10	Kingdom of Cambodia	1	Male	22	All ages	944	Other cardiomyopathy	2	Percent	1990	2021	1.3179836662902131	2.781621370287349	0.4800561579945976
1	Deaths	10	Kingdom of Cambodia	2	Female	22	All ages	944	Other cardiomyopathy	2	Percent	1990	2021	0.9904795028920463	2.8802478099557054	0.31130352586059096
1	Deaths	10	Kingdom of Cambodia	3	Both	22	All ages	944	Other cardiomyopathy	2	Percent	1990	2021	1.1560958456280916	2.515747475143664	0.5854508273027624
1	Deaths	10	Kingdom of Cambodia	1	Male	22	All ages	944	Other cardiomyopathy	3	Rate	1990	2021	0.5258975563675748	1.6030475422842307	-0.047225655
1	Deaths	10	Kingdom of Cambodia	2	Female	22	All ages	944	Other cardiomyopathy	3	Rate	1990	2021	0.3887367992521125	1.854663483067169	-0.106808918
1	Deaths	10	Kingdom of Cambodia	3	Both	22	All ages	944	Other cardiomyopathy	3	Rate	1990	2021	0.46322523829608453	1.499501043098751	0.02277323161104648
1	Deaths	10	Kingdom of Cambodia	1	Male	27	Age-standardized	944	Other cardiomyopathy	3	Rate	1990	2021	0.04660396066739643	0.7754344050456327	-0.315292215
1	Deaths	10	Kingdom of Cambodia	2	Female	27	Age-standardized	944	Other cardiomyopathy	3	Rate	1990	2021	-0.13055946	0.7170499996604598	-0.440749971
1	Deaths	10	Kingdom of Cambodia	3	Both	27	Age-standardized	944	Other cardiomyopathy	3	Rate	1990	2021	-0.054169178	0.6336602497026657	-0.318027945
1	Deaths	38	Mongolia	1	Male	22	All ages	944	Other cardiomyopathy	1	Number	1990	2021	2.536808361805527	6.824103350331013	0.7879823959352498
1	Deaths	38	Mongolia	2	Female	22	All ages	944	Other cardiomyopathy	1	Number	1990	2021	0.710002848455595	2.370717229692248	0.027647105691237288
1	Deaths	38	Mongolia	3	Both	22	All ages	944	Other cardiomyopathy	1	Number	1990	2021	1.5743516954743864	3.466920794719383	0.5949388926680366
1	Deaths	38	Mongolia	1	Male	22	All ages	944	Other cardiomyopathy	2	Percent	1990	2021	1.7480440601122575	4.919353383452924	0.41150165302958314
1	Deaths	38	Mongolia	2	Female	22	All ages	944	Other cardiomyopathy	2	Percent	1990	2021	0.6635015261700714	2.2589786457861782	-0.003026145
1	Deaths	38	Mongolia	3	Both	22	All ages	944	Other cardiomyopathy	2	Percent	1990	2021	1.2004680148420823	2.859209053737699	0.36391180633120007
1	Deaths	38	Mongolia	1	Male	22	All ages	944	Other cardiomyopathy	3	Rate	1990	2021	1.3141710994351214	4.119393532276748	0.16989578277852754
1	Deaths	38	Mongolia	2	Female	22	All ages	944	Other cardiomyopathy	3	Rate	1990	2021	0.09341972690005539	1.1553231423421868	-0.342896055
1	Deaths	38	Mongolia	3	Both	22	All ages	944	Other cardiomyopathy	3	Rate	1990	2021	0.6650214391147219	1.8890842316184082	0.03156357969217657
1	Deaths	38	Mongolia	1	Male	27	Age-standardized	944	Other cardiomyopathy	3	Rate	1990	2021	0.6664846723861618	2.4548888455504336	-0.163161012
1	Deaths	38	Mongolia	2	Female	27	Age-standardized	944	Other cardiomyopathy	3	Rate	1990	2021	-0.146292007	0.6501477892693183	-0.49445326
1	Deaths	38	Mongolia	3	Both	27	Age-standardized	944	Other cardiomyopathy	3	Rate	1990	2021	0.1819185324421829	1.0266891325517937	-0.280039409
1	Deaths	11	Republic of Indonesia	1	Male	22	All ages	944	Other cardiomyopathy	1	Number	1990	2021	1.699823333559066	3.2043617810446476	0.769633998201099
1	Deaths	11	Republic of Indonesia	2	Female	22	All ages	944	Other cardiomyopathy	1	Number	1990	2021	1.32102414631976	2.860838212314723	0.5875077675337941
1	Deaths	11	Republic of Indonesia	3	Both	22	All ages	944	Other cardiomyopathy	1	Number	1990	2021	1.5269300042549296	2.6695547372167874	0.8122240874480098
1	Deaths	11	Republic of Indonesia	1	Male	22	All ages	944	Other cardiomyopathy	2	Percent	1990	2021	0.5648788974895806	1.3175052326642462	0.03547275883047303
1	Deaths	11	Republic of Indonesia	2	Female	22	All ages	944	Other cardiomyopathy	2	Percent	1990	2021	0.590626801000849	1.6304217232252225	0.13547917971681078
1	Deaths	11	Republic of Indonesia	3	Both	22	All ages	944	Other cardiomyopathy	2	Percent	1990	2021	0.5804528547438751	1.2881916352753149	0.1495237545856123
1	Deaths	11	Republic of Indonesia	1	Male	22	All ages	944	Other cardiomyopathy	3	Rate	1990	2021	0.7648240941090243	1.7483127800652383	0.156776696815468
1	Deaths	11	Republic of Indonesia	2	Female	22	All ages	944	Other cardiomyopathy	3	Rate	1990	2021	0.5620798495345865	1.5983950159814955	0.06841365634915839
1	Deaths	11	Republic of Indonesia	3	Both	22	All ages	944	Other cardiomyopathy	3	Rate	1990	2021	0.675927072828375	1.4337461342307867	0.2019151322243783
1	Deaths	11	Republic of Indonesia	1	Male	27	Age-standardized	944	Other cardiomyopathy	3	Rate	1990	2021	0.31912260091572053	1.0400683954428243	-0.129800486
1	Deaths	11	Republic of Indonesia	2	Female	27	Age-standardized	944	Other cardiomyopathy	3	Rate	1990	2021	0.16375054625343716	0.958863063089141	-0.233201353
1	Deaths	11	Republic of Indonesia	3	Both	27	Age-standardized	944	Other cardiomyopathy	3	Rate	1990	2021	0.24485984876299532	0.8286659056745613	-0.115389407
1	Deaths	39	Republic of Tajikistan	1	Male	22	All ages	944	Other cardiomyopathy	1	Number	1990	2021	0.842946157833264	2.218533665729006	0.068568879237909
1	Deaths	39	Republic of Tajikistan	2	Female	22	All ages	944	Other cardiomyopathy	1	Number	1990	2021	0.2328427568523641	1.0933897658104978	-0.245090016
1	Deaths	39	Republic of Tajikistan	3	Both	22	All ages	944	Other cardiomyopathy	1	Number	1990	2021	0.6203329028999135	1.403170867527526	0.060249022326974995
1	Deaths	39	Republic of Tajikistan	1	Male	22	All ages	944	Other cardiomyopathy	2	Percent	1990	2021	0.17594939947994015	0.9329200279661002	-0.327913457
1	Deaths	39	Republic of Tajikistan	2	Female	22	All ages	944	Other cardiomyopathy	2	Percent	1990	2021	-0.021121767	0.6747072457880877	-0.383610373
1	Deaths	39	Republic of Tajikistan	3	Both	22	All ages	944	Other cardiomyopathy	2	Percent	1990	2021	0.14048450614274594	0.6885481296020184	-0.267209459
1	Deaths	39	Republic of Tajikistan	1	Male	22	All ages	944	Other cardiomyopathy	3	Rate	1990	2021	-0.043497961	0.6704416460954138	-0.445405224
1	Deaths	39	Republic of Tajikistan	2	Female	22	All ages	944	Other cardiomyopathy	3	Rate	1990	2021	-0.336550508	0.1265494874022552	-0.593748155
1	Deaths	39	Republic of Tajikistan	3	Both	22	All ages	944	Other cardiomyopathy	3	Rate	1990	2021	-0.14373858	0.26995045025909253	-0.439713696
1	Deaths	39	Republic of Tajikistan	1	Male	27	Age-standardized	944	Other cardiomyopathy	3	Rate	1990	2021	-0.267798917	0.2405508070528439	-0.578088364
1	Deaths	39	Republic of Tajikistan	2	Female	27	Age-standardized	944	Other cardiomyopathy	3	Rate	1990	2021	-0.347684859	0.09889880456675798	-0.612051594
1	Deaths	39	Republic of Tajikistan	3	Both	27	Age-standardized	944	Other cardiomyopathy	3	Rate	1990	2021	-0.269489609	0.06863140712635957	-0.518780026
1	Deaths	12	Lao People's Democratic Republic	1	Male	22	All ages	944	Other cardiomyopathy	1	Number	1990	2021	1.0710581842078806	2.648206989668608	0.17671745290330432
1	Deaths	12	Lao People's Democratic Republic	2	Female	22	All ages	944	Other cardiomyopathy	1	Number	1990	2021	0.7758576758725414	2.7902906772070954	0.0925083476026937
1	Deaths	12	Lao People's Democratic Republic	3	Both	22	All ages	944	Other cardiomyopathy	1	Number	1990	2021	0.9270563591716806	2.386194355428101	0.19753684856613912
1	Deaths	12	Lao People's Democratic Republic	1	Male	22	All ages	944	Other cardiomyopathy	2	Percent	1990	2021	1.378368742114802	2.98468777815686	0.42303203256448413
1	Deaths	12	Lao People's Democratic Republic	2	Female	22	All ages	944	Other cardiomyopathy	2	Percent	1990	2021	1.282514213389753	3.8725396343993133	0.5317311280767565
1	Deaths	12	Lao People's Democratic Republic	3	Both	22	All ages	944	Other cardiomyopathy	2	Percent	1990	2021	1.3279949484543359	2.8357876949928698	0.5528017574255364
1	Deaths	12	Lao People's Democratic Republic	1	Male	22	All ages	944	Other cardiomyopathy	3	Rate	1990	2021	0.14243436023461473	1.012419086062318	-0.350900684
1	Deaths	12	Lao People's Democratic Republic	2	Female	22	All ages	944	Other cardiomyopathy	3	Rate	1990	2021	0.02798058389030602	1.1940639029841857	-0.367585936
1	Deaths	12	Lao People's Democratic Republic	3	Both	22	All ages	944	Other cardiomyopathy	3	Rate	1990	2021	0.08909415619323785	0.9137398170422295	-0.323200706
1	Deaths	12	Lao People's Democratic Republic	1	Male	27	Age-standardized	944	Other cardiomyopathy	3	Rate	1990	2021	-0.103516584	0.5550386289057573	-0.423079706
1	Deaths	12	Lao People's Democratic Republic	2	Female	27	Age-standardized	944	Other cardiomyopathy	3	Rate	1990	2021	-0.23023844	0.5936300527400467	-0.529488319
1	Deaths	12	Lao People's Democratic Republic	3	Both	27	Age-standardized	944	Other cardiomyopathy	3	Rate	1990	2021	-0.178476011	0.4290686296676722	-0.440827716
1	Deaths	40	Turkmenistan	1	Male	22	All ages	944	Other cardiomyopathy	1	Number	1990	2021	0.8019917392256717	1.4096174278197264	0.3633103319882339
1	Deaths	40	Turkmenistan	2	Female	22	All ages	944	Other cardiomyopathy	1	Number	1990	2021	0.48687352308640086	1.026806587248834	0.1119231447739342
1	Deaths	40	Turkmenistan	3	Both	22	All ages	944	Other cardiomyopathy	1	Number	1990	2021	0.6716901895013639	1.195930680293332	0.30281721556313485
1	Deaths	40	Turkmenistan	1	Male	22	All ages	944	Other cardiomyopathy	2	Percent	1990	2021	0.05525609794921937	0.2967822483523146	-0.146977155
1	Deaths	40	Turkmenistan	2	Female	22	All ages	944	Other cardiomyopathy	2	Percent	1990	2021	-0.048007893	0.20390148009086162	-0.227428993
1	Deaths	40	Turkmenistan	3	Both	22	All ages	944	Other cardiomyopathy	2	Percent	1990	2021	0.019403735679947378	0.22680546022823259	-0.156511865
1	Deaths	40	Turkmenistan	1	Male	22	All ages	944	Other cardiomyopathy	3	Rate	1990	2021	0.24898904464467006	0.6701440431824336	-0.055067994
1	Deaths	40	Turkmenistan	2	Female	22	All ages	944	Other cardiomyopathy	3	Rate	1990	2021	0.10357722937044579	0.5043227035093695	-0.174715909
1	Deaths	40	Turkmenistan	3	Both	22	All ages	944	Other cardiomyopathy	3	Rate	1990	2021	0.19882514630545342	0.5747755987396969	-0.065706045
1	Deaths	40	Turkmenistan	1	Male	27	Age-standardized	944	Other cardiomyopathy	3	Rate	1990	2021	-0.179687462	0.08335400586126301	-0.372687637
1	Deaths	40	Turkmenistan	2	Female	27	Age-standardized	944	Other cardiomyopathy	3	Rate	1990	2021	-0.256186031	0.0053754609359801695	-0.438114599
1	Deaths	40	Turkmenistan	3	Both	27	Age-standardized	944	Other cardiomyopathy	3	Rate	1990	2021	-0.202401535	0.03673415634706352	-0.374375484
1	Deaths	41	Republic of Uzbekistan	1	Male	22	All ages	944	Other cardiomyopathy	1	Number	1990	2021	4.32630583019866	6.501702495093277	2.919893697888185
1	Deaths	41	Republic of Uzbekistan	2	Female	22	All ages	944	Other cardiomyopathy	1	Number	1990	2021	3.149877958914673	4.877747814993677	1.9043612298685022
1	Deaths	41	Republic of Uzbekistan	3	Both	22	All ages	944	Other cardiomyopathy	1	Number	1990	2021	3.8745746245694512	5.4892802495845725	2.699211109281315
1	Deaths	41	Republic of Uzbekistan	1	Male	22	All ages	944	Other cardiomyopathy	2	Percent	1990	2021	2.4059509576662355	3.807712179632157	1.552188698490395
1	Deaths	41	Republic of Uzbekistan	2	Female	22	All ages	944	Other cardiomyopathy	2	Percent	1990	2021	1.7717291343715087	2.817948648039879	1.0010158810562748
1	Deaths	41	Republic of Uzbekistan	3	Both	22	All ages	944	Other cardiomyopathy	2	Percent	1990	2021	2.1802483901874816	3.1388357607622264	1.5139037474076733
1	Deaths	41	Republic of Uzbekistan	1	Male	22	All ages	944	Other cardiomyopathy	3	Rate	1990	2021	2.2295830196034188	3.548625589410857	1.3768109697294582
1	Deaths	41	Republic of Uzbekistan	2	Female	22	All ages	944	Other cardiomyopathy	3	Rate	1990	2021	1.5651277796314973	2.63316086669975	0.7952474136778782
1	Deaths	41	Republic of Uzbekistan	3	Both	22	All ages	944	Other cardiomyopathy	3	Rate	1990	2021	1.9844296184852115	2.9730236320306367	1.2648202253224927
1	Deaths	41	Republic of Uzbekistan	1	Male	27	Age-standardized	944	Other cardiomyopathy	3	Rate	1990	2021	1.4574978708907849	2.360363297245456	0.8656029453430145
1	Deaths	41	Republic of Uzbekistan	2	Female	27	Age-standardized	944	Other cardiomyopathy	3	Rate	1990	2021	1.2469392007403488	2.139204513535138	0.5619564969576806
1	Deaths	41	Republic of Uzbekistan	3	Both	27	Age-standardized	944	Other cardiomyopathy	3	Rate	1990	2021	1.4117305723886358	2.204249296966697	0.8443630989082218
1	Deaths	58	Republic of Estonia	1	Male	22	All ages	944	Other cardiomyopathy	1	Number	1990	2021	0.07992732239711693	0.4151837526205643	-0.155850487
1	Deaths	58	Republic of Estonia	2	Female	22	All ages	944	Other cardiomyopathy	1	Number	1990	2021	0.6628148864877716	1.0985981416534725	0.2897324158712555
1	Deaths	58	Republic of Estonia	3	Both	22	All ages	944	Other cardiomyopathy	1	Number	1990	2021	0.2578717752426406	0.5676667541746757	0.023671138050455717
1	Deaths	58	Republic of Estonia	1	Male	22	All ages	944	Other cardiomyopathy	2	Percent	1990	2021	0.14199492692791152	0.4789812640754501	-0.099465279
1	Deaths	58	Republic of Estonia	2	Female	22	All ages	944	Other cardiomyopathy	2	Percent	1990	2021	0.6960997465613441	1.1068463464187042	0.31495335413160547
1	Deaths	58	Republic of Estonia	3	Both	22	All ages	944	Other cardiomyopathy	2	Percent	1990	2021	0.3053198022277307	0.6244070824543079	0.0673663055987303
1	Deaths	58	Republic of Estonia	1	Male	22	All ages	944	Other cardiomyopathy	3	Rate	1990	2021	0.28041945343409275	0.6779173648621659	0.0008687027618846937
1	Deaths	58	Republic of Estonia	2	Female	22	All ages	944	Other cardiomyopathy	3	Rate	1990	2021	1.005878063618585	1.5315698162799578	0.55582318991524
1	Deaths	58	Republic of Estonia	3	Both	22	All ages	944	Other cardiomyopathy	3	Rate	1990	2021	0.5051237175160644	0.8758131467053355	0.22488773429961956
1	Deaths	58	Republic of Estonia	1	Male	27	Age-standardized	944	Other cardiomyopathy	3	Rate	1990	2021	-0.047333569	0.23508570607015541	-0.240307954
1	Deaths	58	Republic of Estonia	2	Female	27	Age-standardized	944	Other cardiomyopathy	3	Rate	1990	2021	-0.104669456	0.1348354243511461	-0.302256919
1	Deaths	58	Republic of Estonia	3	Both	27	Age-standardized	944	Other cardiomyopathy	3	Rate	1990	2021	-0.097954343	0.11385904740303499	-0.261937865
1	Deaths	59	Republic of Latvia	1	Male	22	All ages	944	Other cardiomyopathy	1	Number	1990	2021	0.766692913156487	1.2978919171733543	0.34892128976063974
1	Deaths	59	Republic of Latvia	2	Female	22	All ages	944	Other cardiomyopathy	1	Number	1990	2021	1.1528001025236991	2.0209792976787795	0.6586002031743657
1	Deaths	59	Republic of Latvia	3	Both	22	All ages	944	Other cardiomyopathy	1	Number	1990	2021	0.9145974127319312	1.2917510431221595	0.5872962329246595
1	Deaths	59	Republic of Latvia	1	Male	22	All ages	944	Other cardiomyopathy	2	Percent	1990	2021	0.8311399675663796	1.3911950734356116	0.408583303035574
1	Deaths	59	Republic of Latvia	2	Female	22	All ages	944	Other cardiomyopathy	2	Percent	1990	2021	1.0672071598482868	1.9541235706570066	0.602243420707397
1	Deaths	59	Republic of Latvia	3	Both	22	All ages	944	Other cardiomyopathy	2	Percent	1990	2021	0.9067289208236825	1.2897528299718322	0.5949498939742733
1	Deaths	59	Republic of Latvia	1	Male	22	All ages	944	Other cardiomyopathy	3	Rate	1990	2021	1.5340015944189687	2.295910533492918	0.9347837270100557
1	Deaths	59	Republic of Latvia	2	Female	22	All ages	944	Other cardiomyopathy	3	Rate	1990	2021	2.0354252885648334	3.259548736389962	1.3386086773371568
1	Deaths	59	Republic of Latvia	3	Both	22	All ages	944	Other cardiomyopathy	3	Rate	1990	2021	1.7210156573326545	2.2570243903891383	1.255856961830055
1	Deaths	59	Republic of Latvia	1	Male	27	Age-standardized	944	Other cardiomyopathy	3	Rate	1990	2021	0.8647578417821729	1.392734557361439	0.4317636399571546
1	Deaths	59	Republic of Latvia	2	Female	27	Age-standardized	944	Other cardiomyopathy	3	Rate	1990	2021	0.4816683326547101	1.1320087849822464	0.12769785710903442
1	Deaths	59	Republic of Latvia	3	Both	27	Age-standardized	944	Other cardiomyopathy	3	Rate	1990	2021	0.7093844696191725	1.0839092553804273	0.43059016912626336
1	Deaths	16	Republic of the Philippines	1	Male	22	All ages	944	Other cardiomyopathy	1	Number	1990	2021	1.0325783053968316	1.6832218539867625	0.532037460309567
1	Deaths	16	Republic of the Philippines	2	Female	22	All ages	944	Other cardiomyopathy	1	Number	1990	2021	1.0084078627452915	1.7297232087654089	0.5161866510293258
1	Deaths	16	Republic of the Philippines	3	Both	22	All ages	944	Other cardiomyopathy	1	Number	1990	2021	1.0206535115279767	1.5215691134545117	0.6289118703578954
1	Deaths	16	Republic of the Philippines	1	Male	22	All ages	944	Other cardiomyopathy	2	Percent	1990	2021	-0.158573921	0.027364711454867758	-0.301046955
1	Deaths	16	Republic of the Philippines	2	Female	22	All ages	944	Other cardiomyopathy	2	Percent	1990	2021	-0.193731006	0.009341658060132202	-0.360318249
1	Deaths	16	Republic of the Philippines	3	Both	22	All ages	944	Other cardiomyopathy	2	Percent	1990	2021	-0.17340982	-0.022558513	-0.303772113
1	Deaths	16	Republic of the Philippines	1	Male	22	All ages	944	Other cardiomyopathy	3	Rate	1990	2021	0.12377548727124392	0.48350444281266153	-0.15296442
1	Deaths	16	Republic of the Philippines	2	Female	22	All ages	944	Other cardiomyopathy	3	Rate	1990	2021	0.12461630667082688	0.5285198241950521	-0.151005001
1	Deaths	16	Republic of the Philippines	3	Both	22	All ages	944	Other cardiomyopathy	3	Rate	1990	2021	0.1242278694588233	0.4029215082839766	-0.093724822
1	Deaths	16	Republic of the Philippines	1	Male	27	Age-standardized	944	Other cardiomyopathy	3	Rate	1990	2021	-0.299594744	-0.043563335	-0.467393735
1	Deaths	16	Republic of the Philippines	2	Female	27	Age-standardized	944	Other cardiomyopathy	3	Rate	1990	2021	-0.445059058	-0.210983497	-0.563113872
1	Deaths	16	Republic of the Philippines	3	Both	27	Age-standardized	944	Other cardiomyopathy	3	Rate	1990	2021	-0.369669901	-0.181245831	-0.483747831
1	Deaths	60	Republic of Lithuania	1	Male	22	All ages	944	Other cardiomyopathy	1	Number	1990	2021	1.2905898608239252	1.9135934341673235	0.8545652337912516
1	Deaths	60	Republic of Lithuania	2	Female	22	All ages	944	Other cardiomyopathy	1	Number	1990	2021	1.4158850054870038	2.1484292983290603	0.8258629482723719
1	Deaths	60	Republic of Lithuania	3	Both	22	All ages	944	Other cardiomyopathy	1	Number	1990	2021	1.3280656037742147	1.8573040538894212	0.9323464312679249
1	Deaths	60	Republic of Lithuania	1	Male	22	All ages	944	Other cardiomyopathy	2	Percent	1990	2021	1.068632381255402	1.6264523552049812	0.6761497991976194
1	Deaths	60	Republic of Lithuania	2	Female	22	All ages	944	Other cardiomyopathy	2	Percent	1990	2021	0.8424642490685393	1.4192502908930413	0.4128943366645414
1	Deaths	60	Republic of Lithuania	3	Both	22	All ages	944	Other cardiomyopathy	2	Percent	1990	2021	0.9324648502666902	1.345018810332282	0.6195087837538527
1	Deaths	60	Republic of Lithuania	1	Male	22	All ages	944	Other cardiomyopathy	3	Rate	1990	2021	2.1656715931371067	3.0266833125580184	1.563071014433317
1	Deaths	60	Republic of Lithuania	2	Female	22	All ages	944	Other cardiomyopathy	3	Rate	1990	2021	2.180762934456611	3.145233399411568	1.4039377603122762
1	Deaths	60	Republic of Lithuania	3	Both	22	All ages	944	Other cardiomyopathy	3	Rate	1990	2021	2.135320480988671	2.8480719383715014	1.6023860034260762
1	Deaths	60	Republic of Lithuania	1	Male	27	Age-standardized	944	Other cardiomyopathy	3	Rate	1990	2021	1.2288314012583577	1.8266319158949489	0.8150481771843427
1	Deaths	60	Republic of Lithuania	2	Female	27	Age-standardized	944	Other cardiomyopathy	3	Rate	1990	2021	0.6172736013646596	1.240649093683567	0.20607129748976347
1	Deaths	60	Republic of Lithuania	3	Both	27	Age-standardized	944	Other cardiomyopathy	3	Rate	1990	2021	1.0482898920618202	1.514059439622083	0.6959157361058591
1	Deaths	34	Republic of Azerbaijan	1	Male	22	All ages	944	Other cardiomyopathy	1	Number	1990	2021	1.4780201658015772	4.237931483542374	0.06658067369051761
1	Deaths	34	Republic of Azerbaijan	2	Female	22	All ages	944	Other cardiomyopathy	1	Number	1990	2021	0.7558504903577461	2.7316580892383704	-0.179057079
1	Deaths	34	Republic of Azerbaijan	3	Both	22	All ages	944	Other cardiomyopathy	1	Number	1990	2021	1.1526236295199512	2.807706058622289	0.1546478045072253
1	Deaths	34	Republic of Azerbaijan	1	Male	22	All ages	944	Other cardiomyopathy	2	Percent	1990	2021	0.4987107395851379	2.16546338457955	-0.35663578
1	Deaths	34	Republic of Azerbaijan	2	Female	22	All ages	944	Other cardiomyopathy	2	Percent	1990	2021	0.14428582581279667	1.4757310899589102	-0.444173469
1	Deaths	34	Republic of Azerbaijan	3	Both	22	All ages	944	Other cardiomyopathy	2	Percent	1990	2021	0.34690005652497874	1.4194694756084478	-0.273854612
1	Deaths	34	Republic of Azerbaijan	1	Male	22	All ages	944	Other cardiomyopathy	3	Rate	1990	2021	0.6834398652521174	2.5583821280171346	-0.275419768
1	Deaths	34	Republic of Azerbaijan	2	Female	22	All ages	944	Other cardiomyopathy	3	Rate	1990	2021	0.2575642970030502	1.6726649036574026	-0.412029376
1	Deaths	34	Republic of Azerbaijan	3	Both	22	All ages	944	Other cardiomyopathy	3	Rate	1990	2021	0.5019806320005245	1.6568047818359852	-0.194351202
1	Deaths	34	Republic of Azerbaijan	1	Male	27	Age-standardized	944	Other cardiomyopathy	3	Rate	1990	2021	0.08987647213438293	1.3478563695169172	-0.479562959
1	Deaths	34	Republic of Azerbaijan	2	Female	27	Age-standardized	944	Other cardiomyopathy	3	Rate	1990	2021	-0.059817568	1.0069455760340316	-0.568899081
1	Deaths	34	Republic of Azerbaijan	3	Both	27	Age-standardized	944	Other cardiomyopathy	3	Rate	1990	2021	0.03884695469560039	0.8047258289661263	-0.413736882
1	Deaths	17	Democratic Socialist Republic of Sri Lanka	1	Male	22	All ages	944	Other cardiomyopathy	1	Number	1990	2021	-0.372071433	0.9286019712883925	-0.652350927
1	Deaths	17	Democratic Socialist Republic of Sri Lanka	2	Female	22	All ages	944	Other cardiomyopathy	1	Number	1990	2021	-0.373544556	0.6410831167307501	-0.654327631
1	Deaths	17	Democratic Socialist Republic of Sri Lanka	3	Both	22	All ages	944	Other cardiomyopathy	1	Number	1990	2021	-0.372570915	0.6480732287600088	-0.618973799
1	Deaths	17	Democratic Socialist Republic of Sri Lanka	1	Male	22	All ages	944	Other cardiomyopathy	2	Percent	1990	2021	-0.514483068	0.5012729000805485	-0.68553199
1	Deaths	17	Democratic Socialist Republic of Sri Lanka	2	Female	22	All ages	944	Other cardiomyopathy	2	Percent	1990	2021	-0.668018321	-0.230513749	-0.793452307
1	Deaths	17	Democratic Socialist Republic of Sri Lanka	3	Both	22	All ages	944	Other cardiomyopathy	2	Percent	1990	2021	-0.583638214	0.04521232039297291	-0.710815337
1	Deaths	17	Democratic Socialist Republic of Sri Lanka	1	Male	22	All ages	944	Other cardiomyopathy	3	Rate	1990	2021	-0.496836047	0.5454034780281439	-0.721426145
1	Deaths	17	Democratic Socialist Republic of Sri Lanka	2	Female	22	All ages	944	Other cardiomyopathy	3	Rate	1990	2021	-0.536865383	0.21324255096629804	-0.744446565
1	Deaths	17	Democratic Socialist Republic of Sri Lanka	3	Both	22	All ages	944	Other cardiomyopathy	3	Rate	1990	2021	-0.51736967	0.2677291285826968	-0.706907433
1	Deaths	17	Democratic Socialist Republic of Sri Lanka	1	Male	27	Age-standardized	944	Other cardiomyopathy	3	Rate	1990	2021	-0.69240832	-0.082731726	-0.823858196
1	Deaths	17	Democratic Socialist Republic of Sri Lanka	2	Female	27	Age-standardized	944	Other cardiomyopathy	3	Rate	1990	2021	-0.787090088	-0.482883488	-0.882567758
1	Deaths	17	Democratic Socialist Republic of Sri Lanka	3	Both	27	Age-standardized	944	Other cardiomyopathy	3	Rate	1990	2021	-0.742591063	-0.340611831	-0.843730627
1	Deaths	18	Kingdom of Thailand	1	Male	22	All ages	944	Other cardiomyopathy	1	Number	1990	2021	3.8337206120355316	7.442379866051661	1.6134260547949073
1	Deaths	18	Kingdom of Thailand	2	Female	22	All ages	944	Other cardiomyopathy	1	Number	1990	2021	3.2389598255149714	7.903398944416321	1.320718499699799
1	Deaths	18	Kingdom of Thailand	3	Both	22	All ages	944	Other cardiomyopathy	1	Number	1990	2021	3.583221901426652	6.991819337547996	1.6100445236891738
1	Deaths	18	Kingdom of Thailand	1	Male	22	All ages	944	Other cardiomyopathy	2	Percent	1990	2021	1.448935512866949	3.2260559225559247	0.38678095251031425
1	Deaths	18	Kingdom of Thailand	2	Female	22	All ages	944	Other cardiomyopathy	2	Percent	1990	2021	1.0001055349953576	3.017915512032475	0.13767713378115684
1	Deaths	18	Kingdom of Thailand	3	Both	22	All ages	944	Other cardiomyopathy	2	Percent	1990	2021	1.253105970285047	2.952867048992827	0.317573343221497
1	Deaths	18	Kingdom of Thailand	1	Male	22	All ages	944	Other cardiomyopathy	3	Rate	1990	2021	3.226686258553593	6.38215834826735	1.2852235121003222
1	Deaths	18	Kingdom of Thailand	2	Female	22	All ages	944	Other cardiomyopathy	3	Rate	1990	2021	2.5168327492417553	6.386662359670729	0.9253730059883141
1	Deaths	18	Kingdom of Thailand	3	Both	22	All ages	944	Other cardiomyopathy	3	Rate	1990	2021	2.9015016664152937	5.803095537099744	1.221819776044807
1	Deaths	18	Kingdom of Thailand	1	Male	27	Age-standardized	944	Other cardiomyopathy	3	Rate	1990	2021	0.6947688350662157	1.9251460366622382	-0.195589903
1	Deaths	18	Kingdom of Thailand	2	Female	27	Age-standardized	944	Other cardiomyopathy	3	Rate	1990	2021	0.19820325640965145	1.474283536333044	-0.371082817
1	Deaths	18	Kingdom of Thailand	3	Both	27	Age-standardized	944	Other cardiomyopathy	3	Rate	1990	2021	0.49030222919176897	1.5717018425648845	-0.210082634
1	Deaths	19	Democratic Republic of Timor-Leste	1	Male	22	All ages	944	Other cardiomyopathy	1	Number	1990	2021	2.0724604250694467	4.002711310948792	0.8531328251577969
1	Deaths	19	Democratic Republic of Timor-Leste	2	Female	22	All ages	944	Other cardiomyopathy	1	Number	1990	2021	1.8153588833729613	4.441551563913781	0.7179057027076727
1	Deaths	19	Democratic Republic of Timor-Leste	3	Both	22	All ages	944	Other cardiomyopathy	1	Number	1990	2021	1.9614884236703762	3.7473973068652047	0.879942666190263
1	Deaths	19	Democratic Republic of Timor-Leste	1	Male	22	All ages	944	Other cardiomyopathy	2	Percent	1990	2021	1.4081901861545951	2.7158840856979163	0.5367606920478927
1	Deaths	19	Democratic Republic of Timor-Leste	2	Female	22	All ages	944	Other cardiomyopathy	2	Percent	1990	2021	1.5335520981925224	3.5815195288418504	0.6082226336092343
1	Deaths	19	Democratic Republic of Timor-Leste	3	Both	22	All ages	944	Other cardiomyopathy	2	Percent	1990	2021	1.4723765493853438	2.7330235153484264	0.6853424705275849
1	Deaths	19	Democratic Republic of Timor-Leste	1	Male	22	All ages	944	Other cardiomyopathy	3	Rate	1990	2021	0.7537879315173498	1.8555924269745583	0.05778481562929834
1	Deaths	19	Democratic Republic of Timor-Leste	2	Female	22	All ages	944	Other cardiomyopathy	3	Rate	1990	2021	0.5389870794015661	1.9745683927612065	-0.060924454
1	Deaths	19	Democratic Republic of Timor-Leste	3	Both	22	All ages	944	Other cardiomyopathy	3	Rate	1990	2021	0.6550691064304673	1.6531491920558525	0.0506321766457625
1	Deaths	19	Democratic Republic of Timor-Leste	1	Male	27	Age-standardized	944	Other cardiomyopathy	3	Rate	1990	2021	0.09639875740723987	0.7330312749571292	-0.30278092
1	Deaths	19	Democratic Republic of Timor-Leste	2	Female	27	Age-standardized	944	Other cardiomyopathy	3	Rate	1990	2021	-0.053577876	0.7688318056161717	-0.412664917
1	Deaths	19	Democratic Republic of Timor-Leste	3	Both	27	Age-standardized	944	Other cardiomyopathy	3	Rate	1990	2021	0.013033797549677152	0.595736000628208	-0.311467927
1	Deaths	20	Socialist Republic of Viet Nam	1	Male	22	All ages	944	Other cardiomyopathy	1	Number	1990	2021	1.5649058779603984	3.2773505477854954	0.6174600502155742
1	Deaths	20	Socialist Republic of Viet Nam	2	Female	22	All ages	944	Other cardiomyopathy	1	Number	1990	2021	0.8626696970363678	2.543357797400494	-0.020721713
1	Deaths	20	Socialist Republic of Viet Nam	3	Both	22	All ages	944	Other cardiomyopathy	1	Number	1990	2021	1.1952418418443056	2.459756419599118	0.4019713083240567
1	Deaths	20	Socialist Republic of Viet Nam	1	Male	22	All ages	944	Other cardiomyopathy	2	Percent	1990	2021	0.5126350321003215	1.3755829126665455	0.006034512438889755
1	Deaths	20	Socialist Republic of Viet Nam	2	Female	22	All ages	944	Other cardiomyopathy	2	Percent	1990	2021	0.22472877299704042	1.196561130761094	-0.316877448
1	Deaths	20	Socialist Republic of Viet Nam	3	Both	22	All ages	944	Other cardiomyopathy	2	Percent	1990	2021	0.35809305384675527	1.083224784877367	-0.096698298
1	Deaths	20	Socialist Republic of Viet Nam	1	Male	22	All ages	944	Other cardiomyopathy	3	Rate	1990	2021	0.6989391708226914	1.8332261450277139	0.07137117980221658
1	Deaths	20	Socialist Republic of Viet Nam	2	Female	22	All ages	944	Other cardiomyopathy	3	Rate	1990	2021	0.3009361434241484	1.4747716866046614	-0.316047005
1	Deaths	20	Socialist Republic of Viet Nam	3	Both	22	All ages	944	Other cardiomyopathy	3	Rate	1990	2021	0.4937415964402096	1.3541743688542431	-0.046035466
1	Deaths	20	Socialist Republic of Viet Nam	1	Male	27	Age-standardized	944	Other cardiomyopathy	3	Rate	1990	2021	0.08151908842104741	0.7757213116127119	-0.353923448
1	Deaths	20	Socialist Republic of Viet Nam	2	Female	27	Age-standardized	944	Other cardiomyopathy	3	Rate	1990	2021	-0.178779422	0.5638682775764214	-0.565508261
1	Deaths	20	Socialist Republic of Viet Nam	3	Both	27	Age-standardized	944	Other cardiomyopathy	3	Rate	1990	2021	-0.055630568	0.472330074326485	-0.40592064
1	Deaths	21	Oceania	1	Male	22	All ages	944	Other cardiomyopathy	1	Number	1990	2021	1.7866497276307272	2.7190760266585183	1.0602831219129312
1	Deaths	21	Oceania	2	Female	22	All ages	944	Other cardiomyopathy	1	Number	1990	2021	1.2342447931382956	2.2131373256806857	0.6903240443853711
1	Deaths	21	Oceania	3	Both	22	All ages	944	Other cardiomyopathy	1	Number	1990	2021	1.5310893959217988	2.3386793775799646	0.9388556470987096
1	Deaths	21	Oceania	1	Male	22	All ages	944	Other cardiomyopathy	2	Percent	1990	2021	0.2548336719284164	0.6594483411658133	-0.082257941
1	Deaths	21	Oceania	2	Female	22	All ages	944	Other cardiomyopathy	2	Percent	1990	2021	0.07310118610115794	0.4981067955515766	-0.182977775
1	Deaths	21	Oceania	3	Both	22	All ages	944	Other cardiomyopathy	2	Percent	1990	2021	0.17101132838577934	0.5170099095587997	-0.096209889
1	Deaths	21	Oceania	1	Male	22	All ages	944	Other cardiomyopathy	3	Rate	1990	2021	0.31458151110128324	0.7544467589696255	-0.028076592
1	Deaths	21	Oceania	2	Female	22	All ages	944	Other cardiomyopathy	3	Rate	1990	2021	0.04726189910416345	0.5061000961529549	-0.207691129
1	Deaths	21	Oceania	3	Both	22	All ages	944	Other cardiomyopathy	3	Rate	1990	2021	0.190336422785447	0.5701348492626951	-0.088182939
1	Deaths	21	Oceania	1	Male	27	Age-standardized	944	Other cardiomyopathy	3	Rate	1990	2021	0.09535008406585731	0.45742793024449546	-0.175172529
1	Deaths	21	Oceania	2	Female	27	Age-standardized	944	Other cardiomyopathy	3	Rate	1990	2021	-0.104966306	0.21184045265468757	-0.302479966
1	Deaths	21	Oceania	3	Both	27	Age-standardized	944	Other cardiomyopathy	3	Rate	1990	2021	0.0048545887790259435	0.3006825015935135	-0.211310648
1	Deaths	51	Republic of Poland	1	Male	22	All ages	944	Other cardiomyopathy	1	Number	1990	2021	0.20740565182396986	0.35734230370405917	0.07061892380710075
1	Deaths	51	Republic of Poland	2	Female	22	All ages	944	Other cardiomyopathy	1	Number	1990	2021	0.34771973573400017	0.5116472311539049	0.1846764486072044
1	Deaths	51	Republic of Poland	3	Both	22	All ages	944	Other cardiomyopathy	1	Number	1990	2021	0.2828962097052965	0.42084333662250584	0.1596433142863134
1	Deaths	51	Republic of Poland	1	Male	22	All ages	944	Other cardiomyopathy	2	Percent	1990	2021	-0.058139187	0.05609148994035484	-0.162406081
1	Deaths	51	Republic of Poland	2	Female	22	All ages	944	Other cardiomyopathy	2	Percent	1990	2021	-0.035357416	0.07726277003465769	-0.151380464
1	Deaths	51	Republic of Poland	3	Both	22	All ages	944	Other cardiomyopathy	2	Percent	1990	2021	-0.039109049	0.06552680949005213	-0.132644158
1	Deaths	51	Republic of Poland	1	Male	22	All ages	944	Other cardiomyopathy	3	Rate	1990	2021	0.21271754438136758	0.363313831558011	0.07532903319294654
1	Deaths	51	Republic of Poland	2	Female	22	All ages	944	Other cardiomyopathy	3	Rate	1990	2021	0.33766107344376006	0.5003651013482807	0.1758346545725937
1	Deaths	51	Republic of Poland	3	Both	22	All ages	944	Other cardiomyopathy	3	Rate	1990	2021	0.28068728689950223	0.4183968930006591	0.1576466114009715
1	Deaths	51	Republic of Poland	1	Male	27	Age-standardized	944	Other cardiomyopathy	3	Rate	1990	2021	-0.337065417	-0.259252292	-0.411083761
1	Deaths	51	Republic of Poland	2	Female	27	Age-standardized	944	Other cardiomyopathy	3	Rate	1990	2021	-0.356654497	-0.270197278	-0.431192999
1	Deaths	51	Republic of Poland	3	Both	27	Age-standardized	944	Other cardiomyopathy	3	Rate	1990	2021	-0.333189172	-0.25709858	-0.395710771
1	Deaths	22	Republic of Fiji	1	Male	22	All ages	944	Other cardiomyopathy	1	Number	1990	2021	0.7338101173409693	1.500054464486599	0.1708876903876032
1	Deaths	22	Republic of Fiji	2	Female	22	All ages	944	Other cardiomyopathy	1	Number	1990	2021	0.930744540033291	2.088368438903872	0.25379069026632245
1	Deaths	22	Republic of Fiji	3	Both	22	All ages	944	Other cardiomyopathy	1	Number	1990	2021	0.7991427926651913	1.5062515847618576	0.26538901221543454
1	Deaths	22	Republic of Fiji	1	Male	22	All ages	944	Other cardiomyopathy	2	Percent	1990	2021	-0.111283403	0.23399305030518705	-0.367621204
1	Deaths	22	Republic of Fiji	2	Female	22	All ages	944	Other cardiomyopathy	2	Percent	1990	2021	-0.119145051	0.3448988113592591	-0.411441695
1	Deaths	22	Republic of Fiji	3	Both	22	All ages	944	Other cardiomyopathy	2	Percent	1990	2021	-0.122359105	0.17481577413485547	-0.351010362
1	Deaths	22	Republic of Fiji	1	Male	22	All ages	944	Other cardiomyopathy	3	Rate	1990	2021	0.4256822390277925	1.0557517867567825	-0.037199191
1	Deaths	22	Republic of Fiji	2	Female	22	All ages	944	Other cardiomyopathy	3	Rate	1990	2021	0.5799911137993027	1.527312437471514	0.026017739846065136
1	Deaths	22	Republic of Fiji	3	Both	22	All ages	944	Other cardiomyopathy	3	Rate	1990	2021	0.4758966436635206	1.055961492999047	0.03804067340918441
1	Deaths	22	Republic of Fiji	1	Male	27	Age-standardized	944	Other cardiomyopathy	3	Rate	1990	2021	-0.0106303	0.43019552879242473	-0.299486788
1	Deaths	22	Republic of Fiji	2	Female	27	Age-standardized	944	Other cardiomyopathy	3	Rate	1990	2021	0.1070588992171357	0.7390744863555322	-0.298521827
1	Deaths	22	Republic of Fiji	3	Both	27	Age-standardized	944	Other cardiomyopathy	3	Rate	1990	2021	0.0009345356702387959	0.38788462261799866	-0.28816926
1	Deaths	53	Republic of Serbia	1	Male	22	All ages	944	Other cardiomyopathy	1	Number	1990	2021	0.47120360536066364	1.3160040487833997	-0.084983338
1	Deaths	53	Republic of Serbia	2	Female	22	All ages	944	Other cardiomyopathy	1	Number	1990	2021	0.22708374191078956	0.9272594049220779	-0.31583092
1	Deaths	53	Republic of Serbia	3	Both	22	All ages	944	Other cardiomyopathy	1	Number	1990	2021	0.33239041025273425	0.9449317938006082	-0.132729096
1	Deaths	53	Republic of Serbia	1	Male	22	All ages	944	Other cardiomyopathy	2	Percent	1990	2021	0.05367196844415285	0.6657853171634368	-0.341623446
1	Deaths	53	Republic of Serbia	2	Female	22	All ages	944	Other cardiomyopathy	2	Percent	1990	2021	-0.181985785	0.28144456222046854	-0.545951226
1	Deaths	53	Republic of Serbia	3	Both	22	All ages	944	Other cardiomyopathy	2	Percent	1990	2021	-0.078246309	0.35115046009636647	-0.399700654
1	Deaths	53	Republic of Serbia	1	Male	22	All ages	944	Other cardiomyopathy	3	Rate	1990	2021	0.5672984617442435	1.467278879568684	-0.025217038
1	Deaths	53	Republic of Serbia	2	Female	22	All ages	944	Other cardiomyopathy	3	Rate	1990	2021	0.3422281622743092	1.1081053891776742	-0.251631348
1	Deaths	53	Republic of Serbia	3	Both	22	All ages	944	Other cardiomyopathy	3	Rate	1990	2021	0.4384566704415345	1.099760018398527	-0.063689136
1	Deaths	53	Republic of Serbia	1	Male	27	Age-standardized	944	Other cardiomyopathy	3	Rate	1990	2021	-0.350716064	0.11373236847380103	-0.606144136
1	Deaths	53	Republic of Serbia	2	Female	27	Age-standardized	944	Other cardiomyopathy	3	Rate	1990	2021	-0.464391997	-0.179301184	-0.701357765
1	Deaths	53	Republic of Serbia	3	Both	27	Age-standardized	944	Other cardiomyopathy	3	Rate	1990	2021	-0.414415701	-0.143303305	-0.616226523
1	Deaths	52	Romania	1	Male	22	All ages	944	Other cardiomyopathy	1	Number	1990	2021	0.31474365648109986	0.6481925594093876	0.020621223764601685
1	Deaths	52	Romania	2	Female	22	All ages	944	Other cardiomyopathy	1	Number	1990	2021	0.05958928593503397	0.4650558674805987	-0.165576238
1	Deaths	52	Romania	3	Both	22	All ages	944	Other cardiomyopathy	1	Number	1990	2021	0.1796482078315142	0.5001086278940816	-0.051671254
1	Deaths	52	Romania	1	Male	22	All ages	944	Other cardiomyopathy	2	Percent	1990	2021	0.004168627437403044	0.26122837542087396	-0.2240771
1	Deaths	52	Romania	2	Female	22	All ages	944	Other cardiomyopathy	2	Percent	1990	2021	-0.235634906	0.0529762606202067	-0.396794941
1	Deaths	52	Romania	3	Both	22	All ages	944	Other cardiomyopathy	2	Percent	1990	2021	-0.12296146	0.11552397021869268	-0.290809431
1	Deaths	52	Romania	1	Male	22	All ages	944	Other cardiomyopathy	3	Rate	1990	2021	0.6446998323693893	1.0618331283137559	0.2767626201225265
1	Deaths	52	Romania	2	Female	22	All ages	944	Other cardiomyopathy	3	Rate	1990	2021	0.2915716135688326	0.7858094601821205	0.017109232080639938
1	Deaths	52	Romania	3	Both	22	All ages	944	Other cardiomyopathy	3	Rate	1990	2021	0.4562845425720118	0.8518953298770916	0.1707189354610737
1	Deaths	52	Romania	1	Male	27	Age-standardized	944	Other cardiomyopathy	3	Rate	1990	2021	-0.228213874	-0.035880063	-0.400333541
1	Deaths	52	Romania	2	Female	27	Age-standardized	944	Other cardiomyopathy	3	Rate	1990	2021	-0.529904817	-0.338811597	-0.622153749
1	Deaths	52	Romania	3	Both	27	Age-standardized	944	Other cardiomyopathy	3	Rate	1990	2021	-0.385836304	-0.201003397	-0.504933763
1	Deaths	54	Slovak Republic	1	Male	22	All ages	944	Other cardiomyopathy	1	Number	1990	2021	0.8535424289868343	1.8310429970838067	0.21552487868599524
1	Deaths	54	Slovak Republic	2	Female	22	All ages	944	Other cardiomyopathy	1	Number	1990	2021	0.6006786711793243	1.5136880357199007	0.0704714086797808
1	Deaths	54	Slovak Republic	3	Both	22	All ages	944	Other cardiomyopathy	1	Number	1990	2021	0.7530663763555564	1.4177632248087448	0.2699548572923088
1	Deaths	54	Slovak Republic	1	Male	22	All ages	944	Other cardiomyopathy	2	Percent	1990	2021	0.5107177295681309	1.308551994344192	-0.00298081
1	Deaths	54	Slovak Republic	2	Female	22	All ages	944	Other cardiomyopathy	2	Percent	1990	2021	0.12002572772349818	0.7548998654272534	-0.255452665
1	Deaths	54	Slovak Republic	3	Both	22	All ages	944	Other cardiomyopathy	2	Percent	1990	2021	0.33077474155341946	0.8400234302473081	-0.044595087
1	Deaths	54	Slovak Republic	1	Male	22	All ages	944	Other cardiomyopathy	3	Rate	1990	2021	0.8044629130638741	1.7560804725248695	0.1833392800693873
1	Deaths	54	Slovak Republic	2	Female	22	All ages	944	Other cardiomyopathy	3	Rate	1990	2021	0.5568933275035016	1.4449280175354209	0.0411894801027896
1	Deaths	54	Slovak Republic	3	Both	22	All ages	944	Other cardiomyopathy	3	Rate	1990	2021	0.7058618415644319	1.3526605054813396	0.23575898824093947
1	Deaths	54	Slovak Republic	1	Male	27	Age-standardized	944	Other cardiomyopathy	3	Rate	1990	2021	0.15136071376775817	0.7392267980888187	-0.231617892
1	Deaths	54	Slovak Republic	2	Female	27	Age-standardized	944	Other cardiomyopathy	3	Rate	1990	2021	-0.092913087	0.4067735986957603	-0.391868264
1	Deaths	54	Slovak Republic	3	Both	27	Age-standardized	944	Other cardiomyopathy	3	Rate	1990	2021	0.05908474512045216	0.4602217767254776	-0.240971458
1	Deaths	55	Republic of Slovenia	1	Male	22	All ages	944	Other cardiomyopathy	1	Number	1990	2021	-0.549696521	-0.480621482	-0.610282862
1	Deaths	55	Republic of Slovenia	2	Female	22	All ages	944	Other cardiomyopathy	1	Number	1990	2021	-0.564137346	-0.439339582	-0.642289691
1	Deaths	55	Republic of Slovenia	3	Both	22	All ages	944	Other cardiomyopathy	1	Number	1990	2021	-0.558372757	-0.473244897	-0.626512045
1	Deaths	55	Republic of Slovenia	1	Male	22	All ages	944	Other cardiomyopathy	2	Percent	1990	2021	-0.640169046	-0.587480829	-0.685415051
1	Deaths	55	Republic of Slovenia	2	Female	22	All ages	944	Other cardiomyopathy	2	Percent	1990	2021	-0.665969526	-0.572436802	-0.720873556
1	Deaths	55	Republic of Slovenia	3	Both	22	All ages	944	Other cardiomyopathy	2	Percent	1990	2021	-0.654285806	-0.587476535	-0.703027008
1	Deaths	55	Republic of Slovenia	1	Male	22	All ages	944	Other cardiomyopathy	3	Rate	1990	2021	-0.580315572	-0.515937392	-0.636782255
1	Deaths	55	Republic of Slovenia	2	Female	22	All ages	944	Other cardiomyopathy	3	Rate	1990	2021	-0.575109205	-0.453452942	-0.65129424
1	Deaths	55	Republic of Slovenia	3	Both	22	All ages	944	Other cardiomyopathy	3	Rate	1990	2021	-0.578883948	-0.497709816	-0.643858535
1	Deaths	55	Republic of Slovenia	1	Male	27	Age-standardized	944	Other cardiomyopathy	3	Rate	1990	2021	-0.786465344	-0.755051428	-0.814040124
1	Deaths	55	Republic of Slovenia	2	Female	27	Age-standardized	944	Other cardiomyopathy	3	Rate	1990	2021	-0.839264774	-0.790804586	-0.869161685
1	Deaths	55	Republic of Slovenia	3	Both	27	Age-standardized	944	Other cardiomyopathy	3	Rate	1990	2021	-0.811885157	-0.776028806	-0.839563967
1	Deaths	23	Republic of Kiribati	1	Male	22	All ages	944	Other cardiomyopathy	1	Number	1990	2021	1.0850966523731762	2.1748280950868617	0.3730262167877066
1	Deaths	23	Republic of Kiribati	2	Female	22	All ages	944	Other cardiomyopathy	1	Number	1990	2021	0.487416833437704	1.428723479875454	-0.003289597
1	Deaths	23	Republic of Kiribati	3	Both	22	All ages	944	Other cardiomyopathy	1	Number	1990	2021	0.7661031330520061	1.660241433909919	0.29642901520087905
1	Deaths	23	Republic of Kiribati	1	Male	22	All ages	944	Other cardiomyopathy	2	Percent	1990	2021	0.6060566132120324	1.3619586468033307	0.15547825354079634
1	Deaths	23	Republic of Kiribati	2	Female	22	All ages	944	Other cardiomyopathy	2	Percent	1990	2021	0.15467905583024427	0.8142040643929347	-0.183787318
1	Deaths	23	Republic of Kiribati	3	Both	22	All ages	944	Other cardiomyopathy	2	Percent	1990	2021	0.36488547734342036	0.9168686411954279	0.07950033101377597
1	Deaths	23	Republic of Kiribati	1	Male	22	All ages	944	Other cardiomyopathy	3	Rate	1990	2021	0.29732587062564764	0.975345659807898	-0.145717092
1	Deaths	23	Republic of Kiribati	2	Female	22	All ages	944	Other cardiomyopathy	3	Rate	1990	2021	-0.098082642	0.4726926683293543	-0.395629797
1	Deaths	23	Republic of Kiribati	3	Both	22	All ages	944	Other cardiomyopathy	3	Rate	1990	2021	0.08458617003461572	0.6336877581920874	-0.203846619
1	Deaths	23	Republic of Kiribati	1	Male	27	Age-standardized	944	Other cardiomyopathy	3	Rate	1990	2021	0.13813623905916295	0.660482593066965	-0.236120696
1	Deaths	23	Republic of Kiribati	2	Female	27	Age-standardized	944	Other cardiomyopathy	3	Rate	1990	2021	-0.152447645	0.3487398131053259	-0.434406595
1	Deaths	23	Republic of Kiribati	3	Both	27	Age-standardized	944	Other cardiomyopathy	3	Rate	1990	2021	-0.027675376	0.42718167149453334	-0.268098605
1	Deaths	160	Islamic Republic of Afghanistan	1	Male	22	All ages	944	Other cardiomyopathy	1	Number	1990	2021	0.8155193032231963	1.92626219836611	0.0975978405840066
1	Deaths	160	Islamic Republic of Afghanistan	2	Female	22	All ages	944	Other cardiomyopathy	1	Number	1990	2021	0.7983437871868648	2.385249665306388	0.19865836951741198
1	Deaths	160	Islamic Republic of Afghanistan	3	Both	22	All ages	944	Other cardiomyopathy	1	Number	1990	2021	0.8087452226696042	1.7350824342185471	0.19602699854178382
1	Deaths	160	Islamic Republic of Afghanistan	1	Male	22	All ages	944	Other cardiomyopathy	2	Percent	1990	2021	0.06953285744229554	0.7144764974352287	-0.338618738
1	Deaths	160	Islamic Republic of Afghanistan	2	Female	22	All ages	944	Other cardiomyopathy	2	Percent	1990	2021	0.26000987855851365	1.3291138528431397	-0.131796223
1	Deaths	160	Islamic Republic of Afghanistan	3	Both	22	All ages	944	Other cardiomyopathy	2	Percent	1990	2021	0.15348506565046266	0.7690196508463407	-0.205275075
1	Deaths	160	Islamic Republic of Afghanistan	1	Male	22	All ages	944	Other cardiomyopathy	3	Rate	1990	2021	-0.448306742	-0.110778319	-0.666466048
1	Deaths	160	Islamic Republic of Afghanistan	2	Female	22	All ages	944	Other cardiomyopathy	3	Rate	1990	2021	-0.399832394	0.1297712929807089	-0.599967521
1	Deaths	160	Islamic Republic of Afghanistan	3	Both	22	All ages	944	Other cardiomyopathy	3	Rate	1990	2021	-0.423961132	-0.128946537	-0.619096139
1	Deaths	160	Islamic Republic of Afghanistan	1	Male	27	Age-standardized	944	Other cardiomyopathy	3	Rate	1990	2021	0.11640464667514785	0.8855700528622733	-0.460821966
1	Deaths	160	Islamic Republic of Afghanistan	2	Female	27	Age-standardized	944	Other cardiomyopathy	3	Rate	1990	2021	0.02487464896593007	0.9276301717553558	-0.335654291
1	Deaths	160	Islamic Republic of Afghanistan	3	Both	27	Age-standardized	944	Other cardiomyopathy	3	Rate	1990	2021	0.048408455328425234	0.611645601056133	-0.380281498
1	Deaths	193	Republic of Botswana	1	Male	22	All ages	944	Other cardiomyopathy	1	Number	1990	2021	0.8338211185910683	1.95902158006628	0.12966612210645395
1	Deaths	193	Republic of Botswana	2	Female	22	All ages	944	Other cardiomyopathy	1	Number	1990	2021	0.7727385727270565	2.0194065880116994	0.1325715639849107
1	Deaths	193	Republic of Botswana	3	Both	22	All ages	944	Other cardiomyopathy	1	Number	1990	2021	0.8076715471749387	1.7909945135682914	0.1859295544425116
1	Deaths	193	Republic of Botswana	1	Male	22	All ages	944	Other cardiomyopathy	2	Percent	1990	2021	-0.300873263	0.05672896067078852	-0.550797894
1	Deaths	193	Republic of Botswana	2	Female	22	All ages	944	Other cardiomyopathy	2	Percent	1990	2021	-0.346830665	0.0019285326783750685	-0.559166325
1	Deaths	193	Republic of Botswana	3	Both	22	All ages	944	Other cardiomyopathy	2	Percent	1990	2021	-0.321605403	-0.035948645	-0.529781904
1	Deaths	193	Republic of Botswana	1	Male	22	All ages	944	Other cardiomyopathy	3	Rate	1990	2021	-0.020438901	0.580602601933761	-0.396573102
1	Deaths	193	Republic of Botswana	2	Female	22	All ages	944	Other cardiomyopathy	3	Rate	1990	2021	0.006714786716290615	0.714681062410644	-0.35682759
1	Deaths	193	Republic of Botswana	3	Both	22	All ages	944	Other cardiomyopathy	3	Rate	1990	2021	-0.00355952	0.5384763437859853	-0.346281565
1	Deaths	193	Republic of Botswana	1	Male	27	Age-standardized	944	Other cardiomyopathy	3	Rate	1990	2021	-0.249986153	0.18547636988435773	-0.533898676
1	Deaths	193	Republic of Botswana	2	Female	27	Age-standardized	944	Other cardiomyopathy	3	Rate	1990	2021	-0.330899704	0.15069064464385273	-0.576667142
1	Deaths	193	Republic of Botswana	3	Both	27	Age-standardized	944	Other cardiomyopathy	3	Rate	1990	2021	-0.29382037	0.10136077956398695	-0.541468361
1	Deaths	24	Republic of the Marshall Islands	1	Male	22	All ages	944	Other cardiomyopathy	1	Number	1990	2021	0.9622168432625434	1.9030337967244304	0.3366199633543554
1	Deaths	24	Republic of the Marshall Islands	2	Female	22	All ages	944	Other cardiomyopathy	1	Number	1990	2021	0.3335558174987028	1.1513838740515898	-0.091758898
1	Deaths	24	Republic of the Marshall Islands	3	Both	22	All ages	944	Other cardiomyopathy	1	Number	1990	2021	0.6699902912017119	1.357819116715421	0.23569679860241843
1	Deaths	24	Republic of the Marshall Islands	1	Male	22	All ages	944	Other cardiomyopathy	2	Percent	1990	2021	0.3791245858551514	0.9361804864571673	0.006131580520794857
1	Deaths	24	Republic of the Marshall Islands	2	Female	22	All ages	944	Other cardiomyopathy	2	Percent	1990	2021	-0.160925313	0.19926605203999054	-0.399234525
1	Deaths	24	Republic of the Marshall Islands	3	Both	22	All ages	944	Other cardiomyopathy	2	Percent	1990	2021	0.120595332450664	0.4874237247618034	-0.106812325
1	Deaths	24	Republic of the Marshall Islands	1	Male	22	All ages	944	Other cardiomyopathy	3	Rate	1990	2021	0.5871707505569553	1.3481657217753398	0.08114662134856264
1	Deaths	24	Republic of the Marshall Islands	2	Female	22	All ages	944	Other cardiomyopathy	3	Rate	1990	2021	0.07430957603445655	0.7331500243873167	-0.268323005
1	Deaths	24	Republic of the Marshall Islands	3	Both	22	All ages	944	Other cardiomyopathy	3	Rate	1990	2021	0.34813154693602366	0.9033944987342203	-0.002460167
1	Deaths	24	Republic of the Marshall Islands	1	Male	27	Age-standardized	944	Other cardiomyopathy	3	Rate	1990	2021	0.000337759511284656	0.4807275672788647	-0.29917275
1	Deaths	24	Republic of the Marshall Islands	2	Female	27	Age-standardized	944	Other cardiomyopathy	3	Rate	1990	2021	-0.245165627	0.19456529483499185	-0.492174594
1	Deaths	24	Republic of the Marshall Islands	3	Both	27	Age-standardized	944	Other cardiomyopathy	3	Rate	1990	2021	-0.117853208	0.26944594124801957	-0.346836296
1	Deaths	161	People's Republic of Bangladesh	1	Male	22	All ages	944	Other cardiomyopathy	1	Number	1990	2021	1.6629863996592222	3.8326885744568315	0.5916687303981953
1	Deaths	161	People's Republic of Bangladesh	2	Female	22	All ages	944	Other cardiomyopathy	1	Number	1990	2021	1.0297393515611961	3.9054726356433584	0.2256261241058345
1	Deaths	161	People's Republic of Bangladesh	3	Both	22	All ages	944	Other cardiomyopathy	1	Number	1990	2021	1.4192729499235714	3.5457936956975296	0.5464581762750941
1	Deaths	161	People's Republic of Bangladesh	1	Male	22	All ages	944	Other cardiomyopathy	2	Percent	1990	2021	1.6640767237612686	3.518327798097848	0.6061239283763704
1	Deaths	161	People's Republic of Bangladesh	2	Female	22	All ages	944	Other cardiomyopathy	2	Percent	1990	2021	1.2834210002728101	4.745426475236983	0.5020061594599304
1	Deaths	161	People's Republic of Bangladesh	3	Both	22	All ages	944	Other cardiomyopathy	2	Percent	1990	2021	1.546684321721821	3.545859565071257	0.6934705676030639
1	Deaths	161	People's Republic of Bangladesh	1	Male	22	All ages	944	Other cardiomyopathy	3	Rate	1990	2021	0.8446825815111484	2.347661270935994	0.1025679976725549
1	Deaths	161	People's Republic of Bangladesh	2	Female	22	All ages	944	Other cardiomyopathy	3	Rate	1990	2021	0.2865536401921505	2.1093419317094324	-0.223134857
1	Deaths	161	People's Republic of Bangladesh	3	Both	22	All ages	944	Other cardiomyopathy	3	Rate	1990	2021	0.6035009321007894	2.012964877906459	0.02499683931502479
1	Deaths	161	People's Republic of Bangladesh	1	Male	27	Age-standardized	944	Other cardiomyopathy	3	Rate	1990	2021	0.08152584336916854	0.9080031158692833	-0.338629479
1	Deaths	161	People's Republic of Bangladesh	2	Female	27	Age-standardized	944	Other cardiomyopathy	3	Rate	1990	2021	-0.263319207	0.7656339533374784	-0.569536844
1	Deaths	161	People's Republic of Bangladesh	3	Both	27	Age-standardized	944	Other cardiomyopathy	3	Rate	1990	2021	-0.071398476	0.6931131887228287	-0.37079524
1	Deaths	56	Eastern Europe	1	Male	22	All ages	944	Other cardiomyopathy	1	Number	1990	2021	5.639004589023844	6.661874548064473	4.663914391520626
1	Deaths	56	Eastern Europe	2	Female	22	All ages	944	Other cardiomyopathy	1	Number	1990	2021	2.7361024925503608	3.659035974173982	2.2536421632792907
1	Deaths	56	Eastern Europe	3	Both	22	All ages	944	Other cardiomyopathy	1	Number	1990	2021	3.894667927607851	4.500384005818679	3.4224869345708253
1	Deaths	56	Eastern Europe	1	Male	22	All ages	944	Other cardiomyopathy	2	Percent	1990	2021	3.8460400229448783	4.584458569818423	3.1752143029485875
1	Deaths	56	Eastern Europe	2	Female	22	All ages	944	Other cardiomyopathy	2	Percent	1990	2021	1.6830408002173225	2.3599128273034102	1.3482509273716572
1	Deaths	56	Eastern Europe	3	Both	22	All ages	944	Other cardiomyopathy	2	Percent	1990	2021	2.5426492320954077	2.939083957239907	2.2089422260277725
1	Deaths	56	Eastern Europe	1	Male	22	All ages	944	Other cardiomyopathy	3	Rate	1990	2021	6.306351476551101	7.432039421986777	5.233246072154076
1	Deaths	56	Eastern Europe	2	Female	22	All ages	944	Other cardiomyopathy	3	Rate	1990	2021	3.0761225274475845	4.083051529872693	2.5497538261973296
1	Deaths	56	Eastern Europe	3	Both	22	All ages	944	Other cardiomyopathy	3	Rate	1990	2021	4.361784453768586	5.025306290097897	3.844541456843109
1	Deaths	56	Eastern Europe	1	Male	27	Age-standardized	944	Other cardiomyopathy	3	Rate	1990	2021	3.6474524636981185	4.275628393876832	3.0270171645678463
1	Deaths	56	Eastern Europe	2	Female	27	Age-standardized	944	Other cardiomyopathy	3	Rate	1990	2021	1.6449889316768203	2.36587740047964	1.2961597895643018
1	Deaths	56	Eastern Europe	3	Both	27	Age-standardized	944	Other cardiomyopathy	3	Rate	1990	2021	2.490471736178561	2.9450471346646583	2.1493364610408507
1	Deaths	194	Kingdom of Lesotho	1	Male	22	All ages	944	Other cardiomyopathy	1	Number	1990	2021	0.3701565531506414	1.110476690697061	-0.140620328
1	Deaths	194	Kingdom of Lesotho	2	Female	22	All ages	944	Other cardiomyopathy	1	Number	1990	2021	0.005202370850429714	0.6987962494260563	-0.453696646
1	Deaths	194	Kingdom of Lesotho	3	Both	22	All ages	944	Other cardiomyopathy	1	Number	1990	2021	0.14958723912588573	0.76485466139785	-0.299690226
1	Deaths	194	Kingdom of Lesotho	1	Male	22	All ages	944	Other cardiomyopathy	2	Percent	1990	2021	-0.456277548	-0.198173517	-0.651117709
1	Deaths	194	Kingdom of Lesotho	2	Female	22	All ages	944	Other cardiomyopathy	2	Percent	1990	2021	-0.606564782	-0.362246751	-0.761780659
1	Deaths	194	Kingdom of Lesotho	3	Both	22	All ages	944	Other cardiomyopathy	2	Percent	1990	2021	-0.546898184	-0.357781755	-0.703512388
1	Deaths	194	Kingdom of Lesotho	1	Male	22	All ages	944	Other cardiomyopathy	3	Rate	1990	2021	0.04913750548438517	0.616005299226136	-0.34196757
1	Deaths	194	Kingdom of Lesotho	2	Female	22	All ages	944	Other cardiomyopathy	3	Rate	1990	2021	-0.12889777	0.4721664448969361	-0.526576853
1	Deaths	194	Kingdom of Lesotho	3	Both	22	All ages	944	Other cardiomyopathy	3	Rate	1990	2021	-0.060054252	0.4430115247115744	-0.427400399
1	Deaths	194	Kingdom of Lesotho	1	Male	27	Age-standardized	944	Other cardiomyopathy	3	Rate	1990	2021	-0.135880868	0.284372320002395	-0.475035357
1	Deaths	194	Kingdom of Lesotho	2	Female	27	Age-standardized	944	Other cardiomyopathy	3	Rate	1990	2021	-0.118766655	0.47151912230559	-0.517736844
1	Deaths	194	Kingdom of Lesotho	3	Both	27	Age-standardized	944	Other cardiomyopathy	3	Rate	1990	2021	-0.090564944	0.4171032888151221	-0.439730098
1	Deaths	25	Federated States of Micronesia	1	Male	22	All ages	944	Other cardiomyopathy	1	Number	1990	2021	0.3160300580133601	0.9325820302374255	-0.093478612
1	Deaths	25	Federated States of Micronesia	2	Female	22	All ages	944	Other cardiomyopathy	1	Number	1990	2021	-0.158472045	0.41098200313509287	-0.440724887
1	Deaths	25	Federated States of Micronesia	3	Both	22	All ages	944	Other cardiomyopathy	1	Number	1990	2021	0.08515519369938711	0.5944557592857516	-0.202875924
1	Deaths	25	Federated States of Micronesia	1	Male	22	All ages	944	Other cardiomyopathy	2	Percent	1990	2021	0.3014941231360678	0.7382946144202192	-0.027637285
1	Deaths	25	Federated States of Micronesia	2	Female	22	All ages	944	Other cardiomyopathy	2	Percent	1990	2021	-0.159737419	0.35966770483305294	-0.39750002
1	Deaths	25	Federated States of Micronesia	3	Both	22	All ages	944	Other cardiomyopathy	2	Percent	1990	2021	0.07747536648081123	0.4543670917140422	-0.169558665
1	Deaths	25	Federated States of Micronesia	1	Male	22	All ages	944	Other cardiomyopathy	3	Rate	1990	2021	0.33589305062406644	0.9617507124817618	-0.079796381
1	Deaths	25	Federated States of Micronesia	2	Female	22	All ages	944	Other cardiomyopathy	3	Rate	1990	2021	-0.156552633	0.4142002635757303	-0.439449256
1	Deaths	25	Federated States of Micronesia	3	Both	22	All ages	944	Other cardiomyopathy	3	Rate	1990	2021	0.09471436308095464	0.6085013748464765	-0.195854031
1	Deaths	25	Federated States of Micronesia	1	Male	27	Age-standardized	944	Other cardiomyopathy	3	Rate	1990	2021	-0.040857588	0.4000669141862954	-0.33295178
1	Deaths	25	Federated States of Micronesia	2	Female	27	Age-standardized	944	Other cardiomyopathy	3	Rate	1990	2021	-0.360084346	0.05663640233495894	-0.578779084
1	Deaths	25	Federated States of Micronesia	3	Both	27	Age-standardized	944	Other cardiomyopathy	3	Rate	1990	2021	-0.214888907	0.13935402290479804	-0.43028646
1	Deaths	162	Kingdom of Bhutan	1	Male	22	All ages	944	Other cardiomyopathy	1	Number	1990	2021	1.8396772215963892	4.556404253141708	0.6208249611614708
1	Deaths	162	Kingdom of Bhutan	2	Female	22	All ages	944	Other cardiomyopathy	1	Number	1990	2021	1.2344692781264277	4.489157035635827	0.3837261805515073
1	Deaths	162	Kingdom of Bhutan	3	Both	22	All ages	944	Other cardiomyopathy	1	Number	1990	2021	1.5684941343484025	3.8764746070525167	0.6558966858240997
1	Deaths	162	Kingdom of Bhutan	1	Male	22	All ages	944	Other cardiomyopathy	2	Percent	1990	2021	2.344756466540808	5.2009301612568235	0.9912451282452094
1	Deaths	162	Kingdom of Bhutan	2	Female	22	All ages	944	Other cardiomyopathy	2	Percent	1990	2021	2.053296836691208	6.289656392920119	1.0116313454344656
1	Deaths	162	Kingdom of Bhutan	3	Both	22	All ages	944	Other cardiomyopathy	2	Percent	1990	2021	2.2465156255909133	4.917942503085439	1.2287582077555645
1	Deaths	162	Kingdom of Bhutan	1	Male	22	All ages	944	Other cardiomyopathy	3	Rate	1990	2021	1.411472926694602	3.7185357280463514	0.3764154189870982
1	Deaths	162	Kingdom of Bhutan	2	Female	22	All ages	944	Other cardiomyopathy	3	Rate	1990	2021	0.8195925376607973	3.469978297694935	0.1268079883418906
1	Deaths	162	Kingdom of Bhutan	3	Both	22	All ages	944	Other cardiomyopathy	3	Rate	1990	2021	1.1380542789394987	3.059252953051206	0.3783940353463616
1	Deaths	162	Kingdom of Bhutan	1	Male	27	Age-standardized	944	Other cardiomyopathy	3	Rate	1990	2021	0.057678190429986044	1.0539633825317885	-0.359239203
1	Deaths	162	Kingdom of Bhutan	2	Female	27	Age-standardized	944	Other cardiomyopathy	3	Rate	1990	2021	-0.071004693	1.2725064439693874	-0.430176423
1	Deaths	162	Kingdom of Bhutan	3	Both	27	Age-standardized	944	Other cardiomyopathy	3	Rate	1990	2021	0.012354200889184106	1.0515676700882153	-0.338194682
1	Deaths	195	Republic of Namibia	1	Male	22	All ages	944	Other cardiomyopathy	1	Number	1990	2021	0.857359499914804	1.6113355836923189	0.273011850164131
1	Deaths	195	Republic of Namibia	2	Female	22	All ages	944	Other cardiomyopathy	1	Number	1990	2021	0.6862572550563354	1.6832678538894714	0.055460312338879214
1	Deaths	195	Republic of Namibia	3	Both	22	All ages	944	Other cardiomyopathy	1	Number	1990	2021	0.7819082123208276	1.5189820311545414	0.25069831587237434
1	Deaths	195	Republic of Namibia	1	Male	22	All ages	944	Other cardiomyopathy	2	Percent	1990	2021	-0.191106863	0.08679696761406469	-0.440168473
1	Deaths	195	Republic of Namibia	2	Female	22	All ages	944	Other cardiomyopathy	2	Percent	1990	2021	-0.286208984	0.08570044373726274	-0.497358404
1	Deaths	195	Republic of Namibia	3	Both	22	All ages	944	Other cardiomyopathy	2	Percent	1990	2021	-0.23359229	0.013961752569475249	-0.408587265
1	Deaths	195	Republic of Namibia	1	Male	22	All ages	944	Other cardiomyopathy	3	Rate	1990	2021	0.08246999696527642	0.5218876159862464	-0.25808809
1	Deaths	195	Republic of Namibia	2	Female	22	All ages	944	Other cardiomyopathy	3	Rate	1990	2021	-0.034517654	0.536330078618167	-0.395686337
1	Deaths	195	Republic of Namibia	3	Both	22	All ages	944	Other cardiomyopathy	3	Rate	1990	2021	0.02909212675616341	0.4547688583381748	-0.277693553
1	Deaths	195	Republic of Namibia	1	Male	27	Age-standardized	944	Other cardiomyopathy	3	Rate	1990	2021	-0.087471633	0.2747502581751456	-0.365962288
1	Deaths	195	Republic of Namibia	2	Female	27	Age-standardized	944	Other cardiomyopathy	3	Rate	1990	2021	-0.256426727	0.20415442560289984	-0.531713896
1	Deaths	195	Republic of Namibia	3	Both	27	Age-standardized	944	Other cardiomyopathy	3	Rate	1990	2021	-0.181747051	0.14052226694569203	-0.425869333
1	Deaths	26	Independent State of Papua New Guinea	1	Male	22	All ages	944	Other cardiomyopathy	1	Number	1990	2021	2.3269030766515995	4.026935689165446	1.2286981473616356
1	Deaths	26	Independent State of Papua New Guinea	2	Female	22	All ages	944	Other cardiomyopathy	1	Number	1990	2021	1.5242070164773607	3.155541717374638	0.7613054931457958
1	Deaths	26	Independent State of Papua New Guinea	3	Both	22	All ages	944	Other cardiomyopathy	1	Number	1990	2021	1.9343446214784115	3.2331039099247576	1.088033424548383
1	Deaths	26	Independent State of Papua New Guinea	1	Male	22	All ages	944	Other cardiomyopathy	2	Percent	1990	2021	0.3343275575080437	0.9302106853737269	-0.09910267
1	Deaths	26	Independent State of Papua New Guinea	2	Female	22	All ages	944	Other cardiomyopathy	2	Percent	1990	2021	0.1363630085106471	0.751458914713922	-0.183965773
1	Deaths	26	Independent State of Papua New Guinea	3	Both	22	All ages	944	Other cardiomyopathy	2	Percent	1990	2021	0.23574701810803939	0.7153707751423269	-0.102626128
1	Deaths	26	Independent State of Papua New Guinea	1	Male	22	All ages	944	Other cardiomyopathy	3	Rate	1990	2021	0.30829406862795494	0.9768264941846598	-0.123571532
1	Deaths	26	Independent State of Papua New Guinea	2	Female	22	All ages	944	Other cardiomyopathy	3	Rate	1990	2021	-0.012784933	0.6252285834929484	-0.311155025
1	Deaths	26	Independent State of Papua New Guinea	3	Both	22	All ages	944	Other cardiomyopathy	3	Rate	1990	2021	0.15088782958396196	0.6602779835867105	-0.181046344
1	Deaths	26	Independent State of Papua New Guinea	1	Male	27	Age-standardized	944	Other cardiomyopathy	3	Rate	1990	2021	0.15516416779669234	0.7475446102343966	-0.222033065
1	Deaths	26	Independent State of Papua New Guinea	2	Female	27	Age-standardized	944	Other cardiomyopathy	3	Rate	1990	2021	-0.042981039	0.5569765374801465	-0.346422774
1	Deaths	26	Independent State of Papua New Guinea	3	Both	27	Age-standardized	944	Other cardiomyopathy	3	Rate	1990	2021	0.07487150596606226	0.5611709880555256	-0.240774418
1	Deaths	163	Republic of India	1	Male	22	All ages	944	Other cardiomyopathy	1	Number	1990	2021	1.6479722726481112	3.1586029631079415	0.9113657019031275
1	Deaths	163	Republic of India	2	Female	22	All ages	944	Other cardiomyopathy	1	Number	1990	2021	1.3837640511923037	3.8580473288058705	0.730318002762311
1	Deaths	163	Republic of India	3	Both	22	All ages	944	Other cardiomyopathy	1	Number	1990	2021	1.5440586853773377	3.060800770651406	0.9698328300657512
1	Deaths	163	Republic of India	1	Male	22	All ages	944	Other cardiomyopathy	2	Percent	1990	2021	0.6739014968242394	1.5687208265873447	0.2503599694887199
1	Deaths	163	Republic of India	2	Female	22	All ages	944	Other cardiomyopathy	2	Percent	1990	2021	0.694419092130234	2.316889130717425	0.2755096538443197
1	Deaths	163	Republic of India	3	Both	22	All ages	944	Other cardiomyopathy	2	Percent	1990	2021	0.6952768991642371	1.6940090041768832	0.34617321653706473
1	Deaths	163	Republic of India	1	Male	22	All ages	944	Other cardiomyopathy	3	Rate	1990	2021	0.6229039157841391	1.5487476219945635	0.1714484000287376
1	Deaths	163	Republic of India	2	Female	22	All ages	944	Other cardiomyopathy	3	Rate	1990	2021	0.4131161560224297	1.879892900315986	0.025747629484085745
1	Deaths	163	Republic of India	3	Both	22	All ages	944	Other cardiomyopathy	3	Rate	1990	2021	0.5342919174301826	1.4490212574560157	0.18798304741552446
1	Deaths	163	Republic of India	1	Male	27	Age-standardized	944	Other cardiomyopathy	3	Rate	1990	2021	0.2249518608839303	0.8733407990906681	-0.121205343
1	Deaths	163	Republic of India	2	Female	27	Age-standardized	944	Other cardiomyopathy	3	Rate	1990	2021	-0.044814683	0.9159421162710722	-0.306601313
1	Deaths	163	Republic of India	3	Both	27	Age-standardized	944	Other cardiomyopathy	3	Rate	1990	2021	0.08728436218708654	0.7161263999536865	-0.147587569
1	Deaths	57	Republic of Belarus	1	Male	22	All ages	944	Other cardiomyopathy	1	Number	1990	2021	0.4754632244116006	2.5697994131955406	-0.175642438
1	Deaths	57	Republic of Belarus	2	Female	22	All ages	944	Other cardiomyopathy	1	Number	1990	2021	-0.438160711	-0.227391648	-0.609293784
1	Deaths	57	Republic of Belarus	3	Both	22	All ages	944	Other cardiomyopathy	1	Number	1990	2021	0.00767611498155351	0.574164469354506	-0.353167027
1	Deaths	57	Republic of Belarus	1	Male	22	All ages	944	Other cardiomyopathy	2	Percent	1990	2021	-0.014856953	1.3460487278286681	-0.429705911
1	Deaths	57	Republic of Belarus	2	Female	22	All ages	944	Other cardiomyopathy	2	Percent	1990	2021	-0.61508977	-0.480271465	-0.731000321
1	Deaths	57	Republic of Belarus	3	Both	22	All ages	944	Other cardiomyopathy	2	Percent	1990	2021	-0.318369269	0.038696953485806554	-0.548202197
1	Deaths	57	Republic of Belarus	1	Male	22	All ages	944	Other cardiomyopathy	3	Rate	1990	2021	0.6655399125586097	3.0296791571179478	-0.069444498
1	Deaths	57	Republic of Belarus	2	Female	22	All ages	944	Other cardiomyopathy	3	Rate	1990	2021	-0.374971523	-0.140497593	-0.565351667
1	Deaths	57	Republic of Belarus	3	Both	22	All ages	944	Other cardiomyopathy	3	Rate	1990	2021	0.12868163485324574	0.7631960313274512	-0.275492902
1	Deaths	57	Republic of Belarus	1	Male	27	Age-standardized	944	Other cardiomyopathy	3	Rate	1990	2021	0.29976195256204147	1.9435840970211657	-0.262752628
1	Deaths	57	Republic of Belarus	2	Female	27	Age-standardized	944	Other cardiomyopathy	3	Rate	1990	2021	-0.466740783	-0.251110631	-0.627641845
1	Deaths	57	Republic of Belarus	3	Both	27	Age-standardized	944	Other cardiomyopathy	3	Rate	1990	2021	-0.08535678	0.40315202617962115	-0.401259076
1	Deaths	69	Republic of Singapore	1	Male	22	All ages	944	Other cardiomyopathy	1	Number	1990	2021	-0.275979986	-0.184242446	-0.364755363
1	Deaths	69	Republic of Singapore	2	Female	22	All ages	944	Other cardiomyopathy	1	Number	1990	2021	-0.232164192	-0.106890214	-0.345444676
1	Deaths	69	Republic of Singapore	3	Both	22	All ages	944	Other cardiomyopathy	1	Number	1990	2021	-0.25918192	-0.17606956	-0.343431825
1	Deaths	69	Republic of Singapore	1	Male	22	All ages	944	Other cardiomyopathy	2	Percent	1990	2021	-0.565840173	-0.511867864	-0.618179316
1	Deaths	69	Republic of Singapore	2	Female	22	All ages	944	Other cardiomyopathy	2	Percent	1990	2021	-0.559984409	-0.489147077	-0.622898115
1	Deaths	69	Republic of Singapore	3	Both	22	All ages	944	Other cardiomyopathy	2	Percent	1990	2021	-0.564777483	-0.516012032	-0.612965034
1	Deaths	69	Republic of Singapore	1	Male	22	All ages	944	Other cardiomyopathy	3	Rate	1990	2021	-0.618838213	-0.570542802	-0.665574188
1	Deaths	69	Republic of Singapore	2	Female	22	All ages	944	Other cardiomyopathy	3	Rate	1990	2021	-0.587020363	-0.519641893	-0.647948146
1	Deaths	69	Republic of Singapore	3	Both	22	All ages	944	Other cardiomyopathy	3	Rate	1990	2021	-0.605847674	-0.561627735	-0.650672843
1	Deaths	69	Republic of Singapore	1	Male	27	Age-standardized	944	Other cardiomyopathy	3	Rate	1990	2021	-0.798444037	-0.773592216	-0.823270422
1	Deaths	69	Republic of Singapore	2	Female	27	Age-standardized	944	Other cardiomyopathy	3	Rate	1990	2021	-0.818587882	-0.790296071	-0.843101325
1	Deaths	69	Republic of Singapore	3	Both	27	Age-standardized	944	Other cardiomyopathy	3	Rate	1990	2021	-0.80747388	-0.786277221	-0.827055176
1	Deaths	196	Republic of South Africa	1	Male	22	All ages	944	Other cardiomyopathy	1	Number	1990	2021	0.7570549790061124	1.2532615924977268	0.37931884994690473
1	Deaths	196	Republic of South Africa	2	Female	22	All ages	944	Other cardiomyopathy	1	Number	1990	2021	0.7292846106737014	1.2319327166679501	0.34044503966559236
1	Deaths	196	Republic of South Africa	3	Both	22	All ages	944	Other cardiomyopathy	1	Number	1990	2021	0.7437292032821888	1.1745150236517656	0.4295445561784229
1	Deaths	196	Republic of South Africa	1	Male	22	All ages	944	Other cardiomyopathy	2	Percent	1990	2021	-0.282392079	-0.078295438	-0.433011612
1	Deaths	196	Republic of South Africa	2	Female	22	All ages	944	Other cardiomyopathy	2	Percent	1990	2021	-0.330445181	-0.14390386	-0.47528384
1	Deaths	196	Republic of South Africa	3	Both	22	All ages	944	Other cardiomyopathy	2	Percent	1990	2021	-0.304857874	-0.13510535	-0.431103475
1	Deaths	196	Republic of South Africa	1	Male	22	All ages	944	Other cardiomyopathy	3	Rate	1990	2021	0.13232356640564372	0.4521009490011031	-0.111106221
1	Deaths	196	Republic of South Africa	2	Female	22	All ages	944	Other cardiomyopathy	3	Rate	1990	2021	0.13671550619063627	0.4671225963332042	-0.1188815
1	Deaths	196	Republic of South Africa	3	Both	22	All ages	944	Other cardiomyopathy	3	Rate	1990	2021	0.13519601623492755	0.41564457798038573	-0.069343289
1	Deaths	196	Republic of South Africa	1	Male	27	Age-standardized	944	Other cardiomyopathy	3	Rate	1990	2021	-0.181118383	0.13116292023217518	-0.371801
1	Deaths	196	Republic of South Africa	2	Female	27	Age-standardized	944	Other cardiomyopathy	3	Rate	1990	2021	-0.178501801	0.12453386852476671	-0.391331966
1	Deaths	196	Republic of South Africa	3	Both	27	Age-standardized	944	Other cardiomyopathy	3	Rate	1990	2021	-0.176868703	0.11308098013720756	-0.342512146
1	Deaths	164	Federal Democratic Republic of Nepal	1	Male	22	All ages	944	Other cardiomyopathy	1	Number	1990	2021	1.3086267354507826	3.2814716068212446	0.4346523327923564
1	Deaths	164	Federal Democratic Republic of Nepal	2	Female	22	All ages	944	Other cardiomyopathy	1	Number	1990	2021	1.012116797246226	3.080358662585402	0.24392716401448944
1	Deaths	164	Federal Democratic Republic of Nepal	3	Both	22	All ages	944	Other cardiomyopathy	1	Number	1990	2021	1.1712739006237192	2.867037802913309	0.46531989261528467
1	Deaths	164	Federal Democratic Republic of Nepal	1	Male	22	All ages	944	Other cardiomyopathy	2	Percent	1990	2021	0.8642356355818979	2.3714418490532907	0.2099504924256202
1	Deaths	164	Federal Democratic Republic of Nepal	2	Female	22	All ages	944	Other cardiomyopathy	2	Percent	1990	2021	0.9123634859340608	2.8427832390900107	0.2520272108199017
1	Deaths	164	Federal Democratic Republic of Nepal	3	Both	22	All ages	944	Other cardiomyopathy	2	Percent	1990	2021	0.8898962588854943	2.3435853657271126	0.3626855858070251
1	Deaths	164	Federal Democratic Republic of Nepal	1	Male	22	All ages	944	Other cardiomyopathy	3	Rate	1990	2021	0.5219253590689501	1.8224918790445364	-0.054228328
1	Deaths	164	Federal Democratic Republic of Nepal	2	Female	22	All ages	944	Other cardiomyopathy	3	Rate	1990	2021	0.19670312580262964	1.426786542706972	-0.260176384
1	Deaths	164	Federal Democratic Republic of Nepal	3	Both	22	All ages	944	Other cardiomyopathy	3	Rate	1990	2021	0.35795443636247765	1.4185162169264134	-0.083562121
1	Deaths	164	Federal Democratic Republic of Nepal	1	Male	27	Age-standardized	944	Other cardiomyopathy	3	Rate	1990	2021	0.07411723420845671	0.9842036261910903	-0.321688645
1	Deaths	164	Federal Democratic Republic of Nepal	2	Female	27	Age-standardized	944	Other cardiomyopathy	3	Rate	1990	2021	-0.149655346	0.7362991671235004	-0.485734649
1	Deaths	164	Federal Democratic Republic of Nepal	3	Both	27	Age-standardized	944	Other cardiomyopathy	3	Rate	1990	2021	-0.045832563	0.6999379000307299	-0.358487873
1	Deaths	76	Kingdom of Belgium	1	Male	22	All ages	944	Other cardiomyopathy	1	Number	1990	2021	-0.288941746	-0.199632439	-0.380294542
1	Deaths	76	Kingdom of Belgium	2	Female	22	All ages	944	Other cardiomyopathy	1	Number	1990	2021	-0.379856074	-0.301199602	-0.462353947
1	Deaths	76	Kingdom of Belgium	3	Both	22	All ages	944	Other cardiomyopathy	1	Number	1990	2021	-0.343738641	-0.280646118	-0.418931318
1	Deaths	76	Kingdom of Belgium	1	Male	22	All ages	944	Other cardiomyopathy	2	Percent	1990	2021	-0.32999067	-0.247751459	-0.411199189
1	Deaths	76	Kingdom of Belgium	2	Female	22	All ages	944	Other cardiomyopathy	2	Percent	1990	2021	-0.418921643	-0.344749006	-0.495661915
1	Deaths	76	Kingdom of Belgium	3	Both	22	All ages	944	Other cardiomyopathy	2	Percent	1990	2021	-0.3833415	-0.324046842	-0.449847541
1	Deaths	76	Kingdom of Belgium	1	Male	22	All ages	944	Other cardiomyopathy	3	Rate	1990	2021	-0.38463263	-0.307342151	-0.463691595
1	Deaths	76	Kingdom of Belgium	2	Female	22	All ages	944	Other cardiomyopathy	3	Rate	1990	2021	-0.457657081	-0.388868564	-0.52980507
1	Deaths	76	Kingdom of Belgium	3	Both	22	All ages	944	Other cardiomyopathy	3	Rate	1990	2021	-0.429017951	-0.374124124	-0.494439553
1	Deaths	76	Kingdom of Belgium	1	Male	27	Age-standardized	944	Other cardiomyopathy	3	Rate	1990	2021	-0.658562532	-0.618629581	-0.698517408
1	Deaths	76	Kingdom of Belgium	2	Female	27	Age-standardized	944	Other cardiomyopathy	3	Rate	1990	2021	-0.679826464	-0.644220223	-0.715890905
1	Deaths	76	Kingdom of Belgium	3	Both	27	Age-standardized	944	Other cardiomyopathy	3	Rate	1990	2021	-0.669883158	-0.640455581	-0.702403062
1	Deaths	197	Kingdom of Eswatini	1	Male	22	All ages	944	Other cardiomyopathy	1	Number	1990	2021	0.44784911000098865	1.1779291127680744	-0.006328021
1	Deaths	197	Kingdom of Eswatini	2	Female	22	All ages	944	Other cardiomyopathy	1	Number	1990	2021	0.3246057420484883	1.0795866954896516	-0.23480065
1	Deaths	197	Kingdom of Eswatini	3	Both	22	All ages	944	Other cardiomyopathy	1	Number	1990	2021	0.3908023877050527	1.0608268925362172	-0.074451565
1	Deaths	197	Kingdom of Eswatini	1	Male	22	All ages	944	Other cardiomyopathy	2	Percent	1990	2021	-0.434065736	-0.194030253	-0.619943329
1	Deaths	197	Kingdom of Eswatini	2	Female	22	All ages	944	Other cardiomyopathy	2	Percent	1990	2021	-0.529836788	-0.322500597	-0.706345975
1	Deaths	197	Kingdom of Eswatini	3	Both	22	All ages	944	Other cardiomyopathy	2	Percent	1990	2021	-0.479263081	-0.284297361	-0.624960666
1	Deaths	197	Kingdom of Eswatini	1	Male	22	All ages	944	Other cardiomyopathy	3	Rate	1990	2021	-0.020776147	0.4729988934898147	-0.327949786
1	Deaths	197	Kingdom of Eswatini	2	Female	22	All ages	944	Other cardiomyopathy	3	Rate	1990	2021	-0.047720758	0.49504654826295136	-0.449886533
1	Deaths	197	Kingdom of Eswatini	3	Both	22	All ages	944	Other cardiomyopathy	3	Rate	1990	2021	-0.029176988	0.43852080520171494	-0.353938613
1	Deaths	197	Kingdom of Eswatini	1	Male	27	Age-standardized	944	Other cardiomyopathy	3	Rate	1990	2021	-0.269440807	0.08730798592003318	-0.508210455
1	Deaths	197	Kingdom of Eswatini	2	Female	27	Age-standardized	944	Other cardiomyopathy	3	Rate	1990	2021	-0.324396203	0.0684857658760012	-0.606491807
1	Deaths	197	Kingdom of Eswatini	3	Both	27	Age-standardized	944	Other cardiomyopathy	3	Rate	1990	2021	-0.300398207	0.01906617588268927	-0.536488402
1	Deaths	70	Australasia	1	Male	22	All ages	944	Other cardiomyopathy	1	Number	1990	2021	-0.019235172	0.10028886772107694	-0.133206411
1	Deaths	70	Australasia	2	Female	22	All ages	944	Other cardiomyopathy	1	Number	1990	2021	-0.120625929	-0.019395386	-0.229493413
1	Deaths	70	Australasia	3	Both	22	All ages	944	Other cardiomyopathy	1	Number	1990	2021	-0.065357296	0.029495918145203328	-0.166579253
1	Deaths	70	Australasia	1	Male	22	All ages	944	Other cardiomyopathy	2	Percent	1990	2021	-0.305059408	-0.221864287	-0.385782901
1	Deaths	70	Australasia	2	Female	22	All ages	944	Other cardiomyopathy	2	Percent	1990	2021	-0.400545574	-0.332949575	-0.471447783
1	Deaths	70	Australasia	3	Both	22	All ages	944	Other cardiomyopathy	2	Percent	1990	2021	-0.349628358	-0.283567821	-0.419865326
1	Deaths	70	Australasia	1	Male	22	All ages	944	Other cardiomyopathy	3	Rate	1990	2021	-0.355530326	-0.27698997	-0.430421885
1	Deaths	70	Australasia	2	Female	22	All ages	944	Other cardiomyopathy	3	Rate	1990	2021	-0.42602404	-0.359949885	-0.497082899
1	Deaths	70	Australasia	3	Both	22	All ages	944	Other cardiomyopathy	3	Rate	1990	2021	-0.387914245	-0.325796067	-0.454203231
1	Deaths	70	Australasia	1	Male	27	Age-standardized	944	Other cardiomyopathy	3	Rate	1990	2021	-0.610638905	-0.565697776	-0.654490739
1	Deaths	70	Australasia	2	Female	27	Age-standardized	944	Other cardiomyopathy	3	Rate	1990	2021	-0.644724294	-0.608099117	-0.682205378
1	Deaths	70	Australasia	3	Both	27	Age-standardized	944	Other cardiomyopathy	3	Rate	1990	2021	-0.631988692	-0.595231619	-0.668723141
1	Deaths	165	Islamic Republic of Pakistan	1	Male	22	All ages	944	Other cardiomyopathy	1	Number	1990	2021	1.2918796587631778	2.9941071953597644	0.589633949023995
1	Deaths	165	Islamic Republic of Pakistan	2	Female	22	All ages	944	Other cardiomyopathy	1	Number	1990	2021	1.2255671380051163	2.9072465672755956	0.5561617423598604
1	Deaths	165	Islamic Republic of Pakistan	3	Both	22	All ages	944	Other cardiomyopathy	1	Number	1990	2021	1.2645573206759206	2.6748724004902864	0.7117763923702485
1	Deaths	165	Islamic Republic of Pakistan	1	Male	22	All ages	944	Other cardiomyopathy	2	Percent	1990	2021	0.33585854693083866	1.278970600357932	-0.006526977
1	Deaths	165	Islamic Republic of Pakistan	2	Female	22	All ages	944	Other cardiomyopathy	2	Percent	1990	2021	0.3798243201616267	1.289211918685222	0.049101134148272337
1	Deaths	165	Islamic Republic of Pakistan	3	Both	22	All ages	944	Other cardiomyopathy	2	Percent	1990	2021	0.35878119241738976	1.1721768524009177	0.08508545934065936
1	Deaths	165	Islamic Republic of Pakistan	1	Male	22	All ages	944	Other cardiomyopathy	3	Rate	1990	2021	0.10726332537762802	0.9296512354559623	-0.232008816
1	Deaths	165	Islamic Republic of Pakistan	2	Female	22	All ages	944	Other cardiomyopathy	3	Rate	1990	2021	0.023464347429864436	0.7968128168035103	-0.284372943
1	Deaths	165	Islamic Republic of Pakistan	3	Both	22	All ages	944	Other cardiomyopathy	3	Rate	1990	2021	0.06835221555482263	0.7336978115321992	-0.192433733
1	Deaths	165	Islamic Republic of Pakistan	1	Male	27	Age-standardized	944	Other cardiomyopathy	3	Rate	1990	2021	0.19540968049928414	1.0626621924690594	-0.166202352
1	Deaths	165	Islamic Republic of Pakistan	2	Female	27	Age-standardized	944	Other cardiomyopathy	3	Rate	1990	2021	0.14878894185591326	1.0854107282164254	-0.197458888
1	Deaths	165	Islamic Republic of Pakistan	3	Both	27	Age-standardized	944	Other cardiomyopathy	3	Rate	1990	2021	0.17028784288212168	0.928210219892968	-0.129685372
1	Deaths	77	Republic of Cyprus	1	Male	22	All ages	944	Other cardiomyopathy	1	Number	1990	2021	0.5486137929761373	1.4979421785338152	-0.001151206
1	Deaths	77	Republic of Cyprus	2	Female	22	All ages	944	Other cardiomyopathy	1	Number	1990	2021	0.4575607534122042	1.820697846504491	-0.170534799
1	Deaths	77	Republic of Cyprus	3	Both	22	All ages	944	Other cardiomyopathy	1	Number	1990	2021	0.5096551992562035	1.319472643688814	0.02094622305889902
1	Deaths	77	Republic of Cyprus	1	Male	22	All ages	944	Other cardiomyopathy	2	Percent	1990	2021	0.020992978233893116	0.580469594716256	-0.336372131
1	Deaths	77	Republic of Cyprus	2	Female	22	All ages	944	Other cardiomyopathy	2	Percent	1990	2021	0.09137624893630393	1.1956226638094665	-0.376401042
1	Deaths	77	Republic of Cyprus	3	Both	22	All ages	944	Other cardiomyopathy	2	Percent	1990	2021	0.05775891711245996	0.593927253192698	-0.272755106
1	Deaths	77	Republic of Cyprus	1	Male	22	All ages	944	Other cardiomyopathy	3	Rate	1990	2021	-0.094943913	0.45987190889651086	-0.416242975
1	Deaths	77	Republic of Cyprus	2	Female	22	All ages	944	Other cardiomyopathy	3	Rate	1990	2021	-0.180936034	0.5850673531375187	-0.53388903
1	Deaths	77	Republic of Cyprus	3	Both	22	All ages	944	Other cardiomyopathy	3	Rate	1990	2021	-0.13491814	0.3291337710282768	-0.414964385
1	Deaths	77	Republic of Cyprus	1	Male	27	Age-standardized	944	Other cardiomyopathy	3	Rate	1990	2021	-0.606727211	-0.361183133	-0.748621097
1	Deaths	77	Republic of Cyprus	2	Female	27	Age-standardized	944	Other cardiomyopathy	3	Rate	1990	2021	-0.562319398	-0.140510152	-0.751347316
1	Deaths	77	Republic of Cyprus	3	Both	27	Age-standardized	944	Other cardiomyopathy	3	Rate	1990	2021	-0.558981145	-0.309629999	-0.703921292
1	Deaths	71	Australia	1	Male	22	All ages	944	Other cardiomyopathy	1	Number	1990	2021	-0.06311553	0.06160617131498407	-0.182295121
1	Deaths	71	Australia	2	Female	22	All ages	944	Other cardiomyopathy	1	Number	1990	2021	-0.171340646	-0.067893876	-0.276895268
1	Deaths	71	Australia	3	Both	22	All ages	944	Other cardiomyopathy	1	Number	1990	2021	-0.113324138	-0.014461402	-0.209754764
1	Deaths	71	Australia	1	Male	22	All ages	944	Other cardiomyopathy	2	Percent	1990	2021	-0.350406995	-0.262923198	-0.433260214
1	Deaths	71	Australia	2	Female	22	All ages	944	Other cardiomyopathy	2	Percent	1990	2021	-0.445964853	-0.377166964	-0.515033667
1	Deaths	71	Australia	3	Both	22	All ages	944	Other cardiomyopathy	2	Percent	1990	2021	-0.395547081	-0.327480284	-0.462891921
1	Deaths	71	Australia	1	Male	22	All ages	944	Other cardiomyopathy	3	Rate	1990	2021	-0.383760703	-0.301724533	-0.462151529
1	Deaths	71	Australia	2	Female	22	All ages	944	Other cardiomyopathy	3	Rate	1990	2021	-0.461662768	-0.394458738	-0.53023616
1	Deaths	71	Australia	3	Both	22	All ages	944	Other cardiomyopathy	3	Rate	1990	2021	-0.420421391	-0.355799437	-0.483453588
1	Deaths	71	Australia	1	Male	27	Age-standardized	944	Other cardiomyopathy	3	Rate	1990	2021	-0.640584855	-0.594197199	-0.684509502
1	Deaths	71	Australia	2	Female	27	Age-standardized	944	Other cardiomyopathy	3	Rate	1990	2021	-0.675379284	-0.639946577	-0.711541819
1	Deaths	71	Australia	3	Both	27	Age-standardized	944	Other cardiomyopathy	3	Rate	1990	2021	-0.662862579	-0.624899807	-0.696544996
1	Deaths	107	Barbados	1	Male	22	All ages	944	Other cardiomyopathy	1	Number	1990	2021	0.31847266639750504	0.686667410332174	-0.001842715
1	Deaths	107	Barbados	2	Female	22	All ages	944	Other cardiomyopathy	1	Number	1990	2021	0.7772887480006754	1.2684384437802025	0.38531150111904944
1	Deaths	107	Barbados	3	Both	22	All ages	944	Other cardiomyopathy	1	Number	1990	2021	0.5057470149731655	0.8908920468441169	0.16577263238634224
1	Deaths	107	Barbados	1	Male	22	All ages	944	Other cardiomyopathy	2	Percent	1990	2021	-0.123262771	0.012598279181781854	-0.277451255
1	Deaths	107	Barbados	2	Female	22	All ages	944	Other cardiomyopathy	2	Percent	1990	2021	0.2792912738565709	0.5489774378048171	0.08427051131842553
1	Deaths	107	Barbados	3	Both	22	All ages	944	Other cardiomyopathy	2	Percent	1990	2021	0.042753168576364985	0.20894733738977778	-0.099398359
1	Deaths	107	Barbados	1	Male	22	All ages	944	Other cardiomyopathy	3	Rate	1990	2021	0.11383309591458385	0.42488049339819944	-0.156766274
1	Deaths	107	Barbados	2	Female	22	All ages	944	Other cardiomyopathy	3	Rate	1990	2021	0.5106325796147368	0.9280924508636009	0.1774657825632257
1	Deaths	107	Barbados	3	Both	22	All ages	944	Other cardiomyopathy	3	Rate	1990	2021	0.2760763562777938	0.6024754552108481	-0.012041945
1	Deaths	107	Barbados	1	Male	27	Age-standardized	944	Other cardiomyopathy	3	Rate	1990	2021	-0.270842536	-0.06230632	-0.446840165
1	Deaths	107	Barbados	2	Female	27	Age-standardized	944	Other cardiomyopathy	3	Rate	1990	2021	0.10552792587995291	0.4161499486567734	-0.143852198
1	Deaths	107	Barbados	3	Both	27	Age-standardized	944	Other cardiomyopathy	3	Rate	1990	2021	-0.114283525	0.11427910192439464	-0.317713354
1	Deaths	78	Kingdom of Denmark	1	Male	22	All ages	944	Other cardiomyopathy	1	Number	1990	2021	-0.067369411	0.1361945093740517	-0.234837656
1	Deaths	78	Kingdom of Denmark	2	Female	22	All ages	944	Other cardiomyopathy	1	Number	1990	2021	-0.433489911	-0.32510737	-0.516122303
1	Deaths	78	Kingdom of Denmark	3	Both	22	All ages	944	Other cardiomyopathy	1	Number	1990	2021	-0.240163782	-0.115606395	-0.344621046
1	Deaths	78	Kingdom of Denmark	1	Male	22	All ages	944	Other cardiomyopathy	2	Percent	1990	2021	-0.024165613	0.19027438615278416	-0.204355988
1	Deaths	78	Kingdom of Denmark	2	Female	22	All ages	944	Other cardiomyopathy	2	Percent	1990	2021	-0.398984224	-0.289630493	-0.486042434
1	Deaths	78	Kingdom of Denmark	3	Both	22	All ages	944	Other cardiomyopathy	2	Percent	1990	2021	-0.199563663	-0.069234981	-0.31157054
1	Deaths	78	Kingdom of Denmark	1	Male	22	All ages	944	Other cardiomyopathy	3	Rate	1990	2021	-0.189085907	-0.01208887	-0.334698073
1	Deaths	78	Kingdom of Denmark	2	Female	22	All ages	944	Other cardiomyopathy	3	Rate	1990	2021	-0.49668866	-0.400397061	-0.570102745
1	Deaths	78	Kingdom of Denmark	3	Both	22	All ages	944	Other cardiomyopathy	3	Rate	1990	2021	-0.332102568	-0.222616396	-0.423920695
1	Deaths	78	Kingdom of Denmark	1	Male	27	Age-standardized	944	Other cardiomyopathy	3	Rate	1990	2021	-0.474969368	-0.365982951	-0.564153845
1	Deaths	78	Kingdom of Denmark	2	Female	27	Age-standardized	944	Other cardiomyopathy	3	Rate	1990	2021	-0.634822903	-0.568071482	-0.687453767
1	Deaths	78	Kingdom of Denmark	3	Both	27	Age-standardized	944	Other cardiomyopathy	3	Rate	1990	2021	-0.532289447	-0.457550073	-0.596211162
1	Deaths	199	Western Sub-Saharan Africa	1	Male	22	All ages	944	Other cardiomyopathy	1	Number	1990	2021	0.631250081953226	1.2132498837824264	0.19092879208954341
1	Deaths	199	Western Sub-Saharan Africa	2	Female	22	All ages	944	Other cardiomyopathy	1	Number	1990	2021	0.2064148750831657	0.7489428011436884	-0.157319909
1	Deaths	199	Western Sub-Saharan Africa	3	Both	22	All ages	944	Other cardiomyopathy	1	Number	1990	2021	0.4694008686925995	0.9036231831253863	0.11932773776798423
1	Deaths	199	Western Sub-Saharan Africa	1	Male	22	All ages	944	Other cardiomyopathy	2	Percent	1990	2021	0.10735849691756036	0.4448642121933465	-0.166260405
1	Deaths	199	Western Sub-Saharan Africa	2	Female	22	All ages	944	Other cardiomyopathy	2	Percent	1990	2021	-0.122680176	0.2454642610105093	-0.341142028
1	Deaths	199	Western Sub-Saharan Africa	3	Both	22	All ages	944	Other cardiomyopathy	2	Percent	1990	2021	0.029375319287001662	0.2834424598808539	-0.175094264
1	Deaths	199	Western Sub-Saharan Africa	1	Male	22	All ages	944	Other cardiomyopathy	3	Rate	1990	2021	-0.344951019	-0.11124168	-0.521767569
1	Deaths	199	Western Sub-Saharan Africa	2	Female	22	All ages	944	Other cardiomyopathy	3	Rate	1990	2021	-0.532565407	-0.322358847	-0.673497208
1	Deaths	199	Western Sub-Saharan Africa	3	Both	22	All ages	944	Other cardiomyopathy	3	Rate	1990	2021	-0.420556476	-0.249325253	-0.558604311
1	Deaths	199	Western Sub-Saharan Africa	1	Male	27	Age-standardized	944	Other cardiomyopathy	3	Rate	1990	2021	-0.281910867	-0.030794031	-0.486291773
1	Deaths	199	Western Sub-Saharan Africa	2	Female	27	Age-standardized	944	Other cardiomyopathy	3	Rate	1990	2021	-0.492908451	-0.2664934	-0.626368667
1	Deaths	199	Western Sub-Saharan Africa	3	Both	27	Age-standardized	944	Other cardiomyopathy	3	Rate	1990	2021	-0.372937416	-0.203376841	-0.514595147
1	Deaths	42	Central Europe	1	Male	22	All ages	944	Other cardiomyopathy	1	Number	1990	2021	0.2604396991724423	0.4012046863627714	0.12288462395152654
1	Deaths	42	Central Europe	2	Female	22	All ages	944	Other cardiomyopathy	1	Number	1990	2021	0.12816878478271615	0.3066656528435228	-0.009226764
1	Deaths	42	Central Europe	3	Both	22	All ages	944	Other cardiomyopathy	1	Number	1990	2021	0.18831576630708052	0.3372804303804303	0.08147127171170292
1	Deaths	42	Central Europe	1	Male	22	All ages	944	Other cardiomyopathy	2	Percent	1990	2021	-0.003909267	0.10559283485031289	-0.110200253
1	Deaths	42	Central Europe	2	Female	22	All ages	944	Other cardiomyopathy	2	Percent	1990	2021	-0.178272502	-0.048267621	-0.274335774
1	Deaths	42	Central Europe	3	Both	22	All ages	944	Other cardiomyopathy	2	Percent	1990	2021	-0.096476686	0.013627478404300024	-0.176879695
1	Deaths	42	Central Europe	1	Male	22	All ages	944	Other cardiomyopathy	3	Rate	1990	2021	0.37481771489163035	0.5283563555364982	0.22478026818860572
1	Deaths	42	Central Europe	2	Female	22	All ages	944	Other cardiomyopathy	3	Rate	1990	2021	0.21849142569397773	0.4112789821119769	0.07009581284854004
1	Deaths	42	Central Europe	3	Both	22	All ages	944	Other cardiomyopathy	3	Rate	1990	2021	0.28963966408510144	0.45130607025685815	0.17368487998967655
1	Deaths	42	Central Europe	1	Male	27	Age-standardized	944	Other cardiomyopathy	3	Rate	1990	2021	-0.305955552	-0.226881279	-0.378219619
1	Deaths	42	Central Europe	2	Female	27	Age-standardized	944	Other cardiomyopathy	3	Rate	1990	2021	-0.428674897	-0.330958516	-0.498889181
1	Deaths	42	Central Europe	3	Both	27	Age-standardized	944	Other cardiomyopathy	3	Rate	1990	2021	-0.357152244	-0.274359753	-0.414889147
1	Deaths	108	Belize	1	Male	22	All ages	944	Other cardiomyopathy	1	Number	1990	2021	1.6032273670330122	2.5232898325793967	1.018302786015896
1	Deaths	108	Belize	2	Female	22	All ages	944	Other cardiomyopathy	1	Number	1990	2021	2.160376595870311	2.7644218957202846	1.4981530673940948
1	Deaths	108	Belize	3	Both	22	All ages	944	Other cardiomyopathy	1	Number	1990	2021	1.8725791953548236	2.591145464043134	1.3094611395571853
1	Deaths	108	Belize	1	Male	22	All ages	944	Other cardiomyopathy	2	Percent	1990	2021	-0.070362538	0.22637787724952596	-0.261648041
1	Deaths	108	Belize	2	Female	22	All ages	944	Other cardiomyopathy	2	Percent	1990	2021	0.3419976516337942	0.5590730896446462	0.08759232782128873
1	Deaths	108	Belize	3	Both	22	All ages	944	Other cardiomyopathy	2	Percent	1990	2021	0.10432558508148394	0.3526930910636016	-0.07918117
1	Deaths	108	Belize	1	Male	22	All ages	944	Other cardiomyopathy	3	Rate	1990	2021	0.15510589432223812	0.5633566643302966	-0.104437256
1	Deaths	108	Belize	2	Female	22	All ages	944	Other cardiomyopathy	3	Rate	1990	2021	0.35158114958653286	0.6099099328841915	0.06837159820879547
1	Deaths	108	Belize	3	Both	22	All ages	944	Other cardiomyopathy	3	Rate	1990	2021	0.2514076565116537	0.5644431793622209	0.006091444626299845
1	Deaths	108	Belize	1	Male	27	Age-standardized	944	Other cardiomyopathy	3	Rate	1990	2021	-0.051708302	0.3367170960055784	-0.27940067
1	Deaths	108	Belize	2	Female	27	Age-standardized	944	Other cardiomyopathy	3	Rate	1990	2021	0.3276312519445871	0.5937485808890889	-0.003208022
1	Deaths	108	Belize	3	Both	27	Age-standardized	944	Other cardiomyopathy	3	Rate	1990	2021	0.1223987600144626	0.430773552020336	-0.119773503
1	Deaths	79	Republic of Finland	1	Male	22	All ages	944	Other cardiomyopathy	1	Number	1990	2021	0.7593191614964184	1.1808807355974218	0.44341581226380006
1	Deaths	79	Republic of Finland	2	Female	22	All ages	944	Other cardiomyopathy	1	Number	1990	2021	-0.008501243	0.39189310885800027	-0.185589071
1	Deaths	79	Republic of Finland	3	Both	22	All ages	944	Other cardiomyopathy	1	Number	1990	2021	0.42042041318687967	0.7841229040647204	0.209207989058997
1	Deaths	79	Republic of Finland	1	Male	22	All ages	944	Other cardiomyopathy	2	Percent	1990	2021	0.5031976558408316	0.8692209593158418	0.23531340867695003
1	Deaths	79	Republic of Finland	2	Female	22	All ages	944	Other cardiomyopathy	2	Percent	1990	2021	-0.127425585	0.22930934768535763	-0.281443405
1	Deaths	79	Republic of Finland	3	Both	22	All ages	944	Other cardiomyopathy	2	Percent	1990	2021	0.2315770403658313	0.5527759445653717	0.03727116524728646
1	Deaths	79	Republic of Finland	1	Male	22	All ages	944	Other cardiomyopathy	3	Rate	1990	2021	0.5637058357604126	0.9383952656154211	0.28292681536303227
1	Deaths	79	Republic of Finland	2	Female	22	All ages	944	Other cardiomyopathy	3	Rate	1990	2021	-0.087041851	0.28163565224886433	-0.250101839
1	Deaths	79	Republic of Finland	3	Both	22	All ages	944	Other cardiomyopathy	3	Rate	1990	2021	0.2854745634980335	0.6146238043593241	0.09432819852712362
1	Deaths	79	Republic of Finland	1	Male	27	Age-standardized	944	Other cardiomyopathy	3	Rate	1990	2021	-0.299821103	-0.14422184	-0.421522561
1	Deaths	79	Republic of Finland	2	Female	27	Age-standardized	944	Other cardiomyopathy	3	Rate	1990	2021	-0.498661374	-0.289187631	-0.582729122
1	Deaths	79	Republic of Finland	3	Both	27	Age-standardized	944	Other cardiomyopathy	3	Rate	1990	2021	-0.330297931	-0.14915867	-0.426688193
1	Deaths	167	Central Sub-Saharan Africa	1	Male	22	All ages	944	Other cardiomyopathy	1	Number	1990	2021	1.1751821733203218	2.028156422845253	0.4006004132399379
1	Deaths	167	Central Sub-Saharan Africa	2	Female	22	All ages	944	Other cardiomyopathy	1	Number	1990	2021	0.9714024324932033	2.0916394898345048	0.2683845745130806
1	Deaths	167	Central Sub-Saharan Africa	3	Both	22	All ages	944	Other cardiomyopathy	1	Number	1990	2021	1.0758286573922156	1.8242728191971807	0.38802544674954964
1	Deaths	167	Central Sub-Saharan Africa	1	Male	22	All ages	944	Other cardiomyopathy	2	Percent	1990	2021	0.5276620976826332	1.0515353040968853	0.02796085353222292
1	Deaths	167	Central Sub-Saharan Africa	2	Female	22	All ages	944	Other cardiomyopathy	2	Percent	1990	2021	0.43934543459972736	1.2211263760220787	-0.038403286
1	Deaths	167	Central Sub-Saharan Africa	3	Both	22	All ages	944	Other cardiomyopathy	2	Percent	1990	2021	0.48371557771894114	0.9815643582818729	0.03625115145566076
1	Deaths	167	Central Sub-Saharan Africa	1	Male	22	All ages	944	Other cardiomyopathy	3	Rate	1990	2021	-0.133183303	0.20672952403399025	-0.441856485
1	Deaths	167	Central Sub-Saharan Africa	2	Female	22	All ages	944	Other cardiomyopathy	3	Rate	1990	2021	-0.202995498	0.2498973071968404	-0.487213671
1	Deaths	167	Central Sub-Saharan Africa	3	Both	22	All ages	944	Other cardiomyopathy	3	Rate	1990	2021	-0.166767529	0.13365609944700954	-0.442850031
1	Deaths	167	Central Sub-Saharan Africa	1	Male	27	Age-standardized	944	Other cardiomyopathy	3	Rate	1990	2021	-0.06202166	0.2765172162081801	-0.341305965
1	Deaths	167	Central Sub-Saharan Africa	2	Female	27	Age-standardized	944	Other cardiomyopathy	3	Rate	1990	2021	-0.131013557	0.3558054342269203	-0.409030523
1	Deaths	167	Central Sub-Saharan Africa	3	Both	27	Age-standardized	944	Other cardiomyopathy	3	Rate	1990	2021	-0.094662075	0.22811764748192623	-0.330851162
1	Deaths	72	New Zealand	1	Male	22	All ages	944	Other cardiomyopathy	1	Number	1990	2021	0.21667904359446405	0.47119823731764837	0.04706537698394271
1	Deaths	72	New Zealand	2	Female	22	All ages	944	Other cardiomyopathy	1	Number	1990	2021	0.23244338293107386	0.376066623972124	0.08753482768894877
1	Deaths	72	New Zealand	3	Both	22	All ages	944	Other cardiomyopathy	1	Number	1990	2021	0.2229941540089777	0.39061466291005836	0.07586595400133028
1	Deaths	72	New Zealand	1	Male	22	All ages	944	Other cardiomyopathy	2	Percent	1990	2021	-0.040886977	0.15890059602172274	-0.170644803
1	Deaths	72	New Zealand	2	Female	22	All ages	944	Other cardiomyopathy	2	Percent	1990	2021	-0.080643632	0.02256046524089003	-0.195662421
1	Deaths	72	New Zealand	3	Both	22	All ages	944	Other cardiomyopathy	2	Percent	1990	2021	-0.061107909	0.06535276146405347	-0.17258474
1	Deaths	72	New Zealand	1	Male	22	All ages	944	Other cardiomyopathy	3	Rate	1990	2021	-0.2043797	-0.037942514	-0.315294799
1	Deaths	72	New Zealand	2	Female	22	All ages	944	Other cardiomyopathy	3	Rate	1990	2021	-0.176549702	-0.08058862	-0.27336956
1	Deaths	72	New Zealand	3	Both	22	All ages	944	Other cardiomyopathy	3	Rate	1990	2021	-0.191546136	-0.080741479	-0.28880446
1	Deaths	72	New Zealand	1	Male	27	Age-standardized	944	Other cardiomyopathy	3	Rate	1990	2021	-0.443704073	-0.334133371	-0.516307258
1	Deaths	72	New Zealand	2	Female	27	Age-standardized	944	Other cardiomyopathy	3	Rate	1990	2021	-0.442814901	-0.379782439	-0.505748762
1	Deaths	72	New Zealand	3	Both	27	Age-standardized	944	Other cardiomyopathy	3	Rate	1990	2021	-0.444648004	-0.370980764	-0.506055004
1	Deaths	200	Republic of Benin	1	Male	22	All ages	944	Other cardiomyopathy	1	Number	1990	2021	0.8427124826088914	1.7065616355123456	0.2939317833117198
1	Deaths	200	Republic of Benin	2	Female	22	All ages	944	Other cardiomyopathy	1	Number	1990	2021	0.4675781176939993	1.2464778148189628	-0.010538031
1	Deaths	200	Republic of Benin	3	Both	22	All ages	944	Other cardiomyopathy	1	Number	1990	2021	0.7186001512575858	1.3866335913362005	0.2556791979628593
1	Deaths	200	Republic of Benin	1	Male	22	All ages	944	Other cardiomyopathy	2	Percent	1990	2021	0.13650073509724867	0.6303500763099243	-0.184673736
1	Deaths	200	Republic of Benin	2	Female	22	All ages	944	Other cardiomyopathy	2	Percent	1990	2021	-0.025017779	0.5214962335871369	-0.33283381
1	Deaths	200	Republic of Benin	3	Both	22	All ages	944	Other cardiomyopathy	2	Percent	1990	2021	0.09622855370364762	0.45324472078946076	-0.180308966
1	Deaths	200	Republic of Benin	1	Male	22	All ages	944	Other cardiomyopathy	3	Rate	1990	2021	-0.344774958	-0.037610599	-0.539908415
1	Deaths	200	Republic of Benin	2	Female	22	All ages	944	Other cardiomyopathy	3	Rate	1990	2021	-0.467319429	-0.184605527	-0.640859209
1	Deaths	200	Republic of Benin	3	Both	22	All ages	944	Other cardiomyopathy	3	Rate	1990	2021	-0.382458169	-0.142414787	-0.548798812
1	Deaths	200	Republic of Benin	1	Male	27	Age-standardized	944	Other cardiomyopathy	3	Rate	1990	2021	-0.235480287	0.11934855933927697	-0.467563018
1	Deaths	200	Republic of Benin	2	Female	27	Age-standardized	944	Other cardiomyopathy	3	Rate	1990	2021	-0.427483412	-0.070526792	-0.618992244
1	Deaths	200	Republic of Benin	3	Both	27	Age-standardized	944	Other cardiomyopathy	3	Rate	1990	2021	-0.326173149	-0.05356516	-0.503026439
1	Deaths	80	French Republic	1	Male	22	All ages	944	Other cardiomyopathy	1	Number	1990	2021	-0.193747034	-0.105660238	-0.27868592
1	Deaths	80	French Republic	2	Female	22	All ages	944	Other cardiomyopathy	1	Number	1990	2021	-0.151316566	-0.031149895	-0.271646308
1	Deaths	80	French Republic	3	Both	22	All ages	944	Other cardiomyopathy	1	Number	1990	2021	-0.172049966	-0.094487529	-0.258693628
1	Deaths	80	French Republic	1	Male	22	All ages	944	Other cardiomyopathy	2	Percent	1990	2021	-0.320771174	-0.247090518	-0.392958121
1	Deaths	80	French Republic	2	Female	22	All ages	944	Other cardiomyopathy	2	Percent	1990	2021	-0.332167815	-0.236341019	-0.425530352
1	Deaths	80	French Republic	3	Both	22	All ages	944	Other cardiomyopathy	2	Percent	1990	2021	-0.325421623	-0.263999826	-0.397336838
1	Deaths	80	French Republic	1	Male	22	All ages	944	Other cardiomyopathy	3	Rate	1990	2021	-0.294705327	-0.217648683	-0.36900824
1	Deaths	80	French Republic	2	Female	22	All ages	944	Other cardiomyopathy	3	Rate	1990	2021	-0.26516553	-0.161118946	-0.369353309
1	Deaths	80	French Republic	3	Both	22	All ages	944	Other cardiomyopathy	3	Rate	1990	2021	-0.279533863	-0.212040527	-0.354929505
1	Deaths	80	French Republic	1	Male	27	Age-standardized	944	Other cardiomyopathy	3	Rate	1990	2021	-0.6245476	-0.583338706	-0.662309954
1	Deaths	80	French Republic	2	Female	27	Age-standardized	944	Other cardiomyopathy	3	Rate	1990	2021	-0.620756501	-0.569140346	-0.669548879
1	Deaths	80	French Republic	3	Both	27	Age-standardized	944	Other cardiomyopathy	3	Rate	1990	2021	-0.622540278	-0.588093142	-0.657874262
1	Deaths	43	Republic of Albania	1	Male	22	All ages	944	Other cardiomyopathy	1	Number	1990	2021	0.9820865652364242	2.258687033999067	0.2535530820309772
1	Deaths	43	Republic of Albania	2	Female	22	All ages	944	Other cardiomyopathy	1	Number	1990	2021	0.31680000504500466	1.3214706169210921	-0.310875708
1	Deaths	43	Republic of Albania	3	Both	22	All ages	944	Other cardiomyopathy	1	Number	1990	2021	0.6140712216982215	1.3807423375216406	0.0787278953118401
1	Deaths	43	Republic of Albania	1	Male	22	All ages	944	Other cardiomyopathy	2	Percent	1990	2021	0.17096788547794023	0.8979656954372227	-0.265852879
1	Deaths	43	Republic of Albania	2	Female	22	All ages	944	Other cardiomyopathy	2	Percent	1990	2021	-0.263985305	0.2936582587542835	-0.610117395
1	Deaths	43	Republic of Albania	3	Both	22	All ages	944	Other cardiomyopathy	2	Percent	1990	2021	-0.069161364	0.3560550644201345	-0.371196158
1	Deaths	43	Republic of Albania	1	Male	22	All ages	944	Other cardiomyopathy	3	Rate	1990	2021	1.5146657369102043	3.1342839285798494	0.5903780591971662
1	Deaths	43	Republic of Albania	2	Female	22	All ages	944	Other cardiomyopathy	3	Rate	1990	2021	0.5917217160777589	1.8061476154561893	-0.167000231
1	Deaths	43	Republic of Albania	3	Both	22	All ages	944	Other cardiomyopathy	3	Rate	1990	2021	0.9996626432083705	1.949486646839359	0.33642917700516484
1	Deaths	43	Republic of Albania	1	Male	27	Age-standardized	944	Other cardiomyopathy	3	Rate	1990	2021	-0.310815064	0.09993591612958093	-0.568398331
1	Deaths	43	Republic of Albania	2	Female	27	Age-standardized	944	Other cardiomyopathy	3	Rate	1990	2021	-0.421191725	0.015246213747214332	-0.693786071
1	Deaths	43	Republic of Albania	3	Both	27	Age-standardized	944	Other cardiomyopathy	3	Rate	1990	2021	-0.350561403	-0.051558138	-0.571880408
1	Deaths	109	Republic of Cuba	1	Male	22	All ages	944	Other cardiomyopathy	1	Number	1990	2021	0.9911952119029279	1.4245163001916217	0.6000141189467659
1	Deaths	109	Republic of Cuba	2	Female	22	All ages	944	Other cardiomyopathy	1	Number	1990	2021	3.1960898956029333	4.515720960280633	2.460433209324153
1	Deaths	109	Republic of Cuba	3	Both	22	All ages	944	Other cardiomyopathy	1	Number	1990	2021	1.8980892352911598	2.4381737298259205	1.448783219839197
1	Deaths	109	Republic of Cuba	1	Male	22	All ages	944	Other cardiomyopathy	2	Percent	1990	2021	-0.147831965	0.01002791993738901	-0.293478314
1	Deaths	109	Republic of Cuba	2	Female	22	All ages	944	Other cardiomyopathy	2	Percent	1990	2021	0.8378622660294747	1.4569884235331476	0.5482420478494618
1	Deaths	109	Republic of Cuba	3	Both	22	All ages	944	Other cardiomyopathy	2	Percent	1990	2021	0.25304013862975977	0.4836901799873441	0.07148844094790616
1	Deaths	109	Republic of Cuba	1	Male	22	All ages	944	Other cardiomyopathy	3	Rate	1990	2021	0.9416591448965963	1.3642002642819844	0.5602096808216469
1	Deaths	109	Republic of Cuba	2	Female	22	All ages	944	Other cardiomyopathy	3	Rate	1990	2021	2.9865622269361727	4.240298797606051	2.287639841935512
1	Deaths	109	Republic of Cuba	3	Both	22	All ages	944	Other cardiomyopathy	3	Rate	1990	2021	1.789446883011303	2.3092849168085494	1.3569842627929194
1	Deaths	109	Republic of Cuba	1	Male	27	Age-standardized	944	Other cardiomyopathy	3	Rate	1990	2021	0.1568420673170359	0.40143104698841703	-0.066691288
1	Deaths	109	Republic of Cuba	2	Female	27	Age-standardized	944	Other cardiomyopathy	3	Rate	1990	2021	0.922539240746675	1.5260062946538369	0.5903970522039594
1	Deaths	109	Republic of Cuba	3	Both	27	Age-standardized	944	Other cardiomyopathy	3	Rate	1990	2021	0.48374664147672497	0.7617670126024314	0.2542515078560269
1	Deaths	168	Republic of Angola	1	Male	22	All ages	944	Other cardiomyopathy	1	Number	1990	2021	1.5114712246490962	3.3432677650152476	0.41257764423884324
1	Deaths	168	Republic of Angola	2	Female	22	All ages	944	Other cardiomyopathy	1	Number	1990	2021	1.4873423645939816	3.580111929781741	0.38605079866935355
1	Deaths	168	Republic of Angola	3	Both	22	All ages	944	Other cardiomyopathy	1	Number	1990	2021	1.5001703445445558	3.062582968324021	0.4801987748476725
1	Deaths	168	Republic of Angola	1	Male	22	All ages	944	Other cardiomyopathy	2	Percent	1990	2021	0.7575517686100105	1.7901380905965742	0.02231594001610402
1	Deaths	168	Republic of Angola	2	Female	22	All ages	944	Other cardiomyopathy	2	Percent	1990	2021	0.6661538662724789	1.9941790832937993	-0.016986517
1	Deaths	168	Republic of Angola	3	Both	22	All ages	944	Other cardiomyopathy	2	Percent	1990	2021	0.715591079634088	1.5978722256859745	0.037081152610117366
1	Deaths	168	Republic of Angola	1	Male	22	All ages	944	Other cardiomyopathy	3	Rate	1990	2021	-0.179830551	0.4183779990261759	-0.53869548
1	Deaths	168	Republic of Angola	2	Female	22	All ages	944	Other cardiomyopathy	3	Rate	1990	2021	-0.247475923	0.3856735404821509	-0.580662231
1	Deaths	168	Republic of Angola	3	Both	22	All ages	944	Other cardiomyopathy	3	Rate	1990	2021	-0.214454303	0.2764508537043972	-0.534926178
1	Deaths	168	Republic of Angola	1	Male	27	Age-standardized	944	Other cardiomyopathy	3	Rate	1990	2021	-0.061142673	0.571428765337911	-0.431889425
1	Deaths	168	Republic of Angola	2	Female	27	Age-standardized	944	Other cardiomyopathy	3	Rate	1990	2021	-0.148902831	0.5612389208831912	-0.483217975
1	Deaths	168	Republic of Angola	3	Both	27	Age-standardized	944	Other cardiomyopathy	3	Rate	1990	2021	-0.11440883	0.4147412169112899	-0.418063426
1	Deaths	140	Kingdom of Bahrain	1	Male	22	All ages	944	Other cardiomyopathy	1	Number	1990	2021	1.490336358884342	2.6245745640149782	0.5526282976274824
1	Deaths	140	Kingdom of Bahrain	2	Female	22	All ages	944	Other cardiomyopathy	1	Number	1990	2021	0.8924363540158492	1.9858472300589298	0.22886794474740657
1	Deaths	140	Kingdom of Bahrain	3	Both	22	All ages	944	Other cardiomyopathy	1	Number	1990	2021	1.2797472162970551	2.032236975666362	0.6162568366036725
1	Deaths	140	Kingdom of Bahrain	1	Male	22	All ages	944	Other cardiomyopathy	2	Percent	1990	2021	-0.266009963	0.08368797318071722	-0.531122911
1	Deaths	140	Kingdom of Bahrain	2	Female	22	All ages	944	Other cardiomyopathy	2	Percent	1990	2021	-0.310845349	0.06475770680861943	-0.540801808
1	Deaths	140	Kingdom of Bahrain	3	Both	22	All ages	944	Other cardiomyopathy	2	Percent	1990	2021	-0.272648839	-0.041175818	-0.468774138
1	Deaths	140	Kingdom of Bahrain	1	Male	22	All ages	944	Other cardiomyopathy	3	Rate	1990	2021	-0.241360984	0.10416557634765004	-0.527017947
1	Deaths	140	Kingdom of Bahrain	2	Female	22	All ages	944	Other cardiomyopathy	3	Rate	1990	2021	-0.288252823	0.12298008527521061	-0.537821555
1	Deaths	140	Kingdom of Bahrain	3	Both	22	All ages	944	Other cardiomyopathy	3	Rate	1990	2021	-0.245156813	0.0039987793320058924	-0.464843974
1	Deaths	140	Kingdom of Bahrain	1	Male	27	Age-standardized	944	Other cardiomyopathy	3	Rate	1990	2021	-0.431714015	-0.194836187	-0.595295032
1	Deaths	140	Kingdom of Bahrain	2	Female	27	Age-standardized	944	Other cardiomyopathy	3	Rate	1990	2021	-0.456044359	-0.152309274	-0.665570436
1	Deaths	140	Kingdom of Bahrain	3	Both	27	Age-standardized	944	Other cardiomyopathy	3	Rate	1990	2021	-0.432643588	-0.252592007	-0.558772752
1	Deaths	73	Western Europe	1	Male	22	All ages	944	Other cardiomyopathy	1	Number	1990	2021	-0.204855544	-0.146006957	-0.277006207
1	Deaths	73	Western Europe	2	Female	22	All ages	944	Other cardiomyopathy	1	Number	1990	2021	-0.508333246	-0.464712779	-0.552736764
1	Deaths	73	Western Europe	3	Both	22	All ages	944	Other cardiomyopathy	1	Number	1990	2021	-0.385953902	-0.343743229	-0.430347911
1	Deaths	73	Western Europe	1	Male	22	All ages	944	Other cardiomyopathy	2	Percent	1990	2021	-0.329875845	-0.280617702	-0.391125945
1	Deaths	73	Western Europe	2	Female	22	All ages	944	Other cardiomyopathy	2	Percent	1990	2021	-0.579815902	-0.543342995	-0.617864772
1	Deaths	73	Western Europe	3	Both	22	All ages	944	Other cardiomyopathy	2	Percent	1990	2021	-0.478887667	-0.441062469	-0.516960747
1	Deaths	73	Western Europe	1	Male	22	All ages	944	Other cardiomyopathy	3	Rate	1990	2021	-0.307454911	-0.256199696	-0.370295804
1	Deaths	73	Western Europe	2	Female	22	All ages	944	Other cardiomyopathy	3	Rate	1990	2021	-0.564124658	-0.525453981	-0.603489529
1	Deaths	73	Western Europe	3	Both	22	All ages	944	Other cardiomyopathy	3	Rate	1990	2021	-0.460327065	-0.423228942	-0.49934408
1	Deaths	73	Western Europe	1	Male	27	Age-standardized	944	Other cardiomyopathy	3	Rate	1990	2021	-0.636111231	-0.610778324	-0.667004517
1	Deaths	73	Western Europe	2	Female	27	Age-standardized	944	Other cardiomyopathy	3	Rate	1990	2021	-0.740963821	-0.716922023	-0.756315435
1	Deaths	73	Western Europe	3	Both	27	Age-standardized	944	Other cardiomyopathy	3	Rate	1990	2021	-0.68521947	-0.663404911	-0.705999857
1	Deaths	110	Commonwealth of Dominica	1	Male	22	All ages	944	Other cardiomyopathy	1	Number	1990	2021	0.7108068535754819	1.486327127381575	0.1468935805390184
1	Deaths	110	Commonwealth of Dominica	2	Female	22	All ages	944	Other cardiomyopathy	1	Number	1990	2021	0.37066164653673195	0.9642970442188448	-0.068538758
1	Deaths	110	Commonwealth of Dominica	3	Both	22	All ages	944	Other cardiomyopathy	1	Number	1990	2021	0.5717129306096712	1.1630833795137048	0.10286018666287078
1	Deaths	110	Commonwealth of Dominica	1	Male	22	All ages	944	Other cardiomyopathy	2	Percent	1990	2021	0.1434501700982348	0.6024763489768322	-0.233797184
1	Deaths	110	Commonwealth of Dominica	2	Female	22	All ages	944	Other cardiomyopathy	2	Percent	1990	2021	0.06274434000530896	0.5753741995643248	-0.260929891
1	Deaths	110	Commonwealth of Dominica	3	Both	22	All ages	944	Other cardiomyopathy	2	Percent	1990	2021	0.12915740794734032	0.5353246038513284	-0.216267742
1	Deaths	110	Commonwealth of Dominica	1	Male	22	All ages	944	Other cardiomyopathy	3	Rate	1990	2021	0.8072274819525334	1.6264558762651806	0.21153220382139526
1	Deaths	110	Commonwealth of Dominica	2	Female	22	All ages	944	Other cardiomyopathy	3	Rate	1990	2021	0.5129580065766371	1.1682221486643767	0.028161653273161055
1	Deaths	110	Commonwealth of Dominica	3	Both	22	All ages	944	Other cardiomyopathy	3	Rate	1990	2021	0.6969722006572757	1.3354725225265371	0.19075375759148055
1	Deaths	110	Commonwealth of Dominica	1	Male	27	Age-standardized	944	Other cardiomyopathy	3	Rate	1990	2021	0.0847695667056088	0.5706038238347041	-0.269562555
1	Deaths	110	Commonwealth of Dominica	2	Female	27	Age-standardized	944	Other cardiomyopathy	3	Rate	1990	2021	0.09582213878780961	0.5627264394954025	-0.244452684
1	Deaths	110	Commonwealth of Dominica	3	Both	27	Age-standardized	944	Other cardiomyopathy	3	Rate	1990	2021	0.1579430033841295	0.5784872195971636	-0.175444675
1	Deaths	141	Arab Republic of Egypt	1	Male	22	All ages	944	Other cardiomyopathy	1	Number	1990	2021	0.08236938683960067	0.7452742795763413	-0.3107762
1	Deaths	141	Arab Republic of Egypt	2	Female	22	All ages	944	Other cardiomyopathy	1	Number	1990	2021	-0.39749039	0.7116793646579709	-0.665277483
1	Deaths	141	Arab Republic of Egypt	3	Both	22	All ages	944	Other cardiomyopathy	1	Number	1990	2021	-0.153013828	0.5104913573958233	-0.457302935
1	Deaths	141	Arab Republic of Egypt	1	Male	22	All ages	944	Other cardiomyopathy	2	Percent	1990	2021	-0.386350305	-0.01339527	-0.594306919
1	Deaths	141	Arab Republic of Egypt	2	Female	22	All ages	944	Other cardiomyopathy	2	Percent	1990	2021	-0.525660808	0.3417879369206004	-0.718692808
1	Deaths	141	Arab Republic of Egypt	3	Both	22	All ages	944	Other cardiomyopathy	2	Percent	1990	2021	-0.444960073	-0.054545187	-0.623587242
1	Deaths	141	Arab Republic of Egypt	1	Male	22	All ages	944	Other cardiomyopathy	3	Rate	1990	2021	-0.438605615	-0.094775597	-0.64251911
1	Deaths	141	Arab Republic of Egypt	2	Female	22	All ages	944	Other cardiomyopathy	3	Rate	1990	2021	-0.681022531	-0.093811713	-0.822792965
1	Deaths	141	Arab Republic of Egypt	3	Both	22	All ages	944	Other cardiomyopathy	3	Rate	1990	2021	-0.556303096	-0.2087234	-0.715706093
1	Deaths	141	Arab Republic of Egypt	1	Male	27	Age-standardized	944	Other cardiomyopathy	3	Rate	1990	2021	-0.349726336	-0.030259542	-0.558130486
1	Deaths	141	Arab Republic of Egypt	2	Female	27	Age-standardized	944	Other cardiomyopathy	3	Rate	1990	2021	-0.476849914	0.17125761129290945	-0.684051957
1	Deaths	141	Arab Republic of Egypt	3	Both	27	Age-standardized	944	Other cardiomyopathy	3	Rate	1990	2021	-0.408690691	-0.096338867	-0.573460589
1	Deaths	44	Bosnia and Herzegovina	1	Male	22	All ages	944	Other cardiomyopathy	1	Number	1990	2021	1.1915280490504148	2.8561165873415555	0.21354550878214126
1	Deaths	44	Bosnia and Herzegovina	2	Female	22	All ages	944	Other cardiomyopathy	1	Number	1990	2021	1.1636199181814693	2.7283279605408257	0.22319975334320982
1	Deaths	44	Bosnia and Herzegovina	3	Both	22	All ages	944	Other cardiomyopathy	1	Number	1990	2021	1.1772502292462845	2.209836975918799	0.41546222085850354
1	Deaths	44	Bosnia and Herzegovina	1	Male	22	All ages	944	Other cardiomyopathy	2	Percent	1990	2021	0.39996848641615423	1.3942023633551708	-0.18116176
1	Deaths	44	Bosnia and Herzegovina	2	Female	22	All ages	944	Other cardiomyopathy	2	Percent	1990	2021	0.27815505609883623	1.2285242297975763	-0.272517551
1	Deaths	44	Bosnia and Herzegovina	3	Both	22	All ages	944	Other cardiomyopathy	2	Percent	1990	2021	0.3413384255683118	0.959134162790841	-0.119802348
1	Deaths	44	Bosnia and Herzegovina	1	Male	22	All ages	944	Other cardiomyopathy	3	Rate	1990	2021	2.051070128563083	4.368529112366274	0.689511778369165
1	Deaths	44	Bosnia and Herzegovina	2	Female	22	All ages	944	Other cardiomyopathy	3	Rate	1990	2021	1.8840743998002458	3.9698078367169964	0.6305077730215453
1	Deaths	44	Bosnia and Herzegovina	3	Both	22	All ages	944	Other cardiomyopathy	3	Rate	1990	2021	1.9652721937789193	3.371587704253158	0.9277668264659056
1	Deaths	44	Bosnia and Herzegovina	1	Male	27	Age-standardized	944	Other cardiomyopathy	3	Rate	1990	2021	0.18726445192616484	1.0137502342087084	-0.314330022
1	Deaths	44	Bosnia and Herzegovina	2	Female	27	Age-standardized	944	Other cardiomyopathy	3	Rate	1990	2021	-0.027470708	0.7346819220506754	-0.465235429
1	Deaths	44	Bosnia and Herzegovina	3	Both	27	Age-standardized	944	Other cardiomyopathy	3	Rate	1990	2021	0.07335868360990447	0.5840564745146537	-0.309651727
1	Deaths	74	Principality of Andorra	1	Male	22	All ages	944	Other cardiomyopathy	1	Number	1990	2021	0.9843224943400626	2.354960541903738	0.17413996789579236
1	Deaths	74	Principality of Andorra	2	Female	22	All ages	944	Other cardiomyopathy	1	Number	1990	2021	1.4159729967226486	3.045179775908988	0.3118864661083217
1	Deaths	74	Principality of Andorra	3	Both	22	All ages	944	Other cardiomyopathy	1	Number	1990	2021	1.2215007592887575	2.491134619770412	0.36410812976563683
1	Deaths	74	Principality of Andorra	1	Male	22	All ages	944	Other cardiomyopathy	2	Percent	1990	2021	0.008687421013546158	0.4971844464802772	-0.278782777
1	Deaths	74	Principality of Andorra	2	Female	22	All ages	944	Other cardiomyopathy	2	Percent	1990	2021	-0.149270331	0.39647757190125543	-0.502712867
1	Deaths	74	Principality of Andorra	3	Both	22	All ages	944	Other cardiomyopathy	2	Percent	1990	2021	-0.019869113	0.3698227831404559	-0.331398915
1	Deaths	74	Principality of Andorra	1	Male	22	All ages	944	Other cardiomyopathy	3	Rate	1990	2021	0.301308951043537	1.200166654	-0.230004773
1	Deaths	74	Principality of Andorra	2	Female	22	All ages	944	Other cardiomyopathy	3	Rate	1990	2021	0.4815241938302649	1.4805872062857466	-0.195524312
1	Deaths	74	Principality of Andorra	3	Both	22	All ages	944	Other cardiomyopathy	3	Rate	1990	2021	0.4109209089431278	1.2172915360813652	-0.133626818
1	Deaths	74	Principality of Andorra	1	Male	27	Age-standardized	944	Other cardiomyopathy	3	Rate	1990	2021	-0.419450301	-0.011533565	-0.653721734
1	Deaths	74	Principality of Andorra	2	Female	27	Age-standardized	944	Other cardiomyopathy	3	Rate	1990	2021	-0.479468035	-0.128444199	-0.710927733
1	Deaths	74	Principality of Andorra	3	Both	27	Age-standardized	944	Other cardiomyopathy	3	Rate	1990	2021	-0.456297766	-0.160936517	-0.664572548
1	Deaths	88	Republic of Malta	1	Male	22	All ages	944	Other cardiomyopathy	1	Number	1990	2021	-0.344993236	-0.25048976	-0.421529158
1	Deaths	88	Republic of Malta	2	Female	22	All ages	944	Other cardiomyopathy	1	Number	1990	2021	-0.650382857	-0.583531123	-0.711801663
1	Deaths	88	Republic of Malta	3	Both	22	All ages	944	Other cardiomyopathy	1	Number	1990	2021	-0.544968189	-0.485293022	-0.599052976
1	Deaths	88	Republic of Malta	1	Male	22	All ages	944	Other cardiomyopathy	2	Percent	1990	2021	-0.508435451	-0.441891282	-0.564271591
1	Deaths	88	Republic of Malta	2	Female	22	All ages	944	Other cardiomyopathy	2	Percent	1990	2021	-0.787501193	-0.751947719	-0.824325368
1	Deaths	88	Republic of Malta	3	Both	22	All ages	944	Other cardiomyopathy	2	Percent	1990	2021	-0.693001918	-0.661730113	-0.727768904
1	Deaths	88	Republic of Malta	1	Male	22	All ages	944	Other cardiomyopathy	3	Rate	1990	2021	-0.458256144	-0.380094084	-0.521557575
1	Deaths	88	Republic of Malta	2	Female	22	All ages	944	Other cardiomyopathy	3	Rate	1990	2021	-0.703181573	-0.646425699	-0.755324993
1	Deaths	88	Republic of Malta	3	Both	22	All ages	944	Other cardiomyopathy	3	Rate	1990	2021	-0.618672518	-0.568663308	-0.663996855
1	Deaths	88	Republic of Malta	1	Male	27	Age-standardized	944	Other cardiomyopathy	3	Rate	1990	2021	-0.767498448	-0.735164656	-0.792653502
1	Deaths	88	Republic of Malta	2	Female	27	Age-standardized	944	Other cardiomyopathy	3	Rate	1990	2021	-0.885742172	-0.865759627	-0.903818753
1	Deaths	88	Republic of Malta	3	Both	27	Age-standardized	944	Other cardiomyopathy	3	Rate	1990	2021	-0.845039737	-0.82593397	-0.862955113
1	Deaths	175	Republic of Burundi	1	Male	22	All ages	944	Other cardiomyopathy	1	Number	1990	2021	0.6294114996881714	1.572001866470247	-0.096040751
1	Deaths	175	Republic of Burundi	2	Female	22	All ages	944	Other cardiomyopathy	1	Number	1990	2021	-0.022984428	0.6602562264064937	-0.42647789
1	Deaths	175	Republic of Burundi	3	Both	22	All ages	944	Other cardiomyopathy	1	Number	1990	2021	0.33284902135320976	1.041473535136208	-0.223690622
1	Deaths	175	Republic of Burundi	1	Male	22	All ages	944	Other cardiomyopathy	2	Percent	1990	2021	0.4335462124973219	1.221039912440067	-0.19805521
1	Deaths	175	Republic of Burundi	2	Female	22	All ages	944	Other cardiomyopathy	2	Percent	1990	2021	0.057295527091107384	0.7954271677962852	-0.377432116
1	Deaths	175	Republic of Burundi	3	Both	22	All ages	944	Other cardiomyopathy	2	Percent	1990	2021	0.28641566065495433	0.9308735625619257	-0.234814479
1	Deaths	175	Republic of Burundi	1	Male	22	All ages	944	Other cardiomyopathy	3	Rate	1990	2021	-0.334974341	0.04973313227220541	-0.631059376
1	Deaths	175	Republic of Burundi	2	Female	22	All ages	944	Other cardiomyopathy	3	Rate	1990	2021	-0.577905109	-0.282728248	-0.752224264
1	Deaths	175	Republic of Burundi	3	Both	22	All ages	944	Other cardiomyopathy	3	Rate	1990	2021	-0.44011909	-0.142451964	-0.673900949
1	Deaths	175	Republic of Burundi	1	Male	27	Age-standardized	944	Other cardiomyopathy	3	Rate	1990	2021	-0.275349372	0.14352453191175835	-0.588186629
1	Deaths	175	Republic of Burundi	2	Female	27	Age-standardized	944	Other cardiomyopathy	3	Rate	1990	2021	-0.385961614	0.15477572735434822	-0.635587891
1	Deaths	175	Republic of Burundi	3	Both	27	Age-standardized	944	Other cardiomyopathy	3	Rate	1990	2021	-0.293404443	0.07571411760044164	-0.588401635
1	Deaths	111	Dominican Republic	1	Male	22	All ages	944	Other cardiomyopathy	1	Number	1990	2021	1.1642915239162268	2.237229814577452	0.5057321793075407
1	Deaths	111	Dominican Republic	2	Female	22	All ages	944	Other cardiomyopathy	1	Number	1990	2021	0.62933761516953	1.4360130394159956	0.1560454953297113
1	Deaths	111	Dominican Republic	3	Both	22	All ages	944	Other cardiomyopathy	1	Number	1990	2021	0.8800680567501994	1.5761971547966118	0.39753436050199575
1	Deaths	111	Dominican Republic	1	Male	22	All ages	944	Other cardiomyopathy	2	Percent	1990	2021	0.08150540851014594	0.570701876802173	-0.25843459
1	Deaths	111	Dominican Republic	2	Female	22	All ages	944	Other cardiomyopathy	2	Percent	1990	2021	-0.07875284	0.3809401798266067	-0.345653904
1	Deaths	111	Dominican Republic	3	Both	22	All ages	944	Other cardiomyopathy	2	Percent	1990	2021	-0.009759554	0.3262485988033433	-0.242181639
1	Deaths	111	Dominican Republic	1	Male	22	All ages	944	Other cardiomyopathy	3	Rate	1990	2021	0.36937690448150967	1.048239663462686	-0.047302617
1	Deaths	111	Dominican Republic	2	Female	22	All ages	944	Other cardiomyopathy	3	Rate	1990	2021	0.085304232333538	0.6226319438545439	-0.229956359
1	Deaths	111	Dominican Republic	3	Both	22	All ages	944	Other cardiomyopathy	3	Rate	1990	2021	0.22076061999339966	0.6727692514232234	-0.092556833
1	Deaths	111	Dominican Republic	1	Male	27	Age-standardized	944	Other cardiomyopathy	3	Rate	1990	2021	0.05237126351476856	0.5948966110825369	-0.317057413
1	Deaths	111	Dominican Republic	2	Female	27	Age-standardized	944	Other cardiomyopathy	3	Rate	1990	2021	-0.205213207	0.18930399786438223	-0.455735757
1	Deaths	111	Dominican Republic	3	Both	27	Age-standardized	944	Other cardiomyopathy	3	Rate	1990	2021	-0.080713014	0.30162319966197215	-0.34098991
1	Deaths	169	Central African Republic	1	Male	22	All ages	944	Other cardiomyopathy	1	Number	1990	2021	0.8407647333845287	1.7400441043035684	0.17685724528930796
1	Deaths	169	Central African Republic	2	Female	22	All ages	944	Other cardiomyopathy	1	Number	1990	2021	0.6200671837920556	1.4391574765992636	-0.014116258
1	Deaths	169	Central African Republic	3	Both	22	All ages	944	Other cardiomyopathy	1	Number	1990	2021	0.7286713829175023	1.4122327572672213	0.17687229876319369
1	Deaths	169	Central African Republic	1	Male	22	All ages	944	Other cardiomyopathy	2	Percent	1990	2021	0.1698519445511216	0.6710521484245456	-0.198776853
1	Deaths	169	Central African Republic	2	Female	22	All ages	944	Other cardiomyopathy	2	Percent	1990	2021	0.1149221227850167	0.5918010265502821	-0.278623912
1	Deaths	169	Central African Republic	3	Both	22	All ages	944	Other cardiomyopathy	2	Percent	1990	2021	0.1372372845705863	0.5364597808714234	-0.182237938
1	Deaths	169	Central African Republic	1	Male	22	All ages	944	Other cardiomyopathy	3	Rate	1990	2021	-0.080625288	0.36852212165671117	-0.412215602
1	Deaths	169	Central African Republic	2	Female	22	All ages	944	Other cardiomyopathy	3	Rate	1990	2021	-0.195738928	0.21088768878756015	-0.510570967
1	Deaths	169	Central African Republic	3	Both	22	All ages	944	Other cardiomyopathy	3	Rate	1990	2021	-0.139266244	0.2010901447254973	-0.414016033
1	Deaths	169	Central African Republic	1	Male	27	Age-standardized	944	Other cardiomyopathy	3	Rate	1990	2021	-0.051417145	0.3573176638409328	-0.359212223
1	Deaths	169	Central African Republic	2	Female	27	Age-standardized	944	Other cardiomyopathy	3	Rate	1990	2021	-0.126041928	0.3304063632109366	-0.427743525
1	Deaths	169	Central African Republic	3	Both	27	Age-standardized	944	Other cardiomyopathy	3	Rate	1990	2021	-0.092173341	0.23908620521261664	-0.365724284
1	Deaths	201	Burkina Faso	1	Male	22	All ages	944	Other cardiomyopathy	1	Number	1990	2021	0.7470552588804126	1.6401231276017032	0.21575290721222207
1	Deaths	201	Burkina Faso	2	Female	22	All ages	944	Other cardiomyopathy	1	Number	1990	2021	0.49444257230426875	1.22687753514598	0.017555641056620167
1	Deaths	201	Burkina Faso	3	Both	22	All ages	944	Other cardiomyopathy	1	Number	1990	2021	0.6680273427350565	1.3568639345093032	0.2227852364430788
1	Deaths	201	Burkina Faso	1	Male	22	All ages	944	Other cardiomyopathy	2	Percent	1990	2021	0.20572672852377238	0.7703475559977906	-0.148890573
1	Deaths	201	Burkina Faso	2	Female	22	All ages	944	Other cardiomyopathy	2	Percent	1990	2021	0.15169548716747794	0.6435196244716783	-0.19881708
1	Deaths	201	Burkina Faso	3	Both	22	All ages	944	Other cardiomyopathy	2	Percent	1990	2021	0.210915817338194	0.6539202165766889	-0.091929072
1	Deaths	201	Burkina Faso	1	Male	22	All ages	944	Other cardiomyopathy	3	Rate	1990	2021	-0.268984404	0.10469956302891983	-0.491295807
1	Deaths	201	Burkina Faso	2	Female	22	All ages	944	Other cardiomyopathy	3	Rate	1990	2021	-0.374145619	-0.06741076	-0.573860068
1	Deaths	201	Burkina Faso	3	Both	22	All ages	944	Other cardiomyopathy	3	Rate	1990	2021	-0.301741461	-0.013385257	-0.488125757
1	Deaths	201	Burkina Faso	1	Male	27	Age-standardized	944	Other cardiomyopathy	3	Rate	1990	2021	-0.175196357	0.2750042397883352	-0.420748087
1	Deaths	201	Burkina Faso	2	Female	27	Age-standardized	944	Other cardiomyopathy	3	Rate	1990	2021	-0.329314168	0.0019313960606855422	-0.563961181
1	Deaths	201	Burkina Faso	3	Both	27	Age-standardized	944	Other cardiomyopathy	3	Rate	1990	2021	-0.237919108	0.0846202116074734	-0.46213312
1	Deaths	142	Islamic Republic of Iran	1	Male	22	All ages	944	Other cardiomyopathy	1	Number	1990	2021	0.5944760343763594	1.7693652712341505	0.11116580474936923
1	Deaths	142	Islamic Republic of Iran	2	Female	22	All ages	944	Other cardiomyopathy	1	Number	1990	2021	0.272648670165905	1.3531013434357277	-0.174094731
1	Deaths	142	Islamic Republic of Iran	3	Both	22	All ages	944	Other cardiomyopathy	1	Number	1990	2021	0.4578037201270731	1.0225500140528088	0.0782547549286891
1	Deaths	142	Islamic Republic of Iran	1	Male	22	All ages	944	Other cardiomyopathy	2	Percent	1990	2021	-0.13237381	0.5108254432839231	-0.393920564
1	Deaths	142	Islamic Republic of Iran	2	Female	22	All ages	944	Other cardiomyopathy	2	Percent	1990	2021	-0.178019631	0.5088106004710282	-0.447945438
1	Deaths	142	Islamic Republic of Iran	3	Both	22	All ages	944	Other cardiomyopathy	2	Percent	1990	2021	-0.148103889	0.16992525876220962	-0.371461173
1	Deaths	142	Islamic Republic of Iran	1	Male	22	All ages	944	Other cardiomyopathy	3	Rate	1990	2021	0.06962263398556154	0.857773784003091	-0.254596451
1	Deaths	142	Islamic Republic of Iran	2	Female	22	All ages	944	Other cardiomyopathy	3	Rate	1990	2021	-0.151096328	0.5696055143420077	-0.449090678
1	Deaths	142	Islamic Republic of Iran	3	Both	22	All ages	944	Other cardiomyopathy	3	Rate	1990	2021	-0.024780001	0.3530156330929637	-0.278685061
1	Deaths	142	Islamic Republic of Iran	1	Male	27	Age-standardized	944	Other cardiomyopathy	3	Rate	1990	2021	-0.293661454	-0.053924019	-0.49375405
1	Deaths	142	Islamic Republic of Iran	2	Female	27	Age-standardized	944	Other cardiomyopathy	3	Rate	1990	2021	-0.318252254	0.20750011213136477	-0.578329067
1	Deaths	142	Islamic Republic of Iran	3	Both	27	Age-standardized	944	Other cardiomyopathy	3	Rate	1990	2021	-0.3022877	-0.082326286	-0.479452116
1	Deaths	75	Republic of Austria	1	Male	22	All ages	944	Other cardiomyopathy	1	Number	1990	2021	-0.512115558	-0.45969428	-0.55524702
1	Deaths	75	Republic of Austria	2	Female	22	All ages	944	Other cardiomyopathy	1	Number	1990	2021	-0.705128688	-0.670003916	-0.745012765
1	Deaths	75	Republic of Austria	3	Both	22	All ages	944	Other cardiomyopathy	1	Number	1990	2021	-0.641336179	-0.607019721	-0.679408803
1	Deaths	75	Republic of Austria	1	Male	22	All ages	944	Other cardiomyopathy	2	Percent	1990	2021	-0.573494002	-0.527739315	-0.610205501
1	Deaths	75	Republic of Austria	2	Female	22	All ages	944	Other cardiomyopathy	2	Percent	1990	2021	-0.708448514	-0.673790905	-0.747638958
1	Deaths	75	Republic of Austria	3	Both	22	All ages	944	Other cardiomyopathy	2	Percent	1990	2021	-0.665634063	-0.63334421	-0.69976434
1	Deaths	75	Republic of Austria	1	Male	22	All ages	944	Other cardiomyopathy	3	Rate	1990	2021	-0.589015492	-0.544856812	-0.625348609
1	Deaths	75	Republic of Austria	2	Female	22	All ages	944	Other cardiomyopathy	3	Rate	1990	2021	-0.738537562	-0.707392421	-0.77390278
1	Deaths	75	Republic of Austria	3	Both	22	All ages	944	Other cardiomyopathy	3	Rate	1990	2021	-0.689815294	-0.66013725	-0.722741797
1	Deaths	75	Republic of Austria	1	Male	27	Age-standardized	944	Other cardiomyopathy	3	Rate	1990	2021	-0.786751676	-0.766221646	-0.804711463
1	Deaths	75	Republic of Austria	2	Female	27	Age-standardized	944	Other cardiomyopathy	3	Rate	1990	2021	-0.838999225	-0.822331416	-0.85674951
1	Deaths	75	Republic of Austria	3	Both	27	Age-standardized	944	Other cardiomyopathy	3	Rate	1990	2021	-0.816558772	-0.80088226	-0.832454675
1	Deaths	104	Caribbean	1	Male	22	All ages	944	Other cardiomyopathy	1	Number	1990	2021	0.7000718019648293	1.0591761877070827	0.41331809967181565
1	Deaths	104	Caribbean	2	Female	22	All ages	944	Other cardiomyopathy	1	Number	1990	2021	0.9395852004890017	1.3840762132931945	0.5572547587615798
1	Deaths	104	Caribbean	3	Both	22	All ages	944	Other cardiomyopathy	1	Number	1990	2021	0.814763059684603	1.126149066604271	0.5171131418068776
1	Deaths	104	Caribbean	1	Male	22	All ages	944	Other cardiomyopathy	2	Percent	1990	2021	-0.087674502	0.0688269104356288	-0.23850118
1	Deaths	104	Caribbean	2	Female	22	All ages	944	Other cardiomyopathy	2	Percent	1990	2021	0.11324675075018321	0.36654886110415014	-0.080374215
1	Deaths	104	Caribbean	3	Both	22	All ages	944	Other cardiomyopathy	2	Percent	1990	2021	0.003976373557515519	0.1635176108355117	-0.135882268
1	Deaths	104	Caribbean	1	Male	22	All ages	944	Other cardiomyopathy	3	Rate	1990	2021	0.26206835227774894	0.5286537281928377	0.049193359501428044
1	Deaths	104	Caribbean	2	Female	22	All ages	944	Other cardiomyopathy	3	Rate	1990	2021	0.44480458565885866	0.7759076758565638	0.16000514745656078
1	Deaths	104	Caribbean	3	Both	22	All ages	944	Other cardiomyopathy	3	Rate	1990	2021	0.34954282677888404	0.581104048920354	0.12819640393896856
1	Deaths	104	Caribbean	1	Male	27	Age-standardized	944	Other cardiomyopathy	3	Rate	1990	2021	-0.083437228	0.10939985119524405	-0.244923582
1	Deaths	104	Caribbean	2	Female	27	Age-standardized	944	Other cardiomyopathy	3	Rate	1990	2021	-0.015605972	0.1642925244637534	-0.177290888
1	Deaths	104	Caribbean	3	Both	27	Age-standardized	944	Other cardiomyopathy	3	Rate	1990	2021	-0.052730677	0.08803481579421764	-0.190123711
1	Deaths	112	Grenada	1	Male	22	All ages	944	Other cardiomyopathy	1	Number	1990	2021	1.4160372565329478	1.9040413414476673	0.9726852777038932
1	Deaths	112	Grenada	2	Female	22	All ages	944	Other cardiomyopathy	1	Number	1990	2021	0.5206011895855319	0.767581457667945	0.2754186510109416
1	Deaths	112	Grenada	3	Both	22	All ages	944	Other cardiomyopathy	1	Number	1990	2021	0.8726333056521657	1.1562359661955564	0.5717606808638785
1	Deaths	112	Grenada	1	Male	22	All ages	944	Other cardiomyopathy	2	Percent	1990	2021	0.4752227316469824	0.7813906043407924	0.13730815291860363
1	Deaths	112	Grenada	2	Female	22	All ages	944	Other cardiomyopathy	2	Percent	1990	2021	0.13991623487790777	0.3431026925309131	-0.095591832
1	Deaths	112	Grenada	3	Both	22	All ages	944	Other cardiomyopathy	2	Percent	1990	2021	0.26324767493193296	0.47238922207617495	-0.009717639
1	Deaths	112	Grenada	1	Male	22	All ages	944	Other cardiomyopathy	3	Rate	1990	2021	0.9670183481988516	1.3643272002985638	0.6060630381311292
1	Deaths	112	Grenada	2	Female	22	All ages	944	Other cardiomyopathy	3	Rate	1990	2021	0.34304112586908225	0.5611815952996405	0.12648846570681396
1	Deaths	112	Grenada	3	Both	22	All ages	944	Other cardiomyopathy	3	Rate	1990	2021	0.5877132513173077	0.8281659341220523	0.3326182191542314
1	Deaths	112	Grenada	1	Male	27	Age-standardized	944	Other cardiomyopathy	3	Rate	1990	2021	0.7076424105599095	1.0379499627823612	0.3966934963292507
1	Deaths	112	Grenada	2	Female	27	Age-standardized	944	Other cardiomyopathy	3	Rate	1990	2021	0.21068159667603842	0.4169131277033547	0.020905500987678568
1	Deaths	112	Grenada	3	Both	27	Age-standardized	944	Other cardiomyopathy	3	Rate	1990	2021	0.4232867745302423	0.6364540601020044	0.2046383154458121
1	Deaths	45	Republic of Bulgaria	1	Male	22	All ages	944	Other cardiomyopathy	1	Number	1990	2021	1.813739744942009	2.496336578559399	1.2183229623090452
1	Deaths	45	Republic of Bulgaria	2	Female	22	All ages	944	Other cardiomyopathy	1	Number	1990	2021	2.4356359284730535	3.508877785943807	1.632000216949686
1	Deaths	45	Republic of Bulgaria	3	Both	22	All ages	944	Other cardiomyopathy	1	Number	1990	2021	2.052163333215399	2.8529166586424464	1.452729417050574
1	Deaths	45	Republic of Bulgaria	1	Male	22	All ages	944	Other cardiomyopathy	2	Percent	1990	2021	1.0640935364852744	1.5788052382718256	0.6591963818298878
1	Deaths	45	Republic of Bulgaria	2	Female	22	All ages	944	Other cardiomyopathy	2	Percent	1990	2021	1.1032452906492254	1.7491315190328975	0.6313032402682157
1	Deaths	45	Republic of Bulgaria	3	Both	22	All ages	944	Other cardiomyopathy	2	Percent	1990	2021	1.060605367735574	1.593750664886288	0.6658548516916432
1	Deaths	45	Republic of Bulgaria	1	Male	22	All ages	944	Other cardiomyopathy	3	Rate	1990	2021	2.6631451059121503	3.551802720700973	1.8879852578129621
1	Deaths	45	Republic of Bulgaria	2	Female	22	All ages	944	Other cardiomyopathy	3	Rate	1990	2021	3.319928178925065	4.66940985842024	2.3094460940717827
1	Deaths	45	Republic of Bulgaria	3	Both	22	All ages	944	Other cardiomyopathy	3	Rate	1990	2021	2.903524654411441	3.9276377200164436	2.136886432604759
1	Deaths	45	Republic of Bulgaria	1	Male	27	Age-standardized	944	Other cardiomyopathy	3	Rate	1990	2021	0.9576480133172709	1.4372039712214744	0.5783372776497622
1	Deaths	45	Republic of Bulgaria	2	Female	27	Age-standardized	944	Other cardiomyopathy	3	Rate	1990	2021	0.5552940538222365	0.992141287204076	0.22655601664945385
1	Deaths	45	Republic of Bulgaria	3	Both	27	Age-standardized	944	Other cardiomyopathy	3	Rate	1990	2021	0.7404344906308515	1.1399315273392592	0.4158410850008217
1	Deaths	89	Kingdom of the Netherlands	1	Male	22	All ages	944	Other cardiomyopathy	1	Number	1990	2021	-0.378526655	-0.297700962	-0.453942782
1	Deaths	89	Kingdom of the Netherlands	2	Female	22	All ages	944	Other cardiomyopathy	1	Number	1990	2021	-0.474845802	-0.405981234	-0.535039959
1	Deaths	89	Kingdom of the Netherlands	3	Both	22	All ages	944	Other cardiomyopathy	1	Number	1990	2021	-0.433533539	-0.376581182	-0.483130819
1	Deaths	89	Kingdom of the Netherlands	1	Male	22	All ages	944	Other cardiomyopathy	2	Percent	1990	2021	-0.514114923	-0.449970988	-0.572193487
1	Deaths	89	Kingdom of the Netherlands	2	Female	22	All ages	944	Other cardiomyopathy	2	Percent	1990	2021	-0.616170636	-0.566742197	-0.659061339
1	Deaths	89	Kingdom of the Netherlands	3	Both	22	All ages	944	Other cardiomyopathy	2	Percent	1990	2021	-0.571514602	-0.529697299	-0.609135924
1	Deaths	89	Kingdom of the Netherlands	1	Male	22	All ages	944	Other cardiomyopathy	3	Rate	1990	2021	-0.463635205	-0.393878301	-0.528723364
1	Deaths	89	Kingdom of the Netherlands	2	Female	22	All ages	944	Other cardiomyopathy	3	Rate	1990	2021	-0.542635277	-0.482660085	-0.595059278
1	Deaths	89	Kingdom of the Netherlands	3	Both	22	All ages	944	Other cardiomyopathy	3	Rate	1990	2021	-0.508866667	-0.459488279	-0.551868114
1	Deaths	89	Kingdom of the Netherlands	1	Male	27	Age-standardized	944	Other cardiomyopathy	3	Rate	1990	2021	-0.714057268	-0.677578468	-0.748474771
1	Deaths	89	Kingdom of the Netherlands	2	Female	27	Age-standardized	944	Other cardiomyopathy	3	Rate	1990	2021	-0.722054651	-0.686489868	-0.754364617
1	Deaths	89	Kingdom of the Netherlands	3	Both	27	Age-standardized	944	Other cardiomyopathy	3	Rate	1990	2021	-0.715714941	-0.687577101	-0.739913032
1	Deaths	105	Antigua and Barbuda	1	Male	22	All ages	944	Other cardiomyopathy	1	Number	1990	2021	1.6218836792934541	2.071163573147268	1.2966806951047405
1	Deaths	105	Antigua and Barbuda	2	Female	22	All ages	944	Other cardiomyopathy	1	Number	1990	2021	1.3939439354634675	1.808397947407869	1.0294742080342105
1	Deaths	105	Antigua and Barbuda	3	Both	22	All ages	944	Other cardiomyopathy	1	Number	1990	2021	1.5324898378880438	1.8691176092797932	1.2674834558140853
1	Deaths	105	Antigua and Barbuda	1	Male	22	All ages	944	Other cardiomyopathy	2	Percent	1990	2021	0.5804124584672262	0.8152430408275441	0.39860385158605344
1	Deaths	105	Antigua and Barbuda	2	Female	22	All ages	944	Other cardiomyopathy	2	Percent	1990	2021	0.47924563543930637	0.7084824198429489	0.2781932339990552
1	Deaths	105	Antigua and Barbuda	3	Both	22	All ages	944	Other cardiomyopathy	2	Percent	1990	2021	0.5441662448523821	0.7283778546479986	0.39503586402217444
1	Deaths	105	Antigua and Barbuda	1	Male	22	All ages	944	Other cardiomyopathy	3	Rate	1990	2021	0.740322832267576	1.0385405081803585	0.5244634549142367
1	Deaths	105	Antigua and Barbuda	2	Female	22	All ages	944	Other cardiomyopathy	3	Rate	1990	2021	0.6357172504686563	0.9189024858539432	0.38668492703029467
1	Deaths	105	Antigua and Barbuda	3	Both	22	All ages	944	Other cardiomyopathy	3	Rate	1990	2021	0.7061861659642005	0.9329786442735848	0.5276463684012294
1	Deaths	105	Antigua and Barbuda	1	Male	27	Age-standardized	944	Other cardiomyopathy	3	Rate	1990	2021	0.3496825300493163	0.5805291374049607	0.18523443811050205
1	Deaths	105	Antigua and Barbuda	2	Female	27	Age-standardized	944	Other cardiomyopathy	3	Rate	1990	2021	0.5375479659221186	0.8102900948985025	0.30013544316593244
1	Deaths	105	Antigua and Barbuda	3	Both	27	Age-standardized	944	Other cardiomyopathy	3	Rate	1990	2021	0.425535061415394	0.6120487589119213	0.27172879134137085
1	Deaths	143	Republic of Iraq	1	Male	22	All ages	944	Other cardiomyopathy	1	Number	1990	2021	0.9354239958879138	1.8137181877049957	0.2674931901925727
1	Deaths	143	Republic of Iraq	2	Female	22	All ages	944	Other cardiomyopathy	1	Number	1990	2021	0.28052147828559454	1.4099136872538653	-0.198195698
1	Deaths	143	Republic of Iraq	3	Both	22	All ages	944	Other cardiomyopathy	1	Number	1990	2021	0.6318941737482101	1.447698871897799	0.12879128729181163
1	Deaths	143	Republic of Iraq	1	Male	22	All ages	944	Other cardiomyopathy	2	Percent	1990	2021	-0.049604351	0.3575078687427952	-0.349046428
1	Deaths	143	Republic of Iraq	2	Female	22	All ages	944	Other cardiomyopathy	2	Percent	1990	2021	-0.306784373	0.2638162795807582	-0.56286575
1	Deaths	143	Republic of Iraq	3	Both	22	All ages	944	Other cardiomyopathy	2	Percent	1990	2021	-0.165801631	0.18210904566170213	-0.401130024
1	Deaths	143	Republic of Iraq	1	Male	22	All ages	944	Other cardiomyopathy	3	Rate	1990	2021	-0.14064589	0.24932846465992406	-0.437216091
1	Deaths	143	Republic of Iraq	2	Female	22	All ages	944	Other cardiomyopathy	3	Rate	1990	2021	-0.42413178	0.08377151728897365	-0.639417516
1	Deaths	143	Republic of Iraq	3	Both	22	All ages	944	Other cardiomyopathy	3	Rate	1990	2021	-0.270934804	0.09353418002851112	-0.495701097
1	Deaths	143	Republic of Iraq	1	Male	27	Age-standardized	944	Other cardiomyopathy	3	Rate	1990	2021	-0.124474047	0.3091910678159871	-0.462205255
1	Deaths	143	Republic of Iraq	2	Female	27	Age-standardized	944	Other cardiomyopathy	3	Rate	1990	2021	-0.328541524	0.21015777863315752	-0.610093983
1	Deaths	143	Republic of Iraq	3	Both	27	Age-standardized	944	Other cardiomyopathy	3	Rate	1990	2021	-0.215871592	0.15330071947317983	-0.487013249
1	Deaths	170	Republic of the Congo	1	Male	22	All ages	944	Other cardiomyopathy	1	Number	1990	2021	1.147842190249142	2.308986893387892	0.12627426512132256
1	Deaths	170	Republic of the Congo	2	Female	22	All ages	944	Other cardiomyopathy	1	Number	1990	2021	0.7006969068194847	1.9540344719607983	0.09154985624862945
1	Deaths	170	Republic of the Congo	3	Both	22	All ages	944	Other cardiomyopathy	1	Number	1990	2021	0.9260312023670446	1.8162460155061186	0.225838738876956
1	Deaths	170	Republic of the Congo	1	Male	22	All ages	944	Other cardiomyopathy	2	Percent	1990	2021	0.3401246218413952	0.9431687574197829	-0.24992375
1	Deaths	170	Republic of the Congo	2	Female	22	All ages	944	Other cardiomyopathy	2	Percent	1990	2021	0.04959723677972322	0.6845500900030382	-0.272386237
1	Deaths	170	Republic of the Congo	3	Both	22	All ages	944	Other cardiomyopathy	2	Percent	1990	2021	0.19524182848595778	0.6597279249694754	-0.193299053
1	Deaths	170	Republic of the Congo	1	Male	22	All ages	944	Other cardiomyopathy	3	Rate	1990	2021	-0.058337705	0.4507342334030466	-0.506216046
1	Deaths	170	Republic of the Congo	2	Female	22	All ages	944	Other cardiomyopathy	3	Rate	1990	2021	-0.230553658	0.33649388563634886	-0.506150073
1	Deaths	170	Republic of the Congo	3	Both	22	All ages	944	Other cardiomyopathy	3	Rate	1990	2021	-0.142017354	0.25454364680961	-0.453929737
1	Deaths	170	Republic of the Congo	1	Male	27	Age-standardized	944	Other cardiomyopathy	3	Rate	1990	2021	-0.193680421	0.17829548425963898	-0.542957388
1	Deaths	170	Republic of the Congo	2	Female	27	Age-standardized	944	Other cardiomyopathy	3	Rate	1990	2021	-0.234373919	0.3466305079580386	-0.507107176
1	Deaths	170	Republic of the Congo	3	Both	27	Age-standardized	944	Other cardiomyopathy	3	Rate	1990	2021	-0.208288152	0.1356042899556967	-0.462484435
1	Deaths	113	Republic of Guyana	1	Male	22	All ages	944	Other cardiomyopathy	1	Number	1990	2021	0.42846450006263415	0.9305827876816971	0.006973132253310232
1	Deaths	113	Republic of Guyana	2	Female	22	All ages	944	Other cardiomyopathy	1	Number	1990	2021	0.23034060444289123	0.6333344361102118	-0.089930324
1	Deaths	113	Republic of Guyana	3	Both	22	All ages	944	Other cardiomyopathy	1	Number	1990	2021	0.33501652243843566	0.760400799866851	-0.029912816
1	Deaths	113	Republic of Guyana	1	Male	22	All ages	944	Other cardiomyopathy	2	Percent	1990	2021	0.042179308781491495	0.40578964478644736	-0.256233435
1	Deaths	113	Republic of Guyana	2	Female	22	All ages	944	Other cardiomyopathy	2	Percent	1990	2021	-0.073997463	0.18859728814393348	-0.320258405
1	Deaths	113	Republic of Guyana	3	Both	22	All ages	944	Other cardiomyopathy	2	Percent	1990	2021	-0.013387198	0.28000309702092496	-0.263032658
1	Deaths	113	Republic of Guyana	1	Male	22	All ages	944	Other cardiomyopathy	3	Rate	1990	2021	0.46254315425132464	0.9766403993347416	0.030996332794772447
1	Deaths	113	Republic of Guyana	2	Female	22	All ages	944	Other cardiomyopathy	3	Rate	1990	2021	0.24915252538817517	0.6583081370336453	-0.076015349
1	Deaths	113	Republic of Guyana	3	Both	22	All ages	944	Other cardiomyopathy	3	Rate	1990	2021	0.3610696521487461	0.7947553936941181	-0.01098136
1	Deaths	113	Republic of Guyana	1	Male	27	Age-standardized	944	Other cardiomyopathy	3	Rate	1990	2021	0.061308467404558954	0.43197505470941666	-0.237665245
1	Deaths	113	Republic of Guyana	2	Female	27	Age-standardized	944	Other cardiomyopathy	3	Rate	1990	2021	-0.150016014	0.12480152509454277	-0.366534326
1	Deaths	113	Republic of Guyana	3	Both	27	Age-standardized	944	Other cardiomyopathy	3	Rate	1990	2021	-0.049492902	0.24928284512637366	-0.30067846
1	Deaths	144	Hashemite Kingdom of Jordan	1	Male	22	All ages	944	Other cardiomyopathy	1	Number	1990	2021	0.879902187960438	2.1594267713803657	0.13136205141856538
1	Deaths	144	Hashemite Kingdom of Jordan	2	Female	22	All ages	944	Other cardiomyopathy	1	Number	1990	2021	0.2762684631001829	1.4192641937173076	-0.245754101
1	Deaths	144	Hashemite Kingdom of Jordan	3	Both	22	All ages	944	Other cardiomyopathy	1	Number	1990	2021	0.6257430222201721	1.3619446182647394	0.09615712016394289
1	Deaths	144	Hashemite Kingdom of Jordan	1	Male	22	All ages	944	Other cardiomyopathy	2	Percent	1990	2021	-0.498094664	-0.138072201	-0.683477903
1	Deaths	144	Hashemite Kingdom of Jordan	2	Female	22	All ages	944	Other cardiomyopathy	2	Percent	1990	2021	-0.509504188	-0.128946206	-0.695099832
1	Deaths	144	Hashemite Kingdom of Jordan	3	Both	22	All ages	944	Other cardiomyopathy	2	Percent	1990	2021	-0.491175222	-0.288828961	-0.632845932
1	Deaths	144	Hashemite Kingdom of Jordan	1	Male	22	All ages	944	Other cardiomyopathy	3	Rate	1990	2021	-0.443218391	-0.064254122	-0.664917894
1	Deaths	144	Hashemite Kingdom of Jordan	2	Female	22	All ages	944	Other cardiomyopathy	3	Rate	1990	2021	-0.602945306	-0.24735255	-0.765349624
1	Deaths	144	Hashemite Kingdom of Jordan	3	Both	22	All ages	944	Other cardiomyopathy	3	Rate	1990	2021	-0.50721836	-0.284067084	-0.667742014
1	Deaths	144	Hashemite Kingdom of Jordan	1	Male	27	Age-standardized	944	Other cardiomyopathy	3	Rate	1990	2021	-0.515572946	-0.242101181	-0.683213618
1	Deaths	144	Hashemite Kingdom of Jordan	2	Female	27	Age-standardized	944	Other cardiomyopathy	3	Rate	1990	2021	-0.614852045	-0.294483569	-0.777459638
1	Deaths	144	Hashemite Kingdom of Jordan	3	Both	27	Age-standardized	944	Other cardiomyopathy	3	Rate	1990	2021	-0.56133277	-0.353329051	-0.693358101
1	Deaths	202	Republic of Cameroon	1	Male	22	All ages	944	Other cardiomyopathy	1	Number	1990	2021	1.205910950009412	2.3624462341096435	0.4495210753647856
1	Deaths	202	Republic of Cameroon	2	Female	22	All ages	944	Other cardiomyopathy	1	Number	1990	2021	0.5699650221592287	1.5810996298814746	-0.00470451
1	Deaths	202	Republic of Cameroon	3	Both	22	All ages	944	Other cardiomyopathy	1	Number	1990	2021	0.9604973686091367	1.8273060991266852	0.3416368808883754
1	Deaths	202	Republic of Cameroon	1	Male	22	All ages	944	Other cardiomyopathy	2	Percent	1990	2021	-0.055834768	0.33355839404998533	-0.336877867
1	Deaths	202	Republic of Cameroon	2	Female	22	All ages	944	Other cardiomyopathy	2	Percent	1990	2021	-0.24077066	0.2494761901303093	-0.49122383
1	Deaths	202	Republic of Cameroon	3	Both	22	All ages	944	Other cardiomyopathy	2	Percent	1990	2021	-0.113285946	0.179656007698954	-0.33032897
1	Deaths	202	Republic of Cameroon	1	Male	22	All ages	944	Other cardiomyopathy	3	Rate	1990	2021	-0.284921367	0.08998663699331001	-0.530116322
1	Deaths	202	Republic of Cameroon	2	Female	22	All ages	944	Other cardiomyopathy	3	Rate	1990	2021	-0.477747989	-0.141392035	-0.668912961
1	Deaths	202	Republic of Cameroon	3	Both	22	All ages	944	Other cardiomyopathy	3	Rate	1990	2021	-0.356144584	-0.071472182	-0.559387232
1	Deaths	202	Republic of Cameroon	1	Male	27	Age-standardized	944	Other cardiomyopathy	3	Rate	1990	2021	-0.243227496	0.15817145635048155	-0.510591037
1	Deaths	202	Republic of Cameroon	2	Female	27	Age-standardized	944	Other cardiomyopathy	3	Rate	1990	2021	-0.491844674	-0.151752038	-0.668911464
1	Deaths	202	Republic of Cameroon	3	Both	27	Age-standardized	944	Other cardiomyopathy	3	Rate	1990	2021	-0.351920506	-0.041286345	-0.55720233
1	Deaths	171	Democratic Republic of the Congo	1	Male	22	All ages	944	Other cardiomyopathy	1	Number	1990	2021	1.137121016018478	2.170635676484224	0.3795484920145024
1	Deaths	171	Democratic Republic of the Congo	2	Female	22	All ages	944	Other cardiomyopathy	1	Number	1990	2021	0.9243089172885179	2.1738981752662014	0.15274049620998098
1	Deaths	171	Democratic Republic of the Congo	3	Both	22	All ages	944	Other cardiomyopathy	1	Number	1990	2021	1.0326916893181772	1.9336757843795964	0.34035986596272055
1	Deaths	171	Democratic Republic of the Congo	1	Male	22	All ages	944	Other cardiomyopathy	2	Percent	1990	2021	0.5318108938160712	1.1966015695892587	0.017840332042226785
1	Deaths	171	Democratic Republic of the Congo	2	Female	22	All ages	944	Other cardiomyopathy	2	Percent	1990	2021	0.4753470439780898	1.4275143223730042	-0.073857603
1	Deaths	171	Democratic Republic of the Congo	3	Both	22	All ages	944	Other cardiomyopathy	2	Percent	1990	2021	0.5023190718712145	1.1051247948295249	0.045483500700979604
1	Deaths	171	Democratic Republic of the Congo	1	Male	22	All ages	944	Other cardiomyopathy	3	Rate	1990	2021	-0.113178229	0.3156899987091308	-0.427541244
1	Deaths	171	Democratic Republic of the Congo	2	Female	22	All ages	944	Other cardiomyopathy	3	Rate	1990	2021	-0.167230002	0.3735461874556786	-0.501136386
1	Deaths	171	Democratic Republic of the Congo	3	Both	22	All ages	944	Other cardiomyopathy	3	Rate	1990	2021	-0.138587094	0.24323142396277425	-0.431983073
1	Deaths	171	Democratic Republic of the Congo	1	Male	27	Age-standardized	944	Other cardiomyopathy	3	Rate	1990	2021	-0.035135583	0.4093647369892917	-0.340281631
1	Deaths	171	Democratic Republic of the Congo	2	Female	27	Age-standardized	944	Other cardiomyopathy	3	Rate	1990	2021	-0.104994468	0.49124500833042045	-0.446073289
1	Deaths	171	Democratic Republic of the Congo	3	Both	27	Age-standardized	944	Other cardiomyopathy	3	Rate	1990	2021	-0.064394869	0.34848349743486035	-0.346684725
1	Deaths	106	Commonwealth of the Bahamas	1	Male	22	All ages	944	Other cardiomyopathy	1	Number	1990	2021	1.1554861623964585	1.921085578392187	0.6214254038404887
1	Deaths	106	Commonwealth of the Bahamas	2	Female	22	All ages	944	Other cardiomyopathy	1	Number	1990	2021	1.3511091531526571	2.009830878144689	0.8446402017499022
1	Deaths	106	Commonwealth of the Bahamas	3	Both	22	All ages	944	Other cardiomyopathy	1	Number	1990	2021	1.2322791313323629	1.9199231889083788	0.7339840890238293
1	Deaths	106	Commonwealth of the Bahamas	1	Male	22	All ages	944	Other cardiomyopathy	2	Percent	1990	2021	-0.23437605	-0.066317458	-0.372492846
1	Deaths	106	Commonwealth of the Bahamas	2	Female	22	All ages	944	Other cardiomyopathy	2	Percent	1990	2021	-0.101674184	0.07092547985955622	-0.241083122
1	Deaths	106	Commonwealth of the Bahamas	3	Both	22	All ages	944	Other cardiomyopathy	2	Percent	1990	2021	-0.181448677	-0.029314183	-0.304233189
1	Deaths	106	Commonwealth of the Bahamas	1	Male	22	All ages	944	Other cardiomyopathy	3	Rate	1990	2021	0.4478028630512368	0.9620427806003321	0.08908346657828894
1	Deaths	106	Commonwealth of the Bahamas	2	Female	22	All ages	944	Other cardiomyopathy	3	Rate	1990	2021	0.5336366213743282	0.9633230778231877	0.20326517502153954
1	Deaths	106	Commonwealth of the Bahamas	3	Both	22	All ages	944	Other cardiomyopathy	3	Rate	1990	2021	0.47700926116174813	0.9319956592187044	0.14730748598930196
1	Deaths	106	Commonwealth of the Bahamas	1	Male	27	Age-standardized	944	Other cardiomyopathy	3	Rate	1990	2021	-0.050399007	0.268656839226447	-0.269792401
1	Deaths	106	Commonwealth of the Bahamas	2	Female	27	Age-standardized	944	Other cardiomyopathy	3	Rate	1990	2021	0.05562961122176434	0.34784303522818855	-0.173103256
1	Deaths	106	Commonwealth of the Bahamas	3	Both	27	Age-standardized	944	Other cardiomyopathy	3	Rate	1990	2021	-0.004786751	0.29073791189113074	-0.21912193
1	Deaths	90	Kingdom of Norway	1	Male	22	All ages	944	Other cardiomyopathy	1	Number	1990	2021	0.8298165397929834	0.9708991806099895	0.6871479594419934
1	Deaths	90	Kingdom of Norway	2	Female	22	All ages	944	Other cardiomyopathy	1	Number	1990	2021	1.0828906095174928	1.250410356990085	0.8987132663843256
1	Deaths	90	Kingdom of Norway	3	Both	22	All ages	944	Other cardiomyopathy	1	Number	1990	2021	0.9423868543605599	1.0802480928469596	0.792154505019122
1	Deaths	90	Kingdom of Norway	1	Male	22	All ages	944	Other cardiomyopathy	2	Percent	1990	2021	1.113022613569183	1.2660399177913142	0.9561555558633901
1	Deaths	90	Kingdom of Norway	2	Female	22	All ages	944	Other cardiomyopathy	2	Percent	1990	2021	1.1277520988417515	1.2892514936698227	0.9395171290316802
1	Deaths	90	Kingdom of Norway	3	Both	22	All ages	944	Other cardiomyopathy	2	Percent	1990	2021	1.110964399894206	1.2544855786861742	0.9574979195482664
1	Deaths	90	Kingdom of Norway	1	Male	22	All ages	944	Other cardiomyopathy	3	Rate	1990	2021	0.40325576555647613	0.5114496881935499	0.2938456123594068
1	Deaths	90	Kingdom of Norway	2	Female	22	All ages	944	Other cardiomyopathy	3	Rate	1990	2021	0.6680986128604225	0.8022580627657094	0.520598802166126
1	Deaths	90	Kingdom of Norway	3	Both	22	All ages	944	Other cardiomyopathy	3	Rate	1990	2021	0.5222439299676532	0.6302854526914194	0.4045071972687119
1	Deaths	90	Kingdom of Norway	1	Male	27	Age-standardized	944	Other cardiomyopathy	3	Rate	1990	2021	0.037033863402395346	0.11398864705678553	-0.039474391
1	Deaths	90	Kingdom of Norway	2	Female	27	Age-standardized	944	Other cardiomyopathy	3	Rate	1990	2021	0.18198628197777234	0.27447822184163323	0.08669129145310339
1	Deaths	90	Kingdom of Norway	3	Both	27	Age-standardized	944	Other cardiomyopathy	3	Rate	1990	2021	0.10712064423221322	0.1805462896914276	0.02508257880828667
1	Deaths	46	Republic of Croatia	1	Male	22	All ages	944	Other cardiomyopathy	1	Number	1990	2021	0.30567214486875954	0.7075003281625929	0.002751066558515278
1	Deaths	46	Republic of Croatia	2	Female	22	All ages	944	Other cardiomyopathy	1	Number	1990	2021	0.6269969262505152	0.9621493514092263	0.3571863589680137
1	Deaths	46	Republic of Croatia	3	Both	22	All ages	944	Other cardiomyopathy	1	Number	1990	2021	0.5019997694097263	0.811591126671285	0.2394493914795415
1	Deaths	46	Republic of Croatia	1	Male	22	All ages	944	Other cardiomyopathy	2	Percent	1990	2021	0.18801017224854405	0.5374050954706298	-0.072263303
1	Deaths	46	Republic of Croatia	2	Female	22	All ages	944	Other cardiomyopathy	2	Percent	1990	2021	0.29349420360508705	0.5606228368050624	0.08460066519151525
1	Deaths	46	Republic of Croatia	3	Both	22	All ages	944	Other cardiomyopathy	2	Percent	1990	2021	0.27987540236269637	0.5530500091407836	0.0641573936546821
1	Deaths	46	Republic of Croatia	1	Male	22	All ages	944	Other cardiomyopathy	3	Rate	1990	2021	0.5117445212354435	0.9769926748088673	0.16101384025865392
1	Deaths	46	Republic of Croatia	2	Female	22	All ages	944	Other cardiomyopathy	3	Rate	1990	2021	0.8751559316756081	1.2614277481197504	0.5641922921594004
1	Deaths	46	Republic of Croatia	3	Both	22	All ages	944	Other cardiomyopathy	3	Rate	1990	2021	0.7349578785313522	1.0925664317052601	0.43168629621921145
1	Deaths	46	Republic of Croatia	1	Male	27	Age-standardized	944	Other cardiomyopathy	3	Rate	1990	2021	-0.419055079	-0.248431325	-0.553804268
1	Deaths	46	Republic of Croatia	2	Female	27	Age-standardized	944	Other cardiomyopathy	3	Rate	1990	2021	-0.209109054	-0.03822036	-0.341212964
1	Deaths	46	Republic of Croatia	3	Both	27	Age-standardized	944	Other cardiomyopathy	3	Rate	1990	2021	-0.277935192	-0.130150038	-0.400276507
1	Deaths	179	Federal Democratic Republic of Ethiopia	1	Male	22	All ages	944	Other cardiomyopathy	1	Number	1990	2021	0.7728499223083887	1.9174719010680294	-0.154275749
1	Deaths	179	Federal Democratic Republic of Ethiopia	2	Female	22	All ages	944	Other cardiomyopathy	1	Number	1990	2021	0.1466707113513815	1.5048584064509545	-0.323717046
1	Deaths	179	Federal Democratic Republic of Ethiopia	3	Both	22	All ages	944	Other cardiomyopathy	1	Number	1990	2021	0.49877638293997195	1.370482646024251	-0.185099523
1	Deaths	179	Federal Democratic Republic of Ethiopia	1	Male	22	All ages	944	Other cardiomyopathy	2	Percent	1990	2021	1.112057862452887	2.3961573970463586	0.04117860681502588
1	Deaths	179	Federal Democratic Republic of Ethiopia	2	Female	22	All ages	944	Other cardiomyopathy	2	Percent	1990	2021	0.5289480293307355	2.359964546293153	-0.074269363
1	Deaths	179	Federal Democratic Republic of Ethiopia	3	Both	22	All ages	944	Other cardiomyopathy	2	Percent	1990	2021	0.8728004069611159	1.9303311820222926	0.04490472224172526
1	Deaths	179	Federal Democratic Republic of Ethiopia	1	Male	22	All ages	944	Other cardiomyopathy	3	Rate	1990	2021	-0.181797884	0.3464657404088259	-0.609683052
1	Deaths	179	Federal Democratic Republic of Ethiopia	2	Female	22	All ages	944	Other cardiomyopathy	3	Rate	1990	2021	-0.464597936	0.1695653753498501	-0.684230803
1	Deaths	179	Federal Democratic Republic of Ethiopia	3	Both	22	All ages	944	Other cardiomyopathy	3	Rate	1990	2021	-0.304272946	0.10037022580606131	-0.621725887
1	Deaths	179	Federal Democratic Republic of Ethiopia	1	Male	27	Age-standardized	944	Other cardiomyopathy	3	Rate	1990	2021	-0.160659178	0.3699789504374987	-0.570299378
1	Deaths	179	Federal Democratic Republic of Ethiopia	2	Female	27	Age-standardized	944	Other cardiomyopathy	3	Rate	1990	2021	-0.382446946	0.41716706223804434	-0.637544554
1	Deaths	179	Federal Democratic Republic of Ethiopia	3	Both	27	Age-standardized	944	Other cardiomyopathy	3	Rate	1990	2021	-0.25450048	0.14983542548586753	-0.571855285
1	Deaths	145	State of Kuwait	1	Male	22	All ages	944	Other cardiomyopathy	1	Number	1990	2021	-0.172773856	0.07667318798040357	-0.380882146
1	Deaths	145	State of Kuwait	2	Female	22	All ages	944	Other cardiomyopathy	1	Number	1990	2021	-0.255169932	-0.110461231	-0.391226712
1	Deaths	145	State of Kuwait	3	Both	22	All ages	944	Other cardiomyopathy	1	Number	1990	2021	-0.204214265	-0.025538862	-0.372374438
1	Deaths	145	State of Kuwait	1	Male	22	All ages	944	Other cardiomyopathy	2	Percent	1990	2021	-0.665396676	-0.59112089	-0.733146665
1	Deaths	145	State of Kuwait	2	Female	22	All ages	944	Other cardiomyopathy	2	Percent	1990	2021	-0.62779911	-0.561572199	-0.698420634
1	Deaths	145	State of Kuwait	3	Both	22	All ages	944	Other cardiomyopathy	2	Percent	1990	2021	-0.657046916	-0.60152343	-0.71228067
1	Deaths	145	State of Kuwait	1	Male	22	All ages	944	Other cardiomyopathy	3	Rate	1990	2021	-0.669230813	-0.569488564	-0.75244362
1	Deaths	145	State of Kuwait	2	Female	22	All ages	944	Other cardiomyopathy	3	Rate	1990	2021	-0.749986842	-0.70141324	-0.7956563
1	Deaths	145	State of Kuwait	3	Both	22	All ages	944	Other cardiomyopathy	3	Rate	1990	2021	-0.705898116	-0.639864295	-0.768045779
1	Deaths	145	State of Kuwait	1	Male	27	Age-standardized	944	Other cardiomyopathy	3	Rate	1990	2021	-0.723853932	-0.646218664	-0.786216318
1	Deaths	145	State of Kuwait	2	Female	27	Age-standardized	944	Other cardiomyopathy	3	Rate	1990	2021	-0.76727397	-0.714670777	-0.815461968
1	Deaths	145	State of Kuwait	3	Both	27	Age-standardized	944	Other cardiomyopathy	3	Rate	1990	2021	-0.73761169	-0.685831603	-0.787224025
1	Deaths	130	United Mexican States	1	Male	22	All ages	944	Other cardiomyopathy	1	Number	1990	2021	2.39524212858822	2.96192525654868	1.8865971753277462
1	Deaths	130	United Mexican States	2	Female	22	All ages	944	Other cardiomyopathy	1	Number	1990	2021	1.5833810161909028	2.222212266674442	1.1929194892450026
1	Deaths	130	United Mexican States	3	Both	22	All ages	944	Other cardiomyopathy	1	Number	1990	2021	1.9783354797211108	2.410193840379509	1.6252480034792691
1	Deaths	130	United Mexican States	1	Male	22	All ages	944	Other cardiomyopathy	2	Percent	1990	2021	0.33590385167739933	0.5578421347567956	0.1339525548351628
1	Deaths	130	United Mexican States	2	Female	22	All ages	944	Other cardiomyopathy	2	Percent	1990	2021	0.07301839562099295	0.32078874346032443	-0.088025512
1	Deaths	130	United Mexican States	3	Both	22	All ages	944	Other cardiomyopathy	2	Percent	1990	2021	0.1993002118823468	0.3612021809879332	0.05867370026010486
1	Deaths	130	United Mexican States	1	Male	22	All ages	944	Other cardiomyopathy	3	Rate	1990	2021	1.2630642814169475	1.6407811856019807	0.9240321352396701
1	Deaths	130	United Mexican States	2	Female	22	All ages	944	Other cardiomyopathy	3	Rate	1990	2021	0.6916132959515582	1.1099238085760914	0.43593675950586697
1	Deaths	130	United Mexican States	3	Both	22	All ages	944	Other cardiomyopathy	3	Rate	1990	2021	0.9672874857768584	1.2525439836885475	0.7340617198667823
1	Deaths	130	United Mexican States	1	Male	27	Age-standardized	944	Other cardiomyopathy	3	Rate	1990	2021	0.6169768597208591	0.8613092018077914	0.3778910315567472
1	Deaths	130	United Mexican States	2	Female	27	Age-standardized	944	Other cardiomyopathy	3	Rate	1990	2021	0.09091906545281851	0.29469180510395127	-0.060861707
1	Deaths	130	United Mexican States	3	Both	27	Age-standardized	944	Other cardiomyopathy	3	Rate	1990	2021	0.3451007963747275	0.510167883698182	0.19358552698256615
1	Deaths	47	Czech Republic	1	Male	27	Age-standardized	944	Other cardiomyopathy	3	Rate	1990	2021	-0.166324528	0.02578551621901405	-0.337305686
1	Deaths	47	Czech Republic	2	Female	27	Age-standardized	944	Other cardiomyopathy	3	Rate	1990	2021	-0.2966363	-0.107312461	-0.431222758
1	Deaths	47	Czech Republic	3	Both	27	Age-standardized	944	Other cardiomyopathy	3	Rate	1990	2021	-0.191403533	-0.001794947	-0.345879138
1	Deaths	172	Republic of Equatorial Guinea	1	Male	22	All ages	944	Other cardiomyopathy	1	Number	1990	2021	1.1820797447604332	3.7307133991539536	-0.076264293
1	Deaths	172	Republic of Equatorial Guinea	2	Female	22	All ages	944	Other cardiomyopathy	1	Number	1990	2021	0.4444257166029638	2.9603591516745524	-0.299677361
1	Deaths	172	Republic of Equatorial Guinea	3	Both	22	All ages	944	Other cardiomyopathy	1	Number	1990	2021	0.8143275855650274	2.872710119086467	-0.094942267
1	Deaths	172	Republic of Equatorial Guinea	1	Male	22	All ages	944	Other cardiomyopathy	2	Percent	1990	2021	0.4201458161701925	1.8684876658211675	-0.349925594
1	Deaths	172	Republic of Equatorial Guinea	2	Female	22	All ages	944	Other cardiomyopathy	2	Percent	1990	2021	-0.099512464	1.3849126275640735	-0.524068487
1	Deaths	172	Republic of Equatorial Guinea	3	Both	22	All ages	944	Other cardiomyopathy	2	Percent	1990	2021	0.15779818651615538	1.3890791154606525	-0.368701601
1	Deaths	172	Republic of Equatorial Guinea	1	Male	22	All ages	944	Other cardiomyopathy	3	Rate	1990	2021	-0.458858854	0.1731852038631895	-0.770919738
1	Deaths	172	Republic of Equatorial Guinea	2	Female	22	All ages	944	Other cardiomyopathy	3	Rate	1990	2021	-0.542013807	0.25571691833255006	-0.777947668
1	Deaths	172	Republic of Equatorial Guinea	3	Both	22	All ages	944	Other cardiomyopathy	3	Rate	1990	2021	-0.492761128	0.08270916871459892	-0.746969364
1	Deaths	172	Republic of Equatorial Guinea	1	Male	27	Age-standardized	944	Other cardiomyopathy	3	Rate	1990	2021	-0.282353471	0.5036648863012537	-0.648244831
1	Deaths	172	Republic of Equatorial Guinea	2	Female	27	Age-standardized	944	Other cardiomyopathy	3	Rate	1990	2021	-0.446884984	0.6284840053401012	-0.734712829
1	Deaths	172	Republic of Equatorial Guinea	3	Both	27	Age-standardized	944	Other cardiomyopathy	3	Rate	1990	2021	-0.365661819	0.32263938721427576	-0.651189252
1	Deaths	91	Portuguese Republic	1	Male	22	All ages	944	Other cardiomyopathy	1	Number	1990	2021	0.49491641198812586	0.6933063700626089	0.2942323112126716
1	Deaths	91	Portuguese Republic	2	Female	22	All ages	944	Other cardiomyopathy	1	Number	1990	2021	-0.016578194	0.14005430178154235	-0.174060515
1	Deaths	91	Portuguese Republic	3	Both	22	All ages	944	Other cardiomyopathy	1	Number	1990	2021	0.2157905666678061	0.3650768954789791	0.06550288733125575
1	Deaths	91	Portuguese Republic	1	Male	22	All ages	944	Other cardiomyopathy	2	Percent	1990	2021	0.27245631738820403	0.44059914995119664	0.1030505524521749
1	Deaths	91	Portuguese Republic	2	Female	22	All ages	944	Other cardiomyopathy	2	Percent	1990	2021	-0.220713103	-0.100206323	-0.343278594
1	Deaths	91	Portuguese Republic	3	Both	22	All ages	944	Other cardiomyopathy	2	Percent	1990	2021	-0.000511929	0.12267217547001374	-0.120844526
1	Deaths	91	Portuguese Republic	1	Male	22	All ages	944	Other cardiomyopathy	3	Rate	1990	2021	0.452894687005157	0.6457079531718269	0.2578517659128017
1	Deaths	91	Portuguese Republic	2	Female	22	All ages	944	Other cardiomyopathy	3	Rate	1990	2021	-0.074694775	0.07268132136375902	-0.222870475
1	Deaths	91	Portuguese Republic	3	Both	22	All ages	944	Other cardiomyopathy	3	Rate	1990	2021	0.1618350354809003	0.30449619101734693	0.018216968322435696
1	Deaths	91	Portuguese Republic	1	Male	27	Age-standardized	944	Other cardiomyopathy	3	Rate	1990	2021	-0.340234668	-0.254188337	-0.43126721
1	Deaths	91	Portuguese Republic	2	Female	27	Age-standardized	944	Other cardiomyopathy	3	Rate	1990	2021	-0.623769589	-0.567808696	-0.674254361
1	Deaths	91	Portuguese Republic	3	Both	27	Age-standardized	944	Other cardiomyopathy	3	Rate	1990	2021	-0.482499966	-0.419609208	-0.540316786
1	Deaths	180	Republic of Kenya	1	Male	22	All ages	944	Other cardiomyopathy	1	Number	1990	2021	1.6095243019223369	2.5976848420810157	0.7996578381579237
1	Deaths	180	Republic of Kenya	2	Female	22	All ages	944	Other cardiomyopathy	1	Number	1990	2021	0.9767910880582847	1.7256023608887379	0.33663206734548246
1	Deaths	180	Republic of Kenya	3	Both	22	All ages	944	Other cardiomyopathy	1	Number	1990	2021	1.349879036968924	1.9599053298425064	0.7944526316779654
1	Deaths	180	Republic of Kenya	1	Male	22	All ages	944	Other cardiomyopathy	2	Percent	1990	2021	0.2978198033166456	0.7091384859070043	-0.035818357
1	Deaths	180	Republic of Kenya	2	Female	22	All ages	944	Other cardiomyopathy	2	Percent	1990	2021	0.162193380737521	0.514375421426227	-0.159769405
1	Deaths	180	Republic of Kenya	3	Both	22	All ages	944	Other cardiomyopathy	2	Percent	1990	2021	0.2606007023436572	0.5300458051301358	0.004018026470448714
1	Deaths	180	Republic of Kenya	1	Male	22	All ages	944	Other cardiomyopathy	3	Rate	1990	2021	0.20653962253713712	0.663425517123691	-0.167910225
1	Deaths	180	Republic of Kenya	2	Female	22	All ages	944	Other cardiomyopathy	3	Rate	1990	2021	-0.085984836	0.2602454068271045	-0.381977192
1	Deaths	180	Republic of Kenya	3	Both	22	All ages	944	Other cardiomyopathy	3	Rate	1990	2021	0.08650563626671877	0.3685614336293654	-0.170304995
1	Deaths	180	Republic of Kenya	1	Male	27	Age-standardized	944	Other cardiomyopathy	3	Rate	1990	2021	0.07432995754956175	0.5290072848868571	-0.274742203
1	Deaths	180	Republic of Kenya	2	Female	27	Age-standardized	944	Other cardiomyopathy	3	Rate	1990	2021	-0.079647191	0.2451783533740567	-0.369172058
1	Deaths	180	Republic of Kenya	3	Both	27	Age-standardized	944	Other cardiomyopathy	3	Rate	1990	2021	0.00920464540487156	0.3274199681731909	-0.236299698
1	Deaths	146	Lebanese Republic	1	Male	22	All ages	944	Other cardiomyopathy	1	Number	1990	2021	1.2150166764058399	3.6901370298474463	-0.127433651
1	Deaths	146	Lebanese Republic	2	Female	22	All ages	944	Other cardiomyopathy	1	Number	1990	2021	0.5529926550145478	3.2415697038346507	-0.163960929
1	Deaths	146	Lebanese Republic	3	Both	22	All ages	944	Other cardiomyopathy	1	Number	1990	2021	0.9137424695904697	2.7724230415706814	-0.089660887
1	Deaths	146	Lebanese Republic	1	Male	22	All ages	944	Other cardiomyopathy	2	Percent	1990	2021	-0.038621882	0.9200490224487794	-0.611078384
1	Deaths	146	Lebanese Republic	2	Female	22	All ages	944	Other cardiomyopathy	2	Percent	1990	2021	-0.348802133	0.726285565401719	-0.635750368
1	Deaths	146	Lebanese Republic	3	Both	22	All ages	944	Other cardiomyopathy	2	Percent	1990	2021	-0.181337305	0.5701492503412257	-0.59493427
1	Deaths	146	Lebanese Republic	1	Male	22	All ages	944	Other cardiomyopathy	3	Rate	1990	2021	0.1872459766724984	1.5139071764301364	-0.532305604
1	Deaths	146	Lebanese Republic	2	Female	22	All ages	944	Other cardiomyopathy	3	Rate	1990	2021	-0.155096829	1.3076192147360437	-0.54515428
1	Deaths	146	Lebanese Republic	3	Both	22	All ages	944	Other cardiomyopathy	3	Rate	1990	2021	0.03347237551134759	1.0372098462339614	-0.508392409
1	Deaths	146	Lebanese Republic	1	Male	27	Age-standardized	944	Other cardiomyopathy	3	Rate	1990	2021	-0.257336861	0.5111575220256747	-0.710790704
1	Deaths	146	Lebanese Republic	2	Female	27	Age-standardized	944	Other cardiomyopathy	3	Rate	1990	2021	-0.528662296	0.28097236952037985	-0.744537478
1	Deaths	146	Lebanese Republic	3	Both	27	Age-standardized	944	Other cardiomyopathy	3	Rate	1990	2021	-0.388238146	0.24707546208839065	-0.703458328
1	Deaths	92	Kingdom of Spain	1	Male	22	All ages	944	Other cardiomyopathy	1	Number	1990	2021	0.38351976698637963	0.5682536140220926	0.21022053583852027
1	Deaths	92	Kingdom of Spain	2	Female	22	All ages	944	Other cardiomyopathy	1	Number	1990	2021	-0.343701777	-0.261239452	-0.436548842
1	Deaths	92	Kingdom of Spain	3	Both	22	All ages	944	Other cardiomyopathy	1	Number	1990	2021	-0.055351093	0.044770700487256614	-0.152617513
1	Deaths	92	Kingdom of Spain	1	Male	22	All ages	944	Other cardiomyopathy	2	Percent	1990	2021	0.0648451189447027	0.20612616961610142	-0.070592449
1	Deaths	92	Kingdom of Spain	2	Female	22	All ages	944	Other cardiomyopathy	2	Percent	1990	2021	-0.532116312	-0.473544131	-0.597848062
1	Deaths	92	Kingdom of Spain	3	Both	22	All ages	944	Other cardiomyopathy	2	Percent	1990	2021	-0.299086842	-0.225539345	-0.370518543
1	Deaths	92	Kingdom of Spain	1	Male	22	All ages	944	Other cardiomyopathy	3	Rate	1990	2021	0.18107181429652341	0.3387738906143032	0.033131147143039934
1	Deaths	92	Kingdom of Spain	2	Female	22	All ages	944	Other cardiomyopathy	3	Rate	1990	2021	-0.442610878	-0.372576248	-0.521465189
1	Deaths	92	Kingdom of Spain	3	Both	22	All ages	944	Other cardiomyopathy	3	Rate	1990	2021	-0.19569511	-0.110448149	-0.278510911
1	Deaths	92	Kingdom of Spain	1	Male	27	Age-standardized	944	Other cardiomyopathy	3	Rate	1990	2021	-0.392304142	-0.317750017	-0.465692643
1	Deaths	92	Kingdom of Spain	2	Female	27	Age-standardized	944	Other cardiomyopathy	3	Rate	1990	2021	-0.734846479	-0.702011732	-0.766117918
1	Deaths	92	Kingdom of Spain	3	Both	27	Age-standardized	944	Other cardiomyopathy	3	Rate	1990	2021	-0.585265168	-0.542013308	-0.625265652
1	Deaths	181	Republic of Madagascar	1	Male	22	All ages	944	Other cardiomyopathy	1	Number	1990	2021	0.9893114388434522	2.0029152478587657	0.30583195958234083
1	Deaths	181	Republic of Madagascar	2	Female	22	All ages	944	Other cardiomyopathy	1	Number	1990	2021	0.5674428641518099	1.3484906019817167	0.09767199243003657
1	Deaths	181	Republic of Madagascar	3	Both	22	All ages	944	Other cardiomyopathy	1	Number	1990	2021	0.8382989782960876	1.5916115958965156	0.3196804817427531
1	Deaths	181	Republic of Madagascar	1	Male	22	All ages	944	Other cardiomyopathy	2	Percent	1990	2021	0.40210533339092175	1.0152039965229593	-0.016390064
1	Deaths	181	Republic of Madagascar	2	Female	22	All ages	944	Other cardiomyopathy	2	Percent	1990	2021	0.112281108907655	0.6244641153104488	-0.18379641
1	Deaths	181	Republic of Madagascar	3	Both	22	All ages	944	Other cardiomyopathy	2	Percent	1990	2021	0.29933455895975	0.7618992214305809	-0.017060626
1	Deaths	181	Republic of Madagascar	1	Male	22	All ages	944	Other cardiomyopathy	3	Rate	1990	2021	-0.161464083	0.2657908877055054	-0.44956482
1	Deaths	181	Republic of Madagascar	2	Female	22	All ages	944	Other cardiomyopathy	3	Rate	1990	2021	-0.354127655	-0.032293191	-0.547698994
1	Deaths	181	Republic of Madagascar	3	Both	22	All ages	944	Other cardiomyopathy	3	Rate	1990	2021	-0.233936596	0.07998689238627528	-0.450057399
1	Deaths	181	Republic of Madagascar	1	Male	27	Age-standardized	944	Other cardiomyopathy	3	Rate	1990	2021	-0.128285896	0.27220997317741974	-0.405057693
1	Deaths	181	Republic of Madagascar	2	Female	27	Age-standardized	944	Other cardiomyopathy	3	Rate	1990	2021	-0.213954672	0.1770617714942683	-0.459508368
1	Deaths	181	Republic of Madagascar	3	Both	27	Age-standardized	944	Other cardiomyopathy	3	Rate	1990	2021	-0.165867367	0.16254467345961576	-0.400782923
1	Deaths	173	Gabonese Republic	1	Male	22	All ages	944	Other cardiomyopathy	1	Number	1990	2021	0.40296024267942926	1.0800220467262538	-0.106547993
1	Deaths	173	Gabonese Republic	2	Female	22	All ages	944	Other cardiomyopathy	1	Number	1990	2021	0.10493209940627124	0.9394378018295287	-0.315477189
1	Deaths	173	Gabonese Republic	3	Both	22	All ages	944	Other cardiomyopathy	1	Number	1990	2021	0.26113688568043947	0.9241909052678569	-0.114216543
1	Deaths	173	Gabonese Republic	1	Male	22	All ages	944	Other cardiomyopathy	2	Percent	1990	2021	-0.054278462	0.29303245025526947	-0.386572501
1	Deaths	173	Gabonese Republic	2	Female	22	All ages	944	Other cardiomyopathy	2	Percent	1990	2021	-0.247984424	0.19473345818344717	-0.506150088
1	Deaths	173	Gabonese Republic	3	Both	22	All ages	944	Other cardiomyopathy	2	Percent	1990	2021	-0.14640808	0.17202797746023105	-0.364231812
1	Deaths	173	Gabonese Republic	1	Male	22	All ages	944	Other cardiomyopathy	3	Rate	1990	2021	-0.218472856	0.15868835068616047	-0.502297375
1	Deaths	173	Gabonese Republic	2	Female	22	All ages	944	Other cardiomyopathy	3	Rate	1990	2021	-0.417477087	0.022476366073771646	-0.639117895
1	Deaths	173	Gabonese Republic	3	Both	22	All ages	944	Other cardiomyopathy	3	Rate	1990	2021	-0.317006434	0.042083554520333306	-0.52028649
1	Deaths	173	Gabonese Republic	1	Male	27	Age-standardized	944	Other cardiomyopathy	3	Rate	1990	2021	-0.276281577	0.030923422349447376	-0.532311152
1	Deaths	173	Gabonese Republic	2	Female	27	Age-standardized	944	Other cardiomyopathy	3	Rate	1990	2021	-0.329953677	0.1886874630546758	-0.583119351
1	Deaths	173	Gabonese Republic	3	Both	27	Age-standardized	944	Other cardiomyopathy	3	Rate	1990	2021	-0.293702792	0.055328777217885206	-0.499817707
1	Deaths	203	Republic of Cabo Verde	1	Male	22	All ages	944	Other cardiomyopathy	1	Number	1990	2021	0.546008628114973	1.5965546564071904	-0.16077598
1	Deaths	203	Republic of Cabo Verde	2	Female	22	All ages	944	Other cardiomyopathy	1	Number	1990	2021	0.1872377325512987	1.09814687888117	-0.333176495
1	Deaths	203	Republic of Cabo Verde	3	Both	22	All ages	944	Other cardiomyopathy	1	Number	1990	2021	0.43330555403002163	1.2938153332856523	-0.181540185
1	Deaths	203	Republic of Cabo Verde	1	Male	22	All ages	944	Other cardiomyopathy	2	Percent	1990	2021	-0.023083221	0.5918349384749078	-0.466500368
1	Deaths	203	Republic of Cabo Verde	2	Female	22	All ages	944	Other cardiomyopathy	2	Percent	1990	2021	-0.063431594	0.6064974800754672	-0.448026483
1	Deaths	203	Republic of Cabo Verde	3	Both	22	All ages	944	Other cardiomyopathy	2	Percent	1990	2021	0.002025004676054622	0.5532059423352357	-0.392279061
1	Deaths	203	Republic of Cabo Verde	1	Male	22	All ages	944	Other cardiomyopathy	3	Rate	1990	2021	-0.07960012	0.5458313427666104	-0.500376859
1	Deaths	203	Republic of Cabo Verde	2	Female	22	All ages	944	Other cardiomyopathy	3	Rate	1990	2021	-0.203846508	0.40700292611059474	-0.552832725
1	Deaths	203	Republic of Cabo Verde	3	Both	22	All ages	944	Other cardiomyopathy	3	Rate	1990	2021	-0.093242191	0.45114554323785394	-0.482214503
1	Deaths	203	Republic of Cabo Verde	1	Male	27	Age-standardized	944	Other cardiomyopathy	3	Rate	1990	2021	-0.113860402	0.5692950609276134	-0.529621392
1	Deaths	203	Republic of Cabo Verde	2	Female	27	Age-standardized	944	Other cardiomyopathy	3	Rate	1990	2021	-0.342717371	0.1620541188642317	-0.642936628
1	Deaths	203	Republic of Cabo Verde	3	Both	27	Age-standardized	944	Other cardiomyopathy	3	Rate	1990	2021	-0.205036399	0.3164129101401935	-0.552318912
1	Deaths	211	Republic of Mali	1	Male	22	All ages	944	Other cardiomyopathy	1	Number	1990	2021	0.9479309033447103	1.9939641482238126	0.2834716237997049
1	Deaths	211	Republic of Mali	2	Female	22	All ages	944	Other cardiomyopathy	1	Number	1990	2021	0.3039690912355337	1.126654075436637	-0.095226254
1	Deaths	211	Republic of Mali	3	Both	22	All ages	944	Other cardiomyopathy	1	Number	1990	2021	0.6486657556658907	1.355931996230765	0.15291414776496068
1	Deaths	211	Republic of Mali	1	Male	22	All ages	944	Other cardiomyopathy	2	Percent	1990	2021	0.2164788578868323	0.8343811833440107	-0.176035137
1	Deaths	211	Republic of Mali	2	Female	22	All ages	944	Other cardiomyopathy	2	Percent	1990	2021	-0.028847978	0.4809485642795923	-0.304841198
1	Deaths	211	Republic of Mali	3	Both	22	All ages	944	Other cardiomyopathy	2	Percent	1990	2021	0.11660699204062887	0.5536652705384051	-0.191409292
1	Deaths	211	Republic of Mali	1	Male	22	All ages	944	Other cardiomyopathy	3	Rate	1990	2021	-0.307310555	0.0646616681401025	-0.543594054
1	Deaths	211	Republic of Mali	2	Female	22	All ages	944	Other cardiomyopathy	3	Rate	1990	2021	-0.526477333	-0.227727929	-0.671440926
1	Deaths	211	Republic of Mali	3	Both	22	All ages	944	Other cardiomyopathy	3	Rate	1990	2021	-0.407483071	-0.153297394	-0.585652126
1	Deaths	211	Republic of Mali	1	Male	27	Age-standardized	944	Other cardiomyopathy	3	Rate	1990	2021	-0.221272769	0.15760372219074403	-0.472526163
1	Deaths	211	Republic of Mali	2	Female	27	Age-standardized	944	Other cardiomyopathy	3	Rate	1990	2021	-0.45854342	-0.127708952	-0.630435596
1	Deaths	211	Republic of Mali	3	Both	27	Age-standardized	944	Other cardiomyopathy	3	Rate	1990	2021	-0.323419288	-0.055933399	-0.512401397
1	Deaths	93	Kingdom of Sweden	1	Male	22	All ages	944	Other cardiomyopathy	1	Number	1990	2021	-0.138654839	0.00297771025195866	-0.255503927
1	Deaths	93	Kingdom of Sweden	2	Female	22	All ages	944	Other cardiomyopathy	1	Number	1990	2021	-0.087228098	0.045820354424415004	-0.216096763
1	Deaths	93	Kingdom of Sweden	3	Both	22	All ages	944	Other cardiomyopathy	1	Number	1990	2021	-0.119940716	-0.012956308	-0.219497739
1	Deaths	93	Kingdom of Sweden	1	Male	22	All ages	944	Other cardiomyopathy	2	Percent	1990	2021	-0.080959694	0.0017925420385195715	-0.169099154
1	Deaths	93	Kingdom of Sweden	2	Female	22	All ages	944	Other cardiomyopathy	2	Percent	1990	2021	-0.108425236	-0.013256749	-0.212328106
1	Deaths	93	Kingdom of Sweden	3	Both	22	All ages	944	Other cardiomyopathy	2	Percent	1990	2021	-0.1010937	-0.020634865	-0.187952332
1	Deaths	93	Kingdom of Sweden	1	Male	22	All ages	944	Other cardiomyopathy	3	Rate	1990	2021	-0.300627782	-0.185628739	-0.395503809
1	Deaths	93	Kingdom of Sweden	2	Female	22	All ages	944	Other cardiomyopathy	3	Rate	1990	2021	-0.229656632	-0.117369003	-0.338416686
1	Deaths	93	Kingdom of Sweden	3	Both	22	All ages	944	Other cardiomyopathy	3	Rate	1990	2021	-0.271439738	-0.182872309	-0.35385838
1	Deaths	93	Kingdom of Sweden	1	Male	27	Age-standardized	944	Other cardiomyopathy	3	Rate	1990	2021	-0.498116533	-0.416596548	-0.566370391
1	Deaths	93	Kingdom of Sweden	2	Female	27	Age-standardized	944	Other cardiomyopathy	3	Rate	1990	2021	-0.424082474	-0.342022462	-0.500198206
1	Deaths	93	Kingdom of Sweden	3	Both	27	Age-standardized	944	Other cardiomyopathy	3	Rate	1990	2021	-0.47250796	-0.406730033	-0.532713937
1	Deaths	131	Republic of Nicaragua	1	Male	22	All ages	944	Other cardiomyopathy	1	Number	1990	2021	0.7675745716887206	1.4994946712402846	0.1686679925597209
1	Deaths	131	Republic of Nicaragua	2	Female	22	All ages	944	Other cardiomyopathy	1	Number	1990	2021	0.4512890044838734	1.1529457994608805	0.03255538988580192
1	Deaths	131	Republic of Nicaragua	3	Both	22	All ages	944	Other cardiomyopathy	1	Number	1990	2021	0.6104538281295413	1.1696417633921194	0.19183456455725822
1	Deaths	131	Republic of Nicaragua	1	Male	22	All ages	944	Other cardiomyopathy	2	Percent	1990	2021	-0.197504827	0.09911821802641396	-0.451201884
1	Deaths	131	Republic of Nicaragua	2	Female	22	All ages	944	Other cardiomyopathy	2	Percent	1990	2021	-0.311251263	-0.009566035	-0.491905916
1	Deaths	131	Republic of Nicaragua	3	Both	22	All ages	944	Other cardiomyopathy	2	Percent	1990	2021	-0.254653018	-0.019324395	-0.440477925
1	Deaths	131	Republic of Nicaragua	1	Male	22	All ages	944	Other cardiomyopathy	3	Rate	1990	2021	0.024301677198418067	0.4484461503957448	-0.322762047
1	Deaths	131	Republic of Nicaragua	2	Female	22	All ages	944	Other cardiomyopathy	3	Rate	1990	2021	-0.149146635	0.26221667201787996	-0.394639369
1	Deaths	131	Republic of Nicaragua	3	Both	22	All ages	944	Other cardiomyopathy	3	Rate	1990	2021	-0.061222126	0.2647439162359679	-0.30524682
1	Deaths	131	Republic of Nicaragua	1	Male	27	Age-standardized	944	Other cardiomyopathy	3	Rate	1990	2021	-0.175175175	0.13094783578928118	-0.403120735
1	Deaths	131	Republic of Nicaragua	2	Female	27	Age-standardized	944	Other cardiomyopathy	3	Rate	1990	2021	-0.326044352	-0.014738298	-0.520710674
1	Deaths	131	Republic of Nicaragua	3	Both	27	Age-standardized	944	Other cardiomyopathy	3	Rate	1990	2021	-0.246050488	0.005991507183749973	-0.411038225
1	Deaths	147	State of Libya	1	Male	22	All ages	944	Other cardiomyopathy	1	Number	1990	2021	-0.043738626	0.540153204541178	-0.426593277
1	Deaths	147	State of Libya	2	Female	22	All ages	944	Other cardiomyopathy	1	Number	1990	2021	-0.148656309	0.5073760021384462	-0.547168736
1	Deaths	147	State of Libya	3	Both	22	All ages	944	Other cardiomyopathy	1	Number	1990	2021	-0.085857835	0.36288436853938244	-0.388393617
1	Deaths	147	State of Libya	1	Male	22	All ages	944	Other cardiomyopathy	2	Percent	1990	2021	-0.627222913	-0.422051868	-0.770645938
1	Deaths	147	State of Libya	2	Female	22	All ages	944	Other cardiomyopathy	2	Percent	1990	2021	-0.644157852	-0.384554504	-0.790159798
1	Deaths	147	State of Libya	3	Both	22	All ages	944	Other cardiomyopathy	2	Percent	1990	2021	-0.633056685	-0.480188001	-0.743058786
1	Deaths	147	State of Libya	1	Male	22	All ages	944	Other cardiomyopathy	3	Rate	1990	2021	-0.405121789	-0.041890001	-0.643290866
1	Deaths	147	State of Libya	2	Female	22	All ages	944	Other cardiomyopathy	3	Rate	1990	2021	-0.485466514	-0.08897495	-0.726318699
1	Deaths	147	State of Libya	3	Both	22	All ages	944	Other cardiomyopathy	3	Rate	1990	2021	-0.439184075	-0.163885786	-0.624786371
1	Deaths	147	State of Libya	1	Male	27	Age-standardized	944	Other cardiomyopathy	3	Rate	1990	2021	-0.223828334	0.2001947333118609	-0.531656643
1	Deaths	147	State of Libya	2	Female	27	Age-standardized	944	Other cardiomyopathy	3	Rate	1990	2021	-0.273247947	0.29019625525273796	-0.572637526
1	Deaths	147	State of Libya	3	Both	27	Age-standardized	944	Other cardiomyopathy	3	Rate	1990	2021	-0.24460383	0.13543597942462463	-0.507603247
1	Deaths	148	Kingdom of Morocco	1	Male	22	All ages	944	Other cardiomyopathy	1	Number	1990	2021	0.5199680564339425	1.3889105560739348	-0.201639323
1	Deaths	148	Kingdom of Morocco	2	Female	22	All ages	944	Other cardiomyopathy	1	Number	1990	2021	0.2483770370992839	1.5515787698860724	-0.3550773
1	Deaths	148	Kingdom of Morocco	3	Both	22	All ages	944	Other cardiomyopathy	1	Number	1990	2021	0.39774263364042106	1.1514400825260975	-0.178804564
1	Deaths	148	Kingdom of Morocco	1	Male	22	All ages	944	Other cardiomyopathy	2	Percent	1990	2021	-0.047664448	0.4779974493344403	-0.484667928
1	Deaths	148	Kingdom of Morocco	2	Female	22	All ages	944	Other cardiomyopathy	2	Percent	1990	2021	-0.191361035	0.5981337070030058	-0.568669172
1	Deaths	148	Kingdom of Morocco	3	Both	22	All ages	944	Other cardiomyopathy	2	Percent	1990	2021	-0.110849197	0.3202063249616744	-0.476770544
1	Deaths	148	Kingdom of Morocco	1	Male	22	All ages	944	Other cardiomyopathy	3	Rate	1990	2021	0.027015062310406197	0.6141438717839832	-0.460562058
1	Deaths	148	Kingdom of Morocco	2	Female	22	All ages	944	Other cardiomyopathy	3	Rate	1990	2021	-0.140430586	0.7568883469422745	-0.555938782
1	Deaths	148	Kingdom of Morocco	3	Both	22	All ages	944	Other cardiomyopathy	3	Rate	1990	2021	-0.046642864	0.46743091747336984	-0.439887923
1	Deaths	148	Kingdom of Morocco	1	Male	27	Age-standardized	944	Other cardiomyopathy	3	Rate	1990	2021	-0.13788332	0.3037171986478746	-0.428008802
1	Deaths	148	Kingdom of Morocco	2	Female	27	Age-standardized	944	Other cardiomyopathy	3	Rate	1990	2021	-0.220600458	0.4283144851749445	-0.505984831
1	Deaths	148	Kingdom of Morocco	3	Both	27	Age-standardized	944	Other cardiomyopathy	3	Rate	1990	2021	-0.173809267	0.23572679741684824	-0.420214852
1	Deaths	182	Republic of Malawi	1	Male	22	All ages	944	Other cardiomyopathy	1	Number	1990	2021	0.9753259964941022	1.9094900857759376	0.2613699674299029
1	Deaths	182	Republic of Malawi	2	Female	22	All ages	944	Other cardiomyopathy	1	Number	1990	2021	0.10269777665865684	1.0099938353541338	-0.327787071
1	Deaths	182	Republic of Malawi	3	Both	22	All ages	944	Other cardiomyopathy	1	Number	1990	2021	0.6033767964366474	1.2182445099211858	0.10863067799625453
1	Deaths	182	Republic of Malawi	1	Male	22	All ages	944	Other cardiomyopathy	2	Percent	1990	2021	0.8099653809313876	1.5885223161457869	0.21209615232313592
1	Deaths	182	Republic of Malawi	2	Female	22	All ages	944	Other cardiomyopathy	2	Percent	1990	2021	0.15985229279612437	1.005647897590625	-0.255547349
1	Deaths	182	Republic of Malawi	3	Both	22	All ages	944	Other cardiomyopathy	2	Percent	1990	2021	0.5666050161968267	1.1577750957216897	0.15530185767372093
1	Deaths	182	Republic of Malawi	1	Male	22	All ages	944	Other cardiomyopathy	3	Rate	1990	2021	0.005842275079354134	0.4815215981522822	-0.357706404
1	Deaths	182	Republic of Malawi	2	Female	22	All ages	944	Other cardiomyopathy	3	Rate	1990	2021	-0.449248088	0.003908750761231344	-0.664257457
1	Deaths	182	Republic of Malawi	3	Both	22	All ages	944	Other cardiomyopathy	3	Rate	1990	2021	-0.191569045	0.11845046819646976	-0.441022622
1	Deaths	182	Republic of Malawi	1	Male	27	Age-standardized	944	Other cardiomyopathy	3	Rate	1990	2021	0.1707845704891305	0.6591549560881608	-0.217176522
1	Deaths	182	Republic of Malawi	2	Female	27	Age-standardized	944	Other cardiomyopathy	3	Rate	1990	2021	-0.219988312	0.32446831763356665	-0.515738666
1	Deaths	182	Republic of Malawi	3	Both	27	Age-standardized	944	Other cardiomyopathy	3	Rate	1990	2021	0.005290863315172945	0.34812360375417334	-0.264023688
1	Deaths	212	Islamic Republic of Mauritania	1	Male	22	All ages	944	Other cardiomyopathy	1	Number	1990	2021	0.6176123168836756	1.5894631521127587	0.08114473250904101
1	Deaths	212	Islamic Republic of Mauritania	2	Female	22	All ages	944	Other cardiomyopathy	1	Number	1990	2021	-0.026860841	0.7654085097103223	-0.400897635
1	Deaths	212	Islamic Republic of Mauritania	3	Both	22	All ages	944	Other cardiomyopathy	1	Number	1990	2021	0.3532511790496867	1.0101692867560836	-0.048884336
1	Deaths	212	Islamic Republic of Mauritania	1	Male	22	All ages	944	Other cardiomyopathy	2	Percent	1990	2021	0.2781406671522486	0.9464956396038572	-0.075377887
1	Deaths	212	Islamic Republic of Mauritania	2	Female	22	All ages	944	Other cardiomyopathy	2	Percent	1990	2021	-0.110203574	0.4483753231337511	-0.425573179
1	Deaths	212	Islamic Republic of Mauritania	3	Both	22	All ages	944	Other cardiomyopathy	2	Percent	1990	2021	0.14736117336629181	0.5617629407004152	-0.133230741
1	Deaths	212	Islamic Republic of Mauritania	1	Male	22	All ages	944	Other cardiomyopathy	3	Rate	1990	2021	-0.23813572	0.21958732578564846	-0.490801631
1	Deaths	212	Islamic Republic of Mauritania	2	Female	22	All ages	944	Other cardiomyopathy	3	Rate	1990	2021	-0.548607014	-0.181110933	-0.722104899
1	Deaths	212	Islamic Republic of Mauritania	3	Both	22	All ages	944	Other cardiomyopathy	3	Rate	1990	2021	-0.367547265	-0.060531346	-0.555488506
1	Deaths	212	Islamic Republic of Mauritania	1	Male	27	Age-standardized	944	Other cardiomyopathy	3	Rate	1990	2021	-0.287277509	0.13051879962845706	-0.513251035
1	Deaths	212	Islamic Republic of Mauritania	2	Female	27	Age-standardized	944	Other cardiomyopathy	3	Rate	1990	2021	-0.52096493	-0.165194972	-0.721172671
1	Deaths	212	Islamic Republic of Mauritania	3	Both	27	Age-standardized	944	Other cardiomyopathy	3	Rate	1990	2021	-0.368568261	-0.074555432	-0.547949785
1	Deaths	204	Republic of Chad	1	Male	22	All ages	944	Other cardiomyopathy	1	Number	1990	2021	0.9862410120064139	1.9198876992477234	0.3923206420018596
1	Deaths	204	Republic of Chad	2	Female	22	All ages	944	Other cardiomyopathy	1	Number	1990	2021	0.2852737353915859	0.8857332842592514	-0.15919078
1	Deaths	204	Republic of Chad	3	Both	22	All ages	944	Other cardiomyopathy	1	Number	1990	2021	0.7069341577002081	1.404446451064707	0.26582573765796563
1	Deaths	204	Republic of Chad	1	Male	22	All ages	944	Other cardiomyopathy	2	Percent	1990	2021	0.015045994869726046	0.406193835431386	-0.217245534
1	Deaths	204	Republic of Chad	2	Female	22	All ages	944	Other cardiomyopathy	2	Percent	1990	2021	-0.238468298	0.07221070777656967	-0.469075822
1	Deaths	204	Republic of Chad	3	Both	22	All ages	944	Other cardiomyopathy	2	Percent	1990	2021	-0.067136693	0.22546938761658625	-0.250872708
1	Deaths	204	Republic of Chad	1	Male	22	All ages	944	Other cardiomyopathy	3	Rate	1990	2021	-0.341484792	-0.031945044	-0.538392213
1	Deaths	204	Republic of Chad	2	Female	22	All ages	944	Other cardiomyopathy	3	Rate	1990	2021	-0.553446744	-0.344824129	-0.707870717
1	Deaths	204	Republic of Chad	3	Both	22	All ages	944	Other cardiomyopathy	3	Rate	1990	2021	-0.420442256	-0.183614931	-0.570212416
1	Deaths	204	Republic of Chad	1	Male	27	Age-standardized	944	Other cardiomyopathy	3	Rate	1990	2021	-0.169589695	0.24510903162469738	-0.395719675
1	Deaths	204	Republic of Chad	2	Female	27	Age-standardized	944	Other cardiomyopathy	3	Rate	1990	2021	-0.36680519	-0.032507534	-0.574788941
1	Deaths	204	Republic of Chad	3	Both	27	Age-standardized	944	Other cardiomyopathy	3	Rate	1990	2021	-0.216764008	0.1220847612772791	-0.415598116
1	Deaths	132	Republic of Panama	1	Male	22	All ages	944	Other cardiomyopathy	1	Number	1990	2021	1.8454176776023727	2.5028177584314966	1.133997408243843
1	Deaths	132	Republic of Panama	2	Female	22	All ages	944	Other cardiomyopathy	1	Number	1990	2021	1.262506989714231	1.7339695713890126	0.8107790365494644
1	Deaths	132	Republic of Panama	3	Both	22	All ages	944	Other cardiomyopathy	1	Number	1990	2021	1.6273534781767005	2.152544805948256	1.0596597133268795
1	Deaths	132	Republic of Panama	1	Male	22	All ages	944	Other cardiomyopathy	2	Percent	1990	2021	0.16944266615894574	0.3488955064681212	-0.035146314
1	Deaths	132	Republic of Panama	2	Female	22	All ages	944	Other cardiomyopathy	2	Percent	1990	2021	-0.078161661	0.04165070355610789	-0.186168682
1	Deaths	132	Republic of Panama	3	Both	22	All ages	944	Other cardiomyopathy	2	Percent	1990	2021	0.07565559127557984	0.20393794659165304	-0.055168452
1	Deaths	132	Republic of Panama	1	Male	22	All ages	944	Other cardiomyopathy	3	Rate	1990	2021	0.5909217363764062	0.9584853760906095	0.19315448444348873
1	Deaths	132	Republic of Panama	2	Female	22	All ages	944	Other cardiomyopathy	3	Rate	1990	2021	0.25355319178021685	0.5147693677965448	0.003271084330215182
1	Deaths	132	Republic of Panama	3	Both	22	All ages	944	Other cardiomyopathy	3	Rate	1990	2021	0.4624020077847359	0.7547269113745071	0.146419971709642
1	Deaths	132	Republic of Panama	1	Male	27	Age-standardized	944	Other cardiomyopathy	3	Rate	1990	2021	0.028571426858360408	0.2713368779142502	-0.230921906
1	Deaths	132	Republic of Panama	2	Female	27	Age-standardized	944	Other cardiomyopathy	3	Rate	1990	2021	-0.264385299	-0.108242618	-0.407676996
1	Deaths	132	Republic of Panama	3	Both	27	Age-standardized	944	Other cardiomyopathy	3	Rate	1990	2021	-0.090805837	0.09057729371787958	-0.290740246
1	Deaths	213	Republic of the Niger	1	Male	22	All ages	944	Other cardiomyopathy	1	Number	1990	2021	1.255252057488503	2.610011519100918	0.4020409888913944
1	Deaths	213	Republic of the Niger	2	Female	22	All ages	944	Other cardiomyopathy	1	Number	1990	2021	0.7503930939861679	1.9424642313737253	0.09502630616266192
1	Deaths	213	Republic of the Niger	3	Both	22	All ages	944	Other cardiomyopathy	1	Number	1990	2021	1.0383620001236895	1.94151371748041	0.35796559740893386
1	Deaths	213	Republic of the Niger	1	Male	22	All ages	944	Other cardiomyopathy	2	Percent	1990	2021	0.6972605217212934	1.6136854384932116	0.08879500038609342
1	Deaths	213	Republic of the Niger	2	Female	22	All ages	944	Other cardiomyopathy	2	Percent	1990	2021	0.4384829627719491	1.3179863500226043	-0.059622506
1	Deaths	213	Republic of the Niger	3	Both	22	All ages	944	Other cardiomyopathy	2	Percent	1990	2021	0.5981464926622949	1.2226816515818608	0.09089520874298428
1	Deaths	213	Republic of the Niger	1	Male	22	All ages	944	Other cardiomyopathy	3	Rate	1990	2021	-0.277531492	0.15646480724009565	-0.550857095
1	Deaths	213	Republic of the Niger	2	Female	22	All ages	944	Other cardiomyopathy	3	Rate	1990	2021	-0.437697262	-0.05475193	-0.648229708
1	Deaths	213	Republic of the Niger	3	Both	22	All ages	944	Other cardiomyopathy	3	Rate	1990	2021	-0.346094769	-0.056364274	-0.564365502
1	Deaths	213	Republic of the Niger	1	Male	27	Age-standardized	944	Other cardiomyopathy	3	Rate	1990	2021	-0.197713061	0.20340901872054495	-0.47820752
1	Deaths	213	Republic of the Niger	2	Female	27	Age-standardized	944	Other cardiomyopathy	3	Rate	1990	2021	-0.400527265	-0.050940406	-0.607738403
1	Deaths	213	Republic of the Niger	3	Both	27	Age-standardized	944	Other cardiomyopathy	3	Rate	1990	2021	-0.288460842	0.007638370358832824	-0.500194545
1	Deaths	133	Bolivarian Republic of Venezuela	1	Male	22	All ages	944	Other cardiomyopathy	1	Number	1990	2021	0.5299589127347727	1.0302559110213076	0.10259813984909676
1	Deaths	133	Bolivarian Republic of Venezuela	2	Female	22	All ages	944	Other cardiomyopathy	1	Number	1990	2021	0.2890290648247721	0.6678024495931161	-0.012230427
1	Deaths	133	Bolivarian Republic of Venezuela	3	Both	22	All ages	944	Other cardiomyopathy	1	Number	1990	2021	0.39829675121617036	0.7612607181237628	0.06294299092751428
1	Deaths	133	Bolivarian Republic of Venezuela	1	Male	22	All ages	944	Other cardiomyopathy	2	Percent	1990	2021	-0.517324093	-0.425951471	-0.616236657
1	Deaths	133	Bolivarian Republic of Venezuela	2	Female	22	All ages	944	Other cardiomyopathy	2	Percent	1990	2021	-0.575931472	-0.474349646	-0.64164652
1	Deaths	133	Bolivarian Republic of Venezuela	3	Both	22	All ages	944	Other cardiomyopathy	2	Percent	1990	2021	-0.55093997	-0.493340429	-0.615863497
1	Deaths	133	Bolivarian Republic of Venezuela	1	Male	22	All ages	944	Other cardiomyopathy	3	Rate	1990	2021	0.11360046485644211	0.47774813262766797	-0.197459624
1	Deaths	133	Bolivarian Republic of Venezuela	2	Female	22	All ages	944	Other cardiomyopathy	3	Rate	1990	2021	-0.115658892	0.14419938684777237	-0.322338602
1	Deaths	133	Bolivarian Republic of Venezuela	3	Both	22	All ages	944	Other cardiomyopathy	3	Rate	1990	2021	-0.01241953	0.24393243868781744	-0.249271131
1	Deaths	133	Bolivarian Republic of Venezuela	1	Male	27	Age-standardized	944	Other cardiomyopathy	3	Rate	1990	2021	-0.418497059	-0.233657103	-0.577647141
1	Deaths	133	Bolivarian Republic of Venezuela	2	Female	27	Age-standardized	944	Other cardiomyopathy	3	Rate	1990	2021	-0.567516168	-0.438373243	-0.667979442
1	Deaths	133	Bolivarian Republic of Venezuela	3	Both	27	Age-standardized	944	Other cardiomyopathy	3	Rate	1990	2021	-0.499086332	-0.369856421	-0.618262885
1	Deaths	205	Republic of C?te d'Ivoire	1	Male	22	All ages	944	Other cardiomyopathy	1	Number	1990	2021	0.9924184678199803	1.9375588062219147	0.3643946915398657
1	Deaths	205	Republic of C?te d'Ivoire	2	Female	22	All ages	944	Other cardiomyopathy	1	Number	1990	2021	0.5414809279067776	1.3642750434658235	0.011918270266257754
1	Deaths	205	Republic of C?te d'Ivoire	3	Both	22	All ages	944	Other cardiomyopathy	1	Number	1990	2021	0.8497197394665251	1.5852778884888126	0.29563463740918416
1	Deaths	205	Republic of C?te d'Ivoire	1	Male	22	All ages	944	Other cardiomyopathy	2	Percent	1990	2021	0.2983112258831347	0.8342180526505929	-0.081745477
1	Deaths	205	Republic of C?te d'Ivoire	2	Female	22	All ages	944	Other cardiomyopathy	2	Percent	1990	2021	0.10905229151621273	0.61245270698009	-0.206774124
1	Deaths	205	Republic of C?te d'Ivoire	3	Both	22	All ages	944	Other cardiomyopathy	2	Percent	1990	2021	0.25642240664919486	0.6439524010588293	-0.051100131
1	Deaths	205	Republic of C?te d'Ivoire	1	Male	22	All ages	944	Other cardiomyopathy	3	Rate	1990	2021	-0.13611397	0.2736862544717056	-0.408416689
1	Deaths	205	Republic of C?te d'Ivoire	2	Female	22	All ages	944	Other cardiomyopathy	3	Rate	1990	2021	-0.31818147	0.04575185169826591	-0.552414425
1	Deaths	205	Republic of C?te d'Ivoire	3	Both	22	All ages	944	Other cardiomyopathy	3	Rate	1990	2021	-0.190179195	0.1318535316171752	-0.432761698
1	Deaths	205	Republic of C?te d'Ivoire	1	Male	27	Age-standardized	944	Other cardiomyopathy	3	Rate	1990	2021	-0.267555034	0.039925751690646535	-0.487637832
1	Deaths	205	Republic of C?te d'Ivoire	2	Female	27	Age-standardized	944	Other cardiomyopathy	3	Rate	1990	2021	-0.454628394	-0.146085911	-0.63542144
1	Deaths	205	Republic of C?te d'Ivoire	3	Both	27	Age-standardized	944	Other cardiomyopathy	3	Rate	1990	2021	-0.341777824	-0.104362255	-0.508074819
1	Deaths	214	Federal Republic of Nigeria	1	Male	22	All ages	944	Other cardiomyopathy	1	Number	1990	2021	0.2887731926069568	1.0974604542142408	-0.199765953
1	Deaths	214	Federal Republic of Nigeria	2	Female	22	All ages	944	Other cardiomyopathy	1	Number	1990	2021	-0.072179278	0.5045207602600016	-0.411798529
1	Deaths	214	Federal Republic of Nigeria	3	Both	22	All ages	944	Other cardiomyopathy	1	Number	1990	2021	0.14905371922534527	0.610382181659108	-0.207554166
1	Deaths	214	Federal Republic of Nigeria	1	Male	22	All ages	944	Other cardiomyopathy	2	Percent	1990	2021	-0.0781921	0.34513213346969124	-0.376807074
1	Deaths	214	Federal Republic of Nigeria	2	Female	22	All ages	944	Other cardiomyopathy	2	Percent	1990	2021	-0.316543495	0.06209500710013682	-0.542037546
1	Deaths	214	Federal Republic of Nigeria	3	Both	22	All ages	944	Other cardiomyopathy	2	Percent	1990	2021	-0.166628443	0.11612088714694202	-0.39631673
1	Deaths	214	Federal Republic of Nigeria	1	Male	22	All ages	944	Other cardiomyopathy	3	Rate	1990	2021	-0.474883919	-0.145380878	-0.673941257
1	Deaths	214	Federal Republic of Nigeria	2	Female	22	All ages	944	Other cardiomyopathy	3	Rate	1990	2021	-0.653893329	-0.438765853	-0.780582123
1	Deaths	214	Federal Republic of Nigeria	3	Both	22	All ages	944	Other cardiomyopathy	3	Rate	1990	2021	-0.552429925	-0.372737009	-0.691332933
1	Deaths	214	Federal Republic of Nigeria	1	Male	27	Age-standardized	944	Other cardiomyopathy	3	Rate	1990	2021	-0.418679406	-0.073105172	-0.643054582
1	Deaths	214	Federal Republic of Nigeria	2	Female	27	Age-standardized	944	Other cardiomyopathy	3	Rate	1990	2021	-0.592253511	-0.338962033	-0.744515889
1	Deaths	214	Federal Republic of Nigeria	3	Both	27	Age-standardized	944	Other cardiomyopathy	3	Rate	1990	2021	-0.494644255	-0.300761356	-0.646215755
1	Deaths	134	Tropical Latin America	1	Male	22	All ages	944	Other cardiomyopathy	1	Number	1990	2021	0.5412270187512747	0.6600472766264673	0.4221759007730107
1	Deaths	134	Tropical Latin America	2	Female	22	All ages	944	Other cardiomyopathy	1	Number	1990	2021	0.22745916272700908	0.32922090335392074	0.11750217997552377
1	Deaths	134	Tropical Latin America	3	Both	22	All ages	944	Other cardiomyopathy	1	Number	1990	2021	0.3877759371440573	0.47436890333939574	0.297541401093294
1	Deaths	134	Tropical Latin America	1	Male	22	All ages	944	Other cardiomyopathy	2	Percent	1990	2021	-0.213524882	-0.152900601	-0.277438062
1	Deaths	134	Tropical Latin America	2	Female	22	All ages	944	Other cardiomyopathy	2	Percent	1990	2021	-0.448974718	-0.404056726	-0.499290005
1	Deaths	134	Tropical Latin America	3	Both	22	All ages	944	Other cardiomyopathy	2	Percent	1990	2021	-0.329486978	-0.28655382	-0.376826539
1	Deaths	134	Tropical Latin America	1	Male	22	All ages	944	Other cardiomyopathy	3	Rate	1990	2021	0.04574194959388785	0.1263629915363816	-0.035035734
1	Deaths	134	Tropical Latin America	2	Female	22	All ages	944	Other cardiomyopathy	3	Rate	1990	2021	-0.186426252	-0.118977425	-0.259306978
1	Deaths	134	Tropical Latin America	3	Both	22	All ages	944	Other cardiomyopathy	3	Rate	1990	2021	-0.069519674	-0.011460553	-0.130020406
1	Deaths	134	Tropical Latin America	1	Male	27	Age-standardized	944	Other cardiomyopathy	3	Rate	1990	2021	-0.462540593	-0.423646167	-0.501451401
1	Deaths	134	Tropical Latin America	2	Female	27	Age-standardized	944	Other cardiomyopathy	3	Rate	1990	2021	-0.611740233	-0.581233453	-0.64199346
1	Deaths	134	Tropical Latin America	3	Both	27	Age-standardized	944	Other cardiomyopathy	3	Rate	1990	2021	-0.53657675	-0.5099118	-0.562344815
1	Deaths	206	Republic of the Gambia	1	Male	22	All ages	944	Other cardiomyopathy	1	Number	1990	2021	1.1026714742756658	2.1430026414945633	0.35711447591823686
1	Deaths	206	Republic of the Gambia	2	Female	22	All ages	944	Other cardiomyopathy	1	Number	1990	2021	0.8657174462211754	2.1216954241958956	0.19157044507669327
1	Deaths	206	Republic of the Gambia	3	Both	22	All ages	944	Other cardiomyopathy	1	Number	1990	2021	1.026693363585453	1.906155182529142	0.40447776489463383
1	Deaths	206	Republic of the Gambia	1	Male	22	All ages	944	Other cardiomyopathy	2	Percent	1990	2021	0.22536469726166589	0.8179262199751779	-0.148647094
1	Deaths	206	Republic of the Gambia	2	Female	22	All ages	944	Other cardiomyopathy	2	Percent	1990	2021	0.03134931914434796	0.6686745132984185	-0.318503077
1	Deaths	206	Republic of the Gambia	3	Both	22	All ages	944	Other cardiomyopathy	2	Percent	1990	2021	0.1542032006330464	0.6181371101009601	-0.127595861
1	Deaths	206	Republic of the Gambia	1	Male	22	All ages	944	Other cardiomyopathy	3	Rate	1990	2021	-0.125016162	0.30789642932236977	-0.435264497
1	Deaths	206	Republic of the Gambia	2	Female	22	All ages	944	Other cardiomyopathy	3	Rate	1990	2021	-0.246154076	0.2613257049314183	-0.51854418
1	Deaths	206	Republic of the Gambia	3	Both	22	All ages	944	Other cardiomyopathy	3	Rate	1990	2021	-0.169057414	0.19152119776382107	-0.424165289
1	Deaths	206	Republic of the Gambia	1	Male	27	Age-standardized	944	Other cardiomyopathy	3	Rate	1990	2021	-0.203406132	0.19598999816271678	-0.483315489
1	Deaths	206	Republic of the Gambia	2	Female	27	Age-standardized	944	Other cardiomyopathy	3	Rate	1990	2021	-0.372186292	0.058759917377288945	-0.617478541
1	Deaths	206	Republic of the Gambia	3	Both	27	Age-standardized	944	Other cardiomyopathy	3	Rate	1990	2021	-0.281421606	0.051051899626336036	-0.512665585
1	Deaths	157	Republic of Yemen	1	Male	22	All ages	944	Other cardiomyopathy	1	Number	1990	2021	1.1930970109410655	2.9841724888461627	-0.003100001
1	Deaths	157	Republic of Yemen	2	Female	22	All ages	944	Other cardiomyopathy	1	Number	1990	2021	0.6184931399192518	2.3718509925483953	-0.268243507
1	Deaths	157	Republic of Yemen	3	Both	22	All ages	944	Other cardiomyopathy	1	Number	1990	2021	0.8826307422349846	2.4185719649808313	-0.089665606
1	Deaths	157	Republic of Yemen	1	Male	22	All ages	944	Other cardiomyopathy	2	Percent	1990	2021	0.3299674784348719	1.3564908786235284	-0.370568557
1	Deaths	157	Republic of Yemen	2	Female	22	All ages	944	Other cardiomyopathy	2	Percent	1990	2021	0.2612099453916589	1.6208857591251487	-0.394761719
1	Deaths	157	Republic of Yemen	3	Both	22	All ages	944	Other cardiomyopathy	2	Percent	1990	2021	0.2739292843078834	1.1354702055120895	-0.354895417
1	Deaths	157	Republic of Yemen	1	Male	22	All ages	944	Other cardiomyopathy	3	Rate	1990	2021	-0.102910336	0.629731808525233	-0.592216541
1	Deaths	157	Republic of Yemen	2	Female	22	All ages	944	Other cardiomyopathy	3	Rate	1990	2021	-0.350333777	0.35346739709037234	-0.706271553
1	Deaths	157	Republic of Yemen	3	Both	22	All ages	944	Other cardiomyopathy	3	Rate	1990	2021	-0.237039006	0.3854214781803506	-0.631074953
1	Deaths	157	Republic of Yemen	1	Male	27	Age-standardized	944	Other cardiomyopathy	3	Rate	1990	2021	-0.124439646	0.5142554242019511	-0.467524346
1	Deaths	157	Republic of Yemen	2	Female	27	Age-standardized	944	Other cardiomyopathy	3	Rate	1990	2021	-0.110159015	0.6933616097106323	-0.444345839
1	Deaths	157	Republic of Yemen	3	Both	27	Age-standardized	944	Other cardiomyopathy	3	Rate	1990	2021	-0.094502408	0.5056320913929276	-0.409564732
1	Deaths	215	Democratic Republic of Sao Tome and Principe	1	Male	22	All ages	944	Other cardiomyopathy	1	Number	1990	2021	0.5557646927714911	1.3693728598324466	0.05526014333653608
1	Deaths	215	Democratic Republic of Sao Tome and Principe	2	Female	22	All ages	944	Other cardiomyopathy	1	Number	1990	2021	-0.117162239	0.4449975768499284	-0.44034576
1	Deaths	215	Democratic Republic of Sao Tome and Principe	3	Both	22	All ages	944	Other cardiomyopathy	1	Number	1990	2021	0.24268315648721078	0.8139482726209346	-0.115485802
1	Deaths	215	Democratic Republic of Sao Tome and Principe	1	Male	22	All ages	944	Other cardiomyopathy	2	Percent	1990	2021	0.47062726399816407	1.2353026423592495	-0.002378922
1	Deaths	215	Democratic Republic of Sao Tome and Principe	2	Female	22	All ages	944	Other cardiomyopathy	2	Percent	1990	2021	-0.041815078	0.5201928759138934	-0.372653836
1	Deaths	215	Democratic Republic of Sao Tome and Principe	3	Both	22	All ages	944	Other cardiomyopathy	2	Percent	1990	2021	0.25505665282950885	0.8203220663401665	-0.067080212
1	Deaths	215	Democratic Republic of Sao Tome and Principe	1	Male	22	All ages	944	Other cardiomyopathy	3	Rate	1990	2021	-0.141634647	0.30725911184625265	-0.417779084
1	Deaths	215	Democratic Republic of Sao Tome and Principe	2	Female	22	All ages	944	Other cardiomyopathy	3	Rate	1990	2021	-0.498458258	-0.179094242	-0.682059406
1	Deaths	215	Democratic Republic of Sao Tome and Principe	3	Both	22	All ages	944	Other cardiomyopathy	3	Rate	1990	2021	-0.304240919	0.015601584093191723	-0.50477418
1	Deaths	215	Democratic Republic of Sao Tome and Principe	1	Male	27	Age-standardized	944	Other cardiomyopathy	3	Rate	1990	2021	-0.260723786	0.07445512103647355	-0.524345525
1	Deaths	215	Democratic Republic of Sao Tome and Principe	2	Female	27	Age-standardized	944	Other cardiomyopathy	3	Rate	1990	2021	-0.404825488	-0.003001366	-0.625650433
1	Deaths	215	Democratic Republic of Sao Tome and Principe	3	Both	27	Age-standardized	944	Other cardiomyopathy	3	Rate	1990	2021	-0.278690756	0.09374853964166201	-0.492535211
1	Deaths	135	Federative Republic of Brazil	1	Male	22	All ages	944	Other cardiomyopathy	1	Number	1990	2021	0.5376688638366325	0.6601346792988456	0.41757651604404494
1	Deaths	135	Federative Republic of Brazil	2	Female	22	All ages	944	Other cardiomyopathy	1	Number	1990	2021	0.22585612477761563	0.326495988337947	0.11702465879356161
1	Deaths	135	Federative Republic of Brazil	3	Both	22	All ages	944	Other cardiomyopathy	1	Number	1990	2021	0.38518530482886615	0.4710779402442198	0.29775286942230195
1	Deaths	135	Federative Republic of Brazil	1	Male	22	All ages	944	Other cardiomyopathy	2	Percent	1990	2021	-0.206099692	-0.143292533	-0.271011108
1	Deaths	135	Federative Republic of Brazil	2	Female	22	All ages	944	Other cardiomyopathy	2	Percent	1990	2021	-0.447357644	-0.401350198	-0.496776004
1	Deaths	135	Federative Republic of Brazil	3	Both	22	All ages	944	Other cardiomyopathy	2	Percent	1990	2021	-0.324998809	-0.281249475	-0.373136968
1	Deaths	135	Federative Republic of Brazil	1	Male	22	All ages	944	Other cardiomyopathy	3	Rate	1990	2021	0.0493727100663589	0.13294875669412592	-0.032583578
1	Deaths	135	Federative Republic of Brazil	2	Female	22	All ages	944	Other cardiomyopathy	3	Rate	1990	2021	-0.183761704	-0.116750487	-0.256227313
1	Deaths	135	Federative Republic of Brazil	3	Both	22	All ages	944	Other cardiomyopathy	3	Rate	1990	2021	-0.0664545	-0.008567167	-0.125379581
1	Deaths	135	Federative Republic of Brazil	1	Male	27	Age-standardized	944	Other cardiomyopathy	3	Rate	1990	2021	-0.466303223	-0.426637588	-0.505573792
1	Deaths	135	Federative Republic of Brazil	2	Female	27	Age-standardized	944	Other cardiomyopathy	3	Rate	1990	2021	-0.614453688	-0.584109153	-0.64424363
1	Deaths	135	Federative Republic of Brazil	3	Both	27	Age-standardized	944	Other cardiomyopathy	3	Rate	1990	2021	-0.539729746	-0.513006739	-0.565448525
1	Deaths	207	Republic of Ghana	1	Male	22	All ages	944	Other cardiomyopathy	1	Number	1990	2021	1.6549251747393374	3.0470602853848217	0.5851474326315721
1	Deaths	207	Republic of Ghana	2	Female	22	All ages	944	Other cardiomyopathy	1	Number	1990	2021	1.0406140623375344	2.2791339343126262	0.27257122928736066
1	Deaths	207	Republic of Ghana	3	Both	22	All ages	944	Other cardiomyopathy	1	Number	1990	2021	1.4134287204265226	2.615650590747132	0.5353383306940284
1	Deaths	207	Republic of Ghana	1	Male	22	All ages	944	Other cardiomyopathy	2	Percent	1990	2021	0.5435457980239852	1.2561000479241176	-0.031876241
1	Deaths	207	Republic of Ghana	2	Female	22	All ages	944	Other cardiomyopathy	2	Percent	1990	2021	0.2742888015139269	0.980241064800752	-0.14231048
1	Deaths	207	Republic of Ghana	3	Both	22	All ages	944	Other cardiomyopathy	2	Percent	1990	2021	0.4505728816901857	1.044408948927373	0.00818940094374993
1	Deaths	207	Republic of Ghana	1	Male	22	All ages	944	Other cardiomyopathy	3	Rate	1990	2021	0.18351238982881712	0.80409829840396	-0.29337307
1	Deaths	207	Republic of Ghana	2	Female	22	All ages	944	Other cardiomyopathy	3	Rate	1990	2021	-0.124540743	0.40680602512513614	-0.454044602
1	Deaths	207	Republic of Ghana	3	Both	22	All ages	944	Other cardiomyopathy	3	Rate	1990	2021	0.0550944162389564	0.5806776131735856	-0.328786102
1	Deaths	207	Republic of Ghana	1	Male	27	Age-standardized	944	Other cardiomyopathy	3	Rate	1990	2021	0.12996412815190977	0.7106330095641096	-0.364816856
1	Deaths	207	Republic of Ghana	2	Female	27	Age-standardized	944	Other cardiomyopathy	3	Rate	1990	2021	-0.26598144	0.20241932602261095	-0.553811503
1	Deaths	207	Republic of Ghana	3	Both	27	Age-standardized	944	Other cardiomyopathy	3	Rate	1990	2021	-0.074641601	0.37590892284068606	-0.422508281
1	Deaths	216	Republic of Senegal	1	Male	22	All ages	944	Other cardiomyopathy	1	Number	1990	2021	0.6859920240776753	1.663325244465956	0.15114153065796146
1	Deaths	216	Republic of Senegal	2	Female	22	All ages	944	Other cardiomyopathy	1	Number	1990	2021	0.3359037862433553	1.0717243670926755	-0.094422871
1	Deaths	216	Republic of Senegal	3	Both	22	All ages	944	Other cardiomyopathy	1	Number	1990	2021	0.5652553726541663	1.2560612876081023	0.09641111966561115
1	Deaths	216	Republic of Senegal	1	Male	22	All ages	944	Other cardiomyopathy	2	Percent	1990	2021	0.2848267018433594	0.9957650884732887	-0.069206473
1	Deaths	216	Republic of Senegal	2	Female	22	All ages	944	Other cardiomyopathy	2	Percent	1990	2021	0.07027987558168734	0.6101467411270557	-0.228048326
1	Deaths	216	Republic of Senegal	3	Both	22	All ages	944	Other cardiomyopathy	2	Percent	1990	2021	0.21973831523666315	0.7027250892256578	-0.058900341
1	Deaths	216	Republic of Senegal	1	Male	22	All ages	944	Other cardiomyopathy	3	Rate	1990	2021	-0.212000399	0.24478597720504155	-0.461979029
1	Deaths	216	Republic of Senegal	2	Female	22	All ages	944	Other cardiomyopathy	3	Rate	1990	2021	-0.338413569	0.025990602367014344	-0.551526429
1	Deaths	216	Republic of Senegal	3	Both	22	All ages	944	Other cardiomyopathy	3	Rate	1990	2021	-0.246723931	0.08572505725283637	-0.472354305
1	Deaths	216	Republic of Senegal	1	Male	27	Age-standardized	944	Other cardiomyopathy	3	Rate	1990	2021	-0.23034068	0.1661573073585618	-0.495901017
1	Deaths	216	Republic of Senegal	2	Female	27	Age-standardized	944	Other cardiomyopathy	3	Rate	1990	2021	-0.411152367	-0.045265009	-0.625933008
1	Deaths	216	Republic of Senegal	3	Both	27	Age-standardized	944	Other cardiomyopathy	3	Rate	1990	2021	-0.311751769	-0.037988651	-0.525727229
1	Deaths	158	South Asia	1	Male	22	All ages	944	Other cardiomyopathy	1	Number	1990	2021	1.6042395739476425	3.100459122770059	0.9090067752235412
1	Deaths	158	South Asia	2	Female	22	All ages	944	Other cardiomyopathy	1	Number	1990	2021	1.315895390689668	3.4775475679267425	0.7089310567856419
1	Deaths	158	South Asia	3	Both	22	All ages	944	Other cardiomyopathy	1	Number	1990	2021	1.4901101703119244	3.0171996236391836	0.9594826380408131
1	Deaths	158	South Asia	1	Male	22	All ages	944	Other cardiomyopathy	2	Percent	1990	2021	0.712985659680167	1.649648782304325	0.286078698250632
1	Deaths	158	South Asia	2	Female	22	All ages	944	Other cardiomyopathy	2	Percent	1990	2021	0.7007303689191371	2.2344055778067893	0.30206144644864014
1	Deaths	158	South Asia	3	Both	22	All ages	944	Other cardiomyopathy	2	Percent	1990	2021	0.7208194512774526	1.7549817971762072	0.37280228608881766
1	Deaths	158	South Asia	1	Male	22	All ages	944	Other cardiomyopathy	3	Rate	1990	2021	0.5728492064562424	1.476501755780783	0.15295836126876153
1	Deaths	158	South Asia	2	Female	22	All ages	944	Other cardiomyopathy	3	Rate	1990	2021	0.34285766501583137	1.5962783536059673	-0.009086862
1	Deaths	158	South Asia	3	Both	22	All ages	944	Other cardiomyopathy	3	Rate	1990	2021	0.4744727174519457	1.3787105149938872	0.16027143078172523
1	Deaths	158	South Asia	1	Male	27	Age-standardized	944	Other cardiomyopathy	3	Rate	1990	2021	0.1901706190509437	0.8618962456753435	-0.115527463
1	Deaths	158	South Asia	2	Female	27	Age-standardized	944	Other cardiomyopathy	3	Rate	1990	2021	-0.074342546	0.7750941381120177	-0.328978525
1	Deaths	158	South Asia	3	Both	27	Age-standardized	944	Other cardiomyopathy	3	Rate	1990	2021	0.05641373911561275	0.6894317690134814	-0.167632651
1	Deaths	208	Republic of Guinea	1	Male	22	All ages	944	Other cardiomyopathy	1	Number	1990	2021	0.49573399588994316	1.3346807066631357	-0.023480414
1	Deaths	208	Republic of Guinea	2	Female	22	All ages	944	Other cardiomyopathy	1	Number	1990	2021	0.060466813453974685	0.6665925540960231	-0.346085259
1	Deaths	208	Republic of Guinea	3	Both	22	All ages	944	Other cardiomyopathy	1	Number	1990	2021	0.3230317992111259	0.9688880206610826	-0.083656447
1	Deaths	208	Republic of Guinea	1	Male	22	All ages	944	Other cardiomyopathy	2	Percent	1990	2021	0.15157808526939154	0.6701731397770243	-0.191198289
1	Deaths	208	Republic of Guinea	2	Female	22	All ages	944	Other cardiomyopathy	2	Percent	1990	2021	-0.022360892	0.47470852834296723	-0.345872248
1	Deaths	208	Republic of Guinea	3	Both	22	All ages	944	Other cardiomyopathy	2	Percent	1990	2021	0.10804090455707153	0.5038822171523891	-0.164907618
1	Deaths	208	Republic of Guinea	1	Male	22	All ages	944	Other cardiomyopathy	3	Rate	1990	2021	-0.329422861	0.04669915386194127	-0.562200423
1	Deaths	208	Republic of Guinea	2	Female	22	All ages	944	Other cardiomyopathy	3	Rate	1990	2021	-0.52868991	-0.259305546	-0.709376463
1	Deaths	208	Republic of Guinea	3	Both	22	All ages	944	Other cardiomyopathy	3	Rate	1990	2021	-0.409497664	-0.121235803	-0.591012847
1	Deaths	208	Republic of Guinea	1	Male	27	Age-standardized	944	Other cardiomyopathy	3	Rate	1990	2021	-0.14213795	0.3307745089570149	-0.449709027
1	Deaths	208	Republic of Guinea	2	Female	27	Age-standardized	944	Other cardiomyopathy	3	Rate	1990	2021	-0.405774227	-0.023718991	-0.630943543
1	Deaths	208	Republic of Guinea	3	Both	27	Age-standardized	944	Other cardiomyopathy	3	Rate	1990	2021	-0.247032077	0.11488837608863728	-0.464542724
1	Deaths	136	Republic of Paraguay	1	Male	22	All ages	944	Other cardiomyopathy	1	Number	1990	2021	0.8531661065595635	1.8507340922940503	0.26258858292306186
1	Deaths	136	Republic of Paraguay	2	Female	22	All ages	944	Other cardiomyopathy	1	Number	1990	2021	0.3662026306629486	1.075118120724182	-0.075086015
1	Deaths	136	Republic of Paraguay	3	Both	22	All ages	944	Other cardiomyopathy	1	Number	1990	2021	0.6134672728848051	1.2576754367803409	0.1540586989971052
1	Deaths	136	Republic of Paraguay	1	Male	22	All ages	944	Other cardiomyopathy	2	Percent	1990	2021	-0.430970153	-0.160515561	-0.575684968
1	Deaths	136	Republic of Paraguay	2	Female	22	All ages	944	Other cardiomyopathy	2	Percent	1990	2021	-0.486337859	-0.274102941	-0.627436744
1	Deaths	136	Republic of Paraguay	3	Both	22	All ages	944	Other cardiomyopathy	2	Percent	1990	2021	-0.458533486	-0.260765343	-0.574576637
1	Deaths	136	Republic of Paraguay	1	Male	22	All ages	944	Other cardiomyopathy	3	Rate	1990	2021	0.04099987522140182	0.6013749786720032	-0.290751891
1	Deaths	136	Republic of Paraguay	2	Female	22	All ages	944	Other cardiomyopathy	3	Rate	1990	2021	-0.226531207	0.17481775576000994	-0.476364569
1	Deaths	136	Republic of Paraguay	3	Both	22	All ages	944	Other cardiomyopathy	3	Rate	1990	2021	-0.090132312	0.2731500440108229	-0.349202343
1	Deaths	136	Republic of Paraguay	1	Male	27	Age-standardized	944	Other cardiomyopathy	3	Rate	1990	2021	-0.248879581	0.16608266094888577	-0.498616295
1	Deaths	136	Republic of Paraguay	2	Female	27	Age-standardized	944	Other cardiomyopathy	3	Rate	1990	2021	-0.456110609	-0.162625063	-0.634776864
1	Deaths	136	Republic of Paraguay	3	Both	27	Age-standardized	944	Other cardiomyopathy	3	Rate	1990	2021	-0.353573999	-0.078503083	-0.54005871
1	Deaths	217	Republic of Sierra Leone	1	Male	22	All ages	944	Other cardiomyopathy	1	Number	1990	2021	0.30006056929206004	0.9908396059043146	-0.168249196
1	Deaths	217	Republic of Sierra Leone	2	Female	22	All ages	944	Other cardiomyopathy	1	Number	1990	2021	0.02774786003909705	0.6104613133061448	-0.299267452
1	Deaths	217	Republic of Sierra Leone	3	Both	22	All ages	944	Other cardiomyopathy	1	Number	1990	2021	0.20344037384955685	0.7556500227730829	-0.190865745
1	Deaths	217	Republic of Sierra Leone	1	Male	22	All ages	944	Other cardiomyopathy	2	Percent	1990	2021	0.22411699148936143	0.7603190848931699	-0.169620926
1	Deaths	217	Republic of Sierra Leone	2	Female	22	All ages	944	Other cardiomyopathy	2	Percent	1990	2021	-0.046923077	0.35910119405480323	-0.31869661
1	Deaths	217	Republic of Sierra Leone	3	Both	22	All ages	944	Other cardiomyopathy	2	Percent	1990	2021	0.12546462370400419	0.48446007333469937	-0.193379093
1	Deaths	217	Republic of Sierra Leone	1	Male	22	All ages	944	Other cardiomyopathy	3	Rate	1990	2021	-0.397370283	-0.07716676	-0.614450462
1	Deaths	217	Republic of Sierra Leone	2	Female	22	All ages	944	Other cardiomyopathy	3	Rate	1990	2021	-0.514084547	-0.238579744	-0.668696198
1	Deaths	217	Republic of Sierra Leone	3	Both	22	All ages	944	Other cardiomyopathy	3	Rate	1990	2021	-0.436547672	-0.178002405	-0.621162303
1	Deaths	217	Republic of Sierra Leone	1	Male	27	Age-standardized	944	Other cardiomyopathy	3	Rate	1990	2021	-0.287434965	0.08482602372611886	-0.533756366
1	Deaths	217	Republic of Sierra Leone	2	Female	27	Age-standardized	944	Other cardiomyopathy	3	Rate	1990	2021	-0.438453109	-0.10033241	-0.619008967
1	Deaths	217	Republic of Sierra Leone	3	Both	27	Age-standardized	944	Other cardiomyopathy	3	Rate	1990	2021	-0.345058569	-0.058805432	-0.537861859
1	Deaths	209	Republic of Guinea-Bissau	1	Male	22	All ages	944	Other cardiomyopathy	1	Number	1990	2021	0.35818805189850544	1.1167869615889185	-0.124982021
1	Deaths	209	Republic of Guinea-Bissau	2	Female	22	All ages	944	Other cardiomyopathy	1	Number	1990	2021	0.09246030939617665	0.6838358817942619	-0.273250118
1	Deaths	209	Republic of Guinea-Bissau	3	Both	22	All ages	944	Other cardiomyopathy	1	Number	1990	2021	0.2526114243591139	0.7936883947507257	-0.122396459
1	Deaths	209	Republic of Guinea-Bissau	1	Male	22	All ages	944	Other cardiomyopathy	2	Percent	1990	2021	0.25246487688140656	0.9587248340799494	-0.158475575
1	Deaths	209	Republic of Guinea-Bissau	2	Female	22	All ages	944	Other cardiomyopathy	2	Percent	1990	2021	-0.010347595	0.47914715798009805	-0.312219617
1	Deaths	209	Republic of Guinea-Bissau	3	Both	22	All ages	944	Other cardiomyopathy	2	Percent	1990	2021	0.14616162160024299	0.5540183592283863	-0.14374837
1	Deaths	209	Republic of Guinea-Bissau	1	Male	22	All ages	944	Other cardiomyopathy	3	Rate	1990	2021	-0.342204807	0.025198451916195047	-0.576212867
1	Deaths	209	Republic of Guinea-Bissau	2	Female	22	All ages	944	Other cardiomyopathy	3	Rate	1990	2021	-0.463128048	-0.172506087	-0.642850524
1	Deaths	209	Republic of Guinea-Bissau	3	Both	22	All ages	944	Other cardiomyopathy	3	Rate	1990	2021	-0.388774489	-0.124750035	-0.571763707
1	Deaths	209	Republic of Guinea-Bissau	1	Male	27	Age-standardized	944	Other cardiomyopathy	3	Rate	1990	2021	-0.226056614	0.1613063989596643	-0.474544646
1	Deaths	209	Republic of Guinea-Bissau	2	Female	27	Age-standardized	944	Other cardiomyopathy	3	Rate	1990	2021	-0.439746424	-0.091264765	-0.64090009
1	Deaths	209	Republic of Guinea-Bissau	3	Both	27	Age-standardized	944	Other cardiomyopathy	3	Rate	1990	2021	-0.334532944	-0.09097085	-0.52392423
1	Deaths	137	North Africa and Middle East	1	Male	22	All ages	944	Other cardiomyopathy	1	Number	1990	2021	0.5131319281500484	1.1756089499089803	0.007080189371570212
1	Deaths	137	North Africa and Middle East	2	Female	22	All ages	944	Other cardiomyopathy	1	Number	1990	2021	0.03130034464489518	1.0619919652232725	-0.333050985
1	Deaths	137	North Africa and Middle East	3	Both	22	All ages	944	Other cardiomyopathy	1	Number	1990	2021	0.29605913196397937	0.8701192512187292	-0.124522483
1	Deaths	137	North Africa and Middle East	1	Male	22	All ages	944	Other cardiomyopathy	2	Percent	1990	2021	-0.139426993	0.2605741707128988	-0.423239401
1	Deaths	137	North Africa and Middle East	2	Female	22	All ages	944	Other cardiomyopathy	2	Percent	1990	2021	-0.313017297	0.34751697970109896	-0.543583773
1	Deaths	137	North Africa and Middle East	3	Both	22	All ages	944	Other cardiomyopathy	2	Percent	1990	2021	-0.211147113	0.12008029594493586	-0.45638058
1	Deaths	137	North Africa and Middle East	1	Male	22	All ages	944	Other cardiomyopathy	3	Rate	1990	2021	-0.187047217	0.1688784812624199	-0.45893109
1	Deaths	137	North Africa and Middle East	2	Female	22	All ages	944	Other cardiomyopathy	3	Rate	1990	2021	-0.430513387	0.1386370864602201	-0.631709097
1	Deaths	137	North Africa and Middle East	3	Both	22	All ages	944	Other cardiomyopathy	3	Rate	1990	2021	-0.294361734	0.018184797659669415	-0.523347028
1	Deaths	137	North Africa and Middle East	1	Male	27	Age-standardized	944	Other cardiomyopathy	3	Rate	1990	2021	-0.279341746	-0.061450268	-0.472472308
1	Deaths	137	North Africa and Middle East	2	Female	27	Age-standardized	944	Other cardiomyopathy	3	Rate	1990	2021	-0.411400082	0.04350259079400411	-0.597122478
1	Deaths	137	North Africa and Middle East	3	Both	27	Age-standardized	944	Other cardiomyopathy	3	Rate	1990	2021	-0.331994286	-0.0838718	-0.480773548
1	Deaths	218	Togolese Republic	1	Male	22	All ages	944	Other cardiomyopathy	1	Number	1990	2021	1.0860495883800672	2.017642035507273	0.3615360808027306
1	Deaths	218	Togolese Republic	2	Female	22	All ages	944	Other cardiomyopathy	1	Number	1990	2021	0.6250739581001807	1.5209479605395886	0.09338218487036239
1	Deaths	218	Togolese Republic	3	Both	22	All ages	944	Other cardiomyopathy	1	Number	1990	2021	0.9113446808631294	1.703441187577996	0.3537032556509887
1	Deaths	218	Togolese Republic	1	Male	22	All ages	944	Other cardiomyopathy	2	Percent	1990	2021	0.2611858912594372	0.7352274475336853	-0.101304105
1	Deaths	218	Togolese Republic	2	Female	22	All ages	944	Other cardiomyopathy	2	Percent	1990	2021	0.03673978411682015	0.4542730304521904	-0.246717498
1	Deaths	218	Togolese Republic	3	Both	22	All ages	944	Other cardiomyopathy	2	Percent	1990	2021	0.18448134389761153	0.5490754215288008	-0.067769199
1	Deaths	218	Togolese Republic	1	Male	22	All ages	944	Other cardiomyopathy	3	Rate	1990	2021	-0.095725444	0.30810740424752314	-0.409792345
1	Deaths	218	Togolese Republic	2	Female	22	All ages	944	Other cardiomyopathy	3	Rate	1990	2021	-0.288698858	0.10342865016977777	-0.521422399
1	Deaths	218	Togolese Republic	3	Both	22	All ages	944	Other cardiomyopathy	3	Rate	1990	2021	-0.16734773	0.17771873650284836	-0.410276911
1	Deaths	218	Togolese Republic	1	Male	27	Age-standardized	944	Other cardiomyopathy	3	Rate	1990	2021	-0.182376755	0.16323404369729147	-0.455186034
1	Deaths	218	Togolese Republic	2	Female	27	Age-standardized	944	Other cardiomyopathy	3	Rate	1990	2021	-0.431748027	-0.12270555	-0.628751882
1	Deaths	218	Togolese Republic	3	Both	27	Age-standardized	944	Other cardiomyopathy	3	Rate	1990	2021	-0.321249967	-0.036698918	-0.525728067
1	Deaths	210	Republic of Liberia	1	Male	22	All ages	944	Other cardiomyopathy	1	Number	1990	2021	0.23684132870244695	1.010984570322124	-0.185439127
1	Deaths	210	Republic of Liberia	2	Female	22	All ages	944	Other cardiomyopathy	1	Number	1990	2021	-0.054907081	0.8232199771716082	-0.406766744
1	Deaths	210	Republic of Liberia	3	Both	22	All ages	944	Other cardiomyopathy	1	Number	1990	2021	0.13146309069374237	0.7431170491054563	-0.234406924
1	Deaths	210	Republic of Liberia	1	Male	22	All ages	944	Other cardiomyopathy	2	Percent	1990	2021	0.4843378341388903	1.2264290625401855	0.037830642735092686
1	Deaths	210	Republic of Liberia	2	Female	22	All ages	944	Other cardiomyopathy	2	Percent	1990	2021	0.0968185142114343	1.1009145760995458	-0.258404721
1	Deaths	210	Republic of Liberia	3	Both	22	All ages	944	Other cardiomyopathy	2	Percent	1990	2021	0.3373824997272804	0.9390624056235423	0.000683811844515095
1	Deaths	210	Republic of Liberia	1	Male	22	All ages	944	Other cardiomyopathy	3	Rate	1990	2021	-0.449388835	-0.104759414	-0.637377648
1	Deaths	210	Republic of Liberia	2	Female	22	All ages	944	Other cardiomyopathy	3	Rate	1990	2021	-0.568664619	-0.1678921	-0.729251497
1	Deaths	210	Republic of Liberia	3	Both	22	All ages	944	Other cardiomyopathy	3	Rate	1990	2021	-0.490044	-0.214368542	-0.654943422
1	Deaths	210	Republic of Liberia	1	Male	27	Age-standardized	944	Other cardiomyopathy	3	Rate	1990	2021	-0.288123635	0.1360345009934315	-0.520440534
1	Deaths	210	Republic of Liberia	2	Female	27	Age-standardized	944	Other cardiomyopathy	3	Rate	1990	2021	-0.475176555	0.06300633970467841	-0.672934781
1	Deaths	210	Republic of Liberia	3	Both	27	Age-standardized	944	Other cardiomyopathy	3	Rate	1990	2021	-0.363364875	-0.037980915	-0.572251945
1	Deaths	174	Eastern Sub-Saharan Africa	1	Male	22	All ages	944	Other cardiomyopathy	1	Number	1990	2021	0.9858070459151866	1.6460874343679077	0.24461995788164176
1	Deaths	174	Eastern Sub-Saharan Africa	2	Female	22	All ages	944	Other cardiomyopathy	1	Number	1990	2021	0.41370210792392387	1.233914475097008	-0.008804502
1	Deaths	174	Eastern Sub-Saharan Africa	3	Both	22	All ages	944	Other cardiomyopathy	1	Number	1990	2021	0.7553006511002298	1.3174924943826558	0.16349046957705776
1	Deaths	174	Eastern Sub-Saharan Africa	1	Male	22	All ages	944	Other cardiomyopathy	2	Percent	1990	2021	0.6551262097777617	1.1985367037422854	0.053855484648743415
1	Deaths	174	Eastern Sub-Saharan Africa	2	Female	22	All ages	944	Other cardiomyopathy	2	Percent	1990	2021	0.267912985263852	0.9887743337981836	-0.089414065
1	Deaths	174	Eastern Sub-Saharan Africa	3	Both	22	All ages	944	Other cardiomyopathy	2	Percent	1990	2021	0.5113014764958803	0.9856963495783652	0.023730677279813935
1	Deaths	174	Eastern Sub-Saharan Africa	1	Male	22	All ages	944	Other cardiomyopathy	3	Rate	1990	2021	-0.110356576	0.18544965954658557	-0.442409088
1	Deaths	174	Eastern Sub-Saharan Africa	2	Female	22	All ages	944	Other cardiomyopathy	3	Rate	1990	2021	-0.367103149	9.572637987157384e-05	-0.556254103
1	Deaths	174	Eastern Sub-Saharan Africa	3	Both	22	All ages	944	Other cardiomyopathy	3	Rate	1990	2021	-0.213900968	0.03787268932871697	-0.478938989
1	Deaths	174	Eastern Sub-Saharan Africa	1	Male	27	Age-standardized	944	Other cardiomyopathy	3	Rate	1990	2021	-0.083049402	0.19383825442148006	-0.380833581
1	Deaths	174	Eastern Sub-Saharan Africa	2	Female	27	Age-standardized	944	Other cardiomyopathy	3	Rate	1990	2021	-0.261801593	0.14379803035233138	-0.456978905
1	Deaths	174	Eastern Sub-Saharan Africa	3	Both	27	Age-standardized	944	Other cardiomyopathy	3	Rate	1990	2021	-0.157947225	0.07446252726743463	-0.390645641
1	Deaths	139	People's Democratic Republic of Algeria	1	Male	22	All ages	944	Other cardiomyopathy	1	Number	1990	2021	0.7071630859992418	1.747982339121581	-0.143843931
1	Deaths	139	People's Democratic Republic of Algeria	2	Female	22	All ages	944	Other cardiomyopathy	1	Number	1990	2021	0.4697603178524865	2.056553381323224	-0.144368346
1	Deaths	139	People's Democratic Republic of Algeria	3	Both	22	All ages	944	Other cardiomyopathy	1	Number	1990	2021	0.6051203204779158	1.4428830661489092	-0.056786708
1	Deaths	139	People's Democratic Republic of Algeria	1	Male	22	All ages	944	Other cardiomyopathy	2	Percent	1990	2021	-0.19052926	0.2972842276147188	-0.603870302
1	Deaths	139	People's Democratic Republic of Algeria	2	Female	22	All ages	944	Other cardiomyopathy	2	Percent	1990	2021	-0.261344829	0.4842224505835847	-0.575494608
1	Deaths	139	People's Democratic Republic of Algeria	3	Both	22	All ages	944	Other cardiomyopathy	2	Percent	1990	2021	-0.219488098	0.14129161795259912	-0.534911229
1	Deaths	139	People's Democratic Republic of Algeria	1	Male	22	All ages	944	Other cardiomyopathy	3	Rate	1990	2021	-0.025936266	0.5679286650343784	-0.511499174
1	Deaths	139	People's Democratic Republic of Algeria	2	Female	22	All ages	944	Other cardiomyopathy	3	Rate	1990	2021	-0.156674343	0.7538028878975416	-0.509051838
1	Deaths	139	People's Democratic Republic of Algeria	3	Both	22	All ages	944	Other cardiomyopathy	3	Rate	1990	2021	-0.081622744	0.397707210837583	-0.460336011
1	Deaths	139	People's Democratic Republic of Algeria	1	Male	27	Age-standardized	944	Other cardiomyopathy	3	Rate	1990	2021	-0.24076228	0.10895132376954651	-0.527945106
1	Deaths	139	People's Democratic Republic of Algeria	2	Female	27	Age-standardized	944	Other cardiomyopathy	3	Rate	1990	2021	-0.271253735	0.4641202692194609	-0.578311938
1	Deaths	139	People's Democratic Republic of Algeria	3	Both	27	Age-standardized	944	Other cardiomyopathy	3	Rate	1990	2021	-0.257671844	0.0636824252214557	-0.480777482
1	Deaths	367	Principality of Monaco	1	Male	22	All ages	944	Other cardiomyopathy	1	Number	1990	2021	0.058136402341743394	0.7618208102268216	-0.335857436
1	Deaths	367	Principality of Monaco	2	Female	22	All ages	944	Other cardiomyopathy	1	Number	1990	2021	-0.393571895	0.05945501867030493	-0.617309914
1	Deaths	367	Principality of Monaco	3	Both	22	All ages	944	Other cardiomyopathy	1	Number	1990	2021	-0.223412763	0.1771054713691585	-0.453832499
1	Deaths	367	Principality of Monaco	1	Male	22	All ages	944	Other cardiomyopathy	2	Percent	1990	2021	-0.241196523	0.257315614174922	-0.49939767
1	Deaths	367	Principality of Monaco	2	Female	22	All ages	944	Other cardiomyopathy	2	Percent	1990	2021	-0.537409793	-0.203227723	-0.697840662
1	Deaths	367	Principality of Monaco	3	Both	22	All ages	944	Other cardiomyopathy	2	Percent	1990	2021	-0.425684408	-0.138606502	-0.582458933
1	Deaths	367	Principality of Monaco	1	Male	22	All ages	944	Other cardiomyopathy	3	Rate	1990	2021	-0.167887339	0.3854862188430573	-0.477721931
1	Deaths	367	Principality of Monaco	2	Female	22	All ages	944	Other cardiomyopathy	3	Rate	1990	2021	-0.503252641	-0.132161788	-0.686524606
1	Deaths	367	Principality of Monaco	3	Both	22	All ages	944	Other cardiomyopathy	3	Rate	1990	2021	-0.376222365	-0.054514378	-0.561302252
1	Deaths	367	Principality of Monaco	1	Male	27	Age-standardized	944	Other cardiomyopathy	3	Rate	1990	2021	-0.377187256	0.030390171033106702	-0.606063188
1	Deaths	367	Principality of Monaco	2	Female	27	Age-standardized	944	Other cardiomyopathy	3	Rate	1990	2021	-0.580727835	-0.27061251	-0.730821022
1	Deaths	367	Principality of Monaco	3	Both	27	Age-standardized	944	Other cardiomyopathy	3	Rate	1990	2021	-0.487726396	-0.228960427	-0.632872565
1	Deaths	298	American Samoa	1	Male	22	All ages	944	Other cardiomyopathy	1	Number	1990	2021	1.2961638750047062	2.200237031112587	0.5451750546202183
1	Deaths	298	American Samoa	2	Female	22	All ages	944	Other cardiomyopathy	1	Number	1990	2021	0.11061314783569991	0.587563709440287	-0.2188513
1	Deaths	298	American Samoa	3	Both	22	All ages	944	Other cardiomyopathy	1	Number	1990	2021	0.6847420504076869	1.194863799787765	0.3018494765718452
1	Deaths	298	American Samoa	1	Male	22	All ages	944	Other cardiomyopathy	2	Percent	1990	2021	0.42711888320996666	0.8815702143351979	-0.014931505
1	Deaths	298	American Samoa	2	Female	22	All ages	944	Other cardiomyopathy	2	Percent	1990	2021	-0.468378728	-0.273683822	-0.614974629
1	Deaths	298	American Samoa	3	Both	22	All ages	944	Other cardiomyopathy	2	Percent	1990	2021	-0.060086593	0.15189854212275547	-0.251766536
1	Deaths	298	American Samoa	1	Male	22	All ages	944	Other cardiomyopathy	3	Rate	1990	2021	1.251190861174053	2.1375567033588476	0.5149110217004986
1	Deaths	298	American Samoa	2	Female	22	All ages	944	Other cardiomyopathy	3	Rate	1990	2021	0.07602609772750892	0.5381233208807263	-0.243178069
1	Deaths	298	American Samoa	3	Both	22	All ages	944	Other cardiomyopathy	3	Rate	1990	2021	0.6422329650945661	1.1394834212346912	0.26900146256813307
1	Deaths	298	American Samoa	1	Male	27	Age-standardized	944	Other cardiomyopathy	3	Rate	1990	2021	0.3120999261781972	0.8597294603617471	-0.111136632
1	Deaths	298	American Samoa	2	Female	27	Age-standardized	944	Other cardiomyopathy	3	Rate	1990	2021	-0.370136046	-0.110438893	-0.574239489
1	Deaths	298	American Samoa	3	Both	27	Age-standardized	944	Other cardiomyopathy	3	Rate	1990	2021	-0.070205624	0.2343514558098697	-0.290484489
1	Deaths	369	Republic of Nauru	1	Male	22	All ages	944	Other cardiomyopathy	1	Number	1990	2021	0.12325715594754705	0.6697814477210932	-0.215979306
1	Deaths	369	Republic of Nauru	2	Female	22	All ages	944	Other cardiomyopathy	1	Number	1990	2021	0.3376408321091864	1.4184432293264437	-0.184997428
1	Deaths	369	Republic of Nauru	3	Both	22	All ages	944	Other cardiomyopathy	1	Number	1990	2021	0.20650723624642994	0.767771319086492	-0.129009556
1	Deaths	369	Republic of Nauru	1	Male	22	All ages	944	Other cardiomyopathy	2	Percent	1990	2021	0.17635598907224273	0.590481240656337	-0.103347708
1	Deaths	369	Republic of Nauru	2	Female	22	All ages	944	Other cardiomyopathy	2	Percent	1990	2021	0.0015104564298663197	0.8178275252575183	-0.31638142
1	Deaths	369	Republic of Nauru	3	Both	22	All ages	944	Other cardiomyopathy	2	Percent	1990	2021	0.10677395373140897	0.4735434192759701	-0.12023295
1	Deaths	369	Republic of Nauru	1	Male	22	All ages	944	Other cardiomyopathy	3	Rate	1990	2021	0.06732883016460356	0.5866410196365878	-0.25501664
1	Deaths	369	Republic of Nauru	2	Female	22	All ages	944	Other cardiomyopathy	3	Rate	1990	2021	0.2048841673602881	1.1784203103911115	-0.265883882
1	Deaths	369	Republic of Nauru	3	Both	22	All ages	944	Other cardiomyopathy	3	Rate	1990	2021	0.11685408525891121	0.6364117513854861	-0.193731122
1	Deaths	369	Republic of Nauru	1	Male	27	Age-standardized	944	Other cardiomyopathy	3	Rate	1990	2021	0.18799498067190407	0.793379230337828	-0.19119573
1	Deaths	369	Republic of Nauru	2	Female	27	Age-standardized	944	Other cardiomyopathy	3	Rate	1990	2021	0.2758716755400046	1.6210773584846951	-0.381352418
1	Deaths	369	Republic of Nauru	3	Both	27	Age-standardized	944	Other cardiomyopathy	3	Rate	1990	2021	0.1462930742626077	0.6767531218497621	-0.245701237
1	Deaths	374	Republic of Niue	1	Male	22	All ages	944	Other cardiomyopathy	1	Number	1990	2021	-0.097524873	0.3750029960535461	-0.377462855
1	Deaths	374	Republic of Niue	2	Female	22	All ages	944	Other cardiomyopathy	1	Number	1990	2021	-0.354731636	0.0388544266441708	-0.598808666
1	Deaths	374	Republic of Niue	3	Both	22	All ages	944	Other cardiomyopathy	1	Number	1990	2021	-0.226369829	0.09665823810167723	-0.446795501
1	Deaths	374	Republic of Niue	1	Male	22	All ages	944	Other cardiomyopathy	2	Percent	1990	2021	-0.010291386	0.4058359271253215	-0.294112906
1	Deaths	374	Republic of Niue	2	Female	22	All ages	944	Other cardiomyopathy	2	Percent	1990	2021	-0.150573724	0.26192520336084507	-0.445888774
1	Deaths	374	Republic of Niue	3	Both	22	All ages	944	Other cardiomyopathy	2	Percent	1990	2021	-0.06949912	0.22910563130061345	-0.282765234
1	Deaths	374	Republic of Niue	1	Male	22	All ages	944	Other cardiomyopathy	3	Rate	1990	2021	0.24468733542883403	0.896394441621612	-0.141401157
1	Deaths	374	Republic of Niue	2	Female	22	All ages	944	Other cardiomyopathy	3	Rate	1990	2021	-0.108599428	0.4351167384844572	-0.445777595
1	Deaths	374	Republic of Niue	3	Both	22	All ages	944	Other cardiomyopathy	3	Rate	1990	2021	0.06784993328380921	0.5137290021326724	-0.23640596
1	Deaths	374	Republic of Niue	1	Male	27	Age-standardized	944	Other cardiomyopathy	3	Rate	1990	2021	-0.020274819	0.46807592981121565	-0.315044529
1	Deaths	374	Republic of Niue	2	Female	27	Age-standardized	944	Other cardiomyopathy	3	Rate	1990	2021	-0.01432211	0.5639533158743907	-0.400850929
1	Deaths	374	Republic of Niue	3	Both	27	Age-standardized	944	Other cardiomyopathy	3	Rate	1990	2021	-0.022501706	0.37191475757788656	-0.306737977
1	Deaths	376	Northern Mariana Islands	1	Male	22	All ages	944	Other cardiomyopathy	1	Number	1990	2021	1.4011123954348388	2.562064484884108	0.5522804938423903
1	Deaths	376	Northern Mariana Islands	2	Female	22	All ages	944	Other cardiomyopathy	1	Number	1990	2021	1.1668948969115984	2.617659911912248	0.3474225618728738
1	Deaths	376	Northern Mariana Islands	3	Both	22	All ages	944	Other cardiomyopathy	1	Number	1990	2021	1.326253627512358	2.340241346987038	0.5602546908753416
1	Deaths	376	Northern Mariana Islands	1	Male	22	All ages	944	Other cardiomyopathy	2	Percent	1990	2021	0.06150071018418272	0.4839149092049519	-0.267815454
1	Deaths	376	Northern Mariana Islands	2	Female	22	All ages	944	Other cardiomyopathy	2	Percent	1990	2021	-0.136858266	0.35550945580692905	-0.435568588
1	Deaths	376	Northern Mariana Islands	3	Both	22	All ages	944	Other cardiomyopathy	2	Percent	1990	2021	-0.010446604	0.3132670825654415	-0.29358657
1	Deaths	376	Northern Mariana Islands	1	Male	22	All ages	944	Other cardiomyopathy	3	Rate	1990	2021	1.2318640400455458	2.3109835454814123	0.44286415782030164
1	Deaths	376	Northern Mariana Islands	2	Female	22	All ages	944	Other cardiomyopathy	3	Rate	1990	2021	1.0187139387855642	2.370269827286843	0.2552804065225903
1	Deaths	376	Northern Mariana Islands	3	Both	22	All ages	944	Other cardiomyopathy	3	Rate	1990	2021	1.164605186403674	2.1081321735584173	0.4518345532215555
1	Deaths	376	Northern Mariana Islands	1	Male	27	Age-standardized	944	Other cardiomyopathy	3	Rate	1990	2021	0.24258078304911557	0.7114975881572051	-0.097664545
1	Deaths	376	Northern Mariana Islands	2	Female	27	Age-standardized	944	Other cardiomyopathy	3	Rate	1990	2021	-0.228276794	0.21915727418204048	-0.483258382
1	Deaths	376	Northern Mariana Islands	3	Both	27	Age-standardized	944	Other cardiomyopathy	3	Rate	1990	2021	0.0544818912693157	0.4006335335121613	-0.211886382
1	Deaths	380	Republic of Palau	1	Male	22	All ages	944	Other cardiomyopathy	1	Number	1990	2021	0.8706645215520027	1.6722169372139972	0.29615575235208297
1	Deaths	380	Republic of Palau	2	Female	22	All ages	944	Other cardiomyopathy	1	Number	1990	2021	0.08975130117788119	0.7398246976742611	-0.291648752
1	Deaths	380	Republic of Palau	3	Both	22	All ages	944	Other cardiomyopathy	1	Number	1990	2021	0.5327396877215941	1.1511295066547884	0.10433307156382637
1	Deaths	380	Republic of Palau	1	Male	22	All ages	944	Other cardiomyopathy	2	Percent	1990	2021	0.1524200275909038	0.4804414167933211	-0.088699145
1	Deaths	380	Republic of Palau	2	Female	22	All ages	944	Other cardiomyopathy	2	Percent	1990	2021	-0.329510637	-0.026954213	-0.534020916
1	Deaths	380	Republic of Palau	3	Both	22	All ages	944	Other cardiomyopathy	2	Percent	1990	2021	-0.056281071	0.19102584498225603	-0.235773442
1	Deaths	380	Republic of Palau	1	Male	22	All ages	944	Other cardiomyopathy	3	Rate	1990	2021	0.4700275140582459	1.0999128256187547	0.01856030117127282
1	Deaths	380	Republic of Palau	2	Female	22	All ages	944	Other cardiomyopathy	3	Rate	1990	2021	-0.01353436	0.5749256574032136	-0.358785654
1	Deaths	380	Republic of Palau	3	Both	22	All ages	944	Other cardiomyopathy	3	Rate	1990	2021	0.2866996832812964	0.8058237005816432	-0.072937809
1	Deaths	380	Republic of Palau	1	Male	27	Age-standardized	944	Other cardiomyopathy	3	Rate	1990	2021	-0.113327318	0.2557634514983606	-0.380239325
1	Deaths	380	Republic of Palau	2	Female	27	Age-standardized	944	Other cardiomyopathy	3	Rate	1990	2021	-0.255632795	0.17275357760561658	-0.514258308
1	Deaths	380	Republic of Palau	3	Both	27	Age-standardized	944	Other cardiomyopathy	3	Rate	1990	2021	-0.174444648	0.13227252349248114	-0.396744005
1	Deaths	385	Puerto Rico	1	Male	22	All ages	944	Other cardiomyopathy	1	Number	1990	2021	-0.491831686	-0.392296659	-0.591398856
1	Deaths	385	Puerto Rico	2	Female	22	All ages	944	Other cardiomyopathy	1	Number	1990	2021	-0.255322297	-0.087392664	-0.388185603
1	Deaths	385	Puerto Rico	3	Both	22	All ages	944	Other cardiomyopathy	1	Number	1990	2021	-0.393462496	-0.274627604	-0.503750344
1	Deaths	385	Puerto Rico	1	Male	22	All ages	944	Other cardiomyopathy	2	Percent	1990	2021	-0.576240359	-0.518970761	-0.628737617
1	Deaths	385	Puerto Rico	2	Female	22	All ages	944	Other cardiomyopathy	2	Percent	1990	2021	-0.497892254	-0.406521179	-0.574812578
1	Deaths	385	Puerto Rico	3	Both	22	All ages	944	Other cardiomyopathy	2	Percent	1990	2021	-0.538938729	-0.476234497	-0.592863063
1	Deaths	385	Puerto Rico	1	Male	22	All ages	944	Other cardiomyopathy	3	Rate	1990	2021	-0.430553051	-0.319015366	-0.542126755
1	Deaths	385	Puerto Rico	2	Female	22	All ages	944	Other cardiomyopathy	3	Rate	1990	2021	-0.199641856	-0.019155923	-0.34243951
1	Deaths	385	Puerto Rico	3	Both	22	All ages	944	Other cardiomyopathy	3	Rate	1990	2021	-0.334917038	-0.20461172	-0.455850315
1	Deaths	385	Puerto Rico	1	Male	27	Age-standardized	944	Other cardiomyopathy	3	Rate	1990	2021	-0.727740977	-0.676425204	-0.781835547
1	Deaths	385	Puerto Rico	2	Female	27	Age-standardized	944	Other cardiomyopathy	3	Rate	1990	2021	-0.702728924	-0.641014746	-0.753895612
1	Deaths	385	Puerto Rico	3	Both	27	Age-standardized	944	Other cardiomyopathy	3	Rate	1990	2021	-0.716954368	-0.66700236	-0.766948644
1	Deaths	393	Saint Kitts and Nevis	1	Male	22	All ages	944	Other cardiomyopathy	1	Number	1990	2021	0.9031234840937886	1.3806753434405832	0.5149330704041506
1	Deaths	393	Saint Kitts and Nevis	2	Female	22	All ages	944	Other cardiomyopathy	1	Number	1990	2021	0.15914645545894715	0.38927571715786374	-0.065426406
1	Deaths	393	Saint Kitts and Nevis	3	Both	22	All ages	944	Other cardiomyopathy	1	Number	1990	2021	0.5232028430162923	0.8347575631512447	0.24804085606722717
1	Deaths	393	Saint Kitts and Nevis	1	Male	22	All ages	944	Other cardiomyopathy	2	Percent	1990	2021	0.2937560010221361	0.5145824343576866	0.1135774641547794
1	Deaths	393	Saint Kitts and Nevis	2	Female	22	All ages	944	Other cardiomyopathy	2	Percent	1990	2021	0.16471675460255106	0.34088089688744816	0.010751285559205893
1	Deaths	393	Saint Kitts and Nevis	3	Both	22	All ages	944	Other cardiomyopathy	2	Percent	1990	2021	0.2422584140996535	0.40753617847460816	0.09104059859520794
1	Deaths	393	Saint Kitts and Nevis	1	Male	22	All ages	944	Other cardiomyopathy	3	Rate	1990	2021	0.3205986546576685	0.65197722691198	0.05122898823602674
1	Deaths	393	Saint Kitts and Nevis	2	Female	22	All ages	944	Other cardiomyopathy	3	Rate	1990	2021	-0.164889163	0.0009082122043104175	-0.326683413
1	Deaths	393	Saint Kitts and Nevis	3	Both	22	All ages	944	Other cardiomyopathy	3	Rate	1990	2021	0.07719338228866762	0.29752167558780085	-0.117398344
1	Deaths	393	Saint Kitts and Nevis	1	Male	27	Age-standardized	944	Other cardiomyopathy	3	Rate	1990	2021	0.045168983192678154	0.21559954574963228	-0.136861722
1	Deaths	393	Saint Kitts and Nevis	2	Female	27	Age-standardized	944	Other cardiomyopathy	3	Rate	1990	2021	-0.209328019	-0.052965631	-0.358474882
1	Deaths	393	Saint Kitts and Nevis	3	Both	27	Age-standardized	944	Other cardiomyopathy	3	Rate	1990	2021	-0.066262716	0.09402971554713191	-0.223726963
1	Deaths	396	Republic of San Marino	1	Male	22	All ages	944	Other cardiomyopathy	1	Number	1990	2021	0.041014337798047126	0.6093764891666068	-0.341632417
1	Deaths	396	Republic of San Marino	2	Female	22	All ages	944	Other cardiomyopathy	1	Number	1990	2021	-0.19714089	0.36544667385378865	-0.537134082
1	Deaths	396	Republic of San Marino	3	Both	22	All ages	944	Other cardiomyopathy	1	Number	1990	2021	-0.067102913	0.42397476671227446	-0.404734217
1	Deaths	396	Republic of San Marino	1	Male	22	All ages	944	Other cardiomyopathy	2	Percent	1990	2021	-0.228749151	0.13772350904530473	-0.468863275
1	Deaths	396	Republic of San Marino	2	Female	22	All ages	944	Other cardiomyopathy	2	Percent	1990	2021	-0.423287887	-0.078096121	-0.634555122
1	Deaths	396	Republic of San Marino	3	Both	22	All ages	944	Other cardiomyopathy	2	Percent	1990	2021	-0.318539389	-0.038872897	-0.512786346
1	Deaths	396	Republic of San Marino	1	Male	22	All ages	944	Other cardiomyopathy	3	Rate	1990	2021	-0.231242033	0.18847642470723458	-0.513815222
1	Deaths	396	Republic of San Marino	2	Female	22	All ages	944	Other cardiomyopathy	3	Rate	1990	2021	-0.427268816	-0.025938822	-0.669807888
1	Deaths	396	Republic of San Marino	3	Both	22	All ages	944	Other cardiomyopathy	3	Rate	1990	2021	-0.323169931	0.033113890712789446	-0.568126231
1	Deaths	396	Republic of San Marino	1	Male	27	Age-standardized	944	Other cardiomyopathy	3	Rate	1990	2021	-0.662976115	-0.442622648	-0.792718126
1	Deaths	396	Republic of San Marino	2	Female	27	Age-standardized	944	Other cardiomyopathy	3	Rate	1990	2021	-0.714216192	-0.506808092	-0.832106048
1	Deaths	396	Republic of San Marino	3	Both	27	Age-standardized	944	Other cardiomyopathy	3	Rate	1990	2021	-0.674804418	-0.485374591	-0.794087614
1	Deaths	413	Tokelau	1	Male	22	All ages	944	Other cardiomyopathy	1	Number	1990	2021	0.1359813723786768	0.6720081431135948	-0.233692258
1	Deaths	413	Tokelau	2	Female	22	All ages	944	Other cardiomyopathy	1	Number	1990	2021	0.038660396881257254	1.1380546317923623	-0.356800883
1	Deaths	413	Tokelau	3	Both	22	All ages	944	Other cardiomyopathy	1	Number	1990	2021	0.09236701006550517	0.6124617601973094	-0.235612919
1	Deaths	413	Tokelau	1	Male	22	All ages	944	Other cardiomyopathy	2	Percent	1990	2021	0.20516657254520845	0.676618198504914	-0.136065893
1	Deaths	413	Tokelau	2	Female	22	All ages	944	Other cardiomyopathy	2	Percent	1990	2021	0.0887036698468087	1.1818880572243986	-0.303612881
1	Deaths	413	Tokelau	3	Both	22	All ages	944	Other cardiomyopathy	2	Percent	1990	2021	0.1518014247712244	0.6458157707082398	-0.134696793
1	Deaths	413	Tokelau	1	Male	22	All ages	944	Other cardiomyopathy	3	Rate	1990	2021	0.2983756628472849	0.9110301752179689	-0.124144685
1	Deaths	413	Tokelau	2	Female	22	All ages	944	Other cardiomyopathy	3	Rate	1990	2021	0.22986335190734622	1.531640798005501	-0.238396858
1	Deaths	413	Tokelau	3	Both	22	All ages	944	Other cardiomyopathy	3	Rate	1990	2021	0.270543034734369	0.875470459393823	-0.110933713
1	Deaths	413	Tokelau	1	Male	27	Age-standardized	944	Other cardiomyopathy	3	Rate	1990	2021	0.09857295704188329	0.6165545665808576	-0.277201299
1	Deaths	413	Tokelau	2	Female	27	Age-standardized	944	Other cardiomyopathy	3	Rate	1990	2021	0.01620698052811714	1.124666639636506	-0.35534906
1	Deaths	413	Tokelau	3	Both	27	Age-standardized	944	Other cardiomyopathy	3	Rate	1990	2021	0.04860414344139297	0.5799247656030864	-0.260677419
1	Deaths	122	Republic of Ecuador	1	Male	22	All ages	944	Other cardiomyopathy	1	Number	1990	2021	1.3566731425912963	2.253772239758332	0.6426693361570468
1	Deaths	122	Republic of Ecuador	2	Female	22	All ages	944	Other cardiomyopathy	1	Number	1990	2021	0.41483690767402126	1.1595163766161574	0.06927445120074778
1	Deaths	122	Republic of Ecuador	3	Both	22	All ages	944	Other cardiomyopathy	1	Number	1990	2021	0.8903212362045462	1.5978390120831067	0.3879691378001531
1	Deaths	122	Republic of Ecuador	1	Male	22	All ages	944	Other cardiomyopathy	2	Percent	1990	2021	-0.056521992	0.2231066339910477	-0.298961005
1	Deaths	122	Republic of Ecuador	2	Female	22	All ages	944	Other cardiomyopathy	2	Percent	1990	2021	-0.396243863	-0.113033051	-0.507523735
1	Deaths	122	Republic of Ecuador	3	Both	22	All ages	944	Other cardiomyopathy	2	Percent	1990	2021	-0.221811368	0.02485089914952105	-0.393258165
1	Deaths	122	Republic of Ecuador	1	Male	22	All ages	944	Other cardiomyopathy	3	Rate	1990	2021	0.3020894504907904	0.7977471848432146	-0.092405996
1	Deaths	122	Republic of Ecuador	2	Female	22	All ages	944	Other cardiomyopathy	3	Rate	1990	2021	-0.218778751	0.19240604435044106	-0.409585714
1	Deaths	122	Republic of Ecuador	3	Both	22	All ages	944	Other cardiomyopathy	3	Rate	1990	2021	0.04409355000322341	0.43488149236938095	-0.233373886
1	Deaths	122	Republic of Ecuador	1	Male	27	Age-standardized	944	Other cardiomyopathy	3	Rate	1990	2021	-0.031918547	0.33370878656211134	-0.311510229
1	Deaths	122	Republic of Ecuador	2	Female	27	Age-standardized	944	Other cardiomyopathy	3	Rate	1990	2021	-0.492084579	-0.230758498	-0.610067997
1	Deaths	122	Republic of Ecuador	3	Both	27	Age-standardized	944	Other cardiomyopathy	3	Rate	1990	2021	-0.276799683	-0.020646085	-0.465215646
1	Deaths	123	Republic of Peru	1	Male	22	All ages	944	Other cardiomyopathy	1	Number	1990	2021	0.09524403569188176	0.8854403147059856	-0.25191079
1	Deaths	123	Republic of Peru	2	Female	22	All ages	944	Other cardiomyopathy	1	Number	1990	2021	-0.274181779	0.19953652507022931	-0.557991067
1	Deaths	123	Republic of Peru	3	Both	22	All ages	944	Other cardiomyopathy	1	Number	1990	2021	-0.083868426	0.4068199560986029	-0.355813198
1	Deaths	123	Republic of Peru	1	Male	22	All ages	944	Other cardiomyopathy	2	Percent	1990	2021	-0.561501513	-0.245410671	-0.67910906
1	Deaths	123	Republic of Peru	2	Female	22	All ages	944	Other cardiomyopathy	2	Percent	1990	2021	-0.672579361	-0.487937461	-0.78823178
1	Deaths	123	Republic of Peru	3	Both	22	All ages	944	Other cardiomyopathy	2	Percent	1990	2021	-0.613847742	-0.406199627	-0.714684339
1	Deaths	123	Republic of Peru	1	Male	22	All ages	944	Other cardiomyopathy	3	Rate	1990	2021	-0.353996194	0.11208240394280528	-0.558757262
1	Deaths	123	Republic of Peru	2	Female	22	All ages	944	Other cardiomyopathy	3	Rate	1990	2021	-0.562198834	-0.276460037	-0.733387754
1	Deaths	123	Republic of Peru	3	Both	22	All ages	944	Other cardiomyopathy	3	Rate	1990	2021	-0.453561238	-0.16088368	-0.615766285
1	Deaths	123	Republic of Peru	1	Male	27	Age-standardized	944	Other cardiomyopathy	3	Rate	1990	2021	-0.514334934	-0.18055714	-0.675537746
1	Deaths	123	Republic of Peru	2	Female	27	Age-standardized	944	Other cardiomyopathy	3	Rate	1990	2021	-0.680858299	-0.450916004	-0.812574374
1	Deaths	123	Republic of Peru	3	Both	27	Age-standardized	944	Other cardiomyopathy	3	Rate	1990	2021	-0.595975343	-0.359487155	-0.722726569
1	Deaths	124	Central Latin America	1	Male	22	All ages	944	Other cardiomyopathy	1	Number	1990	2021	1.1114920167016191	1.396950183453692	0.8188032064012011
1	Deaths	124	Central Latin America	2	Female	22	All ages	944	Other cardiomyopathy	1	Number	1990	2021	0.7302886096617011	1.0669649548651396	0.49281404270220625
1	Deaths	124	Central Latin America	3	Both	22	All ages	944	Other cardiomyopathy	1	Number	1990	2021	0.9230767074301409	1.1924658800235424	0.6726255363973991
1	Deaths	124	Central Latin America	1	Male	22	All ages	944	Other cardiomyopathy	2	Percent	1990	2021	-0.11376315	-0.023668864	-0.205530994
1	Deaths	124	Central Latin America	2	Female	22	All ages	944	Other cardiomyopathy	2	Percent	1990	2021	-0.269638877	-0.137240809	-0.357666147
1	Deaths	124	Central Latin America	3	Both	22	All ages	944	Other cardiomyopathy	2	Percent	1990	2021	-0.190891952	-0.101265535	-0.267097938
1	Deaths	124	Central Latin America	1	Male	22	All ages	944	Other cardiomyopathy	3	Rate	1990	2021	0.38980912470734563	0.5777010806021159	0.19715787334685186
1	Deaths	124	Central Latin America	2	Female	22	All ages	944	Other cardiomyopathy	3	Rate	1990	2021	0.11059506764836546	0.326692593973715	-0.041829263
1	Deaths	124	Central Latin America	3	Both	22	All ages	944	Other cardiomyopathy	3	Rate	1990	2021	0.24967106224539007	0.4247279656811748	0.08692062190370844
1	Deaths	124	Central Latin America	1	Male	27	Age-standardized	944	Other cardiomyopathy	3	Rate	1990	2021	-0.144941689	-0.028738	-0.266865197
1	Deaths	124	Central Latin America	2	Female	27	Age-standardized	944	Other cardiomyopathy	3	Rate	1990	2021	-0.387472755	-0.274288837	-0.469477545
1	Deaths	124	Central Latin America	3	Both	27	Age-standardized	944	Other cardiomyopathy	3	Rate	1990	2021	-0.271209893	-0.16823327	-0.367758092
1	Deaths	125	Republic of Colombia	1	Male	22	All ages	944	Other cardiomyopathy	1	Number	1990	2021	0.8214205026856812	1.2062545479802116	0.513711402080343
1	Deaths	125	Republic of Colombia	2	Female	22	All ages	944	Other cardiomyopathy	1	Number	1990	2021	0.5934197816160641	0.8814922784737492	0.3123029551183062
1	Deaths	125	Republic of Colombia	3	Both	22	All ages	944	Other cardiomyopathy	1	Number	1990	2021	0.7193603437485194	1.0284027700775347	0.4322938761081742
1	Deaths	125	Republic of Colombia	1	Male	22	All ages	944	Other cardiomyopathy	2	Percent	1990	2021	-0.080416032	0.04147595587162851	-0.188465851
1	Deaths	125	Republic of Colombia	2	Female	22	All ages	944	Other cardiomyopathy	2	Percent	1990	2021	-0.306716202	-0.200680415	-0.397550105
1	Deaths	125	Republic of Colombia	3	Both	22	All ages	944	Other cardiomyopathy	2	Percent	1990	2021	-0.184185302	-0.089149475	-0.275797853
1	Deaths	125	Republic of Colombia	1	Male	22	All ages	944	Other cardiomyopathy	3	Rate	1990	2021	0.21612356179608572	0.4730690332969878	0.0106727683777305
1	Deaths	125	Republic of Colombia	2	Female	22	All ages	944	Other cardiomyopathy	3	Rate	1990	2021	0.04700333452468988	0.23628984161759847	-0.137712745
1	Deaths	125	Republic of Colombia	3	Both	22	All ages	944	Other cardiomyopathy	3	Rate	1990	2021	0.13868797020218876	0.3433587911981701	-0.051428741
1	Deaths	125	Republic of Colombia	1	Male	27	Age-standardized	944	Other cardiomyopathy	3	Rate	1990	2021	-0.296355577	-0.140397602	-0.41497408
1	Deaths	125	Republic of Colombia	2	Female	27	Age-standardized	944	Other cardiomyopathy	3	Rate	1990	2021	-0.512557608	-0.426659814	-0.601076468
1	Deaths	125	Republic of Colombia	3	Both	27	Age-standardized	944	Other cardiomyopathy	3	Rate	1990	2021	-0.408466727	-0.29653954	-0.505521051
1	Deaths	126	Republic of Costa Rica	1	Male	22	All ages	944	Other cardiomyopathy	1	Number	1990	2021	0.923233505935605	1.2647666102160462	0.6340358371852614
1	Deaths	126	Republic of Costa Rica	2	Female	22	All ages	944	Other cardiomyopathy	1	Number	1990	2021	0.8242317618271009	1.0934856177753596	0.5835580803840896
1	Deaths	126	Republic of Costa Rica	3	Both	22	All ages	944	Other cardiomyopathy	1	Number	1990	2021	0.8794094109844475	1.121630317507017	0.649025849310677
1	Deaths	126	Republic of Costa Rica	1	Male	22	All ages	944	Other cardiomyopathy	2	Percent	1990	2021	-0.290535324	-0.174179478	-0.398805663
1	Deaths	126	Republic of Costa Rica	2	Female	22	All ages	944	Other cardiomyopathy	2	Percent	1990	2021	-0.329137752	-0.239223296	-0.41078408
1	Deaths	126	Republic of Costa Rica	3	Both	22	All ages	944	Other cardiomyopathy	2	Percent	1990	2021	-0.307625831	-0.227837432	-0.39022661
1	Deaths	126	Republic of Costa Rica	1	Male	22	All ages	944	Other cardiomyopathy	3	Rate	1990	2021	0.2771297438724409	0.5039259621410317	0.08508704937915929
1	Deaths	126	Republic of Costa Rica	2	Female	22	All ages	944	Other cardiomyopathy	3	Rate	1990	2021	0.12880011062554045	0.2954093040080418	-0.020124211
1	Deaths	126	Republic of Costa Rica	3	Both	22	All ages	944	Other cardiomyopathy	3	Rate	1990	2021	0.2040273309141957	0.35920405285006524	0.05643410123930808
1	Deaths	126	Republic of Costa Rica	1	Male	27	Age-standardized	944	Other cardiomyopathy	3	Rate	1990	2021	-0.321288543	-0.199355208	-0.427028187
1	Deaths	126	Republic of Costa Rica	2	Female	27	Age-standardized	944	Other cardiomyopathy	3	Rate	1990	2021	-0.461399261	-0.386422379	-0.532029531
1	Deaths	126	Republic of Costa Rica	3	Both	27	Age-standardized	944	Other cardiomyopathy	3	Rate	1990	2021	-0.39259725	-0.315442653	-0.467928479
1	Deaths	127	Republic of El Salvador	1	Male	22	All ages	944	Other cardiomyopathy	1	Number	1990	2021	0.33061553556443957	0.9270596124207728	-0.086540146
1	Deaths	127	Republic of El Salvador	2	Female	22	All ages	944	Other cardiomyopathy	1	Number	1990	2021	0.17098811954544932	1.0694344872418309	-0.27784933
1	Deaths	127	Republic of El Salvador	3	Both	22	All ages	944	Other cardiomyopathy	1	Number	1990	2021	0.2513198034204649	0.8598147182970803	-0.086857868
1	Deaths	127	Republic of El Salvador	1	Male	22	All ages	944	Other cardiomyopathy	2	Percent	1990	2021	-0.085239505	0.24984284408953208	-0.343105066
1	Deaths	127	Republic of El Salvador	2	Female	22	All ages	944	Other cardiomyopathy	2	Percent	1990	2021	-0.319860108	0.1769269386016193	-0.566082628
1	Deaths	127	Republic of El Salvador	3	Both	22	All ages	944	Other cardiomyopathy	2	Percent	1990	2021	-0.199334917	0.12399065272053825	-0.392881772
1	Deaths	127	Republic of El Salvador	1	Male	22	All ages	944	Other cardiomyopathy	3	Rate	1990	2021	0.13984400885288234	0.6507753706546155	-0.217503693
1	Deaths	127	Republic of El Salvador	2	Female	22	All ages	944	Other cardiomyopathy	3	Rate	1990	2021	-0.071989611	0.6400309039731169	-0.427694173
1	Deaths	127	Republic of El Salvador	3	Both	22	All ages	944	Other cardiomyopathy	3	Rate	1990	2021	0.029282175256263712	0.5298040785335545	-0.24888832
1	Deaths	127	Republic of El Salvador	1	Male	27	Age-standardized	944	Other cardiomyopathy	3	Rate	1990	2021	-0.172483223	0.17302372246845826	-0.426923129
1	Deaths	127	Republic of El Salvador	2	Female	27	Age-standardized	944	Other cardiomyopathy	3	Rate	1990	2021	-0.392673988	0.06272715709990398	-0.63596617
1	Deaths	127	Republic of El Salvador	3	Both	27	Age-standardized	944	Other cardiomyopathy	3	Rate	1990	2021	-0.293819997	0.03857682979357326	-0.496475777
1	Deaths	128	Republic of Guatemala	1	Male	22	All ages	944	Other cardiomyopathy	1	Number	1990	2021	0.8185194320078037	1.2542234688919085	0.3740486757207602
1	Deaths	128	Republic of Guatemala	2	Female	22	All ages	944	Other cardiomyopathy	1	Number	1990	2021	0.3826948294196453	1.1217196045196627	0.12869705781685342
1	Deaths	128	Republic of Guatemala	3	Both	22	All ages	944	Other cardiomyopathy	1	Number	1990	2021	0.5907352522268963	1.1035169205870368	0.2830370388809527
1	Deaths	128	Republic of Guatemala	1	Male	22	All ages	944	Other cardiomyopathy	2	Percent	1990	2021	0.07107063989673892	0.2836430523496314	-0.169895241
1	Deaths	128	Republic of Guatemala	2	Female	22	All ages	944	Other cardiomyopathy	2	Percent	1990	2021	-0.13016708	0.314647442030658	-0.266214106
1	Deaths	128	Republic of Guatemala	3	Both	22	All ages	944	Other cardiomyopathy	2	Percent	1990	2021	-0.035931721	0.2457210353754069	-0.184377166
1	Deaths	128	Republic of Guatemala	1	Male	22	All ages	944	Other cardiomyopathy	3	Rate	1990	2021	-0.016881329	0.2186667580155414	-0.257168835
1	Deaths	128	Republic of Guatemala	2	Female	22	All ages	944	Other cardiomyopathy	3	Rate	1990	2021	-0.276273338	0.11054515680258385	-0.409220215
1	Deaths	128	Republic of Guatemala	3	Both	22	All ages	944	Other cardiomyopathy	3	Rate	1990	2021	-0.154127927	0.11854327498692505	-0.317746181
1	Deaths	128	Republic of Guatemala	1	Male	27	Age-standardized	944	Other cardiomyopathy	3	Rate	1990	2021	-0.393863948	-0.244834753	-0.572029086
1	Deaths	128	Republic of Guatemala	2	Female	27	Age-standardized	944	Other cardiomyopathy	3	Rate	1990	2021	-0.474923007	-0.29477888	-0.570119744
1	Deaths	128	Republic of Guatemala	3	Both	27	Age-standardized	944	Other cardiomyopathy	3	Rate	1990	2021	-0.429191545	-0.31278526	-0.539362522
1	Deaths	129	Republic of Honduras	1	Male	22	All ages	944	Other cardiomyopathy	1	Number	1990	2021	1.723569936163826	2.828168088985602	0.7801403105586417
1	Deaths	129	Republic of Honduras	2	Female	22	All ages	944	Other cardiomyopathy	1	Number	1990	2021	1.3545839162310653	2.5670347776762776	0.4369931499840356
1	Deaths	129	Republic of Honduras	3	Both	22	All ages	944	Other cardiomyopathy	1	Number	1990	2021	1.5347648784668937	2.3978441170591416	0.7919504163003753
1	Deaths	129	Republic of Honduras	1	Male	22	All ages	944	Other cardiomyopathy	2	Percent	1990	2021	0.03687223135479999	0.42596123367090527	-0.319337151
1	Deaths	129	Republic of Honduras	2	Female	22	All ages	944	Other cardiomyopathy	2	Percent	1990	2021	-0.119469257	0.29299361613295755	-0.449219408
1	Deaths	129	Republic of Honduras	3	Both	22	All ages	944	Other cardiomyopathy	2	Percent	1990	2021	-0.043068995	0.268211536210101	-0.314602795
1	Deaths	129	Republic of Honduras	1	Male	22	All ages	944	Other cardiomyopathy	3	Rate	1990	2021	0.2982341988594135	0.8247589922744913	-0.151466977
1	Deaths	129	Republic of Honduras	2	Female	22	All ages	944	Other cardiomyopathy	3	Rate	1990	2021	0.07296570330395354	0.6254701956281852	-0.345173321
1	Deaths	129	Republic of Honduras	3	Both	22	All ages	944	Other cardiomyopathy	3	Rate	1990	2021	0.18089416210125647	0.5829848029108451	-0.165167624
1	Deaths	129	Republic of Honduras	1	Male	27	Age-standardized	944	Other cardiomyopathy	3	Rate	1990	2021	0.07480296374771796	0.5633142397604872	-0.340076485
1	Deaths	129	Republic of Honduras	2	Female	27	Age-standardized	944	Other cardiomyopathy	3	Rate	1990	2021	-0.060694036	0.46017796083393325	-0.445517541
1	Deaths	129	Republic of Honduras	3	Both	27	Age-standardized	944	Other cardiomyopathy	3	Rate	1990	2021	0.008881171273593771	0.40336687884983313	-0.317262209
1	Deaths	81	Federal Republic of Germany	1	Male	22	All ages	944	Other cardiomyopathy	1	Number	1990	2021	0.6962500071909244	1.098925219854675	0.28746379824761426
1	Deaths	81	Federal Republic of Germany	2	Female	22	All ages	944	Other cardiomyopathy	1	Number	1990	2021	-0.273054588	-0.087992506	-0.390531241
1	Deaths	81	Federal Republic of Germany	3	Both	22	All ages	944	Other cardiomyopathy	1	Number	1990	2021	0.016826986310062127	0.22470734572970974	-0.135743251
1	Deaths	81	Federal Republic of Germany	1	Male	22	All ages	944	Other cardiomyopathy	2	Percent	1990	2021	0.41278632925408826	0.7418859385885763	0.07179501130357577
1	Deaths	81	Federal Republic of Germany	2	Female	22	All ages	944	Other cardiomyopathy	2	Percent	1990	2021	-0.283608897	-0.100799097	-0.400489019
1	Deaths	81	Federal Republic of Germany	3	Both	22	All ages	944	Other cardiomyopathy	2	Percent	1990	2021	-0.076111919	0.11214388382160416	-0.214633426
1	Deaths	81	Federal Republic of Germany	1	Male	22	All ages	944	Other cardiomyopathy	3	Rate	1990	2021	0.5396130602267346	0.9051040042612057	0.16857542811968046
1	Deaths	81	Federal Republic of Germany	2	Female	22	All ages	944	Other cardiomyopathy	3	Rate	1990	2021	-0.298571344	-0.120005188	-0.41192441
1	Deaths	81	Federal Republic of Germany	3	Both	22	All ages	944	Other cardiomyopathy	3	Rate	1990	2021	-0.047860136	0.1467955716190893	-0.190724367
1	Deaths	81	Federal Republic of Germany	1	Male	27	Age-standardized	944	Other cardiomyopathy	3	Rate	1990	2021	-0.26556654	-0.114174344	-0.433072333
1	Deaths	81	Federal Republic of Germany	2	Female	27	Age-standardized	944	Other cardiomyopathy	3	Rate	1990	2021	-0.542036265	-0.429073458	-0.610872354
1	Deaths	81	Federal Republic of Germany	3	Both	27	Age-standardized	944	Other cardiomyopathy	3	Rate	1990	2021	-0.442444539	-0.335538425	-0.52805695
1	Deaths	114	Republic of Haiti	1	Male	22	All ages	944	Other cardiomyopathy	1	Number	1990	2021	1.284376348388453	2.832213982824482	0.4804419242000051
1	Deaths	114	Republic of Haiti	2	Female	22	All ages	944	Other cardiomyopathy	1	Number	1990	2021	0.7081815070298743	1.8705060040679315	0.10796035208420406
1	Deaths	114	Republic of Haiti	3	Both	22	All ages	944	Other cardiomyopathy	1	Number	1990	2021	0.9564519509561462	2.0284663785349695	0.31566568748945295
1	Deaths	114	Republic of Haiti	1	Male	22	All ages	944	Other cardiomyopathy	2	Percent	1990	2021	0.45766877432812936	1.247631498515631	-0.069306791
1	Deaths	114	Republic of Haiti	2	Female	22	All ages	944	Other cardiomyopathy	2	Percent	1990	2021	0.20375991761986936	0.9750073152670564	-0.154708244
1	Deaths	114	Republic of Haiti	3	Both	22	All ages	944	Other cardiomyopathy	2	Percent	1990	2021	0.3092337270244504	0.9262708144037202	-0.075677113
1	Deaths	114	Republic of Haiti	1	Male	22	All ages	944	Other cardiomyopathy	3	Rate	1990	2021	0.12418231972638072	0.885900809618657	-0.27144814
1	Deaths	114	Republic of Haiti	2	Female	22	All ages	944	Other cardiomyopathy	3	Rate	1990	2021	-0.14630649	0.4345854552455951	-0.446277484
1	Deaths	114	Republic of Haiti	3	Both	22	All ages	944	Other cardiomyopathy	3	Rate	1990	2021	-0.029560405	0.5021803550995705	-0.347403305
1	Deaths	114	Republic of Haiti	1	Male	27	Age-standardized	944	Other cardiomyopathy	3	Rate	1990	2021	0.02472651925306339	0.6304054215390755	-0.310132037
1	Deaths	114	Republic of Haiti	2	Female	27	Age-standardized	944	Other cardiomyopathy	3	Rate	1990	2021	-0.161662504	0.3291428170536306	-0.423850814
1	Deaths	114	Republic of Haiti	3	Both	27	Age-standardized	944	Other cardiomyopathy	3	Rate	1990	2021	-0.079321023	0.3447647560974745	-0.339545569
1	Deaths	149	Palestine	1	Male	22	All ages	944	Other cardiomyopathy	1	Number	1990	2021	0.5781216383206743	1.4725891409000742	0.00914242073607787
1	Deaths	149	Palestine	2	Female	22	All ages	944	Other cardiomyopathy	1	Number	1990	2021	0.23316733994634228	1.104114979700566	-0.227485732
1	Deaths	149	Palestine	3	Both	22	All ages	944	Other cardiomyopathy	1	Number	1990	2021	0.4276440788984288	1.0270383265934082	-0.004384293
1	Deaths	149	Palestine	1	Male	22	All ages	944	Other cardiomyopathy	2	Percent	1990	2021	-0.077209524	0.3573771469010506	-0.392809417
1	Deaths	149	Palestine	2	Female	22	All ages	944	Other cardiomyopathy	2	Percent	1990	2021	-0.201399133	0.34080761211474087	-0.470915774
1	Deaths	149	Palestine	3	Both	22	All ages	944	Other cardiomyopathy	2	Percent	1990	2021	-0.126502866	0.20314825735402456	-0.363683092
1	Deaths	149	Palestine	1	Male	22	All ages	944	Other cardiomyopathy	3	Rate	1990	2021	-0.380041145	-0.028653118	-0.603562384
1	Deaths	149	Palestine	2	Female	22	All ages	944	Other cardiomyopathy	3	Rate	1990	2021	-0.501148207	-0.148824741	-0.687495675
1	Deaths	149	Palestine	3	Both	22	All ages	944	Other cardiomyopathy	3	Rate	1990	2021	-0.430976529	-0.192072869	-0.603172307
1	Deaths	149	Palestine	1	Male	27	Age-standardized	944	Other cardiomyopathy	3	Rate	1990	2021	-0.254440386	0.16781273787626164	-0.536420985
1	Deaths	149	Palestine	2	Female	27	Age-standardized	944	Other cardiomyopathy	3	Rate	1990	2021	-0.394678462	0.02268090655100908	-0.627370374
1	Deaths	149	Palestine	3	Both	27	Age-standardized	944	Other cardiomyopathy	3	Rate	1990	2021	-0.342126896	-0.019851977	-0.527996433
1	Deaths	176	Union of the Comoros	1	Male	22	All ages	944	Other cardiomyopathy	1	Number	1990	2021	0.42217932274619124	1.22313458973505	-0.177479319
1	Deaths	176	Union of the Comoros	2	Female	22	All ages	944	Other cardiomyopathy	1	Number	1990	2021	0.14465958775769874	0.7927713905948983	-0.273249941
1	Deaths	176	Union of the Comoros	3	Both	22	All ages	944	Other cardiomyopathy	1	Number	1990	2021	0.31026455622967647	0.9144406382025818	-0.148548551
1	Deaths	176	Union of the Comoros	1	Male	22	All ages	944	Other cardiomyopathy	2	Percent	1990	2021	0.2389841583966884	0.8469828832907129	-0.209073866
1	Deaths	176	Union of the Comoros	2	Female	22	All ages	944	Other cardiomyopathy	2	Percent	1990	2021	-0.035522556	0.44157077010224416	-0.355501832
1	Deaths	176	Union of the Comoros	3	Both	22	All ages	944	Other cardiomyopathy	2	Percent	1990	2021	0.12358948863672807	0.5625821220102046	-0.17786543
1	Deaths	176	Union of the Comoros	1	Male	22	All ages	944	Other cardiomyopathy	3	Rate	1990	2021	-0.121274436	0.3736138361045564	-0.49178705
1	Deaths	176	Union of the Comoros	2	Female	22	All ages	944	Other cardiomyopathy	3	Rate	1990	2021	-0.284640814	0.12039902133421555	-0.545814899
1	Deaths	176	Union of the Comoros	3	Both	22	All ages	944	Other cardiomyopathy	3	Rate	1990	2021	-0.185776436	0.18967018634594285	-0.470891714
1	Deaths	176	Union of the Comoros	1	Male	27	Age-standardized	944	Other cardiomyopathy	3	Rate	1990	2021	-0.27244648	0.12310964213354965	-0.584913917
1	Deaths	176	Union of the Comoros	2	Female	27	Age-standardized	944	Other cardiomyopathy	3	Rate	1990	2021	-0.340706444	0.07841364651349564	-0.574577669
1	Deaths	176	Union of the Comoros	3	Both	27	Age-standardized	944	Other cardiomyopathy	3	Rate	1990	2021	-0.303659437	-0.002142773	-0.545907281
1	Deaths	177	Republic of Djibouti	1	Male	22	All ages	944	Other cardiomyopathy	1	Number	1990	2021	2.4184544821942904	4.307402699734894	0.9337355811476129
1	Deaths	177	Republic of Djibouti	2	Female	22	All ages	944	Other cardiomyopathy	1	Number	1990	2021	1.1963296753326087	2.5873668080802203	0.3871999934183503
1	Deaths	177	Republic of Djibouti	3	Both	22	All ages	944	Other cardiomyopathy	1	Number	1990	2021	2.003859662928296	3.506199082716517	0.8970871116630008
1	Deaths	177	Republic of Djibouti	1	Male	22	All ages	944	Other cardiomyopathy	2	Percent	1990	2021	0.1185852955872052	0.6198255060793283	-0.300370173
1	Deaths	177	Republic of Djibouti	2	Female	22	All ages	944	Other cardiomyopathy	2	Percent	1990	2021	-0.172253006	0.26952166739233707	-0.44341089
1	Deaths	177	Republic of Djibouti	3	Both	22	All ages	944	Other cardiomyopathy	2	Percent	1990	2021	0.04104871683306044	0.44805417325598074	-0.267891183
1	Deaths	177	Republic of Djibouti	1	Male	22	All ages	944	Other cardiomyopathy	3	Rate	1990	2021	0.09992859982380779	0.7077202726049688	-0.377797458
1	Deaths	177	Republic of Djibouti	2	Female	22	All ages	944	Other cardiomyopathy	3	Rate	1990	2021	-0.258295791	0.21145977871369362	-0.531540239
1	Deaths	177	Republic of Djibouti	3	Both	22	All ages	944	Other cardiomyopathy	3	Rate	1990	2021	-0.011403013	0.48303027941450266	-0.375651724
1	Deaths	177	Republic of Djibouti	1	Male	27	Age-standardized	944	Other cardiomyopathy	3	Rate	1990	2021	-0.166546069	0.29868673988669675	-0.491739548
1	Deaths	177	Republic of Djibouti	2	Female	27	Age-standardized	944	Other cardiomyopathy	3	Rate	1990	2021	-0.303206277	0.1658997360480774	-0.563258817
1	Deaths	177	Republic of Djibouti	3	Both	27	Age-standardized	944	Other cardiomyopathy	3	Rate	1990	2021	-0.202015388	0.21988930899184983	-0.468217077
1	Deaths	178	State of Eritrea	1	Male	22	All ages	944	Other cardiomyopathy	1	Number	1990	2021	0.8007212221589607	1.8200595298996614	-0.058742501
1	Deaths	178	State of Eritrea	2	Female	22	All ages	944	Other cardiomyopathy	1	Number	1990	2021	0.5743848861898189	1.6165395911127889	-0.038740507
1	Deaths	178	State of Eritrea	3	Both	22	All ages	944	Other cardiomyopathy	1	Number	1990	2021	0.7097032762304697	1.5822726718606575	0.006689027558755487
1	Deaths	178	State of Eritrea	1	Male	22	All ages	944	Other cardiomyopathy	2	Percent	1990	2021	1.1586091636384102	2.174451677772885	0.2618601361657462
1	Deaths	178	State of Eritrea	2	Female	22	All ages	944	Other cardiomyopathy	2	Percent	1990	2021	0.49890285293387626	1.3899344511049763	0.00675460808475303
1	Deaths	178	State of Eritrea	3	Both	22	All ages	944	Other cardiomyopathy	2	Percent	1990	2021	0.858629027435616	1.549030846740819	0.18073733716765142
1	Deaths	178	State of Eritrea	1	Male	22	All ages	944	Other cardiomyopathy	3	Rate	1990	2021	-0.085420905	0.43229693864768803	-0.521939087
1	Deaths	178	State of Eritrea	2	Female	22	All ages	944	Other cardiomyopathy	3	Rate	1990	2021	-0.173763988	0.37315802239922957	-0.495531736
1	Deaths	178	State of Eritrea	3	Both	22	All ages	944	Other cardiomyopathy	3	Rate	1990	2021	-0.117426541	0.3330063504482027	-0.480332623
1	Deaths	178	State of Eritrea	1	Male	27	Age-standardized	944	Other cardiomyopathy	3	Rate	1990	2021	-0.068999775	0.5245694987184355	-0.506404861
1	Deaths	178	State of Eritrea	2	Female	27	Age-standardized	944	Other cardiomyopathy	3	Rate	1990	2021	-0.121457506	0.5308332322569786	-0.473413415
1	Deaths	178	State of Eritrea	3	Both	27	Age-standardized	944	Other cardiomyopathy	3	Rate	1990	2021	-0.098366544	0.35522870908036625	-0.483347321
1	Deaths	183	Republic of Mauritius	1	Male	22	All ages	944	Other cardiomyopathy	1	Number	1990	2021	7.163057142235065	8.166756777761703	6.19511547101767
1	Deaths	183	Republic of Mauritius	2	Female	22	All ages	944	Other cardiomyopathy	1	Number	1990	2021	6.328842660141023	7.2956460051574155	5.438409918316042
1	Deaths	183	Republic of Mauritius	3	Both	22	All ages	944	Other cardiomyopathy	1	Number	1990	2021	6.92838521902919	7.758765817389296	6.131048010976246
1	Deaths	183	Republic of Mauritius	1	Male	22	All ages	944	Other cardiomyopathy	2	Percent	1990	2021	3.4693697281992635	4.0312821885253	2.837779113491406
1	Deaths	183	Republic of Mauritius	2	Female	22	All ages	944	Other cardiomyopathy	2	Percent	1990	2021	2.5802144022012157	3.0639071128102127	2.1078885437078942
1	Deaths	183	Republic of Mauritius	3	Both	22	All ages	944	Other cardiomyopathy	2	Percent	1990	2021	3.131326579168838	3.574493667491542	2.618562895146599
1	Deaths	183	Republic of Mauritius	1	Male	22	All ages	944	Other cardiomyopathy	3	Rate	1990	2021	6.1277005131681985	7.004096486215504	5.282527163718366
1	Deaths	183	Republic of Mauritius	2	Female	22	All ages	944	Other cardiomyopathy	3	Rate	1990	2021	5.2322667361146875	6.054412415442732	4.475064730973469
1	Deaths	183	Republic of Mauritius	3	Both	22	All ages	944	Other cardiomyopathy	3	Rate	1990	2021	5.831262622885073	6.546735923896165	5.144260198465219
1	Deaths	183	Republic of Mauritius	1	Male	27	Age-standardized	944	Other cardiomyopathy	3	Rate	1990	2021	1.9804854783743244	2.337987708831248	1.6134242349557466
1	Deaths	183	Republic of Mauritius	2	Female	27	Age-standardized	944	Other cardiomyopathy	3	Rate	1990	2021	1.5660067320605309	1.8863470277503473	1.262685392785703
1	Deaths	183	Republic of Mauritius	3	Both	27	Age-standardized	944	Other cardiomyopathy	3	Rate	1990	2021	2.035896759910875	2.3421630868700327	1.7309067030884466
1	Deaths	184	Republic of Mozambique	1	Male	22	All ages	944	Other cardiomyopathy	1	Number	1990	2021	1.2759463077637603	2.425073197390013	0.5624863980877934
1	Deaths	184	Republic of Mozambique	2	Female	22	All ages	944	Other cardiomyopathy	1	Number	1990	2021	0.6008986415055135	1.5348499722904376	0.009475965518522
1	Deaths	184	Republic of Mozambique	3	Both	22	All ages	944	Other cardiomyopathy	1	Number	1990	2021	1.0428502758467078	1.9657198762949142	0.44170249706365783
1	Deaths	184	Republic of Mozambique	1	Male	22	All ages	944	Other cardiomyopathy	2	Percent	1990	2021	0.5688887538838565	1.2770253957920392	0.12281084144676786
1	Deaths	184	Republic of Mozambique	2	Female	22	All ages	944	Other cardiomyopathy	2	Percent	1990	2021	0.17275463901706312	0.8264152367240462	-0.195550395
1	Deaths	184	Republic of Mozambique	3	Both	22	All ages	944	Other cardiomyopathy	2	Percent	1990	2021	0.44839566842368733	0.9809966360185489	0.08418356290253548
1	Deaths	184	Republic of Mozambique	1	Male	22	All ages	944	Other cardiomyopathy	3	Rate	1990	2021	-0.026951864	0.4643408236010016	-0.331981395
1	Deaths	184	Republic of Mozambique	2	Female	22	All ages	944	Other cardiomyopathy	3	Rate	1990	2021	-0.308081812	0.09557766743534561	-0.563698311
1	Deaths	184	Republic of Mozambique	3	Both	22	All ages	944	Other cardiomyopathy	3	Rate	1990	2021	-0.121659259	0.275136325149608	-0.380127827
1	Deaths	184	Republic of Mozambique	1	Male	27	Age-standardized	944	Other cardiomyopathy	3	Rate	1990	2021	0.2481417386696669	0.8949135136586817	-0.18787438
1	Deaths	184	Republic of Mozambique	2	Female	27	Age-standardized	944	Other cardiomyopathy	3	Rate	1990	2021	-0.113602897	0.4073906721006515	-0.456257374
1	Deaths	184	Republic of Mozambique	3	Both	27	Age-standardized	944	Other cardiomyopathy	3	Rate	1990	2021	0.09498337522527887	0.5906355874960079	-0.239875418
1	Deaths	185	Republic of Rwanda	1	Male	22	All ages	944	Other cardiomyopathy	1	Number	1990	2021	0.3936677827059345	1.2424649106770485	-0.401246829
1	Deaths	185	Republic of Rwanda	2	Female	22	All ages	944	Other cardiomyopathy	1	Number	1990	2021	-0.152870253	0.5794067832374624	-0.523041076
1	Deaths	185	Republic of Rwanda	3	Both	22	All ages	944	Other cardiomyopathy	1	Number	1990	2021	0.1362517930305902	0.767559950047027	-0.407892994
1	Deaths	185	Republic of Rwanda	1	Male	22	All ages	944	Other cardiomyopathy	2	Percent	1990	2021	0.6612006916748421	1.5589720948234964	-0.231607186
1	Deaths	185	Republic of Rwanda	2	Female	22	All ages	944	Other cardiomyopathy	2	Percent	1990	2021	0.019035199815561427	0.8542709728358088	-0.393283649
1	Deaths	185	Republic of Rwanda	3	Both	22	All ages	944	Other cardiomyopathy	2	Percent	1990	2021	0.35992902968477974	1.0640651116721667	-0.255894615
1	Deaths	185	Republic of Rwanda	1	Male	22	All ages	944	Other cardiomyopathy	3	Rate	1990	2021	-0.243234861	0.21766413104194293	-0.67487551
1	Deaths	185	Republic of Rwanda	2	Female	22	All ages	944	Other cardiomyopathy	3	Rate	1990	2021	-0.542030129	-0.146151197	-0.742149514
1	Deaths	185	Republic of Rwanda	3	Both	22	All ages	944	Other cardiomyopathy	3	Rate	1990	2021	-0.384405758	-0.042377989	-0.679210483
1	Deaths	185	Republic of Rwanda	1	Male	27	Age-standardized	944	Other cardiomyopathy	3	Rate	1990	2021	-0.263055656	0.17959496573060876	-0.65540824
1	Deaths	185	Republic of Rwanda	2	Female	27	Age-standardized	944	Other cardiomyopathy	3	Rate	1990	2021	-0.493235306	-0.019655387	-0.716263374
1	Deaths	185	Republic of Rwanda	3	Both	27	Age-standardized	944	Other cardiomyopathy	3	Rate	1990	2021	-0.374118518	-0.01975463	-0.655008208
1	Deaths	186	Republic of Seychelles	1	Male	22	All ages	944	Other cardiomyopathy	1	Number	1990	2021	0.21681333078865409	0.6044005694682304	-0.083615912
1	Deaths	186	Republic of Seychelles	2	Female	22	All ages	944	Other cardiomyopathy	1	Number	1990	2021	-0.299945452	0.18866514679920127	-0.54078313
1	Deaths	186	Republic of Seychelles	3	Both	22	All ages	944	Other cardiomyopathy	1	Number	1990	2021	-0.013839234	0.29316418420946194	-0.218491892
1	Deaths	186	Republic of Seychelles	1	Male	22	All ages	944	Other cardiomyopathy	2	Percent	1990	2021	-0.20335867	0.06501945125688427	-0.394718406
1	Deaths	186	Republic of Seychelles	2	Female	22	All ages	944	Other cardiomyopathy	2	Percent	1990	2021	-0.56569614	-0.27380074	-0.713030745
1	Deaths	186	Republic of Seychelles	3	Both	22	All ages	944	Other cardiomyopathy	2	Percent	1990	2021	-0.369133504	-0.17373779	-0.49453465
1	Deaths	186	Republic of Seychelles	1	Male	22	All ages	944	Other cardiomyopathy	3	Rate	1990	2021	-0.203214876	0.05058226691897646	-0.399939833
1	Deaths	186	Republic of Seychelles	2	Female	22	All ages	944	Other cardiomyopathy	3	Rate	1990	2021	-0.487810497	-0.130322326	-0.664017524
1	Deaths	186	Republic of Seychelles	3	Both	22	All ages	944	Other cardiomyopathy	3	Rate	1990	2021	-0.318412573	-0.106226409	-0.459858759
1	Deaths	186	Republic of Seychelles	1	Male	27	Age-standardized	944	Other cardiomyopathy	3	Rate	1990	2021	-0.392061146	-0.20382445	-0.54209928
1	Deaths	186	Republic of Seychelles	2	Female	27	Age-standardized	944	Other cardiomyopathy	3	Rate	1990	2021	-0.551004999	-0.235092169	-0.7049043
1	Deaths	186	Republic of Seychelles	3	Both	27	Age-standardized	944	Other cardiomyopathy	3	Rate	1990	2021	-0.450706229	-0.277604651	-0.569051487
1	Deaths	187	Federal Republic of Somalia	1	Male	22	All ages	944	Other cardiomyopathy	1	Number	1990	2021	1.1557317656427086	2.489639811668136	0.0955771737364228
1	Deaths	187	Federal Republic of Somalia	2	Female	22	All ages	944	Other cardiomyopathy	1	Number	1990	2021	0.8457915987050252	1.8534798962805656	0.10164695673350367
1	Deaths	187	Federal Republic of Somalia	3	Both	22	All ages	944	Other cardiomyopathy	1	Number	1990	2021	1.0297242198065253	2.0829567829284907	0.19402825198873602
1	Deaths	187	Federal Republic of Somalia	1	Male	22	All ages	944	Other cardiomyopathy	2	Percent	1990	2021	0.14340963909770466	0.7398028542961558	-0.376618735
1	Deaths	187	Federal Republic of Somalia	2	Female	22	All ages	944	Other cardiomyopathy	2	Percent	1990	2021	-0.012718724	0.4284383756532897	-0.372208718
1	Deaths	187	Federal Republic of Somalia	3	Both	22	All ages	944	Other cardiomyopathy	2	Percent	1990	2021	0.08033078543435002	0.5382751256047947	-0.326329013
1	Deaths	187	Federal Republic of Somalia	1	Male	22	All ages	944	Other cardiomyopathy	3	Rate	1990	2021	-0.192603959	0.3069906998277891	-0.589668489
1	Deaths	187	Federal Republic of Somalia	2	Female	22	All ages	944	Other cardiomyopathy	3	Rate	1990	2021	-0.33555585	0.0271896481733918	-0.603431462
1	Deaths	187	Federal Republic of Somalia	3	Both	22	All ages	944	Other cardiomyopathy	3	Rate	1990	2021	-0.25423376	0.13274752603302706	-0.561287218
1	Deaths	187	Federal Republic of Somalia	1	Male	27	Age-standardized	944	Other cardiomyopathy	3	Rate	1990	2021	-0.05295344	0.4533167627046712	-0.471700261
1	Deaths	187	Federal Republic of Somalia	2	Female	27	Age-standardized	944	Other cardiomyopathy	3	Rate	1990	2021	-0.205504665	0.24726969495966353	-0.509321375
1	Deaths	187	Federal Republic of Somalia	3	Both	27	Age-standardized	944	Other cardiomyopathy	3	Rate	1990	2021	-0.131927504	0.26749357402223534	-0.463992685
1	Deaths	189	United Republic of Tanzania	1	Male	22	All ages	944	Other cardiomyopathy	1	Number	1990	2021	0.8782870249439999	1.7210141813503919	0.17001669990408705
1	Deaths	189	United Republic of Tanzania	2	Female	22	All ages	944	Other cardiomyopathy	1	Number	1990	2021	0.5677325665348482	1.6101534972347975	0.009701752874084132
1	Deaths	189	United Republic of Tanzania	3	Both	22	All ages	944	Other cardiomyopathy	1	Number	1990	2021	0.7610706292116457	1.4381638859432513	0.1620470651314638
1	Deaths	189	United Republic of Tanzania	1	Male	22	All ages	944	Other cardiomyopathy	2	Percent	1990	2021	0.38611836559562007	0.9788315550358848	-0.089261526
1	Deaths	189	United Republic of Tanzania	2	Female	22	All ages	944	Other cardiomyopathy	2	Percent	1990	2021	0.2406966558052774	1.0626453073944686	-0.157768687
1	Deaths	189	United Republic of Tanzania	3	Both	22	All ages	944	Other cardiomyopathy	2	Percent	1990	2021	0.34201664269563475	0.8281990924318106	-0.078561661
1	Deaths	189	United Republic of Tanzania	1	Male	22	All ages	944	Other cardiomyopathy	3	Rate	1990	2021	-0.16879011	0.20414711281384748	-0.482225326
1	Deaths	189	United Republic of Tanzania	2	Female	22	All ages	944	Other cardiomyopathy	3	Rate	1990	2021	-0.30767522	0.15266722380860534	-0.554106639
1	Deaths	189	United Republic of Tanzania	3	Both	22	All ages	944	Other cardiomyopathy	3	Rate	1990	2021	-0.221501408	0.07781432542947131	-0.486305666
1	Deaths	189	United Republic of Tanzania	1	Male	27	Age-standardized	944	Other cardiomyopathy	3	Rate	1990	2021	-0.208748581	0.17059094573716066	-0.48537926
1	Deaths	189	United Republic of Tanzania	2	Female	27	Age-standardized	944	Other cardiomyopathy	3	Rate	1990	2021	-0.250020859	0.196506806500192	-0.51820067
1	Deaths	189	United Republic of Tanzania	3	Both	27	Age-standardized	944	Other cardiomyopathy	3	Rate	1990	2021	-0.225704392	0.0827726591147543	-0.46232493
1	Deaths	190	Republic of Uganda	1	Male	22	All ages	944	Other cardiomyopathy	1	Number	1990	2021	0.6306456751146372	1.5289003065715532	-0.017429283
1	Deaths	190	Republic of Uganda	2	Female	22	All ages	944	Other cardiomyopathy	1	Number	1990	2021	0.38384185371689344	1.2294723232820972	-0.1544081
1	Deaths	190	Republic of Uganda	3	Both	22	All ages	944	Other cardiomyopathy	1	Number	1990	2021	0.5365746434764997	1.221818888684951	-0.028628512
1	Deaths	190	Republic of Uganda	1	Male	22	All ages	944	Other cardiomyopathy	2	Percent	1990	2021	0.4001400171292326	1.0810495915849228	-0.152611822
[truncated: 6,815 more rows]
